# Supplementary material for: Convergent transcriptomic signature in iPSC-dopaminergic neurons of hereditary Parkinson’s disease
Source: Life Sci Alliance. 2026 Apr 24;9(7):e202503551. doi: 10.26508/lsa.202503551 (PMC13109591; doi:10.26508/lsa.202503551)
Supplement: Supplementary file 1 [file LSA-2025-03551_TableS1.xlsx]

## Sheet: TableS1
sampleid	replicate	place	mutation	condition	raw, mln	filt, mln	%_filt
BL6S_7_11_2022_1_EKDL220017801-1A_HKLKJDSX5_L3	1	SPb	LRRK2	PD	22.31	20.38	8.64
BL6S_7_11_2022_1_EKDL220017801-1A_HMNK7DSX5_L4	1	SPb	LRRK2	PD	13.25	12.24	7.6
BL6S_7_11_2022_2_EKDL220017801-1A_HKLKJDSX5_L3	2	SPb	LRRK2	PD	25.27	22.66	10.31
BL6S_7_11_2022_2_EKDL220017801-1A_HMNK7DSX5_L4	2	SPb	LRRK2	PD	14.84	13.46	9.33
Bl6S_DANs_H1_EKDL230000933-1A_HNHG2ALXX_L2	1	Msc	LRRK2	PD	40.64	33.53	17.51
Bl6S_DANs_H2_EKDL230000933-1A_HNHG2ALXX_L2	2	Msc	LRRK2	PD	45.44	37.18	18.18
FF9S_7_11_2022_1_EKDL220017801-1A_HKLKJDSX5_L3	1	SPb	Health	H	21.66	19.75	8.83
FF9S_7_11_2022_1_EKDL220017801-1A_HMNK7DSX5_L4	1	SPb	Health	H	12.83	11.85	7.7
FF9S_7_11_2022_2_EKDL220017801-1A_HKLKJDSX5_L3	2	SPb	Health	H	20.14	18.21	9.59
FF9S_7_11_2022_2_EKDL220017801-1A_HMNK7DSX5_L4	2	SPb	Health	H	11.94	10.91	8.62
FF9S_DANs_E1_EKDL230000933-1A_HNHG2ALXX_L2	1	Msc	Health	H	37.61	30.66	18.48
FF9S_DANs_E2_EKDL230000933-1A_HNHG2ALXX_L2	2	Msc	Health	H	42	33.17	21.03
P12_1_7_11_22_1_EKDL220017801-1A_HKLKJDSX5_L3	1	SPb	Parkin	PD	20.25	18.26	9.84
P12_1_7_11_22_1_EKDL220017801-1A_HMNK7DSX5_L4	1	SPb	Parkin	PD	12.01	10.96	8.74
P12_1_7_11_22_2_EKDL220017801-1A_HKLKJDSX5_L3	2	SPb	Parkin	PD	25.59	22.89	10.58
P12_1_7_11_22_2_EKDL220017801-1A_HMNK7DSX5_L4	2	SPb	Parkin	PD	15.04	13.6	9.57
P12_1_DANs_D1_EKDL230000933-1A_HNHG2ALXX_L2	1	Msc	Parkin	PD	39.83	32.34	18.81
P12_1_DANs_D2_EKDL230000933-1A_HNHG2ALXX_L2	2	Msc	Parkin	PD	53.96	44.69	17.18
Park_14_cl_4_D_B1_EKDL230000933-1A_HNHG2ALXX_L2	1	Msc	Parkin	PD	32.18	26.82	16.66
Park_14_cl_4_D_B2_EKDL230000933-1A_HNHG2ALXX_L2	2	Msc	Parkin	PD	41.81	32.7	21.8
Park14_7_11_22_1_EKDL220017801-1A_HKLKJDSX5_L3	1	SPb	Parkin	PD	20.5	18.28	10.85
Park14_7_11_22_1_EKDL220017801-1A_HMNK7DSX5_L4	1	SPb	Parkin	PD	12.08	10.89	9.83
Park14_7_11_22_2_EKDL220017801-1A_HKLKJDSX5_L3	2	SPb	Parkin	PD	19.35	17.28	10.69
Park14_7_11_22_2_EKDL220017801-1A_HMNK7DSX5_L4	2	SPb	Parkin	PD	11.46	10.36	9.61
Po4S_7_11_2022_1_EKDL220017801-1A_HKLKJDSX5_L3	1	SPb	Health	H	22.29	19.9	10.71
Po4S_7_11_2022_1_EKDL220017801-1A_HMNK7DSX5_L4	1	SPb	Health	H	13.13	11.89	9.44
Po4S_7_11_2022_2_EKDL220017801-1A_HKLKJDSX5_L3	2	SPb	Health	H	27.09	24.29	10.31
Po4S_7_11_2022_2_EKDL220017801-1A_HMNK7DSX5_L4	2	SPb	Health	H	16.03	14.56	9.17
Po4S_DANs_F1_EKDL230000933-1A_HNHG2ALXX_L2	1	Msc	Health	H	37.64	31.43	16.51
Po4S_DANs_F2_EKDL230000933-1A_HNHG2ALXX_L2	2	Msc	Health	H	42.52	35.05	17.56
Tr5L_7_11_2022_1_EKDL220017801-1A_HKLKJDSX5_L3	1	SPb	Parkin	PD	20.35	18.34	9.87
Tr5L_7_11_2022_1_EKDL220017801-1A_HMNK7DSX5_L4	1	SPb	Parkin	PD	12.01	10.96	8.74
Tr5L_7_11_2022_2_EKDL220017801-1A_HKLKJDSX5_L3	2	SPb	Parkin	PD	23.74	20.72	12.72
Tr5L_7_11_2022_2_EKDL220017801-1A_HMNK7DSX5_L4	2	SPb	Parkin	PD	13.89	12.27	11.63
