# Supplementary material for: Convergent transcriptomic signature in iPSC-dopaminergic neurons of hereditary Parkinson’s disease
Source: Life Sci Alliance. 2026 Apr 24;9(7):e202503551. doi: 10.26508/lsa.202503551 (PMC13109591; doi:10.26508/lsa.202503551)
Supplement: Supplementary file 2 [file LSA-2025-03551_TableS2.xlsx]

## Sheet: Sheet1
gene_id	gene_name	description	Po4S_7_11_2022_1_EKDL220017801-1A_HKLKJDSX5_L3	Po4S_7_11_2022_1_EKDL220017801-1A_HMNK7DSX5_L4	Po4S_7_11_2022_2_EKDL220017801-1A_HKLKJDSX5_L3	Po4S_7_11_2022_2_EKDL220017801-1A_HMNK7DSX5_L4	FF9S_7_11_2022_1_EKDL220017801-1A_HKLKJDSX5_L3	FF9S_7_11_2022_1_EKDL220017801-1A_HMNK7DSX5_L4	FF9S_7_11_2022_2_EKDL220017801-1A_HKLKJDSX5_L3	FF9S_7_11_2022_2_EKDL220017801-1A_HMNK7DSX5_L4	BL6S_7_11_2022_1_EKDL220017801-1A_HKLKJDSX5_L3	BL6S_7_11_2022_1_EKDL220017801-1A_HMNK7DSX5_L4	BL6S_7_11_2022_2_EKDL220017801-1A_HKLKJDSX5_L3	BL6S_7_11_2022_2_EKDL220017801-1A_HMNK7DSX5_L4	Tr5L_7_11_2022_1_EKDL220017801-1A_HKLKJDSX5_L3	Tr5L_7_11_2022_1_EKDL220017801-1A_HMNK7DSX5_L4	Tr5L_7_11_2022_2_EKDL220017801-1A_HKLKJDSX5_L3	Tr5L_7_11_2022_2_EKDL220017801-1A_HMNK7DSX5_L4	P12_1_7_11_22_1_EKDL220017801-1A_HKLKJDSX5_L3	P12_1_7_11_22_1_EKDL220017801-1A_HMNK7DSX5_L4	P12_1_7_11_22_2_EKDL220017801-1A_HKLKJDSX5_L3	P12_1_7_11_22_2_EKDL220017801-1A_HMNK7DSX5_L4	Park14_7_11_22_1_EKDL220017801-1A_HKLKJDSX5_L3	Park14_7_11_22_1_EKDL220017801-1A_HMNK7DSX5_L4	Park14_7_11_22_2_EKDL220017801-1A_HKLKJDSX5_L3	Park14_7_11_22_2_EKDL220017801-1A_HMNK7DSX5_L4	Po4S_DANs_F1_EKDL230000933-1A_HNHG2ALXX_L2	Po4S_DANs_F2_EKDL230000933-1A_HNHG2ALXX_L2	FF9S_DANs_E1_EKDL230000933-1A_HNHG2ALXX_L2	FF9S_DANs_E2_EKDL230000933-1A_HNHG2ALXX_L2	Bl6S_DANs_H1_EKDL230000933-1A_HNHG2ALXX_L2	Bl6S_DANs_H2_EKDL230000933-1A_HNHG2ALXX_L2	P12_1_DANs_D1_EKDL230000933-1A_HNHG2ALXX_L2	P12_1_DANs_D2_EKDL230000933-1A_HNHG2ALXX_L2	Park_14_cl_4_D_B1_EKDL230000933-1A_HNHG2ALXX_L2	Park_14_cl_4_D_B2_EKDL230000933-1A_HNHG2ALXX_L2
ENSG00000000003	TSPAN6	tetraspanin 6	2016.92	1979.76	1853.01	2095.11	1520.66	1489.49	1931.25	2011.95	1880.53	1806.52	1562.54	1701.73	1736.06	1703.96	1785.79	2005.85	1568.37	1588.88	1590.51	1585.24	2129.42	2002.25	2568.84	2648.77	2503.64	2589.22	3225.23	2830.58	907.345	835.468	1214.43	1138.29	1846.36	2019.58
ENSG00000000419	DPM1	dolichyl-phosphate mannosyltransferase subunit 1, catalytic	704.567	715.657	716.992	709.979	599.981	593.469	654.946	707.44	575.917	496.871	722.955	688.986	828.871	998.358	691.394	652.023	578.478	701.188	642.938	681.626	611.519	580.257	641.391	648.064	626.502	618.965	903.602	897.953	847.472	759.473	523.123	545.977	598.939	619.363
ENSG00000000457	SCYL3	SCY1 like pseudokinase 3	508.101	608.643	521.449	542.531	318.77	280.942	429.283	369.099	337.958	354.001	348.347	335.797	364.399	332.161	345.697	252.137	376.951	331.764	335.838	367.139	322.89	347.438	293.426	356.059	300.815	319.5	319.829	293.159	438.16	442.421	356.624	332.451	354.927	335.013
ENSG00000000460	FIRRM	FIGNL1 interacting regulator of recombination and mitosis	635.852	693.92	683.626	685.867	208.982	199.485	322.225	396.239	312.958	357.176	325.175	341.148	167.515	144.499	383.594	345.283	279.842	292.311	344.871	300.257	241.908	281.174	250.884	269.399	136.788	113.354	140.725	140.421	176.897	208.141	103.5	90.7388	95.3866	69.6625
ENSG00000001036	FUCA2	alpha-L-fucosidase 2	1017.17	1021.65	916.416	977.896	600.944	555.234	738.913	734.579	572.214	555.607	678.929	710.391	819.082	866.995	904.913	917.008	793.58	774.714	696.31	762.738	738.184	881.132	904.274	909.927	1390.98	1350.76	1500.84	1528.61	539.399	546.007	708.185	667.606	1712.52	1924.59
ENSG00000001084	GCLC	glutamate-cysteine ligase catalytic subunit	763.603	822.672	675.09	764.902	803.185	746.407	706.376	778.003	559.251	563.544	908.328	852.202	1074.7	1088.44	741.308	674.507	825.95	686.841	766.927	794.044	765.178	727.113	800.648	770.518	786.384	686.978	1601.17	1645.02	1321.01	1350.5	849.935	935.188	1283.65	1098.77
ENSG00000001167	NFYA	nuclear transcription factor Y subunit alpha	1788.52	1845.99	1721.09	1649.03	1378.13	1311.62	1637.36	1642.85	2124.04	2090.67	1876.9	1749.89	1110.6	1054.66	1373.55	1342.59	1492.14	1493.83	1684.94	1580.97	1216.81	1280.51	1302.42	1335.69	1033.91	975.371	1159.47	1196.04	2468.39	2199.52	1338.75	1265.32	1109.89	894.213
ENSG00000001460	STPG1	sperm tail PG-rich repeat containing 1	608.753	588.578	598.27	691.225	274.47	272.63	150.092	162.838	133.331	177.794	145.209	173.919	290.431	281.492	227.384	224.836	253.737	220.578	234.841	206.338	318.737	318.783	265.065	218.533	1232.87	1185.74	967.568	999.573	331.477	275.424	568.123	520.107	555.313	514.869
ENSG00000001461	NIPAL3	NIPA like domain containing 3	498.423	461.499	453.94	419.29	843.633	806.253	342.167	398.048	1020.36	1022.32	980.932	1002.04	794.063	797.561	570.308	539.605	757.034	719.121	639.653	621.859	664.469	770.095	719.929	648.064	1128.65	1098.74	1101.56	1045.15	1679.16	1679.65	2133.56	1950.69	1660.76	1297.62
ENSG00000001497	LAS1L	LAS1 like ribosome biogenesis factor	2349.85	2417.85	2297.63	2352.31	2671.51	2616.58	2242.98	2165.74	2573.11	2558.97	2229.88	2210.11	2409.38	2383.3	2539.12	2408.95	2545.72	2585.97	2593.92	2675.27	2415.97	2485.79	2214.33	2334.16	2200.45	2111.02	1784.31	1933.86	1249.71	1213.03	1919.24	1949.92	1609	1708.63
ENSG00000001561	ENPP4	ectonucleotide pyrophosphatase/phosphodiesterase 4	376.479	336.091	337.545	356.329	389.073	365.723	293.886	296.727	386.105	363.526	333.671	313.054	382.891	367.816	271.751	260.167	383.216	329.971	362.114	391.33	310.432	309.829	271.609	248.676	598.67	538.827	854.45	835.133	1066.82	979.715	618.185	632.082	698.762	553.5
ENSG00000001617	SEMA3F	semaphorin 3F	428.74	449.794	455.492	443.402	652.949	628.379	513.251	448.708	337.958	306.378	285.011	279.608	250.184	251.466	59.1567	65.8447	349.802	380.184	422.877	435.443	196.226	214.91	210.525	229.837	1733.83	1802.06	24.2397	34.4893	426.73	441.453	286.311	343.263	221.09	238.752
ENSG00000001626	CFTR	CF transmembrane conductance regulator	6.77468	5.01629	13.9674	12.0562	41.4112	49.8713	33.587	34.3769	87.9617	85.7222	64.1082	61.5405	60.9144	61.9282	39.7459	56.2089	41.7674	44.833	58.2996	44.1136	46.7205	44.773	27.27	48.9816	129.682	120.208	26.933	26.4828	20.6833	31.4632	22.4999	27.8008	71.7248	59.5298
ENSG00000001629	ANKIB1	ankyrin repeat and IBR domain containing 1	2298.55	2367.69	2312.38	2191.56	2588.68	2678.09	2447.65	2538.46	3146.25	3163.78	3065.61	2931.2	1819.82	1747.13	2189.72	2092.58	2225.16	2288.28	2264.65	2474.63	2733.67	2747.27	2541.57	2403.87	1788.9	1760.41	3763.89	3631.84	3174.35	2958.99	2877.74	3017.93	3287.51	2246.93
ENSG00000001630	CYP51A1	cytochrome P450 family 51 subfamily A member 1	80.3283	96.9816	84.5803	119.223	98.2313	98.0803	121.753	103.131	102.776	115.884	111.996	84.2837	58.7389	61.9282	107.222	91.5402	63.6953	78.906	97.7134	69.7279	100.709	100.291	100.354	101.731	76.3882	78.5569	128.605	159.513	184.517	206.205	117.562	77.2245	90.95	61.4297
ENSG00000001631	KRIT1	KRIT1 ankyrin repeat containing	381.318	436.417	372.464	425.987	300.472	219.434	315.927	352.815	359.254	388.925	374.608	323.757	391.593	382.829	310.573	247.319	340.404	417.843	315.31	294.565	254.367	309.829	333.785	295.774	345.227	340.589	310.403	341.813	237.314	188.295	194.062	216.229	300.209	284.35
ENSG00000002016	RAD52	RAD52 homolog, DNA repair protein	551.652	620.348	576.543	522.437	884.082	801.266	597.218	626.021	612.954	531.795	679.701	602.027	1133.44	1199.16	712.654	618.298	871.894	812.374	771.854	863.772	610.481	666.222	543.219	587.779	1046.93	1005.42	447.761	410.176	1096.22	1090.08	528.186	488.059	537.566	504.737
ENSG00000002330	BAD	BCL2 associated agonist of cell death	300.989	351.14	353.84	345.612	287.952	312.527	378.903	365.48	418.512	455.598	403.959	354.527	269.764	288.998	305.027	337.253	326.83	315.624	284.929	294.565	367.534	304.456	406.869	459.673	426.945	479.777	661.879	658.991	394.616	480.176	544.498	409.29	658.094	1008.21
ENSG00000002549	LAP3	leucine aminopeptidase 3	876.837	1030.01	916.416	975.217	469.006	535.285	589.871	531.937	591.658	620.692	803.283	734.472	431.84	480.413	659.967	634.358	558.639	545.169	484.461	552.131	802.554	766.513	810.465	783.706	706.443	653.762	1362.14	1313.06	725.549	634.588	520.311	501.959	854.782	941.71
ENSG00000002587	HS3ST1	heparan sulfate-glucosamine 3-sulfotransferase 1	40.6481	43.4745	65.1811	50.9042	10.5936	13.299	6.29755	3.61862	46.2956	26.9866	56.3843	46.8243	40.247	26.2726	35.1243	24.0895	11.486	3.58664	9.03233	5.69207	17.65	16.1183	20.7252	20.723	53.2941	57.4678	12.7932	2.46352	302.63	347.547	58.4998	59.0767	35.4927	32.9314
ENSG00000002746	HECW1	HECT, C2 and WW domain containing E3 ubiquitin protein ligase 1	224.532	234.094	251.413	211.654	764.663	819.552	714.772	667.635	1121.28	1054.07	823.365	782.635	140.321	146.376	298.557	264.985	280.886	301.278	295.603	361.447	322.89	320.574	373.054	286.354	59.8078	68.5396	6.73325	11.7017	408.223	373.686	297.561	284.572	325.35	240.019
ENSG00000002834	LASP1	LIM and SH3 protein 1	5172.95	5419.27	5250.18	5552.57	5427.76	5663.72	4545.78	4809.14	7389.71	7795.96	7770.22	7598.91	5878.24	6003.29	5885.17	5805.58	5355.62	5564.67	5073.71	5077.33	5667.71	5462.3	5529.27	5768.53	5851.1	5896.52	4660.76	4664.06	6046.61	5711.78	6334.29	5900.34	5141.26	5188.59
ENSG00000002919	SNX11	sorting nexin 11	617.464	560.152	602.925	492.967	542.198	493.726	537.391	598.881	634.25	601.643	641.854	627.445	540.616	482.29	603.583	629.54	484.502	511.096	467.218	513.709	509.772	519.366	544.31	614.154	519.913	565.715	785.097	817.273	973.749	868.384	715.497	645.21	697.284	848.616
ENSG00000002933	TMEM176A	transmembrane protein 176A	7.74249	3.34419	1.55193	2.67917	12.5197	13.299	5.24796	5.42793	3.70365	3.1749	6.1791	1.33784	67.441	103.214	25.8811	12.8477	16.707	17.9332	10.6746	5.69207	15.5735	17.9092	13.0896	24.4908	53.8862	72.2302	94.2655	73.9056	3.81009	4.84049	68.6248	50.9682	33.2744	44.964
ENSG00000003056	M6PR	mannose-6-phosphate receptor, cation dependent	1150.73	1277.48	1115.06	1223.04	978.461	1075.56	1184.99	1062.06	1108.32	1150.9	1322.33	1284.32	1628.37	1733.99	1493.71	1400.4	1302.1	1334.23	1321.18	1367.52	1139.98	1332.44	1286.05	1213.24	1202.08	1138.28	2960.61	2810.26	1994.85	1834.06	1550.24	1548.74	1903.3	1551.57
ENSG00000003096	KLHL13	kelch like family member 13	653.273	710.641	640.948	608.171	1239.45	1250.11	857.517	785.24	656.472	631.804	710.597	632.797	628.724	609.899	671.059	624.722	914.706	995.292	1061.71	1229.49	889.766	925.905	893.366	892.972	577.945	574.151	867.916	689.17	289.567	252.674	603.56	633.241	908.761	799.852
ENSG00000003137	CYP26B1	cytochrome P450 family 26 subfamily B member 1	31.9378	31.7698	23.279	20.0937	34.6699	16.6238	67.1739	88.6561	108.332	131.758	95.7761	65.554	26.1062	18.7661	13.8649	20.8776	6.26511	1.79332	3.28448	8.53811	110.053	89.5459	77.4469	94.1954	152.184	143.933	32.3196	31.4099	70.2144	82.2883	51.7498	59.4628	20.7041	15.8324
ENSG00000003147	ICA1	islet cell autoantigen 1	318.41	312.682	303.403	273.275	260.024	217.771	78.7194	41.6141	183.331	149.22	150.616	135.122	282.817	212.057	100.751	120.448	158.716	191.885	163.403	160.801	187.92	188.046	141.804	173.32	232.717	215.636	103.692	94.8455	1223.58	1137.03	507.373	557.561	437.004	440.774
ENSG00000003249	DBNDD1	dysbindin domain containing 1	978.457	964.8	1083.25	1142.66	1633.34	1718.9	1031.75	1118.15	1384.24	1504.9	1200.29	1277.63	973.543	1122.21	1329.18	1490.34	1061.94	1104.68	977.134	1023.15	1436.91	1486.46	1616.57	1640.88	824.282	752.881	853.103	828.974	1261.14	1193.66	1192.5	1171.88	2143.61	2538.88
ENSG00000003393	ALS2	alsin Rho guanine nucleotide exchange factor ALS2	2454.37	2581.72	2509.47	2241.12	1829.8	1813.65	1973.23	1916.06	2799.96	2814.55	3050.93	3113.15	1426.05	1581.99	1729.41	1769.78	1735.44	1570.95	1723.53	1908.27	1998.6	1799.87	1735.46	1703.05	1721.99	1574.3	2234.09	2262.13	2201.14	2042.69	1806.18	1835.24	2026.78	1685.83
ENSG00000003400	CASP10	caspase 10	3.87124	6.68839	10.8635	4.01875	17.3349	3.32475	3.14878	5.42793	5.55547	4.76235	3.86194	2.67567	15.2286	15.0129	14.7892	11.2418	6.26511	16.1399	13.1379	4.26905	11.4206	8.95459	8.72641	11.3034	21.9098	22.6708	28.2797	32.0258	9.25307	15.4896	11.8125	9.65306	18.4858	22.7986
ENSG00000003402	CFLAR	CASP8 and FADD like apoptosis regulator	1050.08	1108.6	1185.68	1123.91	1279.9	1429.64	1571.24	1689.89	1149.98	1101.69	1107.6	1248.2	1210.67	1298.62	1893.94	1803.5	1461.86	1470.52	1381.13	1395.98	1701.66	1728.24	1670.02	1784.06	999.56	940.574	1754.01	1692.44	430.54	457.91	948.934	894.259	1342.81	1052.54
ENSG00000003436	TFPI	tissue factor pathway inhibitor	86.1352	83.6048	83.8043	72.3375	78.9702	101.405	138.546	153.791	474.067	438.136	296.597	365.229	219.727	219.564	363.259	391.856	183.777	191.885	209.386	163.647	389.337	428.029	463.59	495.468	309.698	255.178	1496.8	1650.56	333.655	287.525	296.999	254.841	268.413	278.65
ENSG00000003509	NDUFAF7	NADH:ubiquinone oxidoreductase complex assembly factor 7	652.305	603.627	627.756	659.075	469.006	420.581	608.764	584.407	764.804	803.249	749.988	769.256	504.72	546.094	534.259	467.337	535.667	597.175	451.616	479.557	653.048	521.157	558.49	580.244	565.509	568.352	420.828	477.307	730.448	657.338	374.061	368.361	451.053	463.572
ENSG00000003756	RBM5	RNA binding motif protein 5	5553.3	5616.57	5320.02	5531.14	6803.96	7008.58	5349.77	5393.55	6123.98	6019.6	6055.52	5965.41	6498.26	6399.25	5219.66	5129.46	6014.5	6117.01	6099.29	6511.73	6007.22	6318.36	5652.53	5987.06	6948.96	6888.23	3679.05	3764.87	3551.54	3539.85	4261.49	4262.79	3698.63	3649.05
ENSG00000003987	MTMR7	myotubularin related protein 7	562.298	551.792	502.826	522.437	569.164	540.273	334.82	356.434	563.881	514.333	462.66	489.648	478.613	456.017	461.238	412.734	352.934	267.205	381.821	424.059	449.555	385.047	439.593	386.201	232.717	201.928	88.8789	92.9979	649.348	553.752	585.56	651.388	344.575	301.449
ENSG00000003989	SLC7A2	solute carrier family 7 member 2	30.97	15.0489	31.0386	25.4521	200.315	207.797	231.96	226.164	30.5551	44.4486	69.5149	64.2162	271.939	215.811	265.281	258.561	219.279	157.812	188.858	179.3	263.711	200.583	211.615	207.23	18.3569	20.5619	349.456	311.635	1165.89	1121.06	561.936	544.046	2505.19	1830.86
ENSG00000004059	ARF5	ADP ribosylation factor 5	2040.15	2223.89	2130.03	2302.74	2000.26	2146.13	2079.24	2279.73	2097.19	2146.23	1921.7	1981.34	2005.83	2006.1	1868.98	2094.18	2248.13	2105.36	1907.46	1923.92	1857.4	1995.08	2111.79	2206.06	2244.87	2310.31	2100.1	2069.97	2462.95	2578.04	2359.68	2066.14	1987.59	2665.54
ENSG00000004139	SARM1	sterile alpha and TIR motif containing 1	639.723	698.936	644.052	681.848	655.838	736.433	903.699	986.073	941.653	1082.64	785.518	826.783	478.613	450.387	630.389	719.474	557.595	602.555	623.231	572.053	703.922	748.604	691.568	640.529	458.921	479.25	495.567	485.313	762.017	807.878	734.622	739.424	532.39	426.841
ENSG00000004142	POLDIP2	DNA polymerase delta interacting protein 2	2232.74	2299.13	2302.29	2476.89	1900.1	2099.58	2133.82	2321.34	2686.07	2774.86	2667.05	2652.93	2160.29	2007.98	2336.69	2384.86	2158.33	2203.99	2006.82	1968.03	2143.95	2272.68	2576.47	2543.28	2402.97	2424.19	3747.73	3831.39	3017.04	2937.69	2352.93	2149.16	2953.29	3422.96
ENSG00000004399	PLXND1	plexin D1	400.674	341.108	488.082	503.683	1019.87	876.073	1157.7	1246.61	631.472	701.652	1099.11	929.797	1037.72	1000.23	1271.87	1251.05	707.957	722.708	551.793	478.134	1662.21	1617.2	1931.81	2181.57	1016.73	1070.27	2488.61	2464.14	885.029	1024.73	610.873	503.89	2065.23	1972.08
ENSG00000004455	AK2	adenylate kinase 2	4291.27	4340.76	4246.86	4383.12	2517.42	2585	2385.72	2286.97	1879.6	2057.33	2196.67	2258.27	3436.23	3404.18	3068.75	3157.33	3240.11	3177.76	3089.88	3149.14	2568.59	2432.07	2491.39	2754.27	4021.93	3905.7	2751.88	2706.79	2105.34	2080.93	2246.62	2239.12	2329.21	2441.99
ENSG00000004478	FKBP4	FKBP prolyl isomerase 4	1616.24	1765.73	1659.01	1745.48	2187.09	2174.39	1903.96	1961.29	2663.85	2858.99	3621.73	3767.35	3616.79	3657.52	1715.54	1713.57	2393.27	2533.96	2081.54	2168.68	1752.54	1814.2	1935.08	2032.74	3009.93	3062.14	1799.13	1801.45	6790.66	6691.01	1916.43	1902.42	1532.84	1602.24
ENSG00000004487	KDM1A	lysine demethylase 1A	14000.4	14589	13163.5	13746.8	9608.37	9844.6	8763.05	9033.88	7564.7	7578.48	7339.23	7352.75	10710.1	10993.2	10296	10393.8	10202.7	9965.48	10188.5	10346.8	8431.49	8471.04	8508.25	8829.88	7478.94	6873.47	4716.64	4904.25	4585.71	4255.76	5849.98	5926.98	6183.12	6134.1
ENSG00000004534	RBM6	RNA binding motif protein 6	5856.23	6088.1	5486.08	5782.98	7567.66	7715.09	6689.05	6839.19	6644.35	6791.1	6573.79	6857.75	7008.42	7433.27	5155.88	5473.14	7318.69	7469.17	7404.87	7741.22	6741.25	6628.19	6546.99	6361.96	5383.89	5326.58	6636.29	7146.05	5558.92	5732.11	3715.86	3648.86	4950.49	5058.13
ENSG00000004660	CAMKK1	calcium/calmodulin dependent protein kinase kinase 1	231.307	294.289	250.637	317.481	720.363	729.784	485.961	484.895	324.995	334.952	349.119	362.554	703.779	658.691	425.189	430.4	671.411	668.908	627.336	678.78	616.71	612.494	544.31	551.985	406.811	432.327	504.994	452.056	1666.64	1728.54	1098.56	988.087	824.466	979.075
ENSG00000004700	RECQL	RecQ like helicase	724.891	767.492	712.337	735.431	453.597	512.012	645.499	674.872	467.586	504.809	574.656	525.77	422.05	425.991	608.205	541.211	487.634	466.263	455.722	533.632	553.378	445.939	493.042	600.967	438.788	436.017	586.466	607.258	404.958	342.223	240.187	281.483	289.857	239.386
ENSG00000004766	VPS50	VPS50 subunit of EARP/GARPII complex	902	919.653	855.89	909.577	809.927	766.356	860.666	875.705	1137.02	1093.75	1116.87	1044.85	709.218	681.211	818.951	825.468	727.797	726.294	787.455	767.007	810.86	856.059	848.643	924.999	518.729	511.411	572.326	617.727	1048.86	1013.11	703.123	730.157	710.593	664.327
ENSG00000004776	HSPB6	heat shock protein family B (small) member 6	6.77468	11.7047	6.98369	6.69792	0.963052	1.66238	10.4959	5.42793	4.62956	6.34979	1.54478	2.67567	17.4041	15.0129	12.9405	28.9074	15.6628	14.3466	9.85345	12.8072	30.1088	34.0274	20.7252	16.9552	13.6196	11.599	84.1657	73.2897	7.07587	5.80859	30.9374	28.9592	72.4642	93.0944
ENSG00000004777	ARHGAP33	Rho GTPase activating protein 33	5278.44	5566.41	5562.12	5705.28	7235.41	7826.47	7401.73	7930.2	7195.26	7265.75	5777.46	5994.85	4720.87	5241.38	7007.3	7271.83	7761.43	7912.12	8393.5	8482.61	6244.97	6588.79	5906.69	6290.37	1706.59	1805.76	759.511	920.124	2842.87	3111.47	3538.11	3324.51	1942.49	2182.97
ENSG00000004779	NDUFAB1	NADH:ubiquinone oxidoreductase subunit AB1	1099.43	1295.88	1173.26	1165.44	991.943	910.983	1085.28	1264.71	1271.28	1163.6	1196.43	1234.82	1278.12	1291.11	1222.88	1347.41	1113.1	1167.45	997.662	1024.57	1170.09	1112.16	1272.96	1307.43	986.533	992.77	1432.16	1488.58	974.293	938.571	1098.56	956.039	1250.38	1634.54
ENSG00000004799	PDK4	pyruvate dehydrogenase kinase 4	91.9421	65.2118	93.1159	69.6583	63.5614	74.807	32.5374	30.7582	53.7029	47.6235	67.9701	41.4729	265.413	165.142	154.362	136.507	175.423	193.678	166.688	179.3	191.035	197.001	182.164	156.364	602.815	625.819	1012.68	1005.73	894.282	800.133	106.875	91.511	1401.96	1229.86
ENSG00000004838	ZMYND10	zinc finger MYND-type containing 10	494.552	593.594	501.274	620.227	153.125	129.665	171.084	200.833	406.475	446.073	417.862	417.405	79.4063	86.3242	256.962	300.316	191.086	243.891	225.808	219.145	606.328	698.458	533.402	612.27	1819.1	1898.02	2598.36	2480.76	112.125	130.209	342.561	313.145	842.951	1180.46
ENSG00000004848	ARX	aristaless related homeobox	159.689	147.145	155.969	140.656	3857.99	3909.91	2140.12	2305.06	4903.63	5160.79	4049.63	3966.69	1000.74	1155.99	787.524	876.859	3633.76	3834.12	3834.63	3936.07	1568.77	1549.14	1536.94	1548.57	483.792	559.389	4810.91	5218.97	2639.85	2654.52	1112.62	993.879	5499.15	6353.22
ENSG00000004864	SLC25A13	solute carrier family 25 member 13	718.116	754.116	631.636	728.733	648.134	689.887	918.393	826.854	582.399	690.54	664.253	599.351	927.857	889.515	1275.57	1206.08	966.915	945.079	876.957	886.54	865.886	1008.29	1127.89	1079.48	1258.92	1234.24	931.209	861	394.072	409.505	618.748	574.164	806.719	789.086
ENSG00000004866	ST7	suppression of tumorigenicity 7	687.146	623.692	581.974	719.356	625.984	643.34	552.086	638.686	1024.98	950.882	1033.45	1075.62	497.105	512.315	534.259	539.605	535.667	577.449	564.11	597.668	669.66	632.194	643.573	616.038	461.882	466.597	796.544	891.178	1964.37	1801.63	854.434	881.903	859.219	920.178
ENSG00000004897	CDC27	cell division cycle 27	2888.92	3044.89	2792.7	2735.43	2011.82	1936.67	2353.19	2297.82	2341.63	2373.24	2388.22	2436.2	1981.89	2034.25	2420.8	2539.04	2290.94	2456.85	2324.59	2245.52	2190.67	2236.86	2103.06	2172.15	1616.59	1564.28	2597.69	2475.22	2303.47	2268.25	1933.87	1937.18	2193.89	1766.26
ENSG00000004961	HCCS	holocytochrome c synthase	557.459	593.594	512.137	529.135	318.77	314.189	398.845	379.955	379.624	325.427	551.485	556.54	438.366	343.42	447.373	407.916	326.83	297.691	329.269	300.257	358.19	308.038	370.872	339.103	525.835	457.106	900.236	910.886	909.522	766.249	456.748	427.437	524.996	564.266
ENSG00000004975	DVL2	dishevelled segment polarity protein 2	2535.67	2651.95	2725.19	2748.82	2072.49	2096.26	2160.06	2169.36	1881.45	1917.64	1970.36	2112.44	2200.53	2330.75	2274.76	2447.5	2402.67	2327.73	2364.83	2342.29	2002.75	1964.64	1995.08	2142	2466.33	2576.03	2662.33	2842.29	2065.61	2092.54	1949.06	1884.66	2116.25	2187.4
ENSG00000005007	UPF1	UPF1 RNA helicase and ATPase	3204.42	3208.75	3162.84	3255.19	2917.08	2985.63	3387.03	3381.6	3355.51	3422.54	3593.15	3542.59	3052.25	3057	3094.64	3081.85	3406.13	3308.67	3329.64	3339.82	3167.65	3239.77	3264.77	3300.61	3629.92	3659.49	4247.34	4309.31	4448	4317.72	3375.55	3197.87	3854.65	3661.08
ENSG00000005020	SKAP2	src kinase associated phosphoprotein 2	5.80687	5.01629	5.43176	4.01875	62.5984	64.8327	56.678	52.4699	62.962	57.1481	47.1156	49.5	58.7389	82.571	91.5081	81.9044	66.8278	89.666	48.4461	41.2675	187.92	180.883	158.166	175.203	25.4627	18.453	484.121	474.843	85.4548	105.523	179.999	164.102	161.196	137.425
ENSG00000005022	SLC25A5	solute carrier family 25 member 5	3086.35	3128.49	3011.52	3144	1999.3	2141.14	2246.13	2377.43	2139.78	2101.78	2042.19	2028.16	3153.41	3439.83	2813.64	2967.83	2377.61	2412.01	2244.94	2424.82	2098.27	2295.96	2531.75	2498.06	1895.49	1920.16	1776.91	1732.47	1620.92	1529.11	1495.12	1342.16	2062.27	2729.5
ENSG00000005059	MCUB	mitochondrial calcium uniporter dominant negative subunit beta	412.288	401.303	484.203	475.552	333.216	320.839	388.349	475.848	197.219	125.408	274.198	283.621	1059.48	1137.23	1042.64	982.853	764.343	776.507	672.498	617.59	971.786	965.305	1020.99	1030.5	529.98	518.265	292.896	251.279	77.8346	67.2828	444.373	437.091	201.865	215.954
ENSG00000005075	POLR2J	RNA polymerase II subunit J	846.835	899.588	900.896	847.956	677.988	593.469	886.906	987.882	842.58	871.509	884.384	972.607	748.377	872.625	985.329	1010.15	768.52	711.948	710.269	738.546	891.842	834.568	905.365	1068.18	929.094	890.488	910.336	1078.41	766.916	831.112	1058.62	820.51	1085.48	1460.38
ENSG00000005100	DHX33	DEAH-box helicase 33	1199.12	1133.68	1185.68	1202.95	961.126	909.32	1283.65	1237.57	1140.72	1173.12	1340.09	1468.94	882.172	960.826	1273.72	1217.32	883.38	946.873	807.983	875.156	1102.6	1171.26	1161.7	1175.56	723.615	768.698	1027.49	1002.65	1533.83	1478.77	767.247	761.433	1228.93	962.609
ENSG00000005108	THSD7A	thrombospondin type 1 domain containing 7A	2417.59	2546.6	2344.19	2333.55	827.261	796.279	913.145	933.603	1000.91	1071.53	768.526	824.108	936.559	1097.82	864.243	875.253	760.166	848.24	895.843	875.156	508.734	481.757	505.041	531.262	739.603	759.735	234.317	219.869	613.968	554.72	376.311	419.715	585.629	341.346
ENSG00000005156	LIG3	DNA ligase 3	2130.15	2093.47	1953.11	2186.2	1503.32	1542.69	1550.25	1727.89	1054.61	1052.48	1014.92	979.297	2258.19	2418.95	1964.19	1944.83	1933.83	2006.72	1899.25	1939.57	1421.34	1613.62	1424.59	1480.75	2621.48	2571.82	1021.43	1033.45	923.129	901.299	902.809	898.507	1232.63	980.975
ENSG00000005175	RPAP3	RNA polymerase II associated protein 3	1363.65	1396.2	1213.61	1328.87	1067.06	1002.41	1175.54	1105.49	949.986	935.007	1001.01	1056.89	1347.73	1259.21	1287.58	1289.59	1054.63	973.772	1105.23	1095.72	973.862	1165.89	1074.44	964.561	1012.59	969.572	1289.42	1306.9	1145.75	1069.75	998.996	1099.68	997.493	887.247
ENSG00000005187	ACSM3	acyl-CoA synthetase medium chain family member 3	15.485	25.0815	17.8472	16.075	9.63052	19.9485	15.7439	5.42793	12.9628	19.0494	6.95149	10.7027	17.4041	16.8895	16.6378	11.2418	16.707	8.9666	13.1379	9.96113	20.7647	26.8638	11.9988	16.9552	11.8431	16.8713	9.42655	4.92704	14.696	14.5215	7.31247	6.9502	14.7886	6.33296
ENSG00000005189	REXO5	RNA exonuclease 5	369.704	387.926	354.616	336.235	314.918	251.019	255.051	226.164	174.071	196.844	210.862	179.27	342.644	326.531	463.086	481.791	447.955	473.436	480.356	441.136	314.585	316.993	320.696	246.792	198.372	218.272	243.07	192.77	185.061	144.247	151.312	189.2	542.003	550.967
ENSG00000005194	CIAPIN1	cytokine induced apoptosis inhibitor 1	1986.92	1986.45	1806.45	1835.23	1306.86	1351.51	1640.51	1700.75	1452.76	1436.64	1514.65	1642.86	1702.34	1683.32	1752.52	1797.08	1569.41	1630.13	1464.06	1494.17	1537.62	1533.03	1728.92	1834.93	1532.5	1554.79	1748.63	1652.41	1314.48	1223.19	1446.74	1409.73	1691.08	1951.18
ENSG00000005206	SPPL2B	signal peptide peptidase like 2B	2824.07	2656.96	2828.4	2795.71	3201.18	3128.59	3138.28	3341.79	2452.74	2422.45	2250.74	2167.3	4222.68	4372.51	3625.2	3713	4115.13	4260.93	4114.64	4095.45	3771.9	3823.61	3624.73	3835.64	3608.01	3907.28	3050.16	3363.32	1463.62	1754.19	2332.68	2316.73	2741.07	3866.27
ENSG00000005238	ATOSB	atos homolog B	1525.27	1563.41	1567.45	1710.65	2083.08	2205.97	2191.55	2200.12	2112.01	2165.28	1738.64	1886.35	1792.62	1912.27	2043.68	2034.76	1999.61	1987	1933.74	1842.81	1994.45	1912.7	1949.26	2126.93	1992.01	2049.33	1965.44	2060.12	2458.05	2407.66	1887.74	1863.43	1720.66	1930.92
ENSG00000005243	COPZ2	COPI coat complex subunit zeta 2	52.2618	53.5071	69.8369	49.5646	16.3719	14.9614	37.7853	10.8559	12.9628	9.52469	16.9925	14.7162	28.2817	15.0129	30.5027	59.4208	28.193	35.8664	27.097	15.6532	107.976	62.6821	101.445	69.7046	261.733	267.832	609.359	608.489	104.505	113.267	155.812	142.093	310.561	359.712
ENSG00000005249	PRKAR2B	protein kinase cAMP-dependent type II regulatory subunit beta	410.352	461.499	529.985	451.44	1868.32	1976.57	1680.4	1490.87	1796.27	1796.99	1253.59	1303.05	873.469	902.651	1277.42	1276.75	995.108	997.086	1087.99	1098.57	1428.61	1375.43	1452.95	1407.28	463.066	421.782	443.048	450.208	1983.42	1790.98	1521.56	1450.66	1073.65	733.356
ENSG00000005302	MSL3	MSL complex subunit 3	1363.65	1382.82	1382.77	1505.69	1685.34	1835.26	1939.65	1872.63	1144.43	1209.64	1122.28	1190.67	1074.7	1107.2	1108.26	1098.48	1070.29	1070.61	1103.59	1125.61	967.633	1022.61	1163.88	1070.06	1208.59	1161.48	1417.35	1378.34	976.471	961.805	830.247	818.579	913.197	855.582
ENSG00000005339	CREBBP	CREB binding protein	5293.93	5267.11	5518.67	5594.1	3386.09	3334.73	5165.04	5408.02	5147.15	4936.96	5679.37	6012.24	2724.83	2783.02	3616.88	3836.66	3431.19	3548.98	3652.35	3605.93	3772.94	3771.67	3204.77	3421.18	3236.73	3244.56	3380.77	3923.15	8989.63	8458.27	3668.61	3456.18	2959.94	1975.88
ENSG00000005379	TSPOAP1	TSPO associated protein 1	1344.29	1297.55	1335.44	1389.15	4587.98	4475.12	3441.61	3376.17	4534.19	4833.78	3332.85	3382.05	2950	2944.41	3088.17	2991.92	3787.26	3898.68	4443.91	4445.51	3372.18	3481.54	3152.42	3234.67	2776.62	2908.72	1608.57	1760.8	1835.37	2014.13	3367.68	3514.1	2078.54	1970.82
ENSG00000005436	GCFC2	GC-rich sequence DNA-binding factor 2	839.092	836.048	756.567	791.694	625.021	600.118	612.962	629.639	435.179	474.647	593.194	519.081	698.34	673.704	647.951	590.996	620.246	654.562	748.041	794.044	656.163	594.585	567.217	408.808	616.435	585.223	698.238	662.071	370.123	334.962	349.874	387.281	652.178	580.732
ENSG00000005448	WDR54	WD repeat domain 54	1042.33	1040.04	1077.04	1019.42	1508.14	1617.49	877.459	863.04	712.027	744.513	795.559	769.256	2378.93	2480.88	1728.49	1737.66	1693.67	1735.93	1512.5	1494.17	1290.52	1305.58	1299.14	1399.74	1904.38	2051.97	1271.24	1186.8	692.347	690.254	1661.06	1532.91	1563.16	2101.27
ENSG00000005469	CROT	carnitine O-octanoyltransferase	545.845	531.727	547.832	582.719	323.585	254.344	438.73	546.411	757.396	752.451	766.209	745.175	435.103	459.77	543.502	547.635	581.611	545.169	572.321	623.282	519.116	440.566	513.767	563.288	604.592	549.899	632.252	597.403	489.868	440.484	504.561	493.464	524.996	461.039
ENSG00000005471	ABCB4	ATP binding cassette subfamily B member 4	275.826	354.485	289.435	230.408	33.7068	23.2733	40.9341	50.6606	65.7398	65.0854	66.4253	112.378	64.1777	60.0516	77.6432	69.0567	173.335	163.192	168.33	146.571	86.1733	100.291	70.9021	52.7494	47.3725	36.9059	11.4465	8.00644	27.7592	21.2982	26.4374	22.3951	5.17602	7.59955
ENSG00000005483	KMT2E	lysine methyltransferase 2E (inactive)	4985.2	4885.87	4670.54	4735.43	6171.24	5971.26	5006.56	5304.89	4673.08	4681.39	4502.25	4406.83	6026.18	6342.95	4902.61	5007.41	5584.3	5397.89	5517.11	5847.18	4722.92	4960.84	3628	3664.2	3811.71	3511.86	1996.41	2278.76	5906.18	5016.2	3579.17	3751.56	2894.13	1790.96
ENSG00000005486	RHBDD2	rhomboid domain containing 2	2113.7	2055.01	2185.9	2160.75	2562.68	2644.84	2598.79	2659.68	3659.21	3678.12	3585.42	3844.94	2427.88	2448.98	2620.46	2771.9	2577.05	2725.85	2458.44	2651.08	3083.55	3119.78	3393.48	3441.9	5336.51	5579.12	6580.41	6488.91	2134.19	2253.73	5522.61	5074.81	6006.4	7916.19
ENSG00000005513	SOX8	SRY-box transcription factor 8	57.1009	71.9002	94.6678	76.3562	886.008	844.488	1070.58	1096.44	786.099	744.513	885.929	900.364	1503.28	1568.85	832.816	812.62	1112.06	1305.54	1138.89	1209.57	1348.66	1436.32	892.275	955.141	1364.92	1417.19	112.445	152.122	672.208	715.424	864.559	791.551	110.175	163.39
ENSG00000005801	ZNF195	zinc finger protein 195	2716.65	2658.63	2604.14	2545.21	2204.43	2398.81	2821.3	2793.57	3275.88	3254.27	3064.06	2995.42	2216.85	2139.34	2370.89	2429.83	1966.2	2056.94	2051.16	1969.46	2087.89	2036.27	2191.42	2093.02	936.199	904.723	781.057	835.749	2388.38	2252.28	1281.93	1447.57	1352.42	1322.95
ENSG00000005810	MYCBP2	MYC binding protein 2	2092.41	1902.85	1964.75	2077.69	2730.25	3010.57	2571.5	2647.02	3249.03	3168.55	2862.47	2919.16	1683.85	1782.78	1637.9	1631.66	1821.06	1770.01	1954.27	1895.46	2018.32	2138.36	1635.11	1633.35	1031.54	1083.45	1723.04	1453.48	4624.36	4431.95	2764.68	2816.38	1718.44	1170.33
ENSG00000005812	FBXL3	F-box and leucine rich repeat protein 3	773.281	683.888	717.768	600.133	586.499	724.796	718.971	716.486	664.805	622.28	722.955	654.202	593.916	649.308	555.519	587.785	591.009	625.868	661.002	680.203	697.692	676.967	620.666	589.663	452.408	418.619	1161.49	1113.51	1031.99	922.113	603.56	685.367	609.291	552.234
ENSG00000005882	PDK2	pyruvate dehydrogenase kinase 2	547.781	546.776	587.406	572.002	500.787	515.337	379.952	419.76	535.177	577.831	534.492	532.459	474.262	495.426	469.556	512.304	489.723	475.23	523.875	455.366	589.716	616.076	464.681	491.7	744.341	805.077	487.487	458.83	664.588	694.61	861.747	785.759	724.642	690.292
ENSG00000005884	ITGA3	integrin subunit alpha 3	350.348	319.37	382.551	363.027	1589.04	1735.52	1379.16	1452.87	1235.17	1319.17	2179.68	2218.13	1074.7	1050.9	1004.74	1127.39	1000.33	977.359	867.925	846.696	1098.45	1060.22	1468.22	1539.15	1369.66	1374.48	1778.93	1608.68	1515.87	1584.78	2089.68	1860.34	960.521	939.811
ENSG00000005889	ZFX	zinc finger protein X-linked	843.931	906.276	866.754	889.483	722.289	714.822	1393.86	1376.88	731.471	712.764	760.802	766.581	443.805	360.31	549.048	594.208	450.044	453.71	515.664	462.481	555.455	567.721	465.772	538.798	428.129	420.728	1548.65	1564.33	1074.99	1021.34	438.186	475.317	508.729	412.909
ENSG00000005893	LAMP2	lysosomal associated membrane protein 2	2157.25	1951.34	2091.23	2141.99	2014.7	2114.54	1941.75	1823.78	2391.63	2395.46	2738.11	2850.93	2666.09	2567.21	1975.28	2002.64	2241.86	2394.08	1955.09	2029.22	2022.48	1830.32	1783.46	1846.23	4948.06	4806.74	9751.77	9648.99	4117.07	3760.09	4148.99	3997.52	6405.69	5502.7
ENSG00000005961	ITGA2B	integrin subunit alpha 2b	100.652	113.703	95.4438	111.185	234.022	196.161	76.6202	56.0886	154.627	146.045	109.679	132.446	407.909	399.719	283.767	282.65	337.272	317.418	400.707	374.254	115.244	130.737	109.08	96.0793	545.968	556.225	43.0928	34.4893	107.227	145.215	98.9997	116.609	124.964	133.625
ENSG00000006007	GDE1	glycerophosphodiester phosphodiesterase 1	1397.52	1289.19	1364.15	1493.64	1146.99	1253.43	1607.98	1599.43	2054.6	2154.17	2574.37	2648.92	1273.76	1202.91	1521.44	1581.88	1283.3	1267.88	1060.07	1028.84	1568.77	1481.09	1607.84	1593.79	1744.49	1637.04	3320.17	3209.97	2453.15	2401.37	1492.31	1320.15	4407.75	4255.75
ENSG00000006015	REX1BD	required for excision 1-B domain containing	420.03	362.845	438.421	486.269	664.506	731.446	691.681	674.872	549.992	522.271	447.985	523.094	591.74	634.295	577.702	581.361	554.462	598.969	557.541	563.515	627.093	673.385	629.392	744.144	638.937	743.918	571.653	696.56	629.753	643.785	919.122	723.593	809.677	1366.02
ENSG00000006016	CRLF1	cytokine receptor like factor 1	11.6137	15.0489	6.20773	6.69792	47.1895	43.2218	23.091	34.3769	48.1474	47.6235	40.1642	32.1081	66.3532	54.4218	73.0216	99.5701	36.5465	17.9332	26.2759	21.3453	36.3381	55.5185	123.261	133.757	20.1333	34.797	203.344	238.961	48.9868	64.3785	38.8124	30.5037	133.098	219.12
ENSG00000006025	OSBPL7	oxysterol binding protein like 7	633.916	653.79	692.162	703.281	997.722	945.893	578.325	580.788	884.246	988.98	882.839	888.324	1426.05	1351.16	862.394	754.805	1069.25	1036.54	1096.2	1189.64	811.898	782.631	763.561	791.241	968.768	1020.71	1306.25	1400.51	549.741	538.262	830.81	931.327	769.008	877.748
ENSG00000006042	TMEM98	transmembrane protein 98	3072.8	3118.46	2883.49	3054.25	1880.84	1850.23	3418.52	3343.6	1651.83	1776.35	1768.77	1872.97	2331.06	2268.83	3136.23	3101.13	2700.26	3048.64	2625.12	2779.15	2889.4	2860.1	2849.17	3108.45	2384.02	2453.19	1828.08	1784.2	593.829	576.986	1231.87	1065.7	1642.28	1965.12
ENSG00000006062	MAP3K14	mitogen-activated protein kinase kinase kinase 14	333.895	332.747	374.791	364.367	292.768	274.292	298.084	291.299	309.255	276.216	430.22	410.716	314.362	328.407	254.189	220.018	249.56	272.585	237.304	240.49	279.285	315.202	284.699	241.14	172.318	157.641	521.827	514.876	428.363	396.436	346.499	308.898	320.174	333.113
ENSG00000006071	ABCC8	ATP binding cassette subfamily C member 8	190.659	262.519	208.735	188.881	994.832	1072.23	579.375	671.253	337.958	290.503	340.623	234.121	261.062	232.7	104.449	112.418	353.979	416.05	393.317	375.677	619.825	750.395	470.135	606.618	171.133	205.092	143.418	126.871	229.694	236.216	367.311	355.619	247.709	272.317
ENSG00000006116	CACNG3	calcium voltage-gated channel auxiliary subunit gamma 3	48.3906	73.5723	50.4378	42.8667	15.4088	34.9099	15.7439	12.6652	44.4438	30.1615	20.0821	17.3919	0	0	0.924324	3.21194	19.8395	7.17328	35.3082	28.4604	12.4588	12.5364	17.4528	13.1874	30.2	28.9975	0.673325	1.23176	109.404	100.198	29.8124	31.662	1.47886	1.89989
ENSG00000006118	TMEM132A	transmembrane protein 132A	4830.35	4849.08	4945.23	5206.96	5288.12	5668.71	4730.51	4984.64	8306.36	8650.01	7039.54	7178.83	6268.75	6720.15	6137.51	6333.94	5189.6	5123.51	5317.58	5633.73	7623.74	7769	7860.31	7882.27	6193.36	6483.85	4223.77	4221.24	5028.77	5412.63	6746.6	6083.36	7146.6	9229.65
ENSG00000006125	AP2B1	adaptor related protein complex 2 subunit beta 1	10736.9	11276.6	10240.4	10785	14265.7	14825.1	11331.4	11908.9	13688.7	14452.1	12460.2	12922.2	10462.1	10758.6	12808.4	13146.5	11567.5	12364.9	11986.7	11562	12051.8	12219.4	11228.7	11603	11158	11082.9	11756.3	11193	13081.1	12820.5	14585.6	13585.3	13960.5	11811
ENSG00000006128	TAC1	tachykinin precursor 1	641.659	702.281	649.483	653.717	383.295	403.958	236.158	258.731	640.731	655.616	295.052	284.959	11.9653	3.75323	38.8216	44.9671	101.286	129.119	106.746	102.457	78.9057	98.5005	90.5365	96.0793	142.71	157.114	89.5523	73.9056	404.413	350.935	128.812	158.696	150.844	224.82
ENSG00000006194	ZNF263	zinc finger protein 263	381.318	341.108	360.824	344.273	315.881	284.267	318.027	325.676	316.662	309.552	377.698	378.608	452.507	506.686	327.211	330.83	329.962	362.25	353.903	313.064	351.961	324.156	357.783	348.523	532.941	460.27	580.406	533.968	756.03	756.568	444.936	471.455	386.722	373.644
ENSG00000006210	CX3CL1	C-X3-C motif chemokine ligand 1	224.532	209.012	195.543	171.467	765.626	816.227	629.755	613.356	1033.32	1147.73	1054.31	1019.43	742.939	880.132	626.692	663.265	891.734	936.113	922.119	1007.5	1026.81	1020.82	903.183	847.758	1003.71	1016.5	1543.93	1512.6	1018.93	966.646	1793.81	1716.31	491.722	568.066
ENSG00000006282	SPATA20	spermatogenesis associated 20	643.594	610.315	634.74	688.546	1098.84	1015.71	806.087	778.003	429.623	471.472	382.332	457.54	1832.87	1880.37	1211.79	1294.41	1122.5	1332.44	1190.63	1212.41	973.862	977.841	1041.72	924.999	2825.18	2767.95	1778.93	1835.32	738.068	766.249	2503.12	2353.8	1587.56	2125.34
ENSG00000006283	CACNA1G	calcium voltage-gated channel subunit alpha1 G	299.054	299.305	266.156	241.125	1225.96	1276.71	360.01	376.336	1297.2	1465.21	1007.19	945.851	997.474	994.605	327.211	345.283	830.127	959.426	907.338	920.693	681.081	712.785	595.577	495.468	1150.56	1223.7	14.1398	17.2446	879.586	895.006	758.247	740.583	348.272	319.814
ENSG00000006327	TNFRSF12A	TNF receptor superfamily member 12A	298.086	331.075	453.164	380.442	142.532	166.238	499.606	385.383	245.367	296.853	1056.63	1139.84	189.27	185.785	253.265	239.289	65.7836	59.1795	36.9504	39.8445	94.4792	84.1731	148.349	118.686	299.631	317.918	2255.64	2398.24	402.236	421.123	242.999	175.3	181.9	237.486
ENSG00000006377	DLX6	distal-less homeobox 6	0.967811	1.6721	1.55193	2.67917	1015.06	1135.4	668.59	598.881	344.439	376.225	291.963	239.473	289.344	412.855	121.086	133.295	541.932	516.476	561.647	553.554	221.144	272.22	167.983	158.248	2.96078	3.16337	4.03995	3.69528	450.134	536.326	311.061	329.749	199.646	198.855
ENSG00000006432	MAP3K9	mitogen-activated protein kinase kinase kinase 9	918.453	1137.03	919.519	985.933	1494.66	1401.38	1245.87	1152.53	2528.67	2585.95	2148.01	2117.8	1168.25	1103.45	1095.32	1079.21	1033.74	1000.67	973.028	976.19	1326.86	1407.66	1384.23	1480.75	746.709	715.448	944.675	1034.06	4181.84	3869.97	2088.56	2069.23	1137.98	827.717
ENSG00000006451	RALA	RAS like proto-oncogene A	1990.79	2151.99	1867.75	2030.81	1848.1	1971.58	2110.73	2131.37	1616.64	1523.95	1601.93	1713.77	1626.2	1779.03	1797.81	1795.47	1816.88	2001.34	1891.04	1871.27	1665.33	1823.15	1876.18	1784.06	1218.07	1157.79	3009.76	3040.6	3099.78	2723.26	1738.12	1761.49	1604.57	1701.67
ENSG00000006453	BAIAP2L1	BAR/IMD domain containing adaptor protein 2 like 1	151.946	162.193	148.209	146.015	70.3028	59.8456	25.1902	36.1862	19.4442	11.1121	22.3992	12.0405	98.986	116.35	146.967	123.66	150.363	136.292	130.558	103.88	80.9822	55.5185	78.5377	65.9368	576.76	541.99	50.4994	41.2639	40.8223	39.208	73.1247	82.2441	34.0138	33.5647
ENSG00000006459	KDM7A	lysine demethylase 7A	942.648	954.767	904.776	989.952	1473.47	1413.02	1159.8	1098.25	722.212	736.576	777.022	812.067	2035.19	1959.18	842.983	851.163	985.71	1013.23	998.483	1065.84	949.983	933.068	679.569	727.188	722.431	719.666	455.841	444.665	1730.32	1625.44	502.311	564.511	487.285	342.613
ENSG00000006468	ETV1	ETS variant transcription factor 1	1123.63	1142.04	1190.33	1093.1	1125.81	1211.87	1762.27	2010.14	3564.76	3590.81	3271.83	3224.19	507.983	382.829	818.027	811.014	847.878	1031.16	1033.79	1041.65	897.033	920.532	857.37	881.669	602.223	655.871	778.364	795.717	598.183	551.816	1113.75	1128.25	280.984	257.751
ENSG00000006530	AGK	acylglycerol kinase	302.925	387.926	351.513	283.992	260.987	310.865	316.977	343.769	322.217	312.727	354.526	292.986	264.325	300.258	378.048	321.194	299.681	338.937	326.806	260.412	279.285	272.22	299.97	292.006	210.216	218.272	319.156	297.47	297.731	257.514	329.061	323.571	281.723	179.856
ENSG00000006534	ALDH3B1	aldehyde dehydrogenase 3 family member B1	71.618	48.4908	56.6455	75.0167	29.8546	23.2733	38.8349	41.6141	81.4803	69.8477	88.0522	73.581	40.247	37.5323	62.854	46.5731	46.9883	50.2129	64.8685	46.9596	164.041	145.064	150.531	158.248	226.796	254.124	2949.84	2905.11	120.29	140.858	205.874	176.458	766.79	920.812
ENSG00000006576	PHTF2	putative homeodomain transcription factor 2	1327.84	1240.7	1252.41	1280.64	1340.57	1419.67	1050.64	1215.86	1154.61	1238.21	1172.48	1137.16	1325.98	1360.54	1282.04	1286.38	1625.8	1554.81	1471.45	1606.59	1187.74	1182.01	1155.16	1173.67	826.65	828.802	1210.64	1085.8	1649.22	1536.86	938.809	1110.1	965.697	803.019
ENSG00000006607	FARP2	FERM, ARH/RhoGEF and pleckstrin domain protein 2	1255.25	1315.94	1253.18	1125.25	850.375	827.864	1127.26	1148.91	930.542	952.469	987.111	1040.84	859.329	885.761	1017.68	1076	923.059	844.653	886.81	868.041	942.715	1042.31	879.186	889.204	731.313	759.208	1084.73	998.341	970.483	958.901	845.435	801.204	808.198	585.798
ENSG00000006625	GGCT	gamma-glutamylcyclotransferase	575.848	583.562	578.095	534.494	376.553	435.543	498.556	493.941	315.736	276.216	307.41	319.743	388.33	414.732	507.454	525.152	537.755	496.749	456.543	506.594	360.267	395.793	395.961	444.602	261.141	254.124	478.061	466.221	180.163	140.858	220.499	222.02	364.54	488.271
ENSG00000006634	DBF4	DBF4-CDC7 kinase regulatory subunit	1734.32	1628.62	1461.14	1516.41	742.513	774.668	1204.93	1208.62	680.545	728.639	824.91	802.702	1138.88	1234.81	1621.26	1789.05	1599.69	1547.63	1487.05	1532.59	958.289	968.887	1151.89	1019.19	514.584	455.525	197.958	192.77	290.655	296.722	185.624	176.844	260.28	224.82
ENSG00000006652	IFRD1	interferon related developmental regulator 1	495.519	533.399	477.219	479.571	503.676	475.44	362.109	376.336	446.29	473.06	649.578	602.027	661.357	675.581	321.665	342.071	533.578	525.443	458.185	493.787	423.599	354.602	471.226	373.014	761.513	709.649	1105.6	1137.53	811.548	742.531	597.373	664.517	1204.53	1412.25
ENSG00000006695	COX10	cytochrome c oxidase assembly factor heme A:farnesyltransferase COX10	461.646	404.647	412.038	464.835	318.77	237.72	391.498	354.624	414.809	441.311	535.265	588.648	333.942	292.752	390.065	414.34	334.139	322.797	306.278	310.218	308.355	248.938	338.148	310.845	394.968	413.347	320.503	334.423	770.182	721.717	397.124	364.886	555.313	490.171
ENSG00000006704	GTF2IRD1	GTF2I repeat domain containing 1	1762.38	1703.87	1707.9	1665.1	1848.1	1941.66	1876.67	1832.83	2074.97	1930.34	2137.97	2200.74	2186.39	2495.9	1874.53	1663.78	2284.68	2503.47	2437.09	2355.09	1828.33	1826.74	1725.65	1697.4	2208.15	2296.08	1254.4	1251.47	1827.21	1939.58	1503.56	1541.79	1439.67	1563.61
ENSG00000006712	PAF1	PAF1 homolog, Paf1/RNA polymerase II complex component	2306.29	2259	2278.24	2316.14	1245.23	1334.89	1805.3	1852.73	2205.52	2344.66	2133.33	2190.04	1148.67	1073.42	1780.25	1835.62	1547.48	1504.59	1464.06	1524.05	1827.29	1753.31	1925.26	2038.39	1489.87	1562.18	3041.41	2809.64	2063.43	2196.61	1470.37	1419	1960.23	2420.46
ENSG00000006715	VPS41	VPS41 subunit of HOPS complex	2213.38	2095.14	2058.64	2033.49	2408.59	2428.73	1973.23	2022.81	2781.44	2803.43	2614.53	2652.93	2222.29	2246.31	2130.57	2089.37	1887.89	1934.99	2084.83	1925.34	2025.59	1964.64	1802	1882.02	2537.98	2344.58	2714.85	2573.15	1912.66	1818.57	2627.43	2598.6	3117.44	2706.07
ENSG00000006740	ARHGAP44	Rho GTPase activating protein 44	330.991	324.387	332.113	357.669	405.445	417.257	286.539	220.736	355.55	349.239	393.145	370.581	451.419	502.932	241.249	220.018	388.437	326.384	329.269	331.563	269.941	265.056	247.612	231.721	686.902	693.832	184.491	160.129	797.941	773.026	562.498	615.093	383.025	354.645
ENSG00000006744	ELAC2	elaC ribonuclease Z 2	1996.59	2014.88	2012.86	1993.3	1395.46	1516.09	1571.24	1702.56	1552.75	1508.08	1577.22	1602.73	1619.67	1587.61	1943.85	1923.95	1912.95	1893.75	1844.24	1734.66	1699.59	1837.48	1868.54	2028.97	1753.38	1730.36	1591.74	1554.48	1151.19	1065.88	1336.5	1246.02	1671.85	1936.62
ENSG00000006747	SCIN	scinderin	5.80687	6.68839	4.65579	4.01875	4.81526	3.32475	9.44633	18.0931	0	6.34979	3.86194	2.67567	1.08776	3.75323	6.47027	6.42387	1.04418	0	0	5.69207	25.9558	26.8638	23.9976	35.7942	53.2941	55.3589	27.6063	33.2575	0.544298	0.968098	2.81249	1.93061	17.0069	15.1991
ENSG00000006756	ARSD	arylsulfatase D	297.118	376.222	305.731	334.896	506.565	560.221	485.961	515.653	374.994	374.638	393.918	359.878	286.08	210.181	335.53	332.436	387.393	362.25	352.261	387.061	476.549	463.848	403.596	414.46	700.521	638.473	951.409	838.828	143.695	168.933	418.499	425.121	553.834	499.037
ENSG00000006757	PNPLA4	patatin like phospholipase domain containing 4	221.629	232.421	216.494	206.296	518.122	440.53	356.861	374.527	173.146	176.207	193.097	183.284	339.38	369.693	312.421	297.104	286.107	238.511	234.019	247.605	305.24	309.829	357.783	340.987	657.294	633.728	741.331	723.659	377.199	357.228	635.623	642.894	614.467	633.929
ENSG00000006837	CDKL3	cyclin dependent kinase like 3	31.9378	38.4582	30.2627	21.4333	41.4112	38.2347	14.6943	23.521	34.2588	26.9866	33.9851	34.7838	60.9144	71.3113	30.5027	20.8776	19.8395	21.5198	34.4871	25.6143	31.147	21.491	20.7252	37.6782	71.0588	61.6856	27.6063	38.8004	82.189	98.2619	46.6873	64.8686	29.5772	37.9977
ENSG00000007001	UPP2	uridine phosphorylase 2	7.74249	18.3931	8.53562	16.075	12.5197	23.2733	9.44633	5.42793	8.33321	14.287	4.63433	6.68918	10.8776	9.38307	6.47027	9.63581	20.8837	23.3132	19.7069	12.8072	14.5353	8.95459	7.63561	9.41954	24.2784	19.5074	4.71328	6.77468	12.5189	10.6491	8.99997	11.5837	2.95772	5.69966
ENSG00000007047	MARK4	microtubule affinity regulating kinase 4	1663.67	1660.39	1681.52	1729.4	2388.37	2395.49	1557.6	1780.36	1928.68	1968.44	1875.36	1780.66	2936.95	2983.82	1817.22	1859.71	2127	2256	2163.65	2103.22	1830.4	1880.46	1725.65	1834.93	2587.13	2671.99	1488.05	1406.05	2226.72	2427.02	2676.37	2426.39	2604.28	2616.14
ENSG00000007062	PROM1	prominin 1	2019.82	1947.99	1861.54	1702.61	677.025	631.703	2275.52	2232.69	284.255	276.216	194.642	232.784	923.506	977.716	1082.38	1154.69	997.196	1029.37	972.207	994.69	1057.96	1088.88	872.641	796.893	513.4	521.955	1819.32	1821.77	156.758	154.896	479.811	455.624	1738.4	1497.74
ENSG00000007080	CCDC124	coiled-coil domain containing 124	1396.55	1508.23	1448.73	1523.11	1166.26	1255.09	1532.4	1556.01	1502.76	1631.9	1486.85	1555.9	1460.86	1424.35	1584.29	1679.84	1361.62	1468.73	1117.55	1043.07	1452.49	1439.9	1543.48	1495.82	1271.95	1439.33	1545.28	1494.12	1475.05	1729.51	1499.62	1247.56	1485.52	2424.89
ENSG00000007168	PAFAH1B1	platelet activating factor acetylhydrolase 1b regulatory subunit 1	6710.8	6720.16	6349.73	6121.9	11439.1	11523.6	8015.74	7991.72	10067.4	10427.9	9260.16	9370.21	12076.3	12002.8	8649.82	8521.27	10301.9	10460.4	9908.46	10207.3	7645.55	8028.69	7942.12	8087.62	6704.4	6560.82	5908.43	5880.42	8918.87	8349.36	8658.53	9012.87	7813.57	7049.21
ENSG00000007171	NOS2	nitric oxide synthase 2	23.2275	30.0977	25.6069	26.7917	91.4899	81.4565	18.8927	27.1396	46.2956	42.8611	100.41	104.351	105.512	148.252	198.73	157.385	166.025	143.466	151.086	126.649	100.709	123.573	222.523	235.488	615.251	607.894	24.2397	22.1717	139.34	142.31	79.8747	93.8277	8.13374	7.59955
ENSG00000007174	DNAH9	dynein axonemal heavy chain 9	249.695	200.652	243.653	188.881	121.345	111.379	136.447	162.838	351.847	371.463	379.242	442.824	31.545	30.0258	109.07	118.842	89.7999	84.286	75.5431	83.9581	454.746	406.538	256.338	333.452	1334.72	1262.18	1960.72	2045.95	136.619	125.853	491.061	386.122	711.333	714.357
ENSG00000007202	BLTP2	bridge-like lipid transfer protein family member 2	4222.56	4339.09	4345.41	4308.1	3740.49	3830.12	3853.05	4146.93	3577.72	3787.65	3566.89	3436.9	3225.2	3094.54	3467.14	3571.67	3149.26	3240.53	3306.65	3328.44	3514.42	3506.62	3157.87	3364.66	2923.48	2968.82	5730.67	5212.19	2639.85	2627.9	2992.49	2761.16	2892.65	2232.37
ENSG00000007237	GAS7	growth arrest specific 7	808.122	882.867	862.874	959.142	1528.36	1521.08	857.517	937.222	2339.78	2385.93	1920.93	1937.19	1196.53	1165.38	1083.31	1103.3	1415.91	1470.52	1368.81	1205.3	1063.15	1092.46	1065.71	1073.83	2444.42	2445.28	1294.13	1210.2	2399.27	2479.78	2514.93	2609.03	1367.21	1162.1
ENSG00000007255	TRAPPC6A	trafficking protein particle complex subunit 6A	163.56	157.177	162.177	179.504	332.253	302.553	231.96	226.164	165.738	163.507	128.216	140.473	480.789	484.166	507.454	438.429	504.341	505.716	446.69	482.403	333.273	377.884	381.78	405.04	561.956	594.713	474.021	476.691	253.099	298.174	451.123	375.311	505.031	717.524
ENSG00000007264	MATK	megakaryocyte-associated tyrosine kinase	3.87124	5.01629	1.55193	1.33958	124.234	113.042	33.587	18.0931	19.4442	15.8745	6.1791	6.68918	4.35103	7.50645	12.0162	17.6657	21.9279	17.9332	16.4224	22.7683	23.8794	8.95459	42.5412	28.2586	84.6784	86.4654	5.3866	6.77468	232.96	257.03	163.124	185.725	63.5911	93.0944
ENSG00000007314	SCN4A	sodium voltage-gated channel alpha subunit 4	21.2918	18.3931	21.727	13.3958	8.66747	21.6109	4.19837	3.61862	6.48139	9.52469	3.08955	1.33784	28.2817	28.1492	91.5081	73.8746	45.9441	52.0063	44.3405	54.0747	8.30586	8.95459	13.0896	32.0264	126.129	142.351	8.0799	15.397	5.44298	2.90429	8.43747	5.40571	5.91545	10.1327
ENSG00000007341	ST7L	suppression of tumorigenicity 7 like	499.391	506.645	528.433	478.231	359.218	319.176	348.465	341.959	317.588	293.678	341.395	369.243	376.364	397.842	291.162	298.71	314.3	315.624	275.897	354.331	245.023	320.574	343.602	282.586	441.157	430.745	479.408	497.015	482.248	438.548	351.561	333.996	344.575	320.448
ENSG00000007350	TKTL1	transketolase like 1	340.67	361.173	301.851	325.519	7.70441	14.9614	41.9837	39.8048	0	0	1.54478	0	712.481	767.535	209.821	236.077	8.35348	8.9666	11.4957	2.84604	173.385	202.374	93.8089	60.285	12.4353	12.1262	2.01998	1.23176	1.0886	0.484049	32.6249	27.0286	8.13374	6.33296
ENSG00000007372	PAX6	paired box 6	1053.95	943.063	898.568	885.464	1341.53	1447.93	1351.88	1393.17	10.185	15.8745	44.7985	16.054	2913.02	2923.76	452.919	502.668	5760.77	5917.95	5581.16	5727.65	125.626	109.246	75.2653	64.0529	6558.13	6628.31	158.231	176.142	40.8223	41.6282	302.061	250.98	65.8094	49.3971
ENSG00000007376	RPUSD1	RNA pseudouridine synthase domain containing 1	567.137	576.873	685.954	573.342	300.472	279.279	604.565	560.886	608.324	708.002	628.724	606.04	315.45	290.875	395.611	407.916	365.465	355.077	306.278	276.065	451.631	453.102	436.32	429.531	419.247	455.525	424.195	529.041	869.244	960.837	554.623	499.256	586.369	813.151
ENSG00000007384	RHBDF1	rhomboid 5 homolog 1	307.764	314.354	325.13	361.687	581.683	585.157	513.251	512.034	343.513	319.077	525.996	493.662	1690.38	1820.31	733.913	767.653	650.527	590.002	570.679	644.627	538.843	626.821	521.403	446.486	1514.74	1599.61	1444.28	1460.87	643.36	689.286	420.186	364.5	927.247	970.842
ENSG00000007392	LUC7L	LUC7 like	3549.93	3926.08	3553.92	3444.07	4978.98	5520.75	4429.28	4463.56	4814.74	5046.5	4352.4	4477.74	6128.43	6361.72	4789.85	4991.35	5481.97	5460.66	5480.98	5665.03	4754.07	4905.32	4630.45	4760.63	2836.43	2758.98	2282.57	2321.87	2063.98	2135.14	2195.99	2401.68	2148.05	2638.31
ENSG00000007402	CACNA2D2	calcium voltage-gated channel auxiliary subunit alpha2delta 2	1269.77	1344.37	1332.33	1239.11	2978.72	3153.53	1772.76	1894.35	2276.82	2485.94	1511.56	1779.32	1706.69	1837.2	1673.95	1745.69	2190.7	2085.63	2116.03	2155.87	2028.71	2072.09	1803.09	1725.66	2935.32	2982	1307.6	1304.43	1988.32	2020.42	3254.61	3388.61	3021.32	2412.22
ENSG00000007516	BAIAP3	BAI1 associated protein 3	1580.44	1672.1	1635.74	1686.54	2792.85	2880.9	934.137	868.468	3195.32	3097.11	2234.52	2309.11	3444.93	3653.77	2045.53	2009.07	2405.8	2295.45	2327.88	2320.94	2846.83	2869.05	2708.46	2844.7	6648.73	7002.64	11151.6	11100.6	2053.09	2158.86	4866.17	4628.83	11729.6	13807.7
ENSG00000007520	TSR3	TSR3 ribosome maturation factor	750.054	702.281	716.992	748.827	638.503	654.977	777.748	716.486	854.617	846.11	749.988	743.837	657.006	716.866	732.064	761.229	586.832	638.422	606.808	647.473	767.254	773.677	783.195	900.508	760.329	790.314	1034.23	1029.75	886.117	883.389	822.372	779.195	949.43	1431.88
ENSG00000007541	PIGQ	phosphatidylinositol glycan anchor biosynthesis class Q	1498.17	1596.85	1607.03	1654.39	1342.49	1569.28	1613.22	1736.94	1864.79	2027.17	1660.63	1740.53	928.945	977.716	1771.93	1851.68	1415.91	1628.33	1464.06	1438.67	1864.67	1776.59	2027.8	2006.36	1955.3	2057.77	2484.57	2639.05	976.471	1032.96	1360.68	1243.7	1807.17	2599.04
ENSG00000007545	CRAMP1	cramped chromatin regulator homolog 1	756.828	805.951	787.605	783.656	748.291	794.616	831.277	855.803	1139.8	1165.19	994.835	1240.17	752.728	684.964	972.389	921.826	846.834	823.134	779.244	742.815	937.524	936.65	1002.45	1004.12	617.619	619.493	521.154	570.921	1243.72	1133.64	519.186	589.223	550.137	560.467
ENSG00000007866	TEAD3	TEA domain transcription factor 3	919.421	1003.26	943.574	916.275	648.134	654.977	564.681	550.03	255.552	246.054	537.582	556.54	1783.92	1767.77	672.908	655.235	1135.03	1153.1	986.987	1026	687.31	753.977	560.672	535.03	1537.24	1490.47	1110.99	1345.7	419.109	382.883	396.561	408.904	908.761	900.546
ENSG00000007923	DNAJC11	DnaJ heat shock protein family (Hsp40) member C11	2213.38	2302.48	2230.9	2247.82	1194.18	1100.49	1448.44	1429.35	1369.42	1439.82	1418.1	1448.88	905.014	953.32	1249.69	1312.08	1115.19	1111.86	1088.81	1024.57	1247.96	1228.57	1091.89	1269.75	1305.11	1210.51	1215.35	1253.93	1219.77	1248.85	1153.12	1080.76	1118.02	1069.64
ENSG00000007944	MYLIP	myosin regulatory light chain interacting protein	305.828	305.994	284.003	317.481	135.79	111.379	150.092	189.977	115.739	96.8343	140.575	155.189	108.776	99.4605	385.443	415.946	220.323	225.958	243.873	256.143	291.743	313.411	352.329	327.8	166.396	189.802	1925.04	1929.55	557.905	527.613	187.874	198.467	315.737	301.449
ENSG00000007952	NOX1	NADPH oxidase 1	17.4206	8.36048	24.0549	16.075	21.1871	16.6238	26.2398	25.3303	18.5182	25.3992	9.26865	20.0676	18.4919	9.38307	21.2594	20.8776	18.7953	1.79332	15.6013	17.0762	14.5353	5.37275	22.9068	20.723	13.0274	6.85396	15.4865	11.0858	5.98728	12.5853	12.375	11.1975	5.91545	10.766
ENSG00000008018	PSMB1	proteasome 20S subunit beta 1	2982.79	2738.89	2681.74	2952.44	2099.45	2324	2569.4	2657.87	2244.41	2366.89	2699.49	2547.24	2713.96	2494.02	2619.53	2553.49	2444.44	2462.23	2293.39	2224.18	2333.95	2356.85	2731.37	2707.18	2347.9	2377.27	3500.62	3286.33	1446.2	1392.12	2131.87	1963.05	2503.71	3185.48
ENSG00000008056	SYN1	synapsin I	214.854	239.11	225.03	211.654	1105.58	1191.92	661.243	698.393	859.247	869.922	591.649	580.621	494.93	476.66	375.275	420.764	584.743	545.169	591.207	559.246	427.752	417.284	474.499	474.745	242.192	256.233	86.859	72.6738	1198.54	1106.54	1375.31	1358.76	712.812	719.424
ENSG00000008083	JARID2	jumonji and AT-rich interaction domain containing 2	1503.98	1422.95	1380.44	1523.11	2582.9	2716.32	2505.38	2466.09	2254.6	2254.18	2424.52	2392.05	2492.05	2651.65	2612.14	2712.48	2278.41	2299.04	2248.23	2088.99	2125.26	2231.48	1949.26	2206.06	1597.05	1642.84	1047.69	1097.5	2570.72	2576.11	2168.43	2090.47	1791.64	1333.09
ENSG00000008086	CDKL5	cyclin dependent kinase like 5	413.255	426.385	421.349	383.121	737.698	791.292	587.772	461.374	1069.43	1108.04	875.888	849.526	624.373	510.439	551.821	544.423	433.337	496.749	522.233	525.094	714.304	716.367	512.677	597.199	365.361	365.896	368.309	394.163	947.079	825.787	841.497	869.934	497.637	347.046
ENSG00000008118	CAMK1G	calcium/calmodulin dependent protein kinase IG	93.8777	117.047	94.6678	77.6958	582.646	581.832	229.861	182.74	231.478	200.018	142.892	137.797	676.585	632.419	280.994	268.197	342.493	403.497	390.032	364.293	236.717	272.22	231.25	209.114	288.972	299.465	10.0999	9.85408	470.818	440.484	529.873	530.146	139.752	129.826
ENSG00000008128	CDK11A	cyclin dependent kinase 11A	87.103	91.9653	93.1159	113.865	43.3373	68.1575	46.1821	57.8979	87.9617	90.4846	79.5559	98.9999	84.8451	140.746	97.9783	86.7223	71.0046	68.1461	78.8276	89.6501	69.5616	85.9641	77.4469	71.5885	100.667	86.9926	49.1527	65.2833	96.885	120.528	42.7498	51.7404	78.3797	98.1608
ENSG00000008130	NADK	NAD kinase	2795.04	3029.84	2979.71	3063.63	1172.03	1191.92	1456.83	1545.15	1554.61	1352.51	1499.98	1553.23	1356.43	1416.84	1634.2	1681.45	1283.3	1429.28	1427.11	1514.09	1586.42	1676.3	1594.75	1799.13	1762.26	1894.86	1929.75	1993.6	1891.44	1857.78	1244.25	1153.73	1550.59	1737.76
ENSG00000008226	DLEC1	DLEC1 cilia and flagella associated protein	213.886	222.389	228.134	230.408	131.938	91.4308	158.488	159.219	175.923	150.808	153.705	189.973	36.9838	22.5194	149.74	109.206	137.832	157.812	183.931	145.148	675.89	623.239	448.319	408.808	1080.09	1042.33	954.102	995.878	45.1767	49.857	158.624	155.993	486.546	364.145
ENSG00000008256	CYTH3	cytohesin 3	1009.43	1208.93	1109.63	1160.08	1168.18	1150.37	1262.66	1286.42	1337.02	1344.57	1553.27	1681.66	1281.38	1099.7	1205.32	1170.75	1089.08	1043.71	1129.86	1135.57	1062.11	1020.82	1067.89	1070.06	909.552	1011.75	980.362	982.944	1756.99	1708.21	1226.81	1160.68	866.613	785.286
ENSG00000008277	ADAM22	ADAM metallopeptidase domain 22	1438.17	1287.51	1289.66	1346.28	2233.32	2335.64	1586.98	1727.89	1840.71	1819.22	1506.93	1669.62	1691.46	1801.55	1531.6	1599.54	1816.88	1870.43	2085.65	2113.18	1695.43	1541.98	1422.4	1486.4	425.168	405.965	519.807	516.723	1694.94	1688.85	1545.18	1665.73	1114.32	789.72
ENSG00000008282	SYPL1	synaptophysin like 1	962.972	934.702	950.558	941.727	320.696	395.646	555.234	508.416	747.211	703.24	912.962	846.851	795.151	761.905	743.156	677.719	666.19	629.455	634.726	638.935	1382.93	1447.06	1294.78	1250.91	1239.38	1184.68	2044.89	1937.56	1224.13	1094.92	809.997	814.718	1491.43	1452.78
ENSG00000008283	CYB561	cytochrome b561	730.697	804.279	734.064	758.204	859.042	899.346	821.831	904.654	840.728	769.912	831.089	783.972	498.193	516.069	725.594	688.961	706.913	688.635	605.166	515.132	943.754	890.086	1049.35	1079.48	1301.56	1303.83	3794.19	3853.56	1322.1	1306.45	1331.43	1192.73	1992.03	2140.54
ENSG00000008294	SPAG9	sperm associated antigen 9	7452.15	7435.81	7135.78	7336.9	11109.8	11038.2	9709.78	10327.5	9610.97	9602.48	9160.52	9213.68	12990	13522.9	10891.3	10682.9	10898.2	11106	11557.3	12283.5	10731.2	10885.2	8795.13	9155.79	5880.11	5775.25	8673.78	8477.59	7576.08	7345.44	7376.04	7056.77	9059.51	6632.5
ENSG00000008300	CELSR3	cadherin EGF LAG seven-pass G-type receptor 3	3372.82	3354.23	3457.7	3464.16	6992.72	7154.87	5588.03	5800.64	8551.73	8419.83	6780.02	7083.85	4743.71	4811.64	5123.53	5217.79	4665.42	4617.8	5232.18	5326.36	4748.88	4608.03	3935.61	4159.67	2077.28	2172.71	1082.03	989.103	7045.94	7293.16	4802.61	5048.94	2449	2246.93
ENSG00000008311	AASS	aminoadipate-semialdehyde synthase	3892.54	3840.81	3636.95	3740.12	3428.46	3389.59	5418	5433.35	2260.15	2279.58	2360.42	2461.62	4695.85	4802.25	5128.15	5338.24	5052.81	4953.15	5131.18	5034.64	4193.42	4287.46	3532.01	3507.84	1832.13	1670.26	1622.71	1490.43	441.97	480.661	923.622	930.169	1742.84	1283.69
ENSG00000008323	PLEKHG6	pleckstrin homology and RhoGEF domain containing G6	54.1974	53.5071	55.0936	61.6208	3.85221	4.98713	5.24796	5.42793	0.925912	6.34979	6.1791	4.01351	8.70206	16.8895	8.31891	4.81791	9.39766	12.5532	7.39009	7.11509	14.5353	7.16367	11.9988	13.1874	182.976	182.421	39.0529	33.2575	3.81009	14.5215	16.3124	17.7616	14.7886	17.099
ENSG00000008324	SS18L2	SS18 like 2	563.266	573.529	547.056	580.04	391.962	370.71	419.837	479.467	387.957	349.239	380.787	343.824	391.593	362.186	427.962	435.218	450.044	442.95	446.69	441.136	334.311	376.093	445.047	499.236	287.788	271.522	204.691	246.968	219.896	228.955	298.686	277.622	190.773	309.682
ENSG00000008382	MPND	MPN domain containing	303.893	312.682	370.912	361.687	297.583	315.852	405.143	305.773	299.07	325.427	193.869	232.784	197.972	159.512	326.286	369.373	328.918	322.797	317.774	330.14	296.935	318.783	358.874	339.103	420.431	475.559	222.871	221.717	183.973	219.758	227.812	222.793	287.639	428.108
ENSG00000008394	MGST1	microsomal glutathione S-transferase 1	1168.15	1235.68	1189.56	1193.57	679.915	714.822	1225.92	1282.8	1031.47	1146.14	1323.1	1254.89	1370.57	1505.04	2472.57	2543.85	1279.13	1273.26	1102.77	1219.53	2210.4	2116.87	2502.3	2825.86	788.752	766.589	441.028	502.558	671.664	614.742	1042.31	917.813	567.883	640.262
ENSG00000008405	CRY1	cryptochrome circadian regulator 1	1363.65	1366.1	1404.5	1407.9	1999.3	2074.65	1542.9	1646.47	1609.24	1487.44	1815.11	1966.62	1121.48	1137.23	1045.41	1098.48	1636.24	1517.15	1325.29	1390.29	1181.51	1260.81	1202.06	1226.42	1600.01	1545.83	1560.09	1505.21	2950.64	2764.89	1630.68	1670.37	1329.5	1238.09
ENSG00000008441	NFIX	nuclear factor I X	157.753	147.145	170.712	164.769	130.975	103.067	365.258	322.057	419.438	346.064	533.72	474.932	55.4756	43.1621	91.5081	125.266	231.809	209.818	240.588	189.261	1743.19	1824.95	1363.5	1284.83	101.851	86.4654	4507.24	4463.9	740.79	761.893	1047.37	776.106	471.018	404.043
ENSG00000008513	ST3GAL1	ST3 beta-galactoside alpha-2,3-sialyltransferase 1	411.32	406.32	443.852	444.742	323.585	335.8	279.192	352.815	288.885	365.113	271.108	282.284	321.976	365.94	221.838	213.594	337.272	374.804	283.287	365.716	341.579	356.393	301.061	308.961	2012.15	2038.79	266.637	254.358	1071.72	996.173	418.499	413.151	250.667	219.754
ENSG00000008516	MMP25	matrix metallopeptidase 25	28.0665	26.7535	11.6395	13.3958	35.6329	31.5852	17.8431	19.9024	21.296	36.5113	20.0821	16.054	13.0531	3.75323	16.6378	27.3015	21.9279	10.7599	18.0647	18.4992	25.9558	26.8638	42.5412	22.6069	27.2392	21.6163	14.8132	12.9335	8.16447	9.68098	10.125	12.3559	22.1829	18.9989
ENSG00000008517	IL32	interleukin 32	43.5515	41.8024	64.4052	41.5271	153.125	149.614	83.9674	135.698	4.62956	9.52469	142.119	132.446	42.4226	50.6686	24.0324	41.7552	45.9441	75.3194	38.5927	39.8445	85.1351	82.3822	43.632	35.7942	113.694	129.171	344.069	358.442	2.17719	5.80859	55.1248	34.751	37.711	60.1631
ENSG00000008710	PKD1	polycystin 1, transient receptor potential channel interacting	3278.94	3380.98	3485.64	3639.65	7691.89	8009.33	4525.84	4696.96	5727.69	5616.39	4742.46	4813.54	6289.42	6262.26	5097.65	5386.42	5250.16	5333.33	5981.04	6019.37	5473.56	5392.45	4585.73	4815.27	3618.08	3974.77	5791.27	5855.79	5180.63	5851.18	7298.41	7093.45	6929.95	6403.25
ENSG00000008735	MAPK8IP2	mitogen-activated protein kinase 8 interacting protein 2	2290.81	2518.18	2275.13	2478.23	3463.13	3708.76	3392.28	3557.1	3835.13	3897.19	3091.1	3307.13	2485.53	2739.86	2625.08	2669.12	2578.09	2408.43	2646.47	2641.12	2690.06	2852.93	2772.82	2967.15	1225.17	1225.8	779.037	835.133	3331.65	3369.46	3816.55	3850.41	2454.91	3019.55
ENSG00000008838	MED24	mediator complex subunit 24	3962.22	3992.97	4136.67	4313.46	3737.6	3919.89	4346.36	4394.81	5264.74	5356.05	4617.33	4737.28	4517.46	4500.12	4500.53	4511.17	4271.76	4210.71	3832.17	3867.76	3696.11	3660.64	4085.05	4251.98	2863.08	2847.03	3089.89	3019.66	2479.82	2502.05	2938.49	2991.68	3649.09	4022.69
ENSG00000008853	RHOBTB2	Rho related BTB domain containing 2	1369.45	1441.35	1206.63	1269.92	1251	1309.95	1546.05	1559.62	1566.64	1766.83	1230.41	1297.7	823.433	795.684	989.026	1098.48	812.376	851.827	853.966	883.694	1120.25	1140.81	1180.25	1218.89	1311.63	1489.95	954.775	984.792	1474.5	1444.4	1680.18	1583.1	1389.39	1658.6
ENSG00000008869	HEATR5B	HEAT repeat containing 5B	1595.92	1630.29	1619.44	1709.31	1646.82	1738.85	1706.64	1749.6	1726.83	1703.33	1696.94	1662.93	1630.55	1630.78	1175.74	1231.78	1365.79	1404.17	1520.72	1562.47	1337.24	1251.85	1241.33	1024.85	928.501	969.045	863.876	898.569	1822.31	1772.1	1398.93	1355.29	1430.8	919.545
ENSG00000008952	SEC62	SEC62 homolog, preprotein translocation factor	2499.86	2575.03	2407.05	2401.87	3029.76	3181.79	2773.02	2703.11	3435.13	3432.06	3495.83	3626.88	2831.43	3115.18	2690.71	2709.27	2847.49	2718.67	2910.87	2908.65	3050.33	2981.88	2987.7	3099.03	3824.15	3636.82	6560.21	6588.07	4574.28	4123.61	4332.36	4563.97	3690.5	3477.43
ENSG00000008988	RPS20	ribosomal protein S20	7275.04	7552.86	6757.89	7141.32	7013.91	7379.29	7572.81	7723.94	6152.69	6198.99	6142.8	6299.87	11309.4	12299.3	8297.65	8540.54	8805.61	8963.01	8385.29	8434.23	8220.73	8610.73	8835.49	8718.72	8543.63	8438.28	5247.9	5178.32	5192.6	4985.7	5592.92	4781.74	8341.52	10232.2
ENSG00000009307	CSDE1	cold shock domain containing E1	23317.5	24788.8	22427	23110.5	14847.4	15629.7	15376.5	15409.9	15613.7	16333.3	14148.6	14817.9	17427	17872.9	17618.5	18253.4	15688.9	16197.3	15920.7	16196.8	15068.9	15330.3	15040	15365.2	15647.1	15248.5	16082.4	16138.5	14652.5	13390.2	14004.5	13391.1	15919.2	14351.1
ENSG00000009335	UBE3C	ubiquitin protein ligase E3C	1840.78	2100.15	1870.85	1791.02	1562.07	1639.1	1981.63	2002.9	2089.78	2068.45	2456.19	2449.58	1216.11	1208.54	1692.44	1585.09	1395.03	1292.98	1461.59	1650.7	1904.12	1887.63	1779.1	1995.06	1511.78	1535.29	2560.66	2518.33	3374.1	3306.05	1864.12	1775.78	2273.01	1935.98
ENSG00000009413	REV3L	REV3 like, DNA directed polymerase zeta catalytic subunit	1031.69	1006.6	1014.19	929.671	3113.55	3017.21	2250.33	2191.07	2822.18	2662.15	2498.67	2465.63	1777.4	1842.83	1490.01	1493.55	2408.93	2517.82	2776.21	2944.22	2088.92	2072.09	1875.09	1812.32	1735.61	1647.06	939.962	913.35	2489.07	2183.06	1997.99	2092.01	1189.01	694.092
ENSG00000009694	TENM1	teneurin transmembrane protein 1	258.406	212.356	277.02	226.39	838.818	842.825	254.001	313.01	967.578	961.994	747.671	692.999	374.189	335.914	195.032	226.442	564.904	500.336	596.134	619.013	863.81	872.177	577.034	593.431	569.655	534.082	162.271	128.103	2216.38	2151.11	983.809	1093.88	297.251	127.292
ENSG00000009709	PAX7	paired box 7	165.496	152.161	152.089	141.996	3.85221	6.64951	7.34715	1.80931	0	0	0	0	226.254	180.155	12.9405	9.63581	1.04418	3.58664	0	5.69207	5.19116	3.58184	10.908	11.3034	52.7019	64.3218	594.546	518.571	0.544298	0.484049	0	0	564.925	455.973
ENSG00000009724	MASP2	MBL associated serine protease 2	391.964	361.173	401.95	498.325	323.585	300.89	219.365	195.405	383.328	312.727	343.713	370.581	392.681	491.673	317.967	271.409	341.448	270.791	252.905	263.258	266.826	306.247	218.16	280.702	380.164	379.604	214.791	226.028	106.138	138.438	295.874	296.156	269.153	165.923
ENSG00000009780	FAM76A	family with sequence similarity 76 member A	965.876	1025	874.513	922.973	313.955	314.189	340.068	345.578	350.921	339.714	343.713	295.662	369.838	409.102	367.881	393.462	372.774	383.77	376.894	385.638	392.452	377.884	434.139	423.879	1059.96	985.389	1309.62	1182.49	562.804	586.183	409.499	420.487	703.938	675.093
ENSG00000009790	TRAF3IP3	TRAF3 interacting protein 3	11.6137	11.7047	7.75966	12.0562	20.2241	18.2862	10.4959	5.42793	5.55547	7.93724	4.63433	5.35135	25.0184	37.5323	11.0919	16.0597	15.6628	19.7265	16.4224	17.0762	3.1147	5.37275	6.54481	9.41954	10.6588	15.8168	2.6933	0.61588	4.89868	2.90429	10.6875	9.26694	2.95772	3.16648
ENSG00000009830	POMT2	protein O-mannosyltransferase 2	2013.05	2123.56	2057.86	2095.11	1612.15	1595.88	1864.08	1964.91	1382.39	1596.97	1444.36	1538.51	1298.78	1368.05	1614.79	1581.88	1437.84	1484.87	1580.66	1514.09	1713.08	1769.43	1711.47	1823.62	1926.88	1910.15	3650.1	3939.17	1146.29	1040.22	1907.43	1812.46	3130.75	3321
ENSG00000009844	VTA1	vesicle trafficking 1	1649.15	1782.46	1693.16	1595.44	1798.02	1841.91	1907.11	1876.25	2191.63	2244.65	2189.72	2065.62	1663.18	1570.73	1830.16	1795.47	1658.17	1624.75	1569.16	1654.97	1628.99	1626.15	1722.38	1870.72	1372.62	1338.1	1888.68	1951.11	2513.02	2351.03	2086.87	2128.31	1870.76	1813.13
ENSG00000009950	MLXIPL	MLX interacting protein like	57.1009	48.4908	51.9897	42.8667	32.7438	43.2218	19.9423	5.42793	7.4073	3.1749	1.54478	1.33784	29.3695	58.175	21.2594	19.2716	46.9883	37.6597	40.2349	35.5754	1.03823	1.79092	7.63561	9.41954	348.188	385.403	14.1398	20.324	60.4171	81.3202	109.125	103.481	31.0561	27.2317
ENSG00000009954	BAZ1B	bromodomain adjacent to zinc finger domain 1B	6896.62	6986.02	6498.71	6719.35	4127.64	4355.43	5580.68	5730.08	5074	4968.71	4966.45	5023.58	3280.68	3533.66	4989.5	5031.5	4809.51	5053.57	4848.72	4789.88	4715.65	4925.02	4631.54	4576.01	3709.27	3589.37	6853.1	6935.42	6437.96	6126.12	4105.11	4106.03	5763.13	4330.47
ENSG00000010017	RANBP9	RAN binding protein 9	1428.49	1397.87	1405.27	1370.39	1653.56	1703.94	1815.79	1556.01	1665.72	1774.77	2002.8	2020.13	1870.94	1979.83	1601.85	1615.6	1672.78	1761.04	1640.6	1589.51	1717.24	1837.48	1534.76	1708.7	1196.75	1179.94	2057.01	1855.03	1968.73	1956.04	1970.43	1980.81	2214.6	2030.98
ENSG00000010072	SPRTN	SprT-like N-terminal domain	537.135	598.611	633.964	656.396	250.393	265.98	349.514	414.332	473.141	439.723	458.798	412.054	327.415	394.089	389.14	322.8	355.023	297.691	348.976	371.408	316.661	345.647	368.691	318.38	466.027	422.309	612.726	635.588	496.944	450.165	315.561	322.412	343.096	258.385
ENSG00000010165	METTL13	methyltransferase 13, eEF1A N-terminus and K55	1318.16	1359.41	1316.81	1311.45	679.915	654.977	895.302	863.04	645.361	698.477	761.574	698.351	804.941	746.892	855	823.862	721.532	785.474	675.782	678.78	777.636	791.586	917.364	862.83	886.458	865.708	789.137	827.127	942.724	971.002	732.935	644.052	810.417	973.375
ENSG00000010219	DYRK4	dual specificity tyrosine phosphorylation regulated kinase 4	401.642	347.796	351.513	419.29	366.923	382.347	329.572	331.103	267.589	317.49	370.746	315.729	714.657	778.795	478.8	443.247	527.313	602.555	529.623	520.825	419.446	483.548	457.046	442.718	668.545	685.396	930.535	936.137	269.972	299.142	458.998	440.179	550.137	709.291
ENSG00000010244	ZNF207	zinc finger protein 207	5968.49	6026.24	5829.83	6226.38	5079.14	5283.03	5826.29	5829.59	5564.73	5886.26	5570.46	5505.2	5828.21	6025.81	5669.8	5474.75	5669.92	5717.1	5562.27	5926.87	5019.86	5046.81	5265.3	5229.73	3711.04	3426.98	4025.81	4016.15	2109.15	1932.32	3157.3	3246.13	3544.83	3482.49
ENSG00000010256	UQCRC1	ubiquinol-cytochrome c reductase core protein 1	3821.89	3949.49	4017.17	4263.89	2907.45	3118.62	3701.91	3893.63	3611.06	3781.3	3516.68	3580.05	3975.75	3997.19	4209.37	4365.02	3958.5	4009.86	3630.17	3780.96	3322.35	3332.9	4065.42	4106.92	3493.72	3602.02	2838.74	2762.84	1550.7	1648.67	2733.18	2482.77	3826.56	5283.58
ENSG00000010270	STARD3NL	STARD3 N-terminal like	1461.39	1528.3	1388.98	1421.3	1772.02	1866.85	1529.26	1507.15	2091.64	2022.41	2000.48	2045.55	2061.3	2161.86	1672.1	2002.64	1650.86	1726.97	1571.63	1553.94	1555.27	1635.11	1691.83	1599.44	1370.84	1307	3031.98	3004.88	2412.33	2178.22	2592.55	2506.32	2503.71	2625.64
ENSG00000010278	CD9	CD9 molecule	252.599	289.273	226.582	261.219	166.608	152.939	151.141	144.745	123.146	128.583	210.862	230.108	499.281	459.77	305.027	329.224	234.942	272.585	219.239	196.376	802.554	911.577	823.555	772.402	516.36	475.559	786.444	847.451	759.296	692.19	674.998	600.806	905.064	1077.87
ENSG00000010292	NCAPD2	non-SMC condensin I complex subunit D2	4870.03	4805.61	4776.07	4917.61	1954.03	2166.08	3203.36	3312.84	2422.19	2390.7	2517.21	2531.19	2958.7	2865.59	5320.41	5506.87	4515.05	4985.43	3791.94	3904.76	2581.05	2713.24	3105.51	3099.03	1919.18	1976.05	952.755	995.262	720.106	680.573	875.809	851.786	1069.96	839.75
ENSG00000010295	IFFO1	intermediate filament family orphan 1	644.562	690.576	745.703	722.035	559.533	525.311	662.293	627.83	674.99	704.827	656.53	655.54	664.62	711.236	657.194	717.868	719.443	661.735	784.991	764.161	831.625	865.013	838.826	992.819	875.799	970.626	1059.81	1147.38	701.6	742.531	733.497	669.922	938.338	1103.83
ENSG00000010310	GIPR	gastric inhibitory polypeptide receptor	74.5215	81.9327	53.5416	72.3375	167.571	206.135	79.769	61.5165	388.883	369.875	351.436	341.148	641.777	675.581	533.335	616.692	284.018	338.937	297.246	276.065	615.672	691.294	658.844	702.698	624.725	627.928	1115.03	1296.43	128.999	136.018	329.061	323.184	1487	1754.86
ENSG00000010318	PHF7	PHD finger protein 7	194.53	225.733	190.888	191.56	254.246	280.942	153.24	132.08	108.332	120.646	97.3208	123.081	314.362	294.628	274.524	305.134	331.007	295.898	321.058	286.027	178.576	152.228	137.441	137.525	345.227	332.681	218.831	251.895	327.667	309.791	237.937	231.287	237.357	233.053
ENSG00000010322	NISCH	nischarin	6217.22	6761.96	6324.12	6661.75	7924.95	8202.17	7140.38	7472.44	7671.18	7910.26	6970.03	6934.01	6488.47	6690.13	6691.18	6932.97	6975.15	7124.86	6984.45	7432.42	7293.59	6957.72	6717.15	6623.82	8220.32	8458.84	5585.23	5287.94	4943.86	5098	6326.98	6103.82	6057.42	6483.68
ENSG00000010327	STAB1	stabilin 1	4.83906	3.34419	5.43176	8.0375	5.77831	4.98713	2.09918	0	5.55547	11.1121	10.8134	5.35135	2.17552	0	5.54594	1.60597	3.13255	5.37996	7.39009	4.26905	0	1.79092	2.1816	5.65172	14.8039	17.9257	29.6263	29.5622	11.9746	15.0055	29.2499	32.8204	13.3098	36.0978
ENSG00000010361	FUZ	fuzzy planar cell polarity protein	437.451	476.548	423.677	464.835	387.147	448.842	429.283	434.234	422.216	393.687	410.138	387.973	387.242	350.927	574.005	554.059	466.751	507.509	409.739	472.442	505.619	530.112	501.769	533.146	707.627	696.995	649.086	646.058	504.564	545.523	384.749	384.964	598.2	762.488
ENSG00000010379	SLC6A13	solute carrier family 6 member 13	5.80687	8.36048	8.53562	10.7167	5.77831	4.98713	4.19837	3.61862	12.0369	20.6368	7.72388	12.0405	1.08776	1.87661	12.0162	8.02984	2.08837	3.58664	3.28448	2.84604	303.164	340.274	266.155	280.702	10.0667	19.5074	8.0799	9.85408	39.7338	36.3037	8.99997	16.6033	13.3098	18.9989
ENSG00000010404	IDS	iduronate 2-sulfatase	250.663	259.175	270.036	261.219	440.115	437.205	310.679	426.997	498.141	501.634	456.481	488.31	398.119	337.79	317.967	332.436	258.958	261.825	259.474	224.837	311.47	274.01	289.062	278.818	451.223	462.906	970.262	1076.56	502.931	489.373	844.31	624.36	787.494	479.405
ENSG00000010539	ZNF200	zinc finger protein 200	512.94	479.892	501.274	432.685	351.514	367.385	460.771	432.425	375.92	390.512	461.888	391.986	282.817	311.518	423.34	422.37	352.934	324.591	344.05	278.912	366.496	322.365	341.421	267.515	377.204	321.609	476.714	447.129	952.521	871.772	415.686	438.249	372.673	363.512
ENSG00000010610	CD4	CD4 molecule	33.8734	21.7373	22.503	26.7917	43.3373	71.4822	18.8927	9.04654	8.33321	11.1121	5.40671	4.01351	178.392	118.227	65.627	46.5731	51.1651	62.7662	49.2672	76.843	31.147	32.2365	32.724	26.3747	179.423	148.678	16.1598	17.8605	15.2403	18.8779	47.2498	51.7404	40.6687	41.1642
ENSG00000010626	LRRC23	leucine rich repeat containing 23	265.18	285.929	225.806	267.917	380.405	279.279	212.018	208.07	311.107	247.642	260.295	299.675	431.84	375.323	305.951	379.009	451.088	426.81	432.731	412.675	472.396	420.866	400.324	331.568	2610.82	2641.94	2887.89	2807.18	647.17	671.86	889.309	854.875	2077.06	2507.22
ENSG00000010671	BTK	Bruton tyrosine kinase	19.3562	11.7047	8.53562	6.69792	0.963052	8.31189	0	1.80931	10.185	3.1749	11.5858	5.35135	7.6143	18.7661	8.31891	14.4537	19.8395	7.17328	10.6746	14.2302	7.26763	12.5364	6.54481	5.65172	17.7647	9.4901	0	2.46352	46.8096	49.857	11.8125	14.2865	7.39431	3.79977
ENSG00000010704	HFE	homeostatic iron regulator	163.56	135.44	132.69	103.148	20.2241	21.6109	23.091	27.1396	12.9628	19.0494	36.3022	13.3784	9.78982	18.7661	48.0648	40.1492	18.7953	34.0731	37.7716	31.3064	94.4792	51.9366	64.3573	60.285	128.498	137.606	109.079	89.9185	32.1136	43.5644	79.8747	54.4433	22.9224	36.7311
ENSG00000010803	SCMH1	Scm polycomb group protein homolog 1	1651.09	1807.54	1691.61	1770.93	1906.84	2039.74	1767.51	1883.49	1356.46	1389.02	1278.3	1383.32	1721.92	1583.86	1541.77	1496.76	1561.06	1777.18	1675.09	1660.66	1397.46	1404.08	1231.51	1279.17	1166.55	1257.44	991.135	1032.21	1448.92	1352.43	1293.75	1335.98	1272.56	1172.23
ENSG00000010810	FYN	FYN proto-oncogene, Src family tyrosine kinase	5001.65	5151.73	4592.94	4910.91	4823.93	5171.66	5613.22	5529.25	3753.65	3841.62	3697.42	3976.05	3303.52	3178.98	4103.07	4260.63	3874.97	4090.56	3706.54	3608.77	4172.66	4355.51	4047.96	3865.78	2588.91	2565.49	4128.16	4212	4286.35	3937.74	6079.48	5828.9	4812.96	5236.09
ENSG00000010818	HIVEP2	HIVEP zinc finger 2	990.071	929.686	961.422	865.371	1893.36	1797.03	1452.64	1320.8	1324.05	1368.38	1639.78	1490.35	1267.24	1332.4	979.783	995.701	1341.78	1163.86	1380.3	1309.18	1469.1	1362.89	991.538	1056.87	741.38	703.849	1852.32	1710.91	6411.29	6091.27	2103.74	2173.1	1436.71	839.75
ENSG00000011007	ELOA	elongin A	2476.63	2635.22	2552.15	2462.15	1369.46	1496.14	1476.78	1610.28	1781.46	2055.75	1964.18	1911.77	1886.17	1769.65	1445.64	1385.95	1358.48	1312.71	1368.81	1312.02	1459.76	1461.39	1356.96	1394.09	1922.14	1865.86	2507.46	2508.48	2450.97	2443.48	1915.87	1813.23	2131.04	1751.7
ENSG00000011009	LYPLA2	lysophospholipase 2	2054.66	2046.65	2114.51	2085.73	999.648	1083.87	1286.8	1355.17	1773.12	1749.37	1643.64	1642.86	932.208	994.605	1327.33	1405.22	1098.48	1079.58	1054.32	1080.07	1258.34	1214.24	1484.58	1574.95	1577.5	1630.72	1809.9	1891.98	850.738	894.522	1103.62	1070.33	1172	1739.66
ENSG00000011021	CLCN6	chloride voltage-gated channel 6	3587.68	3703.69	3550.82	3636.97	2789.96	2839.34	2795.06	2916.61	2924.03	3239.98	2724.21	2745.24	2799.89	2816.8	2508.61	2601.67	2628.21	2630.8	2593.1	2708	2434.66	2509.08	2347.4	2268.22	2719.18	2617.69	3172.71	3366.4	3424.72	3159.39	3332.8	3590.94	2627.2	2242.5
ENSG00000011028	MRC2	mannose receptor C-type 2	2505.66	2566.67	2871.85	2906.9	4763.25	4940.59	5494.62	5925.49	3958.27	4114.67	5177.31	5284.46	6944.25	7174.29	5205.79	5029.89	7069.13	7678.99	6779.99	7092.32	8456.41	8916.98	8308.63	8511.49	9426.54	10031	11944.8	11833.5	6670.37	7284.45	7500.35	6220.43	12109.7	13743.8
ENSG00000011083	SLC6A7	solute carrier family 6 member 7	0	0	0	1.33958	72.2289	86.4436	17.8431	12.6652	35.1847	34.9239	33.2127	18.7297	4.35103	1.87661	10.1676	3.21194	24.0162	17.9332	36.9504	32.7294	41.5293	25.0729	26.1792	32.0264	0.592156	2.10891	0	0	26.1263	19.846	7.87497	13.1282	11.0915	6.96625
ENSG00000011105	TSPAN9	tetraspanin 9	621.335	683.888	694.489	683.187	863.857	891.034	658.094	705.63	399.068	380.988	498.962	568.581	741.851	722.496	686.773	687.355	955.429	995.292	895.022	858.08	1030.97	1119.32	1172.61	945.722	1592.31	1662.35	768.937	836.365	757.119	755.6	1282.5	1161.07	738.692	809.985
ENSG00000011132	APBA3	amyloid beta precursor protein binding family A member 3	451.968	386.254	452.388	478.231	389.073	388.996	419.837	372.718	471.289	409.562	408.593	366.567	459.034	401.595	389.14	343.677	434.381	493.163	449.153	493.787	414.255	376.093	441.774	329.684	428.721	462.906	601.953	634.972	423.464	459.846	408.374	344.035	390.42	521.836
ENSG00000011143	MKS1	MKS transition zone complex subunit 1	968.779	1003.26	998.668	1038.18	1025.65	979.14	907.897	993.31	882.394	865.159	875.888	861.567	1310.75	1345.53	1054.65	1119.36	1116.23	1178.21	1093.73	1080.07	907.416	1081.71	981.721	902.392	1306.89	1248.48	843.677	890.562	601.449	532.938	649.123	721.277	841.473	860.649
ENSG00000011198	ABHD5	abhydrolase domain containing 5, lysophosphatidic acid acyltransferase	595.204	640.413	593.614	655.056	410.26	492.064	519.548	486.704	695.36	696.89	751.533	821.432	339.38	309.641	459.389	454.489	337.272	383.77	300.53	324.448	482.778	431.611	559.581	497.352	329.831	316.337	1275.28	1263.17	1533.83	1389.7	773.435	743.672	736.473	683.959
ENSG00000011201	ANOS1	anosmin 1	244.856	272.552	289.435	282.652	1806.69	2081.3	1899.76	1999.29	256.478	276.216	230.944	212.716	492.754	482.29	240.324	231.259	1990.22	1909.89	2005.18	2079.03	335.349	306.247	244.339	258.095	2832.88	2635.61	360.229	319.026	88.1763	106.007	335.811	358.322	169.33	127.926
ENSG00000011243	AKAP8L	A-kinase anchoring protein 8 like	2517.28	2488.08	2473	2549.23	4016.89	4096.1	2155.86	2192.88	2449.96	2652.63	2953.61	2789.39	4860.1	4997.42	3532.77	3786.87	4449.27	4872.45	4803.56	5053.14	3315.08	3313.2	3028.06	3174.38	4638.95	4671.24	2415.22	2562.68	2310.54	2439.61	2332.68	2355.35	2489.66	2837.16
ENSG00000011258	MBTD1	mbt domain containing 1	2245.32	2252.31	2044.67	2073.67	2106.19	2071.32	2451.85	2355.72	2293.48	2138.29	2173.5	2128.5	2054.77	2218.16	2307.11	2439.47	2293.03	2325.94	2385.36	2592.74	2330.83	2072.09	2063.8	2062.88	1372.03	1311.74	1209.97	1127.06	2458.05	2248.41	1293.18	1426.72	1197.14	1033.54
ENSG00000011260	UTP18	UTP18 small subunit processome component	1207.83	1255.74	1129.81	1055.59	730.956	829.526	833.376	832.282	837.951	838.173	906.783	996.688	914.804	1034.01	987.178	1058.33	990.931	912.8	938.541	907.885	953.098	977.841	1042.81	1019.19	882.313	838.819	1517.68	1495.97	1261.14	1197.54	894.372	884.992	1094.36	1268.49
ENSG00000011275	RNF216	ring finger protein 216	2092.41	2046.65	2005.1	2036.17	1654.52	1725.55	1916.56	1952.24	1950.9	1971.61	2191.26	2190.04	1599	1551.96	1708.15	1591.51	1672.78	1726.97	1542.89	1529.74	1757.73	1618.99	1737.65	1720.01	2039.98	2154.78	4131.52	3814.76	2311.09	2305.52	2444.05	2485.08	3254.98	3214.61
ENSG00000011295	TTC19	tetratricopeptide repeat domain 19	2252.1	2307.49	2074.16	1987.94	1966.55	2013.14	1710.84	1800.26	2031.45	2101.78	2198.22	2077.66	2182.04	2193.76	2088.97	2049.22	2123.87	1886.57	2135.74	2049.15	2168.87	2233.27	2251.41	2298.37	1897.86	1948.11	2122.32	2030.56	1407.55	1465.7	1827.56	1763.42	2244.91	2453.39
ENSG00000011304	PTBP1	polypyrimidine tract binding protein 1	10718.5	11079.3	11005.5	11369	4008.22	4209.14	7098.39	7168.48	4890.67	5027.45	5969.01	5792.83	6245.9	6498.71	7629.37	8097.29	7171.46	7637.75	7148.68	7221.82	7161.73	7409.03	7140.38	7688.23	7843.7	8122.47	8905.4	9326.88	3453.57	3605.2	3322.11	2978.55	5233.69	5374.15
ENSG00000011332	DPF1	double PHD fingers 1	1005.56	964.8	1003.32	1016.74	1861.58	1851.89	1932.3	1921.49	3936.98	3940.05	2948.98	3093.08	1074.7	970.209	1248.76	1350.62	1093.26	1104.68	1101.12	1132.72	1397.46	1287.67	1720.19	1812.32	262.917	279.958	98.3055	106.547	4780.57	5025.88	1790.43	1663.03	848.127	1057.6
ENSG00000011347	SYT7	synaptotagmin 7	404.545	484.908	450.06	464.835	2990.28	3012.23	1284.7	1250.23	879.617	874.684	612.503	631.459	1655.57	1679.57	1287.58	1342.59	1586.12	1639.09	1823.71	1657.82	1125.44	1155.14	1207.52	1243.38	1442.49	1362.36	78.1057	69.5944	1392.31	1475.38	1695.37	1831.76	1379.04	1192.5
ENSG00000011376	LARS2	leucyl-tRNA synthetase 2, mitochondrial	949.423	1060.11	991.684	981.914	739.624	877.735	913.145	982.454	1229.61	1225.51	1252.81	1163.92	850.627	827.586	1200.7	1177.18	966.915	959.426	1011.62	1028.84	1026.81	1173.05	1162.79	1092.67	692.823	683.287	1050.39	971.242	864.345	813.686	883.122	862.983	998.232	898.646
ENSG00000011405	PIK3C2A	phosphatidylinositol-4-phosphate 3-kinase catalytic subunit type 2 alpha	2584.06	2483.06	2403.17	2482.25	2558.83	2711.34	2304.91	2563.79	2153.67	2171.63	2328.75	2438.88	4097.58	4076	2503.07	2503.71	2991.59	3048.64	2785.24	2587.05	2545.75	2321.03	2248.14	2232.43	2999.27	2912.93	3169.34	2858.91	2032.95	1927	1457.99	1529.43	2623.5	1518.01
ENSG00000011422	PLAUR	plasminogen activator, urokinase receptor	456.807	423.041	439.973	435.365	210.908	189.511	368.407	392.62	161.109	157.157	166.836	188.635	278.466	232.7	434.432	470.549	315.344	321.004	320.237	261.835	337.426	286.547	400.324	472.861	76.3882	80.6658	124.565	131.798	57.6956	62.4423	78.1872	63.3241	56.9362	84.2283
ENSG00000011426	ANLN	anillin, actin binding protein	2431.14	2585.06	2457.48	2466.17	955.347	876.073	1685.65	1646.47	1071.28	1103.28	1513.88	1462.26	1193.27	1107.2	2197.12	2368.8	2202.19	2153.78	2126.7	2271.14	1521.01	1533.03	1479.13	1605.09	534.717	539.354	357.536	321.489	101.239	98.746	99.5622	108.114	198.168	132.992
ENSG00000011451	WIZ	WIZ zinc finger	3354.43	3496.35	3595.83	3657.06	3627.82	3840.09	4606.66	4968.36	4434.19	4579.79	3937.63	4128.56	3262.19	3426.7	3810.99	3926.59	3631.67	3819.77	3816.57	3779.54	3542.45	3653.47	3437.11	3573.77	3055.53	3092.19	3091.91	3636.77	4045.22	4224.29	3453.18	3220.26	3643.18	3246.91
ENSG00000011454	RABGAP1	RAB GTPase activating protein 1	3335.08	3339.18	3190	3284.66	3571.96	3855.05	3347.15	3166.29	3953.65	4089.27	3804.01	3950.63	3592.86	3550.55	3026.24	3284.21	3634.81	3895.09	3414.22	3480.7	3610.97	3642.73	3311.67	3283.65	3201.79	3153.88	3584.78	3512.36	4715.8	4627.02	3236.61	3216.01	3599.55	3071.48
ENSG00000011465	DCN	decorin	9.67811	15.0489	7.75966	17.4146	274.47	251.019	489.11	493.941	1340.72	1338.22	1635.92	1941.2	140.321	121.98	455.692	443.247	791.492	762.161	983.703	1008.92	1742.15	2039.86	2240.51	2386.91	110.733	140.243	7445.63	7846.92	1910.49	1767.75	404.999	342.104	4685.78	5020.77
ENSG00000011478	QPCTL	glutaminyl-peptide cyclotransferase like	283.569	245.798	256.069	279.973	267.728	304.215	213.067	278.633	170.368	180.969	201.593	189.973	245.833	234.577	237.551	297.104	242.251	263.618	256.19	221.991	237.755	227.447	332.694	308.961	702.89	736.01	1066.55	1135.07	249.833	259.934	460.686	410.834	451.053	678.893
ENSG00000011485	PPP5C	protein phosphatase 5 catalytic subunit	2924.73	3083.35	2998.33	3064.97	2718.7	2761.21	2893.73	3046.88	3043.47	3346.34	2919.63	2949.93	2561.67	2587.85	2856.16	3085.07	2916.41	2858.55	2717.09	2957.03	2892.52	3023.07	3006.25	2940.78	1964.18	1973.94	2362.7	2432.11	2127.12	2134.17	2556.55	2290.09	2326.25	2547.11
ENSG00000011523	CEP68	centrosomal protein 68	1313.32	1322.63	1433.98	1307.43	1358.87	1414.68	1551.3	1489.06	1586.09	1457.28	1251.27	1341.85	1416.26	1441.24	1587.06	1496.76	1574.63	1517.15	1321.18	1430.13	1640.41	1618.99	1745.28	1637.12	909.552	901.032	1190.44	1103.66	1322.1	1330.65	1624.49	1528.27	1251.12	996.174
ENSG00000011566	MAP4K3	mitogen-activated protein kinase kinase kinase kinase 3	1309.45	1332.66	1323.02	1306.09	1642	1757.13	1494.62	1554.2	1801.83	1763.66	1890.81	1886.35	1720.83	1709.59	1493.71	1443.77	1486.92	1553.01	1684.12	1670.62	1688.17	1687.04	1506.4	1567.41	1424.14	1296.98	1274.6	1273.64	1931.17	1764.36	1461.37	1474.99	1326.54	1107.63
ENSG00000011638	LDAF1	lipid droplet assembly factor 1	157.753	167.21	154.417	144.675	186.832	187.849	129.1	103.131	127.776	126.996	167.608	135.122	291.519	247.713	141.422	149.355	223.456	268.998	261.938	249.028	143.276	205.956	174.528	128.106	107.18	93.3193	30.973	19.7082	220.441	275.908	175.499	116.609	180.421	182.389
ENSG00000011677	GABRA3	gamma-aminobutyric acid type A receptor subunit alpha3	379.382	367.861	370.912	397.856	2422.08	2378.86	1285.75	1119.96	1850.9	1892.24	1390.3	1523.8	827.784	690.594	922.475	807.802	1352.22	1481.28	1250.57	1277.87	1184.62	1158.72	1184.61	1309.32	203.11	210.364	57.2326	46.8069	1482.12	1463.28	1454.06	1486.96	573.059	492.071
ENSG00000012048	BRCA1	BRCA1 DNA repair associated	1830.13	1954.68	1975.61	1923.64	554.718	588.482	1385.46	1411.26	862.024	800.074	862.757	889.662	572.161	405.348	1304.22	1265.5	1222.74	1357.54	1165.99	1068.69	1045.5	925.905	983.903	883.553	364.768	330.572	388.509	329.496	109.948	100.198	109.125	103.095	258.061	215.32
ENSG00000012061	ERCC1	ERCC excision repair 1, endonuclease non-catalytic subunit	1550.43	1514.92	1611.68	1675.82	1316.49	1373.12	1540.8	1545.15	1262.94	1331.87	1313.06	1368.61	1741.5	1760.26	1533.45	1605.97	1555.84	1533.29	1530.57	1619.39	1544.89	1599.29	1577.3	1740.73	1981.36	2013.48	2138.48	2191.3	903.535	881.453	1361.25	1254.9	1660.02	2041.74
ENSG00000012171	SEMA3B	semaphorin 3B	707.47	817.655	677.418	768.921	373.664	428.893	256.101	240.638	163.886	198.431	221.675	202.013	256.711	245.836	212.594	183.08	291.328	267.205	307.099	290.296	294.858	286.547	313.06	246.792	1969.51	2185.89	1540.57	1799.6	644.993	743.983	835.31	774.175	716.509	1031.01
ENSG00000012174	MBTPS2	membrane bound transcription factor peptidase, site 2	656.176	630.381	646.38	629.604	750.217	776.33	802.938	837.71	907.394	912.783	867.391	808.053	631.987	683.087	689.546	684.143	637.997	627.662	739.83	771.276	719.495	743.231	650.117	616.038	829.611	761.844	1682.64	1576.04	1045.6	1001.98	942.747	1004.3	1608.26	1391.98
ENSG00000012211	PRICKLE3	prickle planar cell polarity protein 3	70.6502	31.7698	53.5416	61.6208	24.0763	44.8842	24.1406	30.7582	23.1478	12.6996	25.4888	12.0405	92.4594	101.337	113.692	102.782	53.2534	62.7662	45.1616	79.689	77.8675	69.8458	69.8113	69.7046	260.549	287.339	147.458	156.433	102.328	107.459	89.4372	62.5518	147.147	145.658
ENSG00000012232	EXTL3	exostosin like glycosyltransferase 3	3512.19	3598.35	3790.59	3638.31	3345.64	3562.47	3729.2	3745.27	3873.09	3998.78	3759.98	3780.73	3930.07	3955.9	3544.78	3809.36	3605.57	3658.37	3605.54	3766.73	3959.82	3852.26	3720.72	3814.91	3756.64	3954.21	6278.08	5750.47	3101.41	3393.18	4427.42	4186.34	4222.89	3965.06
ENSG00000012660	ELOVL5	ELOVL fatty acid elongase 5	3498.64	3606.71	3470.9	3803.08	3203.11	3249.95	4715.82	4839.9	3239.77	3259.03	3301.96	3485.07	3456.89	3336.62	4470.03	4577.01	4938.99	4997.98	4733.76	4730.11	4206.92	4319.69	4570.46	4602.39	3272.85	3138.59	7405.9	7199.02	3037.18	2706.32	2336.62	2542.23	2403.15	2269.73
ENSG00000012817	KDM5D	lysine demethylase 5D	2063.37	2299.13	2148.65	2222.37	0.963052	0	0	0	1811.08	1777.94	1768.77	1826.15	2343.03	2306.36	1841.25	2044.4	2189.66	2189.64	2276.97	2182.91	2109.69	2029.11	1952.53	1923.47	2304.67	2352.49	1.34665	1.23176	1112.55	1052.81	1308.93	1274.59	1655.59	1380.58
ENSG00000012822	CALCOCO1	calcium binding and coiled-coil domain 1	2353.72	2506.47	2452.05	2551.91	3929.25	4225.76	2942.01	2842.42	4273.08	4184.51	3712.1	3649.62	3585.25	3631.25	2729.53	2852.2	3362.27	3391.17	3368.24	3529.08	3630.7	3739.44	3011.7	3293.07	4444.73	4661.22	3373.36	3712.52	3390.43	3357.36	4078.11	3885.16	3893.1	3569.25
ENSG00000012983	MAP4K5	mitogen-activated protein kinase kinase kinase kinase 5	1917.23	2075.07	1863.09	2001.34	3221.41	3481.02	2432.96	2587.31	2226.82	2368.47	2309.44	2200.74	3280.68	3533.66	2696.25	2767.08	2947.73	3140.1	3152.28	3349.78	2541.59	2611.16	2479.39	2481.11	1439.53	1342.85	2367.41	2409.94	2061.8	1880.05	2118.93	2320.21	1950.62	1581.34
ENSG00000013016	EHD3	EH domain containing 3	320.345	312.682	363.928	371.065	500.787	433.88	441.878	426.997	505.548	506.396	461.888	445.5	390.505	497.303	358.638	362.949	457.353	484.196	367.041	377.1	443.325	533.694	494.133	480.396	977.65	973.79	928.515	978.633	961.23	909.528	857.809	759.117	914.676	788.453
ENSG00000013288	MAN2B2	mannosidase alpha class 2B member 2	732.633	827.688	864.426	789.014	1042.99	1058.93	974.022	1005.98	962.023	1027.08	895.97	943.175	441.63	465.4	851.302	947.522	1002.42	869.76	790.739	903.616	997.742	992.169	873.732	909.927	1730.28	1796.79	2180.9	2246.73	703.233	751.728	1299.37	1202.39	1943.96	1793.49
ENSG00000013293	SLC7A14	solute carrier family 7 member 14	51.294	41.8024	49.6618	42.8667	605.76	573.52	188.927	157.41	494.437	466.71	432.537	379.946	56.5634	65.6815	35.1243	38.5432	131.567	145.259	155.192	182.146	132.894	154.019	139.623	99.8471	92.3764	81.7203	10.0999	13.5494	1079.89	1080.4	739.685	847.539	292.075	207.721
ENSG00000013297	CLDN11	claudin 11	64.8433	45.1466	58.1974	56.2625	19.261	11.6366	10.4959	5.42793	25.9255	23.8117	38.6194	28.0946	13.0531	13.1363	6.47027	1.60597	8.35348	12.5532	7.39009	1.42302	226.335	227.447	179.982	163.9	32.5686	35.8515	8.0799	16.6288	14.1517	32.9153	3.37499	6.17796	2.95772	7.59955
ENSG00000013306	SLC25A39	solute carrier family 25 member 39	2394.36	2399.46	2406.27	2547.89	1492.73	1454.58	1974.28	1794.83	2017.56	2139.88	2148.78	2124.48	1739.32	1818.44	2198.97	2420.19	1568.37	1726.97	1598.72	1504.13	2215.59	2183.13	2300.5	2296.48	3454.64	3553.52	5387.28	5263.31	2411.24	2505.92	2259.55	2129.46	3481.98	5023.3
ENSG00000013364	MVP	major vault protein	245.824	257.503	336.769	316.142	950.532	917.632	419.837	493.941	233.33	307.965	372.291	346.5	2073.27	2208.77	672.908	647.205	1047.32	1081.37	1009.98	1031.69	838.892	802.331	966.45	1030.5	1848.71	1883.78	1290.76	1251.47	761.473	939.055	996.184	950.633	908.761	1063.94
ENSG00000013374	NUB1	negative regulator of ubiquitin like proteins 1	1396.55	1412.92	1302.07	1442.73	1452.28	1492.81	1315.14	1318.99	1394.42	1417.59	1401.88	1423.46	1828.52	1927.28	1561.18	1604.36	1377.28	1457.97	1380.3	1444.36	1513.74	1502.58	1454.04	1433.65	1701.86	1704	3168.67	3125.59	2108.07	2070.28	1775.24	1753	1988.33	1988.55
ENSG00000013375	PGM3	phosphoglucomutase 3	1552.37	1578.46	1572.88	1482.92	1676.67	1690.64	1331.93	1326.22	1422.2	1309.64	1479.89	1471.62	2445.28	2358.9	1566.73	1565.82	1704.11	1683.93	1795.79	1794.43	1626.91	1556.31	1511.85	1405.4	3354.57	3138.06	5645.83	5120.42	2309.46	2162.73	1832.62	2019.42	2861.6	2445.15
ENSG00000013392	RWDD2A	RWD domain containing 2A	302.925	249.142	286.331	328.198	349.588	365.723	314.878	334.722	254.626	279.391	297.369	247.5	411.172	450.387	317.967	350.101	347.714	322.797	363.757	344.37	398.681	279.383	375.236	376.782	604.592	562.025	612.726	607.873	677.107	648.625	529.311	517.018	529.433	526.269
ENSG00000013441	CLK1	CDC like kinase 1	3549.93	3880.94	3414.25	3681.17	4395.37	4420.26	4007.34	3966	3506.43	3616.21	4656.73	4727.92	4357.56	4336.85	3007.75	2797.6	3625.41	3835.91	3900.32	3914.72	3639.01	3816.45	3500.38	3400.45	2774.25	2635.08	3415.78	3680.5	4425.69	3993.4	3035.8	3243.04	2250.09	2196.9
ENSG00000013503	POLR3B	RNA polymerase III subunit B	474.227	413.008	440.749	447.421	220.539	201.148	347.415	363.671	376.846	365.113	389.283	402.689	142.496	125.733	273.6	194.322	142.009	136.292	141.233	143.725	245.023	254.31	247.612	241.14	200.741	223.545	430.255	425.573	275.415	259.934	269.999	250.98	624.08	533.235
ENSG00000013523	ANGEL1	angel homolog 1	1020.07	907.949	984.701	1002.01	1186.48	1183.61	857.517	902.845	719.434	668.316	759.257	725.108	1359.7	1339.9	1087.93	1064.76	1184.11	1316.3	1083.88	1101.42	1061.07	1036.94	1017.72	957.025	1331.17	1300.14	1067.22	1125.21	927.484	883.873	816.747	788.462	773.445	649.128
ENSG00000013561	RNF14	ring finger protein 14	959.101	949.751	950.558	948.425	1053.58	1030.67	1064.29	1132.63	1110.17	985.805	1153.95	1194.69	1033.37	1002.11	858.697	854.375	853.099	946.873	878.599	970.498	952.06	992.169	1044.99	983.4	1325.84	1310.16	2199.75	2126.63	2353	2255.67	1604.81	1637.54	1796.82	1970.82
ENSG00000013563	DNASE1L1	deoxyribonuclease 1 like 1	119.041	78.5886	93.8919	100.469	105.936	144.627	71.3723	66.9444	124.998	123.821	105.817	125.757	121.829	127.61	185.789	165.415	174.379	116.566	165.866	129.495	193.111	162.974	159.257	173.32	359.439	353.243	364.942	409.56	90.3535	125.853	297.561	227.04	298.73	355.279
ENSG00000013573	DDX11	DEAD/H-box helicase 11	2495.02	2461.33	2511.8	2501	1503.32	1604.19	2130.67	2057.18	1012.02	1084.23	1133.09	1200.04	1122.57	1155.99	2006.71	2262.81	1997.53	2155.57	2111.92	2172.95	1557.35	1572.43	1507.49	1742.61	1048.12	1111.92	822.803	920.74	452.312	497.118	340.311	405.428	396.335	461.039
ENSG00000013583	HEBP1	heme binding protein 1	430.676	476.548	446.18	471.533	452.634	550.247	448.176	387.192	385.179	328.602	378.47	416.067	902.839	945.813	745.929	780.501	690.206	704.774	562.468	638.935	532.613	508.621	584.669	555.753	954.556	999.097	1218.72	1200.35	625.398	641.849	541.686	493.851	751.262	1021.51
ENSG00000013588	GPRC5A	G protein-coupled receptor class C group 5 member A	38.7124	23.4094	24.0549	40.1875	7.70441	19.9485	4.19837	5.42793	11.1109	12.6996	24.7164	14.7162	55.4756	50.6686	12.0162	25.6955	13.5744	37.6597	26.2759	27.0373	29.0705	35.8184	38.178	35.7942	53.2941	31.1064	230.277	267.908	148.049	156.832	35.4374	37.4539	26.6195	48.7638
ENSG00000013619	MAMLD1	mastermind like domain containing 1	439.386	438.089	504.378	545.21	911.047	864.436	1044.34	1025.88	1444.42	1422.35	1509.25	1543.86	841.924	806.944	653.497	672.901	792.536	808.787	836.722	795.467	835.777	899.041	733.018	795.009	481.423	462.906	330.603	396.627	676.562	588.603	443.811	415.468	348.272	309.682
ENSG00000013725	CD6	CD6 molecule	6.77468	11.7047	13.9674	4.01875	19.261	16.6238	8.39674	5.42793	10.185	11.1121	4.63433	5.35135	8.70206	16.8895	13.8649	11.2418	5.22092	5.37996	9.85345	12.8072	14.5353	17.9092	14.1804	15.0713	19.5412	21.0891	5.3866	2.46352	25.0377	21.7822	16.8749	17.7616	8.87317	4.43307
ENSG00000013810	TACC3	transforming acidic coiled-coil containing protein 3	6116.57	6350.62	5852.33	6089.75	1984.85	2132.83	3440.56	3578.81	2721.26	2809.78	2716.49	2687.71	1229.17	1399.95	2968	3011.19	4566.22	4879.62	3943.84	3987.3	3169.72	3211.12	3468.75	3632.17	1110.29	1149.88	705.645	650.985	153.492	147.151	167.624	173.369	246.97	324.247
ENSG00000014123	UFL1	UFM1 specific ligase 1	962.972	1101.91	1111.18	1081.04	1314.57	1183.61	968.774	978.836	669.435	711.177	741.492	660.891	2432.23	2531.55	1331.03	1331.35	1590.29	1920.64	1657.84	1764.54	1062.11	981.423	1008.99	983.4	2162.56	1978.16	1628.1	1523.69	1016.75	919.693	1087.87	1202.39	1530.62	1231.13
ENSG00000014138	POLA2	DNA polymerase alpha 2, accessory subunit	284.536	265.863	259.949	292.029	208.019	194.498	206.77	195.405	160.183	165.095	187.69	145.824	224.078	202.674	221.838	199.14	279.842	247.478	276.718	231.952	145.353	150.437	131.987	165.784	144.486	170.822	130.625	97.9249	17.4175	20.3301	44.9998	47.4931	76.1614	84.8616
ENSG00000014164	ZC3H3	zinc finger CCCH-type containing 3	434.547	479.892	426.005	463.496	468.043	475.44	567.83	589.835	512.955	569.894	563.843	620.756	537.352	673.704	520.394	576.543	563.86	600.762	547.688	485.249	456.822	519.366	463.59	470.977	543.007	584.696	423.522	476.075	582.943	657.822	546.186	509.295	581.932	740.956
ENSG00000014216	CAPN1	calpain 1	1968.53	1988.12	2279.01	2278.63	2481.78	2658.14	2441.35	2263.44	2889.77	2978.05	2429.93	2626.17	1906.84	1944.17	2392.15	2614.52	2406.85	2266.76	2163.65	2249.79	2718.09	2758.01	2704.1	2808.91	1997.94	2097.84	2576.82	2419.18	1548.53	1622.53	2305.12	2233.33	2718.15	3331.77
ENSG00000014641	MDH1	malate dehydrogenase 1	4195.46	4288.93	4240.65	4208.97	3303.27	3358	3333.51	3428.64	3574.95	3716.22	3187.64	3335.23	3023.97	3021.35	4065.18	3966.74	3381.07	3529.25	3224.54	3184.71	2743.01	2878.01	3360.76	3281.77	2646.35	2619.27	4488.39	4632.03	2730.2	2598.37	3819.92	3761.22	3302.3	3837.77
ENSG00000014824	SLC30A9	solute carrier family 30 member 9	2844.4	2678.7	2756.23	2605.49	2712.92	2734.61	2905.27	3077.63	2799.03	2703.42	2659.33	2626.17	2616.06	2662.91	3042.87	3152.52	2786.93	2846	2832.87	2742.16	2994.26	3092.92	3093.51	2997.3	2479.36	2370.94	4057.46	4138.1	3035.55	2705.35	3032.43	3107.51	2945.15	2871.36
ENSG00000014914	MTMR11	myotubularin related protein 11	967.811	1016.63	953.662	987.273	287.952	310.865	213.067	218.926	184.257	201.606	240.985	243.486	814.731	853.859	520.394	573.331	538.799	570.276	576.427	550.708	648.896	668.012	512.677	478.513	945.082	995.406	213.444	261.749	164.378	136.018	521.998	484.97	234.4	221.02
ENSG00000014919	COX15	cytochrome c oxidase assembly homolog COX15	1076.21	1116.96	1020.4	964.5	957.273	960.854	941.484	989.692	881.468	928.657	946.947	870.932	1185.66	1221.68	1104.57	1003.73	954.385	1029.37	991.914	1045.92	1026.81	954.559	1118.07	1026.73	1136.94	1119.3	1113.01	1034.06	624.854	622.971	950.622	954.108	1204.53	1078.5
ENSG00000015133	CCDC88C	coiled-coil domain containing 88C	1552.37	1605.21	1614.01	1469.52	1295.3	1359.82	1667.8	1588.57	1267.57	1160.42	1248.18	1280.31	1581.6	1572.6	1611.1	1615.6	1616.4	1640.89	1661.13	1505.55	1902.04	1941.36	1577.3	1782.18	2466.33	2459.52	737.964	910.27	995.521	1052.32	795.935	718.188	1592	1288.76
ENSG00000015153	YAF2	YY1 associated factor 2	435.515	392.943	457.044	400.535	628.873	601.781	518.499	521.081	593.51	658.791	674.294	694.337	683.112	662.445	540.729	571.725	632.776	598.969	640.474	583.437	573.105	567.721	536.674	661.252	395.561	401.748	678.712	665.766	1015.66	965.193	587.248	623.201	669.185	656.094
ENSG00000015171	ZMYND11	zinc finger MYND-type containing 11	2984.73	2986.36	2857.11	2885.46	3194.44	3353.01	3473.1	3604.14	3780.5	3736.85	3696.65	3736.58	2463.77	2574.71	2898.68	3046.52	2667.89	2781.44	3006.12	2853.15	3323.38	3576.46	3277.86	3500.3	2916.37	2850.72	4076.31	3730.38	4270.02	3693.78	3797.99	3950.42	3666.84	3134.18
ENSG00000015285	WAS	WASP actin nucleation promoting factor	78.3927	60.1955	69.8369	60.2812	93.416	129.665	95.5129	65.1351	77.7766	98.4218	57.9291	61.5405	53.3001	65.6815	48.0648	88.3283	82.4906	107.599	91.9655	122.38	75.791	62.6821	44.7228	62.169	65.1372	72.2302	13.4665	15.397	56.0627	53.7294	56.2498	62.9379	52.4996	58.2632
ENSG00000015475	BID	BH3 interacting domain death agonist	329.056	404.647	402.726	383.121	440.115	467.128	549.986	501.178	739.804	741.338	710.597	650.189	330.678	315.271	414.097	391.856	430.204	423.223	442.584	446.828	449.555	447.73	465.772	514.307	370.098	342.171	408.708	390.468	621.044	587.151	491.623	490.375	349.011	458.506
ENSG00000015479	MATR3	matrin 3	172.27	177.242	248.309	199.598	383.295	437.205	269.745	296.727	200.923	215.893	196.959	196.662	476.438	523.575	269.903	258.561	357.111	369.424	381	352.908	228.411	232.819	189.799	237.372	389.047	356.933	168.331	175.526	65.3158	65.3466	118.687	118.926	133.837	82.9617
ENSG00000015520	NPC1L1	NPC1 like intracellular cholesterol transporter 1	4.83906	6.68839	6.98369	2.67917	6.74136	4.98713	2.09918	0	5.55547	1.58745	6.95149	6.68918	11.9653	3.75323	9.24324	8.02984	5.22092	1.79332	0	4.26905	1.03823	0	1.0908	0	5.92156	7.38119	6.73325	16.0129	102.328	107.459	17.4374	10.4253	14.0492	18.3656
ENSG00000015532	XYLT2	xylosyltransferase 2	749.086	722.346	779.07	815.806	746.365	738.096	688.533	682.109	590.732	623.867	634.903	679.621	742.939	735.632	826.345	931.462	844.745	864.38	820.3	876.579	792.172	727.113	777.741	785.59	1161.22	1259.55	1121.09	1095.65	673.297	718.329	835.872	806.996	1205.27	1490.78
ENSG00000015568	RGPD5	RANBP2 like and GRIP domain containing 5	9.67811	11.7047	13.1914	1.33958	16.3719	8.31189	8.39674	7.23723	9.25912	3.1749	21.6269	6.68918	22.8429	7.50645	16.6378	4.81791	10.4418	3.58664	18.0647	5.69207	17.65	10.7455	5.45401	3.76782	7.69803	7.38119	1.34665	6.1588	7.62017	4.35644	5.62498	7.33632	0	3.79977
ENSG00000015592	STMN4	stathmin 4	1572.69	1493.18	1526.32	1603.48	5386.35	5756.81	2901.07	2786.33	5038.81	5311.6	4688.39	4844.31	4569.67	5059.35	3285.97	3316.33	4327.1	4318.31	3778.8	3803.73	3651.46	3698.25	3922.52	3865.78	1355.45	1418.24	256.537	227.876	7523.83	7495.5	5085.54	4942.75	1448.55	1940.42
ENSG00000015676	NUDCD3	NudC domain containing 3	2208.55	2349.3	2107.52	2129.94	3127.99	3175.14	2294.41	2277.92	3082.36	3163.78	2929.67	2788.05	2263.62	2092.42	2385.68	2283.69	2251.26	2397.67	2180.9	2039.18	2332.91	2396.25	2542.66	2597.91	2502.45	2473.23	2547.86	2477.07	4603.13	4339.98	4321.11	4201.78	2765.47	2934.69
ENSG00000016082	ISL1	ISL LIM homeobox 1	7.74249	3.34419	5.43176	5.35833	976.535	995.764	1173.44	1123.58	231.478	231.767	219.358	175.257	234.956	257.096	582.324	533.182	625.467	627.662	603.524	630.397	1099.49	1153.35	1283.87	1520.31	116.655	87.5198	8.0799	6.1588	66.9487	75.0276	384.749	440.179	47.3236	56.3633
ENSG00000016391	CHDH	choline dehydrogenase	60.9721	55.1792	74.4927	61.6208	76.0811	78.1317	133.298	115.796	68.5175	39.6862	54.0671	50.8378	97.8982	95.7073	171	109.206	113.816	125.532	97.7134	89.6501	196.226	186.255	162.529	173.32	87.047	82.7748	75.4124	67.1309	88.7206	76.4797	43.8748	25.098	55.4573	58.8965
ENSG00000016864	GLT8D1	glycosyltransferase 8 domain containing 1	1925.94	2197.14	1810.33	1916.94	1618.89	1697.29	1789.56	1755.03	1649.05	1612.85	1737.87	1648.22	1762.17	1752.76	2076.03	2113.45	2018.41	1886.57	1895.97	1933.88	2064.01	2104.33	2372.49	2309.67	2478.17	2509.08	3054.88	3041.83	1961.11	1745.48	1900.12	1910.53	2716.67	2929.63
ENSG00000017260	ATP2C1	ATPase secretory pathway Ca2+ transporting 1	2726.32	2660.31	2494.73	2734.09	3677.89	3630.63	2979.79	2911.18	3263.84	3371.74	3265.66	3157.29	2864.07	2677.93	2540.04	2532.61	2918.5	2924.9	3056.21	2893	2489.68	2659.51	2461.94	2345.47	2577.66	2491.15	3150.49	3293.11	4009.84	3788.17	2999.8	3095.54	3183.25	2742.17
ENSG00000017483	SLC38A5	solute carrier family 38 member 5	185.82	195.635	226.582	226.39	23.1132	41.5594	8.39674	21.7117	23.1478	14.287	29.3507	22.7432	33.7205	37.5323	40.6702	40.1492	49.0767	46.6263	27.9181	45.5366	69.5616	50.1457	78.5377	43.3299	117.247	126.007	53.1927	46.8069	53.8855	45.9846	50.0623	54.0571	26.6195	29.7649
ENSG00000017797	RALBP1	ralA binding protein 1	1899.81	2068.38	1749.03	1811.12	1216.33	1301.64	1395.96	1425.74	1009.24	982.631	1087.52	1158.57	1924.24	1946.05	1899.49	1864.53	1702.02	1834.57	1609.4	1608.01	1470.14	1541.98	1605.66	1582.48	1765.81	1810.5	1315	1274.26	3481.33	3231.03	1173.93	1118.21	1603.09	1521.18
ENSG00000018189	RUFY3	RUN and FYVE domain containing 3	6335.29	6477.7	5890.36	6254.51	7897.99	8225.44	6868.53	6911.56	8765.61	9532.63	7525.37	7715.31	6949.68	6813.98	6595.97	6910.48	6715.15	6839.72	7017.3	7241.74	7592.6	7521.86	7871.22	8053.71	4667.97	4452.44	4805.52	4888.85	7030.15	6602.91	8804.78	9100.52	5788.27	5464.71
ENSG00000018236	CNTN1	contactin 1	298.086	319.37	266.932	285.331	1921.29	1848.56	573.077	410.713	3224.03	3227.28	1966.5	2227.5	422.05	469.153	349.394	311.558	953.341	882.313	991.093	1006.07	1080.8	1096.04	1049.35	1045.57	824.874	858.854	60.5993	44.9592	6915.85	6702.62	4076.99	4673.63	1031.51	714.357
ENSG00000018280	SLC11A1	solute carrier family 11 member 1	5.80687	11.7047	6.20773	1.33958	8.66747	13.299	4.19837	7.23723	9.25912	9.52469	10.8134	6.68918	14.1409	9.38307	9.24324	6.42387	8.35348	14.3466	11.4957	1.42302	8.30586	12.5364	10.908	13.1874	55.0706	53.7772	28.953	28.3305	22.3162	33.8834	17.9999	16.9894	31.7955	37.9977
ENSG00000018408	WWTR1	WW domain containing transcription regulator 1	1467.2	1474.79	1440.19	1444.07	861.931	867.761	1212.28	1318.99	1859.23	1887.48	2612.22	2650.25	975.719	1069.67	1011.21	992.489	1021.21	1038.33	976.313	1000.38	3053.44	3110.82	2669.19	2893.68	931.462	973.79	6472	6112.61	907.345	888.714	1317.37	1156.44	3371.81	2640.84
ENSG00000018510	AGPS	alkylglycerone phosphate synthase	1602.7	1456.4	1577.54	1533.82	1424.35	1436.29	1390.71	1384.12	1421.28	1585.86	1575.67	1604.07	1275.94	1217.92	1597.23	1487.13	1066.11	1097.51	1201.3	1162.61	1497.13	1441.69	1551.12	1484.52	1042.2	926.339	1666.48	1688.74	1183.3	1132.67	1378.68	1499.7	1351.68	1010.74
ENSG00000018610	STEEP1	STING1 ER exit protein 1	462.614	453.138	428.333	376.423	167.571	174.55	231.96	224.354	380.55	395.275	379.242	377.27	490.579	452.264	476.951	427.188	364.42	373.01	335.838	412.675	374.802	309.829	383.962	418.228	416.286	433.381	181.124	190.307	329.845	335.93	400.499	391.914	368.237	458.506
ENSG00000018625	ATP1A2	ATPase Na+/K+ transporting subunit alpha 2	10511.4	10736.5	9843.13	9918.27	762.737	743.083	772.5	808.761	456.475	463.535	875.115	933.81	373.101	463.523	285.616	334.041	727.797	821.34	1176.67	1134.15	6970.7	6984.58	5972.14	6162.26	2472.25	2523.84	1348	1274.26	410.945	388.207	1979.99	1859.57	2272.27	1899.89
ENSG00000018699	TTC27	tetratricopeptide repeat domain 27	502.294	515.006	437.645	483.59	260.987	317.514	335.87	282.252	293.514	298.44	362.25	354.527	312.186	305.888	334.605	385.432	362.332	346.111	356.366	328.717	336.387	311.62	435.23	342.871	221.467	235.144	381.102	344.893	378.831	338.834	266.624	285.731	522.038	599.731
ENSG00000018869	ZNF582	zinc finger protein 582	11.6137	8.36048	8.53562	9.37708	90.5269	116.366	121.753	94.084	103.702	109.534	122.037	121.743	106.6	120.103	95.2053	150.961	110.684	86.0793	92.7866	116.687	80.9822	57.3094	115.625	82.8919	69.8745	75.9208	94.9389	67.7468	68.5815	66.3147	110.812	97.689	102.041	93.7277
ENSG00000019144	PHLDB1	pleckstrin homology like domain family B member 1	3777.37	3745.5	3577.2	3667.78	5812.98	5976.25	4546.83	4769.34	4938.82	5252.87	3761.53	3887.75	3397.07	3147.08	3997.7	4169.09	3703.72	3791.08	3982.44	4153.79	4411.45	4552.51	4091.6	4046.63	2397.05	2504.86	2022	2052.11	1736.85	1848.1	3664.11	3682.06	2529.59	2101.91
ENSG00000019485	PRDM11	PR/SET domain 11	539.071	623.692	543.176	509.042	352.477	374.035	666.491	620.593	686.101	630.217	667.343	632.797	209.937	200.798	381.746	356.525	333.095	373.01	325.985	372.831	599.06	522.948	442.865	416.344	676.243	570.988	640.332	599.867	869.244	815.138	617.06	607.37	572.32	414.809
ENSG00000019505	SYT13	synaptotagmin 13	2132.09	2157	2001.99	2113.86	5112.84	5126.77	2291.26	2194.69	2827.74	2849.47	2173.5	2242.21	1741.5	1756.51	1624.96	1589.91	2143.71	2247.03	2079.9	2219.91	2139.8	2152.68	2494.66	2420.82	1570.99	1632.3	479.408	431.732	3296.81	3046.6	4199.05	4294.07	3518.95	2897.33
ENSG00000019549	SNAI2	snail family transcriptional repressor 2	97.7489	118.719	141.226	95.1104	51.0417	46.5466	40.9341	65.1351	26.8515	31.749	43.2537	45.4865	62.0022	52.5452	63.7783	75.4805	18.7953	50.2129	25.4547	32.7294	97.5939	125.364	70.9021	88.5437	25.4627	17.3985	25.5864	19.0923	72.3916	75.0276	11.8125	8.88081	11.0915	8.23284
ENSG00000019582	CD74	CD74 molecule	165.496	172.226	193.991	221.031	104.01	144.627	122.802	146.554	63.8879	98.4218	79.5559	96.3243	113.127	140.746	129.405	122.054	210.925	204.438	175.72	169.339	113.167	148.646	110.171	141.293	464.251	492.958	15.4865	19.0923	10.886	16.4577	39.3749	27.4147	11.8309	11.3993
ENSG00000019991	HGF	hepatocyte growth factor	0.967811	3.34419	1.55193	2.67917	20.2241	14.9614	16.7935	16.2838	0	0	1.54478	1.33784	9.78982	1.87661	5.54594	1.60597	14.6186	10.7599	18.0647	8.53811	247.099	266.847	329.422	239.256	0.592156	0.527228	11.4465	7.39056	9.79736	8.71288	3.37499	2.31673	0.739431	0
ENSG00000019995	ZRANB1	zinc finger RANBP2-type containing 1	748.118	774.181	704.577	683.187	697.249	691.549	627.656	692.965	665.731	728.639	744.582	767.918	922.419	1005.86	637.783	671.295	690.206	724.501	720.944	673.087	573.105	599.958	550.855	565.172	884.09	792.423	1019.41	1044.53	1741.75	1658.35	735.185	769.928	831.121	684.592
ENSG00000020129	NCDN	neurochondrin	1698.51	1690.49	1870.85	1931.68	1960.77	2053.04	1564.94	1642.85	2186.08	2374.82	1902.39	2084.35	1290.08	1349.28	1424.38	1450.19	1691.58	1588.88	1501.83	1636.47	1468.06	1373.63	1698.38	1635.23	1890.76	1949.16	3408.37	3763.64	1393.4	1441.01	3131.43	3100.56	2316.64	2324.19
ENSG00000020181	ADGRA2	adhesion G protein-coupled receptor A2	31.9378	25.0815	24.8309	37.5083	186.832	162.913	108.108	97.7027	51.8511	38.0988	51.75	76.2567	463.385	587.38	494.513	491.426	188.997	193.678	180.647	143.725	1092.22	1171.26	1182.43	1079.48	101.851	97.0099	23.5664	38.8004	174.72	206.689	74.2497	89.1943	144.928	93.7277
ENSG00000020256	ZFP64	ZFP64 zinc finger protein	765.539	901.26	868.306	939.048	795.481	826.202	905.798	891.989	661.101	814.361	698.238	717.081	790.8	778.795	1000.12	888.101	826.994	828.514	778.422	730.008	643.704	689.503	705.748	821.384	644.266	706.485	680.058	761.227	1071.18	1019.89	854.434	779.195	944.993	986.674
ENSG00000020426	MNAT1	MNAT1 component of CDK activating kinase	382.285	434.745	363.152	293.369	349.588	360.736	334.82	305.773	287.033	271.454	348.347	354.527	457.946	508.562	411.324	465.731	372.774	437.57	367.041	357.177	354.037	381.466	403.596	403.156	354.11	349.025	508.361	456.983	296.098	291.881	295.311	313.531	497.637	521.836
ENSG00000020577	SAMD4A	sterile alpha motif domain containing 4A	285.504	267.535	340.649	321.5	794.518	744.745	594.069	582.597	453.697	450.835	1048.9	1051.54	986.596	1054.66	500.059	501.062	504.341	532.616	451.616	415.521	891.842	780.84	699.204	625.457	1360.78	1387.66	1815.28	1816.85	2410.7	2231.95	826.872	810.085	822.247	694.725
ENSG00000020922	MRE11	MRE11 homolog, double strand break repair nuclease	1482.69	1650.36	1472.78	1436.03	698.213	782.98	905.798	949.887	593.51	598.468	703.645	614.067	1044.25	917.664	1029.7	1040.67	1132.94	1104.68	1076.49	1131.3	959.327	882.923	904.274	778.054	702.298	603.676	626.192	647.29	536.678	500.991	253.124	270.672	484.327	416.708
ENSG00000021300	PLEKHB1	pleckstrin homology domain containing B1	210.015	275.896	228.91	212.994	518.122	541.935	584.623	615.165	318.514	274.629	288.101	226.094	735.324	863.242	718.2	708.232	730.929	798.027	733.261	795.467	1060.04	1112.16	1053.71	926.883	1672.84	1670.26	1335.88	1337.08	345.629	276.876	1008.56	832.094	567.144	648.495
ENSG00000021355	SERPINB1	serpin family B member 1	145.172	167.21	167.609	148.694	91.4899	94.7555	65.0747	94.084	78.7025	82.5473	76.4664	86.9594	147.935	165.142	149.74	126.872	226.588	267.205	229.093	233.375	235.679	241.774	241.067	290.122	361.215	333.208	418.135	380.614	75.6574	71.1552	197.999	147.885	278.026	278.65
ENSG00000021488	SLC7A9	solute carrier family 7 member 9	39.6803	21.7373	26.3828	33.4896	22.1502	21.6109	33.587	32.5676	44.4438	41.2737	30.1231	18.7297	1.08776	9.38307	2.77297	8.02984	12.5302	28.6931	14.7802	17.0762	17.65	14.3273	14.1804	16.9552	17.7647	18.453	70.0258	66.515	64.2272	87.1288	19.6874	15.0588	26.6195	43.0641
ENSG00000021574	SPAST	spastin	1888.2	1912.88	1806.45	1958.47	2270.88	2405.46	2356.34	2476.94	2724.96	2790.73	2412.94	2557.94	1316.19	1444.99	1726.64	1589.91	1617.44	1592.47	1686.58	1647.85	1678.82	1742.56	1763.83	1716.24	953.964	914.213	873.976	899.185	2551.67	2572.72	1680.74	1758.02	1665.2	1443.91
ENSG00000021645	NRXN3	neurexin 3	274.858	215.7	310.386	289.35	3861.84	3810.17	2696.4	2887.66	4197.16	3936.87	2694.86	2611.46	2252.75	2068.03	1560.26	1684.66	1715.6	1608.61	1894.33	2090.41	2029.75	1867.93	1758.37	1838.69	553.666	552.535	16.8331	14.7811	2945.2	2579.98	1552.49	1640.25	190.773	119.693
ENSG00000021762	OSBPL5	oxysterol binding protein like 5	1514.62	1700.52	1718.76	1837.91	2444.23	2698.04	2290.21	2350.29	1314.8	1465.21	1307.65	1313.76	1621.85	1544.45	1525.13	1589.91	1803.31	1813.05	1918.14	1966.61	1833.52	1767.64	1595.84	1565.53	1000.15	964.827	1049.71	1146.77	1386.33	1474.9	1787.06	1687.74	1426.36	1516.74
ENSG00000021776	AQR	aquarius intron-binding spliceosomal factor	2356.62	2207.17	2209.95	2218.35	1553.4	1582.58	2073.99	1912.44	2029.6	1906.53	2064.59	2037.53	1719.74	1585.74	1842.18	1940.01	1885.8	1818.43	1798.25	1835.69	1650.79	1588.54	1598.02	1772.76	1700.08	1650.22	1727.08	1651.17	1593.16	1458.44	1262.25	1293.9	1591.26	1091.8
ENSG00000021826	CPS1	carbamoyl-phosphate synthase 1	270.019	217.373	266.156	239.785	26.9654	44.8842	50.3804	43.4234	93.5171	90.4846	73.3768	92.3107	214.288	212.057	263.432	266.591	172.29	173.952	150.265	142.302	119.397	91.3368	116.716	105.499	689.862	665.889	111.099	107.163	46.2653	49.373	186.749	188.042	55.4573	48.1305
ENSG00000022267	FHL1	four and a half LIM domains 1	4574.84	4609.97	4633.29	4680.5	5187.96	5440.96	2922.07	3113.82	6928.6	6843.49	8113.93	8497.94	5034.14	5286.42	4399.78	4485.47	6036.43	6032.73	6228.2	6155.98	7463.86	8028.69	6771.69	7354.78	3350.42	3368.99	7766.81	7829.68	5146.88	4755.78	5648.04	5524.25	6016.75	6133.47
ENSG00000022277	RTF2	replication termination factor 2	1521.4	1606.89	1462.7	1606.16	1159.51	1293.33	1512.46	1452.87	1714.79	1627.13	1584.17	1709.76	1547.88	1784.66	1521.44	1487.13	1455.59	1531.49	1281.77	1381.75	1455.6	1438.11	1600.21	1460.03	1310.44	1347.07	1921.67	1681.35	1249.16	1257.07	1594.68	1500.09	1628.97	1798.56
ENSG00000022355	GABRA1	gamma-aminobutyric acid type A receptor subunit alpha1	2.90343	3.34419	0	6.69792	69.3397	58.1832	16.7935	16.2838	557.399	539.732	575.429	557.878	5.43879	1.87661	12.9405	28.9074	20.8837	25.1065	26.2759	24.1913	109.014	112.828	151.621	97.9632	11.8431	6.85396	4.03995	2.46352	1243.72	1098.79	276.749	327.432	22.1829	10.766
ENSG00000022567	SLC45A4	solute carrier family 45 member 4	290.343	304.322	374.016	337.575	379.442	342.45	491.209	492.132	359.254	376.225	364.567	369.243	313.274	326.531	324.438	330.83	288.195	326.384	323.522	305.949	316.661	220.283	335.967	329.684	760.921	789.26	603.299	633.74	720.651	725.105	555.748	542.502	459.187	450.906
ENSG00000022840	RNF10	ring finger protein 10	3542.19	3508.06	3651.7	3864.7	3671.15	3815.16	3674.62	3795.93	5367.51	5348.11	4727.79	5304.52	3415.56	3400.42	3392.27	3492.98	3496.97	3656.58	3455.28	3456.51	3566.33	3657.05	3703.27	3818.68	3478.92	3411.69	5451.91	5268.24	6231.12	6119.83	4386.92	4226.11	4396.66	4745.92
ENSG00000022976	ZNF839	zinc finger protein 839	295.182	305.994	338.321	329.537	228.243	229.408	265.547	247.875	254.626	253.992	235.578	223.419	308.923	335.914	300.405	245.713	345.625	294.104	284.929	328.717	246.061	284.756	262.883	261.863	365.361	351.661	259.23	238.345	269.428	270.583	322.874	319.323	321.653	379.977
ENSG00000023041	ZDHHC6	zinc finger DHHC-type palmitoyltransferase 6	1651.09	1484.82	1644.27	1647.69	1130.62	1070.57	1440.04	1378.69	1263.87	1363.62	1366.35	1339.17	1409.73	1467.51	1359.68	1308.86	1462.9	1373.68	1540.42	1556.78	1287.41	1305.58	1428.95	1363.95	1032.13	1006.48	955.448	970.627	1073.36	1049.9	1101.37	1040.99	996.753	930.944
ENSG00000023171	GRAMD1B	GRAM domain containing 1B	954.262	938.046	948.23	905.558	1541.85	1579.26	786.145	734.579	378.698	455.598	410.138	416.067	721.183	632.419	757.021	721.08	933.501	862.587	947.573	907.885	903.263	909.786	895.548	876.017	6413.05	6409.51	349.456	265.444	584.032	667.019	1952.99	2000.11	633.692	512.336
ENSG00000023287	RB1CC1	RB1 inducible coiled-coil 1	2233.71	2264.02	2096.66	2163.43	3147.25	3156.85	2214.64	2312.3	2837	2833.6	2725.76	2786.71	3124.04	3147.08	2387.53	2400.92	2413.11	2277.52	2492.92	2484.59	2365.09	2328.19	2137.97	2066.65	2099.19	1998.72	2612.5	2491.23	5625.86	5388.43	2945.8	3003.26	2779.52	2006.28
ENSG00000023318	ERP44	endoplasmic reticulum protein 44	1224.28	1168.8	1129.81	1228.4	1476.36	1572.61	1097.87	1143.48	1359.24	1349.33	1448.23	1479.65	2436.58	2212.53	1360.6	1393.98	1544.35	1536.87	1436.96	1437.25	1324.79	1314.53	1340.59	1416.7	2093.87	2100.48	2852.88	2911.88	2001.93	1926.51	1638.56	1722.49	2169.49	2156.37
ENSG00000023330	ALAS1	5'-aminolevulinate synthase 1	987.167	1051.75	987.029	959.142	1069.95	1137.07	976.121	1074.73	1032.39	1049.3	1228.1	1274.96	1209.59	1221.68	1079.61	1164.33	1061.94	1031.16	880.241	998.959	890.804	904.414	978.449	941.954	1097.27	1076.6	2054.99	1991.76	1887.08	1765.81	1472.62	1454.52	1238.55	1258.36
ENSG00000023445	BIRC3	baculoviral IAP repeat containing 3	5.80687	11.7047	9.31159	16.075	23.1132	11.6366	7.34715	3.61862	10.185	6.34979	19.3097	24.0811	9.78982	13.1363	13.8649	6.42387	25.0604	28.6931	35.3082	21.3453	36.3381	41.1911	10.908	13.1874	7.69803	16.8713	125.238	99.1567	25.582	29.0429	42.1874	41.7012	5.91545	8.86614
ENSG00000023516	AKAP11	A-kinase anchoring protein 11	2072.08	1996.48	1971.73	2020.09	3545.96	3723.73	2896.88	2896.7	3087.92	3022.5	2718.03	2731.86	3127.3	3066.39	2634.32	2561.52	2829.74	2824.48	3143.25	3033.87	2844.76	2596.83	2224.14	2377.49	2038.79	1943.36	3959.83	3846.17	4357.65	4016.64	3095.99	3402.51	2941.46	1979.68
ENSG00000023572	GLRX2	glutaredoxin 2	552.62	551.792	498.17	519.758	296.62	319.176	428.234	504.797	328.699	396.862	427.13	424.094	304.572	352.803	348.47	340.465	363.376	333.557	359.651	350.062	301.088	309.829	344.693	371.13	241.008	328.463	1081.36	1005.73	452.856	417.25	428.061	483.039	652.178	716.257
ENSG00000023608	SNAPC1	small nuclear RNA activating complex polypeptide 1	293.247	284.256	259.173	247.823	139.643	146.289	107.058	86.8468	148.146	122.234	234.033	256.865	325.24	281.492	200.578	226.442	257.914	222.372	242.231	261.835	214.914	166.555	186.527	212.882	287.196	304.738	441.028	415.103	297.187	259.45	222.749	155.607	240.315	288.149
ENSG00000023697	DERA	deoxyribose-phosphate aldolase	738.44	697.264	665.003	665.773	386.184	402.295	588.821	530.127	272.218	355.588	335.989	339.811	623.285	564.861	739.459	687.355	542.976	550.549	536.192	498.056	672.775	556.976	614.121	619.806	574.984	569.406	562.9	553.06	276.503	236.7	402.749	328.59	695.805	712.457
ENSG00000023734	STRAP	serine/threonine kinase receptor associated protein	4965.84	4976.16	4675.19	4866.71	3880.14	3988.04	4865.91	4859.8	5391.59	5706.88	6051.66	6179.47	4684.97	4948.63	4849	4898.2	4005.49	3896.88	3718.03	3580.31	4278.56	4341.19	4816.98	4928.3	4207.86	4147.17	6632.93	6385.44	5181.72	4670.1	4941.55	4788.3	6314.74	6641.37
ENSG00000023839	ABCC2	ATP binding cassette subfamily C member 2	62.9077	58.5234	68.285	53.5833	31.7807	36.5723	47.2317	50.6606	30.5551	46.036	28.5783	16.054	33.7205	28.1492	43.4432	25.6955	21.9279	14.3466	26.2759	28.4604	26.9941	46.5639	16.362	7.53563	31.9764	24.2525	52.5194	59.1245	264.529	274.94	25.8749	52.5126	36.9716	21.532
ENSG00000023892	DEF6	DEF6 guanine nucleotide exchange factor	79.3605	85.2769	83.8043	89.7521	23.1132	23.2733	38.8349	37.9955	34.2588	15.8745	26.2612	36.1216	38.0715	28.1492	19.4108	35.3313	28.193	17.9332	29.5603	36.9985	53.9881	46.5639	40.3596	35.7942	97.1137	129.698	168.331	200.777	115.391	163.124	117.562	131.668	102.781	108.927
ENSG00000023902	PLEKHO1	pleckstrin homology domain containing O1	2807.62	2937.87	2902.89	2872.07	1677.64	1860.2	2778.27	2824.33	3782.35	3600.33	3130.49	3229.54	1060.56	1189.77	1822.77	1957.68	1529.73	1452.59	1523.18	1709.04	1914.5	1955.68	2154.33	2187.22	903.631	868.871	744.024	780.936	1583.36	1673.84	1596.93	1562.64	1337.63	1668.73
ENSG00000023909	GCLM	glutamate-cysteine ligase modifier subunit	438.418	406.32	473.339	454.119	238.837	237.72	328.522	349.197	325.921	358.763	1116.87	1163.92	300.221	283.369	294.859	250.531	278.797	240.305	194.606	227.683	291.743	238.192	315.242	286.354	558.996	570.46	1881.27	1842.1	1696.03	1608.98	698.06	694.634	1320.62	1233.03
ENSG00000024048	UBR2	ubiquitin protein ligase E3 component n-recognin 2	1305.58	1514.92	1328.45	1308.77	1825.95	1828.62	1420.1	1418.5	1534.24	1541.41	1679.17	1606.74	2051.51	1899.13	1581.52	1609.18	1585.07	1554.81	1643.06	1613.7	1526.2	1583.17	1323.14	1405.4	1724.36	1638.62	1627.43	1505.21	2158.14	2076.09	1342.12	1590.44	1529.14	1249.49
ENSG00000024422	EHD2	EH domain containing 2	265.18	269.208	332.113	350.971	230.169	194.498	391.498	443.281	275.922	292.09	503.597	523.094	171.866	212.057	214.443	218.412	261.046	252.858	225.808	231.952	308.355	388.629	386.144	350.407	416.878	459.215	1746.61	1981.29	477.349	470.496	889.309	755.641	1191.96	1183.63
ENSG00000024526	DEPDC1	DEP domain containing 1	2199.83	2339.26	1958.54	2111.18	352.477	384.009	737.864	682.109	541.659	446.073	541.444	504.364	536.265	487.919	1105.49	1108.12	974.224	909.213	1094.55	1008.92	642.666	637.567	677.388	599.083	302.592	322.136	91.5722	98.5408	41.3666	49.373	16.3124	10.8114	33.2744	22.7986
ENSG00000024862	CCDC28A	coiled-coil domain containing 28A	208.079	183.931	152.865	180.844	110.751	104.73	123.852	144.745	120.369	165.095	168.381	176.594	221.903	204.551	178.394	149.355	235.986	260.031	202.817	230.529	218.029	218.492	262.883	258.095	238.639	253.597	156.885	183.532	364.135	324.313	108.562	107.728	102.041	131.092
ENSG00000025039	RRAGD	Ras related GTP binding D	2109.83	2245.63	2253.4	2237.1	1294.34	1497.8	1542.9	1527.06	1577.75	1514.43	1700.03	1768.62	1448.89	1413.09	1445.64	1411.65	1564.19	1692.89	1379.48	1423.02	2312.14	2290.58	1999.44	2070.41	1147.6	1079.76	4493.77	4227.4	4719.06	4347.24	3110.61	2697.45	3367.37	3231.07
ENSG00000025156	HSF2	heat shock transcription factor 2	1415.91	1382.82	1335.44	1280.64	2037.82	2004.83	1449.49	1516.2	1396.28	1396.95	1600.39	1394.03	2304.96	2411.45	1559.33	1644.51	1807.48	1718	1748.99	1706.2	1361.12	1332.44	1346.05	1401.63	1363.74	1283.27	1070.59	1110.43	2437.91	2297.78	1666.12	1722.49	1477.38	1536.37
ENSG00000025293	PHF20	PHD finger protein 20	1974.33	2098.48	1799.46	1951.77	1209.59	1275.04	1373.92	1512.58	1643.49	1684.28	1715.47	1708.42	1271.59	1187.9	1411.44	1398.8	1380.41	1334.23	1281.77	1313.45	1196.04	1233.94	1118.07	1218.89	789.345	834.602	985.748	900.416	2343.2	2303.59	1373.06	1366.87	1279.22	1083.57
ENSG00000025423	HSD17B6	hydroxysteroid 17-beta dehydrogenase 6	16.4528	20.0652	14.7434	22.7729	23.1132	11.6366	29.3886	16.2838	12.0369	11.1121	21.6269	10.7027	41.3348	60.0516	35.1243	40.1492	38.6348	25.1065	46.8039	22.7683	38.4146	23.2819	40.3596	18.8391	17.7647	13.1807	21.5464	16.6288	70.2144	68.7349	41.0624	39.3845	10.352	8.86614
ENSG00000025434	NR1H3	nuclear receptor subfamily 1 group H member 3	150.979	210.684	135.018	158.071	161.793	118.029	125.951	133.889	217.589	177.794	191.552	136.459	163.164	133.24	198.73	264.985	232.853	234.925	215.955	156.532	322.89	316.993	371.963	333.452	389.639	360.624	206.711	226.028	502.931	534.39	241.312	211.981	275.068	338.18
ENSG00000025708	TYMP	thymidine phosphorylase	38.7124	66.8839	48.8858	85.7333	51.0417	53.1961	44.0829	27.1396	18.5182	17.4619	23.944	20.0676	129.443	86.3242	95.2053	102.782	68.9162	44.833	59.1207	62.6128	163.003	213.119	110.171	128.106	374.835	403.329	385.815	424.957	46.2653	68.2509	65.8123	50.9682	232.181	407.209
ENSG00000025770	NCAPH2	non-SMC condensin II complex subunit H2	2467.92	2264.02	2454.38	2614.87	1625.63	1536.04	2205.19	2201.93	2236.08	2441.5	2186.63	2100.4	1314.01	1298.62	1935.53	1883.8	1805.4	1777.18	1939.49	1882.65	1904.12	1844.65	1886	1784.06	1052.85	1153.57	1509.6	1462.71	1558.87	1576.55	1806.74	1653.38	1294	1792.23
ENSG00000025772	TOMM34	translocase of outer mitochondrial membrane 34	1019.11	1100.24	1077.82	973.877	636.577	669.938	631.855	609.737	630.546	576.244	777.022	833.472	995.298	1077.18	1113.81	1034.24	927.236	867.967	759.537	855.234	994.627	943.814	1025.35	1147.3	1099.04	1031.78	1925.04	1904.92	848.561	898.879	880.309	774.948	1261.47	1491.41
ENSG00000025796	SEC63	SEC63 homolog, protein translocation regulator	3379.6	3322.46	3281.56	3411.92	3318.68	3218.36	3420.62	3437.69	3300.88	3427.3	3380.74	3402.12	3774.52	4000.94	3145.47	3130.03	3205.65	3376.82	3278.74	3203.21	3170.76	3259.47	3209.14	3087.72	3737.1	3568.8	6719.11	7138.05	5423.39	5039.92	3747.36	3753.88	4281.31	3778.87
ENSG00000025800	KPNA6	karyopherin subunit alpha 6	3281.85	3379.31	3149.65	3217.68	1826.91	1815.32	1994.23	2055.37	2458.3	2716.12	2479.36	2503.09	1898.14	1891.63	2073.26	1949.65	1941.14	1952.92	1473.09	1545.4	1562.54	1674.51	1691.83	1949.84	2589.5	2629.81	3469.64	3452.01	2811.3	2852.02	2435.05	2335.65	2948.85	2338.76
ENSG00000026025	VIM	vimentin	17767.1	19274.3	18292.6	19130.6	12816.3	13578.3	18817.1	20419.9	11964.6	12471	15154.2	16389.8	22502.4	24050.7	18921.8	20384.6	16758.1	17617.6	12697	13594.1	18459.8	19698.3	18505.4	19530.5	20180.7	19122.6	27639.3	26264.2	11340.4	10348	15580.6	13601.9	37872.9	44684.7
ENSG00000026036	RTEL1-TNFRSF6B	RTEL1-TNFRSF6B readthrough (NMD candidate)	175.174	132.096	192.44	183.523	112.677	137.977	162.687	146.554	164.812	144.458	125.127	101.676	73.9675	99.4605	141.422	99.5701	78.3139	77.1127	124.81	123.803	172.347	179.092	142.895	90.4276	79.9411	95.4282	114.465	133.03	23.4048	29.527	128.25	131.282	89.4712	63.9628
ENSG00000026103	FAS	Fas cell surface death receptor	210.983	215.7	250.637	178.165	113.64	113.042	150.092	217.117	237.034	242.88	321.313	314.392	308.923	326.531	267.13	343.677	185.865	125.532	149.444	122.38	405.949	428.029	345.784	373.014	6.51372	12.1262	837.617	806.187	202.479	166.513	167.062	173.369	446.616	426.208
ENSG00000026297	RNASET2	ribonuclease T2	249.695	249.142	213.391	255.86	908.158	919.295	278.142	360.052	217.589	204.781	223.22	196.662	1091.02	1144.73	318.892	334.041	740.327	774.714	681.53	616.167	252.291	243.565	245.43	243.024	643.674	713.866	365.616	344.893	217.175	230.891	428.623	381.875	448.095	525.635
ENSG00000026508	CD44	CD44 molecule (IN blood group)	1450.75	1519.94	1479.77	1539.18	822.446	807.915	1069.53	1009.59	470.363	501.634	1642.87	1737.85	306.748	300.258	420.567	346.889	447.955	471.643	392.496	381.369	1604.07	1697.79	1354.78	1488.29	196.596	163.968	11956.9	11381.5	2030.23	1916.35	1977.74	1673.45	3351.84	3317.84
ENSG00000026559	KCNG1	potassium voltage-gated channel modifier subfamily G member 1	434.547	413.008	450.836	415.271	316.844	269.305	446.077	528.318	271.292	307.965	260.295	280.946	370.925	403.472	419.643	324.406	182.732	139.879	113.315	156.532	251.252	234.61	174.528	214.765	380.164	373.277	432.948	442.818	1092.41	1145.26	612.56	522.424	1329.5	1626.94
ENSG00000026652	AGPAT4	1-acylglycerol-3-phosphate O-acyltransferase 4	2852.14	3003.09	2913.75	2809.11	2930.57	3067.09	3226.45	3329.13	4304.57	4059.11	3611.68	3594.77	2223.38	2250.06	2881.12	2934.1	2702.35	2745.57	2884.6	2976.95	3057.6	3107.24	2645.19	2782.53	2026.36	2069.37	2725.62	2767.15	2675.22	2675.82	2854.11	2881.63	2963.64	2688.34
ENSG00000026950	BTN3A1	butyrophilin subfamily 3 member A1	524.554	633.725	567.231	542.531	1251.97	1309.95	445.027	517.462	931.468	857.222	766.981	771.932	1236.78	1229.18	1046.33	1145.06	1664.43	1599.64	1501.01	1482.78	1201.24	1164.1	1025.35	936.302	638.345	629.51	304.343	287.616	528.513	446.293	1257.75	1258.76	501.334	394.543
ENSG00000027001	MIPEP	mitochondrial intermediate peptidase	468.421	456.482	443.076	451.44	167.571	154.601	274.993	329.294	267.589	258.754	272.653	267.567	112.039	185.785	242.173	250.531	249.56	294.104	285.75	200.646	386.223	358.184	395.961	376.782	499.188	514.047	1008.64	1074.09	285.212	264.291	316.124	346.352	718.727	753.622
ENSG00000027075	PRKCH	protein kinase C eta	9.67811	1.6721	8.53562	2.67917	3.85221	3.32475	2.09918	0	4.62956	6.34979	3.86194	8.02702	9.78982	3.75323	7.39459	8.02984	5.22092	7.17328	22.1703	4.26905	3.1147	1.79092	2.1816	5.65172	8.29019	7.38119	142.072	124.408	23.4048	19.362	3.93749	3.4751	114.612	134.259
ENSG00000027644	INSRR	insulin receptor related receptor	16.4528	21.7373	20.9511	17.4146	190.684	181.199	147.993	117.605	639.805	566.719	388.511	354.527	484.052	527.328	1587.06	1718.39	231.809	208.025	301.351	276.065	1611.34	1633.32	1905.63	2100.56	43.2274	62.2129	851.083	848.682	166.555	203.301	613.123	746.375	751.262	749.822
ENSG00000027697	IFNGR1	interferon gamma receptor 1	837.157	877.851	802.349	793.033	877.34	886.047	821.831	848.566	827.766	800.074	941.541	931.134	1248.75	1283.6	906.762	836.71	1021.21	1131.58	968.923	1065.84	1048.62	1087.09	1030.81	1007.89	1069.43	934.248	2298.73	2407.47	1569.21	1431.33	1072.68	1038.28	1240.03	1293.82
ENSG00000027847	B4GALT7	beta-1,4-galactosyltransferase 7	619.399	642.085	648.707	711.319	477.674	473.778	690.632	604.309	778.692	790.549	641.082	670.256	354.609	369.693	578.627	623.116	471.971	514.683	442.584	365.716	573.105	539.066	717.747	695.162	1088.38	1080.29	1805.18	1712.15	715.752	714.456	798.747	769.156	1148.34	1420.48
ENSG00000027869	SH2D2A	SH2 domain containing 2A	2.90343	8.36048	3.87983	13.3958	7.70441	3.32475	5.24796	3.61862	3.70365	1.58745	1.54478	2.67567	31.545	33.779	29.5784	27.3015	18.7953	12.5532	15.6013	14.2302	29.0705	37.6093	21.816	41.446	78.1647	89.6287	0.673325	1.23176	1.63289	5.80859	5.62498	13.1282	8.13374	27.865
ENSG00000028116	VRK2	VRK serine/threonine kinase 2	252.599	334.419	262.276	273.275	72.2289	88.106	132.249	97.7027	84.258	79.3724	95.0037	89.6351	109.864	82.571	124.784	117.236	68.9162	68.1461	60.7629	46.9596	146.391	134.319	92.7181	139.409	181.2	166.604	123.892	110.242	138.796	133.113	83.8122	101.55	224.048	175.423
ENSG00000028137	TNFRSF1B	TNF receptor superfamily member 1B	18.3884	15.0489	21.727	36.1687	26.9654	23.2733	36.7357	45.2327	6.48139	19.0494	15.4478	8.02702	32.6327	22.5194	31.427	32.1194	65.7836	44.833	28.7392	32.7294	57.1028	71.6367	57.8125	56.5172	11.251	6.85396	2.01998	4.31116	1.0886	1.9362	5.62498	5.40571	2.95772	1.26659
ENSG00000028203	VEZT	vezatin, adherens junctions transmembrane protein	3124.09	3126.82	3037.91	2940.39	2369.11	2294.08	2682.76	2800.81	3529.58	3746.38	3155.98	3269.67	2104.81	2099.93	2239.64	2246.75	2232.47	2060.52	2275.33	2399.21	2790.77	2897.71	2453.21	2628.05	1710.15	1655.5	2127.71	1908.61	2719.86	2521.89	2461.49	2461.53	1896.64	1626.3
ENSG00000028277	POU2F2	POU class 2 homeobox 2	779.088	747.427	665.779	742.129	4509.01	4992.12	3079.5	3323.7	1947.19	1766.83	1472.94	1333.82	2250.57	2259.44	2850.61	2839.35	1717.68	1674.96	1920.6	1886.92	1978.87	1995.08	2048.52	2164.61	592.749	629.51	115.812	132.414	1311.21	1306.93	1070.43	1059.52	1947.66	1696.6
ENSG00000028310	BRD9	bromodomain containing 9	2244.35	2208.84	2124.59	2283.99	1813.43	1788.72	1920.75	1954.05	1902.75	1938.27	2077.72	2083.01	2011.26	1974.2	2230.39	2243.54	2054.96	2126.88	2047.05	2016.42	1813.79	2036.27	2244.87	2413.29	1936.94	1887.48	1145.33	1190.5	1439.67	1406.65	1780.87	1734.08	1996.46	2141.81
ENSG00000028528	SNX1	sorting nexin 1	3741.56	3720.42	3664.89	3714.66	2624.32	2854.3	3186.56	3265.8	3349.95	3330.47	3343.67	3336.57	3464.51	3456.72	3826.7	3963.53	3108.54	3193.9	2995.45	3204.64	3603.71	3445.73	3425.12	3735.79	2465.15	2542.29	3440.69	3348.54	2538.06	2395.56	2591.43	2629.11	2976.95	2662.37
ENSG00000028839	TBPL1	TATA-box binding protein like 1	602.946	635.397	553.264	582.719	681.841	787.967	787.194	799.714	581.473	473.06	634.903	569.919	752.728	797.561	678.454	682.537	679.764	665.321	674.14	705.817	657.201	689.503	689.386	738.492	511.623	487.158	744.024	844.987	914.965	851.442	523.686	520.493	412.603	535.768
ENSG00000029153	BMAL2	basic helix-loop-helix ARNT like 2	216.79	239.11	207.959	194.24	367.886	350.762	532.143	481.276	516.659	503.221	615.593	547.175	253.448	230.823	470.481	558.877	274.621	199.058	259.474	217.722	440.211	428.029	548.673	463.441	182.384	149.733	461.228	356.594	321.68	301.562	390.374	403.884	605.594	504.737
ENSG00000029363	BCLAF1	BCL2 associated transcription factor 1	6570.47	6583.05	6087.45	6321.49	4347.22	4210.8	6085.54	5755.41	6003.61	5930.71	6317.36	6282.48	4358.65	4449.45	4923.87	5346.27	4219.55	4260.93	4624.55	4704.5	5220.23	5482	5124.58	5306.97	4119.04	3752.81	5114.58	5071.15	4173.68	3869	4078.11	4419.94	4103.1	3265.9
ENSG00000029364	SLC39A9	solute carrier family 39 member 9	1911.43	1926.26	1759.11	1852.64	1759.5	1708.92	1802.15	1745.98	1904.6	1981.14	2081.58	2156.59	2366.96	2435.84	1843.1	1965.71	1956.8	1856.09	1992.04	1895.46	1833.52	2036.27	1951.44	1983.75	3353.97	3141.75	3949.05	3990.9	3589.65	3297.34	3005.99	3126.82	2993.96	2686.44
ENSG00000029534	ANK1	ankyrin 1	120.976	96.9816	134.242	143.335	318.77	339.125	203.621	202.643	319.44	288.916	213.951	196.662	104.425	78.8178	207.973	203.958	89.7999	95.0459	138.769	109.572	363.381	309.829	332.694	301.425	34.3451	52.7228	53.1927	48.6545	231.871	262.354	246.937	224.723	268.413	214.687
ENSG00000029639	TFB1M	transcription factor B1, mitochondrial	191.627	190.619	173.816	195.579	189.721	206.135	206.77	195.405	201.849	155.57	207.772	206.027	305.66	362.186	223.686	234.471	260.002	247.478	275.897	239.067	189.997	284.756	271.609	250.56	209.623	224.599	113.792	130.567	252.01	219.758	188.999	185.725	271.371	319.181
ENSG00000029725	RABEP1	rabaptin, RAB GTPase binding effector protein 1	1167.18	1121.98	1110.41	1023.44	1147.96	1122.1	1197.59	1174.24	1403.68	1558.87	1220.37	1230.81	1021.4	1058.41	1093.48	1053.52	957.517	968.392	1005.87	1028.84	1001.89	1065.6	846.462	892.972	845.007	790.842	1198.52	1079.64	1917.56	1880.53	1207.12	1179.6	1144.64	699.158
ENSG00000029993	HMGB3	high mobility group box 3	6425.3	6795.4	6312.48	6253.17	3857.99	3875	6002.62	6240.3	6038.8	6179.94	4578.71	4707.85	2679.15	2717.34	5703.08	6062.53	4370.96	4372.11	4228.77	4288.98	4487.24	4368.05	4959.87	5467.1	1467.36	1495.75	789.81	831.438	1747.74	1587.68	2018.24	1899.34	1716.22	1790.96
ENSG00000030066	NUP160	nucleoporin 160	3205.39	3503.04	3188.44	3196.25	1563.03	1675.68	2385.72	2319.53	2262.93	2262.11	2128.7	2173.98	1678.41	1741.5	2270.14	2230.69	1978.73	2003.14	2044.59	2219.91	1923.85	2039.86	1931.81	2130.7	1013.77	1017.02	1080.69	999.573	1091.86	1018.92	989.997	995.037	851.825	670.66
ENSG00000030110	BAK1	BCL2 antagonist/killer 1	511.004	438.089	493.514	454.119	229.206	222.759	382.052	412.522	359.254	368.288	459.571	533.797	369.838	371.569	449.221	475.367	323.697	317.418	257.011	332.986	366.496	388.629	475.589	384.317	467.211	434.963	673.325	729.202	407.135	419.186	305.999	249.049	463.623	593.398
ENSG00000030419	IKZF2	IKAROS family zinc finger 2	254.534	217.373	213.391	282.652	507.528	518.662	294.935	341.959	293.514	258.754	322.858	347.838	362.223	326.531	293.011	247.319	360.244	356.871	427.804	434.02	345.732	356.393	212.706	195.926	408.588	393.839	371.676	408.328	511.096	443.873	313.874	357.163	385.983	243.819
ENSG00000030582	GRN	granulin precursor	2287.91	2270.71	2223.92	2379.1	1428.21	1413.02	1530.31	1474.59	1746.27	1904.94	1876.9	1775.31	1654.48	1769.65	1853.27	1997.83	1676.96	1735.93	1658.66	1586.66	2213.51	2231.48	2356.13	2398.21	6652.88	6874	7282.69	7497.11	3248.37	3250.39	2480.62	2120.2	5572.35	7171.44
ENSG00000031003	FAM13B	family with sequence similarity 13 member B	1460.43	1424.63	1552.71	1484.26	1133.51	1080.55	1959.59	2066.23	2112.93	2016.06	2117.89	2107.09	943.086	868.872	950.205	910.584	1093.26	1075.99	1163.53	1159.76	1325.82	1350.35	1210.79	1249.03	805.333	759.735	1553.36	1505.83	3076.37	2817.16	1229.62	1241	595.981	449.007
ENSG00000031081	ARHGAP31	Rho GTPase activating protein 31	400.674	396.287	414.366	432.685	181.054	182.862	249.803	307.582	353.698	417.499	466.522	401.351	87.0206	112.597	242.173	285.862	142.009	114.772	137.127	149.417	689.387	710.994	601.031	580.244	64.5451	76.448	1093.48	1056.85	180.163	174.258	385.874	338.243	685.453	473.072
ENSG00000031691	CENPQ	centromere protein Q	390.996	381.238	374.791	380.442	177.202	174.55	282.34	249.685	204.627	182.557	232.489	218.067	262.15	225.194	293.935	306.74	315.344	247.478	298.888	323.025	239.832	261.474	261.792	207.23	145.078	144.46	232.297	232.187	85.4548	76.9638	89.4372	91.8971	148.626	191.889
ENSG00000031698	SARS1	seryl-tRNA synthetase 1	5766.22	5979.42	5625.75	5938.37	4743.03	4955.55	3742.85	3893.63	5071.22	5362.4	6180.65	6439.01	6960.56	7219.33	5082.86	5473.14	5401.57	5283.12	5113.94	5131.4	3929.71	4049.27	4441.74	4687.16	7543.48	7624.77	4633.82	4348.73	8578.68	8446.65	7342.85	6756.37	9274.68	10823.7
ENSG00000031823	RANBP3	RAN binding protein 3	2481.47	2554.96	2556.03	2665.77	1710.38	1853.55	2396.22	2435.33	2481.44	2544.68	2365.82	2504.43	2017.79	2122.45	2263.67	2219.45	2247.09	2279.31	2134.91	2130.26	2250.89	2304.91	2271.05	2505.6	1733.24	1863.22	2228.71	2495.55	2281.15	2252.76	2405.24	2214.8	1971.32	2286.83
ENSG00000032219	ARID4A	AT-rich interaction domain 4A	1133.31	931.358	1020.4	1054.25	1303.97	1339.88	1261.61	1320.8	1552.75	1544.59	1309.97	1282.99	1330.33	1463.76	1368.92	1255.87	1361.62	1371.89	1478.02	1435.83	1217.85	1198.12	1178.07	1130.34	840.27	786.097	1004.6	945.991	1591.53	1488.45	1198.12	1225.55	885.838	586.432
ENSG00000032389	EIPR1	EARP complex and GARP complex interacting protein 1	541.006	541.759	578.87	562.625	637.54	654.977	611.912	654.97	912.949	874.684	802.511	846.851	460.122	497.303	635.01	687.355	624.422	529.029	714.375	688.741	642.666	605.33	695.931	714.001	470.172	467.124	679.385	687.322	754.941	813.686	962.997	888.081	729.819	944.877
ENSG00000032444	PNPLA6	patatin like phospholipase domain containing 6	833.285	861.13	844.251	896.181	1199	1142.05	1090.53	1215.86	1122.21	1242.97	1006.42	1075.62	1076.88	1142.86	1215.49	1194.84	1087	1144.14	1058.42	973.344	1265.61	1192.75	1332.96	1412.93	1466.18	1526.32	1523.06	1486.12	1205.08	1325.81	1571.06	1433.29	1745.06	2290
ENSG00000032742	IFT88	intraflagellar transport 88	341.637	381.238	393.415	344.273	563.385	586.819	757.806	667.635	545.362	568.307	587.787	524.432	487.315	514.192	684.924	735.534	747.636	785.474	776.78	856.657	887.689	1011.87	908.637	787.473	897.709	907.359	1508.25	1660.41	630.841	654.918	680.623	701.198	1086.22	1070.9
ENSG00000033011	ALG1	ALG1 chitobiosyldiphosphodolichol beta-mannosyltransferase	267.116	245.798	270.036	328.198	161.793	151.276	254.001	218.926	303.699	250.817	269.563	287.635	177.305	144.499	256.962	218.412	167.07	168.572	146.981	150.84	234.641	229.238	293.426	254.328	293.71	292.084	615.419	607.258	427.274	479.692	428.623	398.478	441.44	474.338
ENSG00000033030	ZCCHC8	zinc finger CCHC-type containing 8	1534.95	1444.69	1354.06	1391.83	1101.73	1092.18	1252.16	1331.65	1161.09	1187.41	1475.26	1495.7	947.437	985.222	1130.45	1302.44	1170.53	1086.75	1159.42	1247.99	1171.13	1137.23	1161.7	1279.17	908.96	941.102	1076.65	1224.37	2035.67	1923.61	894.934	968.009	921.331	827.084
ENSG00000033050	ABCF2	ATP binding cassette subfamily F member 2	417.127	461.499	440.749	434.025	236.911	212.784	428.234	370.908	522.214	504.809	641.854	603.364	211.025	198.921	314.27	343.677	271.488	213.405	203.638	240.49	299.011	274.01	332.694	397.505	364.768	343.753	811.357	772.313	636.829	639.429	428.623	429.368	504.292	636.462
ENSG00000033100	CHPF2	chondroitin polymerizing factor 2	1108.14	1095.22	1282.67	1243.13	684.73	648.327	1134.61	1138.06	1390.72	1422.35	1585.71	1717.78	717.92	805.067	1045.41	838.316	711.09	805.2	795.666	853.811	1298.83	1337.82	1266.42	1392.21	1756.93	1830.01	3506	3565.94	1792.37	1820.02	1578.93	1483.1	2057.84	2310.9
ENSG00000033122	LRRC7	leucine rich repeat containing 7	965.876	1021.65	1063.07	1130.61	1532.22	1679	938.336	819.617	4825.85	4576.61	3715.96	3558.65	760.343	746.892	1045.41	934.674	1111.01	1061.65	1244.82	1289.25	1541.78	1599.29	1370.05	1377.14	335.753	325.3	144.092	145.964	2826	2628.87	1396.12	1652.22	481.37	362.245
ENSG00000033170	FUT8	fucosyltransferase 8	1536.88	1503.22	1524.77	1545.88	773.331	812.902	624.508	595.262	1097.21	1060.42	859.668	963.243	1013.79	861.366	671.983	611.874	886.513	862.587	837.543	883.694	917.798	891.877	936.998	960.793	948.635	934.248	1013.35	953.998	2129.84	2039.3	1016.43	1079.21	1596.43	1429.35
ENSG00000033178	UBA6	ubiquitin like modifier activating enzyme 6	2595.67	2702.11	2515.68	2620.22	3742.42	3653.91	2553.66	2607.21	2749.96	2649.45	2672.46	2584.7	4085.62	4062.87	2705.5	2775.11	3232.8	3115	3309.94	3439.43	2231.16	2344.31	2061.61	2179.68	2232.43	2125.26	2879.81	2963.61	2116.23	1941.52	2267.43	2506.71	1782.77	1548.41
ENSG00000033327	GAB2	GRB2 associated binding protein 2	943.616	1028.34	1031.26	1015.4	2555.94	2505.2	1892.42	1727.89	1917.56	2049.4	2100.89	2080.34	1798.06	1771.52	1910.58	1980.16	1632.06	1784.35	1609.4	1714.74	2233.24	2340.73	2165.24	2204.17	1850.49	1871.66	1490.74	1455.94	3104.13	3117.76	3287.8	3092.45	2765.47	2048.71
ENSG00000033627	ATP6V0A1	ATPase H+ transporting V0 subunit a1	2698.26	2677.03	2838.48	2889.48	5943.96	6199	4200.47	4367.67	6228.61	6827.62	5442.24	5692.5	5127.69	5175.7	3922.83	4111.28	4221.64	4190.99	4220.56	4425.59	3898.56	3918.53	3657.46	3603.92	3263.37	3265.12	5282.24	5228.82	6539.74	6332.81	7385.04	7338.26	6208.26	6389.32
ENSG00000033800	PIAS1	protein inhibitor of activated STAT 1	1625.92	1596.85	1631.86	1642.33	2189.98	2192.68	1916.56	1812.93	1443.5	1493.79	1491.48	1495.7	2030.84	2058.64	2015.95	1972.13	2310.78	2040.8	2281.89	2329.48	1782.65	1758.68	1579.48	1729.43	1600.6	1580.63	1499.5	1623.46	1141.39	923.565	1198.12	1203.54	2068.93	1488.88
ENSG00000033867	SLC4A7	solute carrier family 4 member 7	1206.86	1262.43	1151.53	1152.04	2708.1	2649.83	1801.1	1659.14	1435.16	1387.43	1386.44	1406.07	3136.01	3006.33	2340.39	2418.59	2433.99	2472.99	2680.14	2562.86	1716.2	1667.34	1704.92	1569.3	1221.03	1216.84	949.389	970.627	864.345	778.835	578.248	736.335	1051.47	690.292
ENSG00000034053	APBA2	amyloid beta precursor protein binding family A member 2	161.624	209.012	187.784	234.427	142.532	144.627	132.249	137.507	338.884	314.315	207	214.054	209.937	262.726	239.4	245.713	268.355	308.451	313.668	330.14	296.935	295.501	254.157	276.934	73.4274	63.2673	13.4665	20.9399	161.112	185.391	192.374	227.04	176.724	208.988
ENSG00000034152	MAP2K3	mitogen-activated protein kinase kinase 3	396.803	392.943	429.109	404.554	495.009	453.829	415.639	474.039	448.142	420.674	518.272	589.986	596.091	634.295	525.94	420.764	559.683	606.142	560.825	562.092	474.472	517.575	571.58	565.172	308.514	333.735	1153.41	1257.01	714.119	657.338	450.561	416.24	383.765	582.632
ENSG00000034239	CLXN	calaxin	455.839	520.022	420.573	452.779	110.751	171.225	90.265	110.368	81.4803	71.4352	50.2052	49.5	53.3001	61.9282	107.222	81.9044	297.593	211.612	375.252	362.87	317.699	313.411	205.071	212.882	1186.09	1170.45	1461.12	1522.45	14.696	11.6172	57.9373	46.7208	357.885	404.043
ENSG00000034510	TMSB10	thymosin beta 10	13731.3	15040.5	12978	13961.1	16861.1	18176.4	14884.3	16220.5	20242.3	21594.1	14890.1	16447.4	10699.2	11518.7	13732.7	14922.7	12282.7	13050	11217.3	12299.1	13186.6	14304.1	16162.4	17614.5	6883.23	6914.59	10526.1	10409	10206.1	9716.8	16278.7	13002.7	17861.7	24343.9
ENSG00000034533	ASTE1	asteroid homolog 1	317.442	262.519	267.708	269.256	222.465	279.279	236.158	294.917	262.033	225.418	268.019	223.419	154.462	172.648	152.513	173.445	174.379	238.511	170.793	196.376	243.985	205.956	186.527	197.81	252.259	235.144	360.902	286.384	238.947	215.402	219.937	232.446	255.104	235.586
ENSG00000034677	RNF19A	ring finger protein 19A, RBR E3 ubiquitin protein ligase	1479.78	1494.85	1650.48	1643.67	1512.95	1544.35	1570.19	1662.75	1198.13	1131.85	1622.79	1510.42	1656.66	1829.7	1353.21	1345.8	1066.11	1016.81	1023.12	1071.53	2534.33	2448.19	1889.27	2021.43	974.097	882.579	3411.07	3285.72	2379.13	2362.64	2249.43	2180.05	2543.64	2281.13
ENSG00000034693	PEX3	peroxisomal biogenesis factor 3	324.217	272.552	308.058	301.406	299.509	405.62	293.886	287.68	276.848	234.942	230.944	240.811	424.226	352.803	298.557	295.498	263.135	299.484	280.002	277.488	257.482	268.638	256.338	295.774	376.612	352.715	367.636	346.124	300.452	247.833	320.624	330.135	342.357	338.18
ENSG00000034713	GABARAPL2	GABA type A receptor associated protein like 2	1641.41	1720.59	1686.17	1761.55	2229.46	2162.75	2016.27	1973.96	2510.15	2768.51	2295.54	2307.77	2058.04	1998.59	1825.54	1911.1	1851.34	2087.42	1938.67	1982.26	2039.09	2059.56	2022.35	2049.69	2068.4	1962.34	2904.05	2729.58	1642.15	1653.51	2851.3	2697.45	2633.11	3182.94
ENSG00000035115	SH3YL1	SH3 and SYLF domain containing 1	1198.15	1304.24	1287.33	1188.21	1130.62	1102.16	1080.03	953.506	968.504	1020.73	1010.28	991.337	935.472	934.553	919.702	936.28	1040.01	986.326	1064.17	1101.42	1275.99	1336.02	1119.16	1026.73	1091.94	1011.75	1104.25	1095.65	1693.31	1642.86	1121.06	1251.04	909.5	792.253
ENSG00000035141	FAM136A	family with sequence similarity 136 member A	1472.04	1580.13	1379.67	1281.98	787.776	779.655	1237.47	1407.64	838.876	858.81	986.339	953.878	960.49	1007.74	1235.82	1360.26	1116.23	1174.62	1097.02	1111.38	1120.25	1198.12	1325.32	1141.65	972.321	933.193	1117.72	1121.52	801.207	750.276	859.497	814.718	954.606	1117.77
ENSG00000035403	VCL	vinculin	5051.01	5173.47	5019.72	5320.82	2435.56	2638.19	3638.94	3681.94	1593.49	1644.6	3415.5	3340.58	2381.1	2445.23	2372.74	2646.64	2214.72	2144.81	2040.49	2083.3	2620.5	2596.83	2490.3	2727.9	4892.4	4891.09	5111.21	5056.37	1549.62	1380.02	1921.49	1798.94	1888.51	1302.69
ENSG00000035499	DEPDC1B	DEP domain containing 1B	1542.69	1660.39	1524	1454.79	596.129	648.327	1381.26	1309.94	588.88	582.594	539.127	595.337	847.363	825.71	1671.18	1689.48	1426.36	1416.72	1434.5	1458.59	904.301	830.986	933.726	811.964	164.619	149.733	90.8989	101.62	24.4934	27.1067	29.2499	42.8596	45.8447	60.1631
ENSG00000035664	DAPK2	death associated protein kinase 2	47.4227	43.4745	41.9022	50.9042	26.0024	24.9357	32.5374	37.9955	24.9996	22.2243	41.7089	42.8108	18.4919	11.2597	26.8054	30.5134	44.8999	43.0397	39.4138	39.8445	105.9	98.5005	88.3549	116.802	33.7529	34.797	86.859	67.1309	33.2022	24.6865	23.0624	37.84	18.4858	31.0315
ENSG00000035681	NSMAF	neutral sphingomyelinase activation associated factor	849.738	789.23	898.568	813.127	598.055	694.874	847.021	899.226	731.471	746.101	900.604	893.675	549.318	611.776	631.313	708.232	608.76	765.747	727.513	704.394	714.304	702.04	665.389	885.437	434.051	415.983	1026.82	949.687	525.248	496.15	655.31	668.378	778.621	675.093
ENSG00000035687	ADSS2	adenylosuccinate synthase 2	1618.18	1725.6	1578.31	1622.24	1197.07	1333.23	1045.39	1054.83	1091.65	1084.23	1096.02	1169.27	1399.94	1587.61	1144.31	1209.29	1233.18	1196.14	1198.84	1349.02	1238.61	1230.36	1194.43	1201.93	1758.11	1649.7	1976.21	2284.91	1351.49	1249.33	1224.56	1170.34	3134.45	2903.66
ENSG00000035862	TIMP2	TIMP metallopeptidase inhibitor 2	4569.04	4722	4644.93	4924.31	5757.12	5648.76	5229.07	5628.76	5920.28	5914.83	6241.66	6262.41	5211.45	5335.21	5132.77	5388.02	4558.91	4612.42	4356.87	4589.23	7239.6	7756.47	7431.63	7921.83	5116.23	5235.9	12178.4	12584.3	6414.55	6091.76	11213.4	10464.3	11535.1	11686.2
ENSG00000035928	RFC1	replication factor C subunit 1	2940.21	2974.66	2734.5	2649.7	1834.61	1939.99	2467.59	2402.76	1914.79	1830.33	1777.26	1909.09	2460.51	2572.84	2565	2609.7	2461.14	2455.05	2547.12	2444.74	2221.82	2095.37	2089.98	2104.32	1752.78	1799.96	2240.15	2020.7	1714.54	1695.14	1765.12	1764.97	1874.46	1669.37
ENSG00000036054	TBC1D23	TBC1 domain family member 23	831.35	861.13	752.687	747.487	836.892	689.887	876.41	864.849	887.024	860.397	974.753	964.58	1048.6	1037.77	781.054	833.498	835.348	751.401	819.479	836.735	809.822	866.804	836.644	806.312	836.717	795.587	1793.74	1643.17	1003.69	945.831	1002.37	1028.63	1118.76	1041.77
ENSG00000036257	CUL3	cullin 3	2176.61	2235.59	2092.78	2049.56	1812.46	1843.58	1979.53	2107.84	2171.26	2070.03	2600.63	2743.9	2282.12	2278.21	1890.24	1877.38	1734.39	1829.19	1745.7	1839.96	1838.71	1780.17	1774.73	1785.94	1748.05	1751.45	2569.41	2378.53	2922.34	2773.6	1947.37	2053.78	2121.43	1804.89
ENSG00000036530	CYP46A1	cytochrome P450 family 46 subfamily A member 1	214.854	240.782	199.423	170.127	554.718	510.35	450.275	441.471	351.847	282.566	240.985	196.662	358.96	375.323	359.562	340.465	356.067	367.63	373.61	332.986	326.005	247.147	207.252	239.256	393.192	349.552	261.25	315.946	204.112	196.524	648.56	662.586	305.385	314.748
ENSG00000036549	ZZZ3	zinc finger ZZ-type containing 3	2208.55	2277.4	1935.26	1930.34	1434.95	1534.37	1357.12	1293.66	1259.24	1268.37	1575.67	1525.13	1700.17	1672.06	1354.13	1365.07	1505.71	1743.11	1529.75	1541.13	1431.72	1310.95	1310.05	1467.56	1582.83	1466.75	1737.18	1583.43	2281.7	2094.48	1487.81	1540.63	2177.62	1949.92
ENSG00000036565	SLC18A1	solute carrier family 18 member A1	27.0987	58.5234	30.2627	24.1125	23.1132	21.6109	17.8431	18.0931	3.70365	3.1749	3.08955	4.01351	21.7552	13.1363	86.8864	80.2984	18.7953	14.3466	13.1379	34.1524	50.8734	46.5639	65.4481	52.7494	55.6627	62.7401	399.955	429.884	2.72149	5.80859	51.1873	47.8792	225.526	259.651
ENSG00000036672	USP2	ubiquitin specific peptidase 2	217.758	239.11	225.03	210.315	182.017	151.276	100.761	137.507	164.812	196.844	178.422	140.473	222.99	198.921	165.454	194.322	174.379	188.299	154.371	203.492	230.488	188.046	197.435	227.953	137.972	169.24	662.552	745.215	323.313	333.994	302.061	247.891	595.242	694.092
ENSG00000037042	TUBG2	tubulin gamma 2	742.311	785.886	771.31	837.239	1226.93	1419.67	861.715	873.896	1033.32	1128.68	1116.87	1022.11	1186.74	1212.29	1002.89	1047.09	1122.5	1113.65	1030.51	1112.8	1151.4	1135.44	1126.8	1232.08	1342.42	1312.27	1412.64	1503.98	1838.09	1738.7	1639.68	1752.22	1909.95	2030.35
ENSG00000037241	RPL26L1	ribosomal protein L26 like 1	316.474	229.077	294.867	262.558	181.054	202.81	237.208	235.21	323.143	282.566	312.817	288.973	259.974	225.194	268.054	268.197	210.925	233.132	169.151	230.529	258.52	205.956	329.422	327.8	249.298	267.832	216.137	196.466	257.453	274.456	244.124	217.773	238.097	329.947
ENSG00000037280	FLT4	fms related receptor tyrosine kinase 4	75.4893	78.5886	83.0283	60.2812	186.832	146.289	290.737	332.913	70.3693	42.8611	81.1007	76.2567	295.87	290.875	384.519	382.221	290.283	254.651	254.547	247.605	346.77	297.292	598.85	689.51	52.7019	36.9059	72.7191	80.0644	51.164	47.4368	123.75	103.481	188.555	217.22
ENSG00000037474	NSUN2	NOP2/Sun RNA methyltransferase 2	1854.33	1633.64	1649.7	1716.01	1667.04	1600.87	1570.19	1693.51	1377.76	1346.16	1657.54	1668.28	2295.17	2351.4	1974.36	1903.07	1578.81	1590.67	1588.87	1535.44	1545.93	1515.12	1649.29	1546.69	1561.52	1498.38	2671.08	2794.25	1796.73	1794.85	1181.25	1280	1590.52	1559.81
ENSG00000037749	MFAP3	microfibril associated protein 3	1512.69	1555.05	1522.44	1627.59	1316.49	1306.63	1770.66	1718.84	1744.42	1804.93	1694.62	1802.07	990.947	906.404	1263.55	1324.92	1053.58	1192.56	1149.57	1125.61	1412	1361.1	1419.13	1416.7	1419.99	1407.7	3147.8	3004.88	2562.55	2422.18	1763.43	1889.68	1604.57	1203.26
ENSG00000037757	MRI1	methylthioribose-1-phosphate isomerase 1	470.356	473.203	529.209	483.59	479.6	543.597	434.531	490.323	364.809	398.45	360.705	382.621	392.681	382.829	296.708	354.919	503.297	512.889	503.347	536.478	550.263	608.912	570.489	499.236	547.745	565.715	434.968	476.075	297.731	344.159	326.811	355.233	595.981	585.798
ENSG00000037897	METTL1	methyltransferase 1, tRNA methylguanosine	218.725	203.996	187.784	207.635	57.7831	71.4822	166.885	229.782	137.961	100.009	172.242	176.594	63.0899	46.9153	135.876	115.63	74.1371	53.7996	61.5841	58.3437	127.703	134.319	147.258	190.275	143.894	187.166	451.801	390.468	191.593	195.072	167.062	156.766	176.724	226.087
ENSG00000038002	AGA	aspartylglucosaminidase	574.88	511.662	557.143	527.796	285.063	340.787	383.101	407.094	333.328	300.028	322.086	303.689	273.027	264.602	275.448	309.952	346.669	295.898	286.571	323.025	476.549	460.266	402.506	497.352	1157.07	1163.59	1425.43	1487.35	537.766	610.87	300.374	318.937	848.867	915.112
ENSG00000038210	PI4K2B	phosphatidylinositol 4-kinase type 2 beta	409.384	366.189	409.71	391.158	220.539	221.096	259.249	240.638	212.034	252.404	267.246	272.919	400.295	379.076	383.594	337.253	322.653	286.931	277.539	226.26	291.743	261.474	275.973	263.747	246.337	283.649	401.302	372.607	309.706	309.307	158.062	150.588	214.435	233.053
ENSG00000038219	BOD1L1	biorientation of chromosomes in cell division 1 like 1	2097.25	2237.27	1959.31	2006.7	2820.78	2711.34	2312.25	2297.82	2350.89	2406.57	2238.38	2453.59	3811.5	3771.99	2299.72	2375.23	2437.13	2410.22	2515.91	2569.97	2210.4	2387.29	2093.25	2100.56	2999.86	2855.99	3058.24	3262.93	5795.14	5574.79	2752.3	2921.02	2308.5	1365.39
ENSG00000038274	MAT2B	methionine adenosyltransferase 2 non-catalytic beta subunit	2596.64	2595.09	2374.46	2533.15	1391.61	1334.89	1646.81	1682.66	1149.06	1138.2	1269.81	1228.13	2378.93	2345.77	2253.5	2253.17	2260.66	2426.36	2249.05	2135.95	1565.66	1373.63	1632.93	1625.81	1994.38	1931.76	1612.61	1686.89	1450.01	1294.83	1028.25	969.167	1091.4	1195.03
ENSG00000038295	TLL1	tolloid like 1	7.74249	15.0489	12.4155	9.37708	7.70441	14.9614	34.6366	25.3303	2.77774	3.1749	26.2612	17.3919	9.78982	13.1363	21.2594	33.7253	3.13255	12.5532	3.28448	7.11509	199.341	157.601	99.2629	77.2402	240.416	250.96	7.40658	9.85408	16.8732	19.846	11.25	7.33632	1.47886	5.69966
ENSG00000038358	EDC4	enhancer of mRNA decapping 4	2323.71	2404.48	2432.65	2266.57	1859.65	1911.73	2274.47	2397.33	2434.22	2382.76	2347.29	2244.89	1851.36	1827.82	2112.08	2140.76	1790.78	1850.71	1730.92	1788.73	1975.76	2000.46	1853.27	2028.97	1816.14	1940.73	2124.34	2077.98	1986.69	1944.42	2006.99	1936.4	1816.04	1611.1
ENSG00000038382	TRIO	trio Rho guanine nucleotide exchange factor	4877.77	5044.72	4764.43	4914.93	6959.98	7216.38	6905.27	7121.44	7709.15	7711.82	7302.15	7248.4	5474.68	5331.46	4858.25	4861.27	5010	4928.04	5395.58	5344.86	6067.43	6284.33	5541.27	5640.42	3644.72	3787.08	3833.24	4003.83	11720.9	11466.6	7297.29	7202.34	4148.21	2873.9
ENSG00000038427	VCAN	versican	12993.8	13353.4	12309.1	12645.7	11112.7	11498.7	12769.3	12495.1	6467.5	6468.85	5600.58	5634.97	11252.9	11195.9	11978.3	12272.8	9347.54	9631.92	10536.6	10635.6	12203.4	12439.7	10079	10354	1897.86	1740.38	1220.07	1120.29	1851.16	1733.86	2760.74	2895.92	1939.53	1188.06
ENSG00000038532	CLEC16A	C-type lectin domain containing 16A	1273.64	1279.15	1278.02	1347.62	1614.07	1762.12	1372.87	1483.63	1877.75	1860.49	1629.74	1761.93	1298.78	1309.88	1262.63	1238.2	1368.93	1353.96	1402.47	1377.48	1268.72	1246.48	1194.43	1461.91	1201.49	1220.01	1363.48	1444.24	1844.63	1862.62	1690.31	1675.38	2183.54	1901.79
ENSG00000039068	CDH1	cadherin 1	7.74249	3.34419	8.53562	1.33958	74.155	58.1832	58.7772	28.9489	80.5544	52.3858	61.791	73.581	54.3879	46.9153	83.1891	43.3612	72.0487	52.0063	71.4375	95.3422	183.767	173.719	263.974	205.346	20.7255	26.3614	413.422	461.294	992.255	951.64	127.687	120.856	564.925	453.44
ENSG00000039123	MTREX	Mtr4 exosome RNA helicase	2238.55	2289.1	2150.2	2192.9	1616.96	1708.92	2032.01	1816.55	1806.45	1933.51	1987.35	2016.12	2066.74	2096.18	2016.87	2057.25	1877.44	1870.43	1882.01	1896.88	1641.45	1636.9	1716.92	1767.11	1710.15	1549	1486.03	1438.7	1349.31	1308.38	1275.18	1298.14	1352.42	1213.39
ENSG00000039139	DNAH5	dynein axonemal heavy chain 5	80.3283	85.2769	71.3889	64.3	84.7486	89.7684	80.8186	77.8003	104.628	65.0854	132.851	111.04	48.9491	54.4218	109.07	128.477	65.7836	60.9729	79.6487	62.6128	250.214	232.819	235.613	192.159	448.855	495.067	918.416	804.339	58.7842	59.538	169.312	181.864	158.238	151.991
ENSG00000039319	ZFYVE16	zinc finger FYVE-type containing 16	1662.7	1849.34	1711	1599.46	2002.18	1850.23	1610.07	1469.16	1531.46	1649.36	1447.45	1376.63	2428.96	2636.64	1875.45	1952.86	2131.18	2248.82	2338.55	2453.28	1835.6	1978.96	1457.31	1542.92	3742.43	3653.16	1641.57	1587.12	1367.28	1350.01	924.747	988.087	1154.99	747.922
ENSG00000039523	RIPOR1	RHO family interacting cell polarization regulator 1	1041.36	1068.47	1071.61	1127.93	2210.2	2205.97	2030.96	2402.76	2382.37	2503.41	2321.8	2330.51	1890.52	1991.09	1800.58	1944.83	1817.93	1865.05	1799.9	1911.11	1916.58	2018.36	1841.27	2044.04	1710.74	1852.68	1718.33	1768.19	2261.56	2297.3	2199.37	2223.29	2082.24	2219.7
ENSG00000039560	RAI14	retinoic acid induced 14	3509.28	3854.18	3602.03	3807.1	1589.04	1677.34	2077.14	2122.32	2403.67	2136.71	2752.79	2689.05	1726.27	1786.54	2104.69	2152	2147.89	2157.36	2285.18	2248.37	2637.11	2736.52	2681.19	2733.55	2821.63	2615.05	4782.63	4540.27	803.928	799.165	785.247	749.85	4693.17	4083.49
ENSG00000039600	SOX30	SRY-box transcription factor 30	6.77468	3.34419	9.31159	6.69792	7.70441	13.299	1.04959	9.04654	4.62956	9.52469	4.63433	8.02702	7.6143	1.87661	10.1676	4.81791	5.22092	8.9666	15.6013	8.53811	8.30586	7.16367	5.45401	5.65172	32.5686	22.1436	11.4465	6.77468	62.05	70.1871	8.43747	10.4253	0	4.43307
ENSG00000039650	PNKP	polynucleotide kinase 3'-phosphatase	1445.91	1389.51	1385.1	1375.75	747.328	761.369	1012.86	967.98	1077.76	1077.88	1041.18	1163.92	889.786	958.949	1225.65	1230.17	1006.59	1065.23	1002.59	940.615	1219.92	1158.72	1187.88	1120.93	1022.06	1039.69	1426.78	1504.59	551.374	611.354	758.81	778.423	1010.06	1169.06
ENSG00000040199	PHLPP2	PH domain and leucine rich repeat protein phosphatase 2	1458.49	1521.61	1310.61	1363.7	1114.25	1133.74	1064.29	1194.14	1072.21	1066.77	1112.24	1099.7	1198.71	1214.17	1131.37	978.035	1010.77	939.699	924.582	1054.46	1006.05	1137.23	1014.45	1000.35	775.133	696.995	597.239	608.489	1920.83	1959.91	793.685	838.272	532.39	390.11
ENSG00000040275	SPDL1	spindle apparatus coiled-coil protein 1	1682.06	1744	1690.83	1594.1	711.695	703.186	1138.81	1159.77	819.432	844.523	971.664	984.648	761.43	611.776	1331.03	1434.13	1061.94	1072.4	1127.4	1124.18	1019.54	875.759	959.905	951.373	711.18	689.614	420.828	483.466	562.804	564.885	438.186	514.701	482.849	527.535
ENSG00000040341	STAU2	staufen double-stranded RNA binding protein 2	1562.05	1605.21	1645.82	1608.84	1995.44	2237.56	1868.27	1809.31	1909.23	2139.88	1785.76	1846.21	1659.92	1657.05	1618.49	1585.09	1734.39	1689.31	1868.87	1713.31	1619.64	1550.94	1533.67	1652.19	1077.13	1036.53	924.476	899.8	2651.82	2557.23	1390.5	1560.71	1526.19	1376.78
ENSG00000040487	SLC66A1	solute carrier family 66 member 1	581.655	675.527	661.899	567.983	338.031	335.8	463.92	513.844	599.065	666.728	613.276	668.918	256.711	302.135	390.065	444.853	367.553	389.15	401.528	334.409	375.84	345.647	481.043	470.977	602.223	691.723	958.142	942.912	930.75	891.618	631.123	576.095	770.487	1074.07
ENSG00000040531	CTNS	cystinosin, lysosomal cystine transporter	609.721	642.085	719.32	779.637	456.487	473.778	589.871	530.127	662.027	634.979	563.071	604.702	452.507	448.511	574.929	589.39	610.848	573.862	579.711	562.092	646.819	619.658	503.95	476.629	712.364	743.918	781.057	862.232	745.688	697.514	468.561	460.258	826.684	892.947
ENSG00000040608	RTN4R	reticulon 4 receptor	503.262	560.152	582.75	637.642	620.205	666.613	619.26	658.588	407.401	374.638	391.601	341.148	657.006	698.1	724.67	661.659	692.294	688.635	661.823	732.854	511.849	560.557	475.589	642.413	585.051	643.745	429.581	520.418	479.527	509.219	646.873	491.148	1030.03	1345.12
ENSG00000040633	PHF23	PHD finger protein 23	1804.97	1795.83	1706.35	1900.87	1070.91	1112.13	1469.43	1662.75	1515.72	1590.62	1439.73	1440.85	608.057	654.938	1304.22	1332.95	1058.8	993.499	1009.98	1020.3	1429.65	1522.28	1466.04	1433.65	1512.37	1495.22	2124.34	1945.56	2677.4	2650.17	1734.18	1579.24	1624.53	1929.65
ENSG00000040731	CDH10	cadherin 10	181.948	252.487	218.046	237.106	805.111	822.877	536.342	624.211	462.03	455.598	406.276	425.432	447.068	397.842	511.151	433.612	503.297	543.376	568.216	616.167	561.684	533.694	529.039	634.877	262.917	233.035	673.999	695.328	783.789	704.775	855.559	878.428	658.094	573.132
ENSG00000040933	INPP4A	inositol polyphosphate-4-phosphatase type I A	1973.37	2034.94	2006.65	1815.14	2683.06	2663.13	1877.72	1932.34	2257.37	2233.54	2138.74	2121.81	2010.18	1846.59	1874.53	1854.89	1838.81	1926.02	1996.14	2013.57	2088.92	2245.81	1869.63	2179.68	1920.96	1922.8	3068.34	3110.19	3319.67	2914.94	2638.68	2639.15	3023.53	2409.06
ENSG00000041353	RAB27B	RAB27B, member RAS oncogene family	105.491	103.67	102.427	96.45	758.885	719.809	285.489	287.68	149.998	111.121	138.257	90.9729	263.237	281.492	275.448	263.379	301.769	301.278	377.716	362.87	239.832	245.356	272.7	229.837	39.6745	35.8515	10.7732	19.0923	369.578	409.989	469.686	508.137	147.886	142.491
ENSG00000041357	PSMA4	proteasome 20S subunit alpha 4	3307.98	3538.16	3207.07	3328.86	2252.58	2357.25	2933.61	3072.21	2638.85	2595.48	2694.86	2866.98	2236.43	2131.83	3189.84	3256.9	2557.21	2559.07	2543.01	2460.4	2560.28	2387.29	2719.37	2775	1668.1	1603.83	2559.31	2486.92	1568.12	1464.25	1740.37	1749.91	2116.99	2524.32
ENSG00000041515	MYO16	myosin XVI	109.363	105.342	96.9957	151.373	458.413	528.636	254.001	285.871	798.136	728.639	807.918	947.188	212.113	228.947	349.394	350.101	419.762	457.296	417.95	432.597	893.918	911.577	820.282	851.526	260.549	257.287	904.276	883.788	416.932	363.037	429.748	457.169	984.183	818.851
ENSG00000041802	LSG1	large 60S subunit nuclear export GTPase 1	1822.39	1787.47	1672.98	1853.98	498.861	526.974	893.203	1092.82	863.876	896.908	1086.75	1024.78	596.091	711.236	665.513	650.417	546.109	557.722	445.869	492.364	614.634	580.257	736.291	744.144	1136.35	1091.36	1842.89	1843.33	1463.62	1303.54	936.559	859.122	1234.85	1200.73
ENSG00000041880	PARP3	poly(ADP-ribose) polymerase family member 3	138.397	127.079	121.051	108.506	233.059	254.344	207.819	188.168	221.293	228.593	200.821	202.013	231.692	146.376	185.789	211.988	266.267	224.165	262.759	213.453	292.782	250.729	331.604	378.665	286.012	304.21	464.594	491.472	472.451	433.224	596.248	553.699	440.701	471.172
ENSG00000041982	TNC	tenascin C	1370.42	1391.18	1733.51	1933.02	2463.49	2624.89	3885.59	3982.29	1131.46	1055.65	2533.43	2706.44	2249.48	2244.43	6041.38	6496.14	5017.31	5026.67	4469.36	4602.04	8918.42	9124.73	9425.61	9523.15	595.117	566.77	5385.26	5393.26	4577	4581.52	9370.65	7778.44	1790.16	1351.45
ENSG00000041988	THAP3	THAP domain containing 3	752.957	745.755	692.162	711.319	551.829	525.311	367.357	410.713	532.4	588.943	611.731	662.229	695.077	688.717	472.329	452.883	515.827	633.042	534.55	529.363	449.555	476.384	454.864	512.423	602.223	633.728	514.42	484.697	1004.77	1015.05	748.685	674.17	563.447	885.347
ENSG00000042062	RIPOR3	RIPOR family member 3	31.9378	23.4094	59.7494	30.8104	72.2289	79.7941	143.794	124.842	27.7774	39.6862	75.694	76.2567	52.2124	48.7919	61.0054	78.6925	55.3418	55.5929	78.0065	76.843	176.5	213.119	67.6297	48.9816	32.5686	19.5074	72.0458	54.1974	26.6706	16.4577	73.1247	66.413	39.1898	39.8976
ENSG00000042088	TDP1	tyrosyl-DNA phosphodiesterase 1	1306.55	1317.61	1254.74	1276.62	1017.95	934.256	1085.28	1161.58	831.469	808.011	739.175	861.567	1179.13	1180.39	1517.74	1554.58	1538.08	1423.9	1425.47	1404.52	1036.16	1008.29	1080.98	1062.52	972.321	970.626	474.021	404.017	664.588	695.094	657.56	717.029	677.319	580.099
ENSG00000042286	AIFM2	apoptosis inducing factor mitochondria associated 2	301.957	262.519	280.124	239.785	93.416	108.055	157.439	179.122	259.255	230.18	618.683	611.391	102.249	131.363	154.362	122.054	123.214	145.259	174.899	139.456	264.749	299.083	257.429	320.264	352.333	340.062	1156.77	1160.32	712.486	786.579	579.935	535.166	1052.21	1117.77
ENSG00000042317	SPATA7	spermatogenesis associated 7	544.878	483.236	429.885	460.817	768.515	834.513	575.177	593.453	410.179	366.701	437.944	381.284	922.419	820.08	659.043	690.567	805.066	780.094	801.414	765.584	560.646	508.621	465.772	518.075	718.286	675.906	521.827	508.717	418.565	415.314	473.061	490.375	418.518	533.235
ENSG00000042429	MED17	mediator complex subunit 17	214.854	202.324	225.806	199.598	188.758	202.81	224.613	251.494	247.219	303.203	275.742	236.797	178.392	174.525	164.53	136.507	154.539	182.919	161.761	199.223	161.964	164.764	164.711	188.391	142.71	139.715	171.698	174.294	136.619	155.864	136.687	174.141	178.203	165.923
ENSG00000042445	RETSAT	retinol saturase	37.7446	30.0977	45.782	46.8854	15.4088	9.97426	10.4959	9.04654	2.77774	0	1.54478	2.67567	78.3186	73.1879	75.7946	72.2686	66.8278	37.6597	69.7953	36.9985	4.15293	21.491	7.63561	7.53563	45.0039	47.4505	32.9929	17.2446	2.17719	3.38834	35.4374	61.7796	8.13374	20.2655
ENSG00000042493	CAPG	capping actin protein, gelsolin like	196.466	239.11	252.189	212.994	164.682	137.977	243.505	224.354	234.256	236.53	278.832	248.838	165.339	172.648	214.443	167.021	360.244	385.564	287.392	271.796	259.558	288.338	291.244	322.148	50.3333	40.5965	70.6991	52.3498	243.846	244.929	120.375	106.956	173.027	233.053
ENSG00000042753	AP2S1	adaptor related protein complex 2 subunit sigma 1	1259.12	1334.33	1248.53	1318.15	1034.32	1098.83	1199.68	1242.99	1405.53	1373.14	1342.41	1353.89	1120.39	1146.61	1289.43	1324.92	1118.32	1110.06	984.524	951.999	1270.8	1302	1413.68	1588.13	1384.46	1476.24	1687.35	1639.47	1406.47	1424.56	1601.99	1364.56	1325.06	2070.88
ENSG00000042781	USH2A	usherin	21.2918	28.4256	13.1914	13.3958	33.7068	13.299	11.5455	9.04654	4.62956	4.76235	6.95149	14.7162	16.3164	13.1363	12.9405	46.5731	11.486	16.1399	16.4224	32.7294	19.7264	8.95459	11.9988	9.41954	174.686	165.55	4.71328	4.31116	4.35438	2.42024	5.06248	6.9502	7.39431	8.23284
ENSG00000042980	ADAM28	ADAM metallopeptidase domain 28	23.2275	21.7373	19.3991	8.0375	29.8546	9.97426	2.09918	1.80931	3.70365	0	6.95149	2.67567	16.3164	26.2726	18.4865	12.8477	14.6186	10.7599	9.03233	5.69207	8.30586	1.79092	9.81721	3.76782	753.223	736.01	4.71328	9.85408	123.011	111.815	163.687	175.3	39.9293	31.0315
ENSG00000043093	DCUN1D1	defective in cullin neddylation 1 domain containing 1	1065.56	991.553	975.389	932.35	845.559	856.124	1124.11	1058.45	940.727	885.796	1015.69	923.107	888.698	784.424	868.864	891.313	826.994	844.653	834.259	920.693	965.557	1001.12	975.176	911.811	789.937	731.265	1255.75	1088.88	1666.64	1371.31	800.435	855.647	853.304	810.618
ENSG00000043143	JADE2	jade family PHD finger 2	104.524	98.6537	122.603	112.525	135.79	136.315	34.6366	45.2327	162.035	107.946	126.672	145.824	189.27	202.674	143.27	136.507	149.318	175.745	214.313	177.877	288.629	268.638	208.343	305.193	601.631	628.455	430.255	374.455	1034.17	1076.52	692.435	663.358	346.793	385.677
ENSG00000043355	ZIC2	Zic family member 2	8350.27	8681.53	8010.3	8288	332.253	317.514	706.376	642.304	8.33321	9.52469	61.791	72.2432	2413.73	2336.38	1083.31	1059.94	1813.75	1762.83	1647.99	1696.24	769.331	829.195	776.65	864.714	7642.37	7526.18	191.224	220.485	135.53	158.768	29.2499	30.5037	462.144	539.568
ENSG00000043514	TRIT1	tRNA isopentenyltransferase 1	1432.36	1439.68	1302.85	1391.83	1076.69	1115.46	947.782	857.612	924.986	923.895	847.309	870.932	1423.87	1332.4	952.053	1002.12	1129.81	1007.85	1058.42	983.305	1018.51	938.441	939.18	1030.5	1012	996.988	649.086	634.972	935.648	828.208	746.997	798.501	712.072	718.157
ENSG00000043591	ADRB1	adrenoceptor beta 1	0	3.34419	0	0	0.963052	0	5.24796	3.61862	1.85182	1.58745	2.31716	5.35135	1.08776	0	1.84865	1.60597	4.17674	8.9666	2.46336	7.11509	37.3764	46.5639	28.3608	50.8655	2.96078	3.69059	15.4865	12.3176	158.391	151.507	10.6875	8.88081	182.639	198.855
ENSG00000044090	CUL7	cullin 7	1787.55	1774.09	1773.86	1764.23	1953.07	1905.08	1443.19	1478.2	1558.31	1679.52	1491.48	1412.76	2647.6	2737.98	2246.11	2168.06	2084.19	2187.85	2038.02	2022.11	1895.81	1814.2	1986.35	1940.42	4427.55	4365.97	2553.92	2574.38	1246.99	1305.48	2205.55	2219.05	2238.26	2608.54
ENSG00000044115	CTNNA1	catenin alpha 1	12018.3	12391.9	11828	11993.3	9245.3	9119.8	10372.1	10767.2	6720.27	7154.63	10368.5	10688	10753.6	11184.6	10944	10909.3	9155.41	9578.12	8559.36	8764.37	9062.73	9198.16	8876.94	9217.96	10895.1	10448.6	18300.3	17366	8653.25	8218.18	13194	11473.2	19819	18816.5
ENSG00000044446	PHKA2	phosphorylase kinase regulatory subunit alpha 2	864.255	770.837	784.501	768.921	514.27	463.803	367.357	361.862	972.208	996.918	868.164	800.026	774.484	714.99	718.2	714.656	784.183	821.34	764.463	838.158	838.892	820.24	673.024	600.967	1178.98	1137.23	592.526	511.18	347.262	390.627	744.185	669.15	740.171	585.165
ENSG00000044459	CNTLN	centlein	901.032	891.228	782.174	827.862	342.846	342.45	485.961	566.314	359.254	346.064	346.03	406.702	386.154	504.809	607.281	589.39	556.55	588.209	642.938	651.742	629.169	549.812	639.209	523.726	561.364	537.772	563.573	591.861	275.959	275.908	236.249	256.771	420.736	354.012
ENSG00000044524	EPHA3	EPH receptor A3	2928.6	2819.16	2811.32	2928.33	1112.32	1009.06	665.442	660.398	1574.05	1690.63	1336.23	1356.57	751.641	726.249	503.756	446.459	410.365	448.33	441.763	429.751	1553.2	1554.52	1218.42	1286.71	2344.35	2228.59	373.696	354.747	2046.02	1768.23	2080.12	1993.16	1586.08	1084.2
ENSG00000044574	HSPA5	heat shock protein family A (Hsp70) member 5	11525.7	11749.8	11186.3	11606.1	9895.36	10024.1	10738.4	11462	11570.2	11851.9	13894.5	14854	17249.7	18118.7	7921.45	8240.23	10539	10767.1	9183.41	9780.4	9813.38	9687.08	11049.8	11269.5	26523.9	25761.4	47592.6	45108.9	47899.3	47244.1	13187.8	12531.6	25775.1	29049.3
ENSG00000046604	DSG2	desmoglein 2	1075.24	1150.4	1122.05	1114.53	655.838	666.613	890.054	741.816	492.585	555.607	695.921	612.729	1327.06	1381.19	1302.37	1411.65	1217.52	1154.9	924.582	907.885	1039.27	1058.43	1193.34	1239.61	3195.87	3031.56	2590.96	2502.32	925.307	891.618	780.185	671.467	3185.47	2219.7
ENSG00000046647	GEMIN8	gem nuclear organelle associated protein 8	347.444	381.238	388.759	384.46	928.382	917.632	763.054	698.393	425.92	441.311	465.75	408.04	475.35	532.958	455.692	443.247	555.506	537.996	495.136	486.672	436.058	531.903	443.956	470.977	547.745	538.827	779.037	814.809	419.654	366.425	420.186	412.379	416.3	466.739
ENSG00000046651	OFD1	OFD1 centriole and centriolar satellite protein	1281.38	1289.19	1220.59	1264.57	2266.06	2191.01	1992.13	2068.04	1205.54	1252.5	1115.33	1134.49	1546.79	1450.62	1348.59	1363.47	1622.66	1499.21	1748.99	1667.78	1213.69	1169.47	1121.34	1045.57	1267.81	1250.06	1571.54	1479.34	612.335	629.748	1080.56	1098.13	1169.78	922.078
ENSG00000046653	GPM6B	glycoprotein M6B	10743.7	10969	10347.5	10329.5	11929.3	12314.9	13267.9	13600.6	6330.46	6416.47	6834.86	7026.32	6228.5	6010.79	4054.08	4130.55	6075.07	5892.85	5905.5	5887.03	7384.95	7529.02	5957.96	6037.92	1726.14	1721.93	17876.8	18719.1	4033.25	3571.8	8249.03	7840.6	9821.12	8814.21
ENSG00000046889	PREX2	phosphatidylinositol-3,4,5-trisphosphate dependent Rac exchange factor 2	2043.05	1866.06	2013.63	1946.41	755.033	816.227	1437.94	1273.75	217.589	220.655	359.933	319.743	1030.11	987.099	708.956	666.477	808.199	733.468	811.267	813.966	492.122	433.402	452.682	405.04	407.996	402.802	482.101	421.878	163.834	158.768	330.186	332.837	564.925	408.476
ENSG00000047056	WDR37	WD repeat domain 37	1062.66	1038.37	1014.19	1044.87	1553.4	1644.09	1223.82	1212.24	1640.72	1611.26	1520.83	1506.4	1707.78	1842.83	1127.68	1194.84	1325.07	1391.62	1290.8	1337.64	1055.88	1047.69	1052.62	1006.01	1332.35	1369.74	800.584	780.936	2012.81	1867.94	1803.37	1863.04	1084.75	968.309
ENSG00000047188	YTHDC2	YTH N6-methyladenosine RNA binding protein C2	1988.85	2093.47	1908.88	1849.96	1642.97	1645.75	1834.69	1811.12	2307.37	2222.43	2271.59	2329.17	2113.51	2272.58	1775.63	1821.17	1946.36	1983.41	2024.88	2131.68	1921.77	1833.9	1839.09	1721.89	1417.03	1349.18	1594.43	1522.45	2099.36	2045.11	1448.99	1492.75	1228.93	925.878
ENSG00000047230	CTPS2	CTP synthase 2	1492.36	1633.64	1539.52	1544.54	2123.53	2204.31	2291.26	2542.08	1233.32	1304.88	1241.23	1181.31	1182.39	1178.51	1496.48	1450.19	1307.32	1343.2	1382.77	1504.13	1308.17	1264.39	1306.78	1354.53	980.611	1049.71	1150.04	1008.2	440.881	437.096	788.622	845.608	997.493	960.709
ENSG00000047249	ATP6V1H	ATPase H+ transporting V1 subunit H	847.803	765.82	784.501	782.317	1164.33	1132.08	1055.89	1043.97	1576.83	1619.2	1408.84	1526.47	870.206	1022.75	982.556	1021.4	1009.73	853.62	881.063	889.386	1025.77	1108.58	1066.8	1115.27	1400.45	1274.31	1931.77	1835.32	2234.34	2009.29	1382.62	1401.24	1694.78	2071.51
ENSG00000047315	POLR2B	RNA polymerase II subunit B	5126.5	5126.65	5056.19	4864.03	4544.64	4498.39	4678.03	4895.99	4991.59	5275.09	4799.62	4952.67	4361.91	4308.7	4836.99	5005.8	4333.37	4673.39	4637.69	4724.42	4465.44	4423.57	4436.29	4287.77	3919.48	3824.51	4346.31	4111	4092.03	3988.56	4298.05	4280.17	4287.96	3801.04
ENSG00000047346	ATOSA	atos homolog A	781.991	703.953	705.353	730.073	1060.32	1093.84	1078.98	1119.96	1249.06	1211.22	1242	1105.05	1082.32	1011.49	835.589	878.465	911.573	866.173	1060.89	1000.38	1125.44	1233.94	1114.8	1070.06	935.607	913.686	2009.2	1946.18	1203.99	1162.2	901.684	1018.98	1271.08	986.041
ENSG00000047365	ARAP2	ArfGAP with RhoGAP domain, ankyrin repeat and PH domain 2	76.4571	71.9002	65.1811	54.9229	48.1526	36.5723	64.0251	57.8979	108.332	107.946	115.086	101.676	54.3879	37.5323	116.465	112.418	84.579	60.9729	59.9418	39.8445	168.194	189.837	122.17	126.222	21.3176	31.1064	760.184	811.73	394.616	358.68	318.374	288.82	928.725	701.691
ENSG00000047410	TPR	translocated promoter region, nuclear basket protein	11178.2	11554.2	10705.2	11015.4	4483.97	4529.98	5551.29	5751.79	5168.44	5202.07	4998.89	4995.48	5811.89	6166.55	6371.36	6640.68	6095.95	5889.26	6109.14	6385.08	6168.14	6028.23	5335.11	5764.76	4993.06	4859.46	4167.88	3890.51	2977.85	3063.55	3185.43	3200.18	3947.82	2810.57
ENSG00000047457	CP	ceruloplasmin	60.9721	56.8513	114.843	92.4312	137.716	164.575	236.158	171.884	208.33	174.619	564.615	577.946	109.864	105.09	248.643	200.746	95.0208	64.5595	46.8039	54.0747	2074.39	2134.77	1135.52	1122.81	2765.96	2601.87	498.261	478.539	407.135	443.873	1446.74	1220.15	14.7886	10.766
ENSG00000047578	KATNIP	katanin interacting protein	1326.87	1427.97	1280.34	1306.09	942.828	979.14	1004.46	989.692	967.578	904.846	1029.59	1051.54	759.255	716.866	912.308	982.853	1126.68	1312.71	1256.31	1326.25	1364.24	1405.87	1051.53	1179.33	1771.73	1808.39	1739.87	1644.4	1048.32	1080.88	943.872	844.45	1611.96	1501.54
ENSG00000047579	DTNBP1	dystrobrevin binding protein 1	277.762	259.175	286.331	275.954	563.385	699.861	513.251	401.666	424.994	442.898	509.003	456.202	511.246	497.303	579.551	547.635	502.253	503.923	449.153	452.52	702.884	771.886	759.198	736.608	596.894	578.896	667.939	713.805	1008.04	963.741	886.497	846.766	746.825	1031.01
ENSG00000047597	XK	X-linked Kx blood group antigen, Kell and VPS13A binding protein	32.9056	15.0489	37.2464	34.8292	113.64	98.0803	37.7853	41.6141	71.2952	85.7222	78.7835	53.5135	32.6327	20.6427	61.0054	48.1791	42.8116	26.8998	40.2349	59.7668	36.3381	41.1911	50.1769	47.0977	364.768	343.753	7.40658	7.39056	118.657	121.98	96.1872	113.134	18.4858	20.2655
ENSG00000047617	ANO2	anoctamin 2	46.4549	51.835	55.0936	56.2625	28.8916	43.2218	40.9341	34.3769	64.8139	79.3724	44.7985	34.7838	15.2286	28.1492	29.5784	24.0895	14.6186	14.3466	21.3491	27.0373	26.9941	16.1183	23.9976	41.446	84.6784	109.663	6.05993	4.92704	5.44298	15.9736	20.8124	10.0392	36.9716	25.3318
ENSG00000047621	FERRY3	FERRY endosomal RAB5 effector complex subunit 3	692.953	640.413	644.052	594.775	547.013	526.974	763.054	736.389	887.024	912.783	910.645	895.013	366.574	350.927	519.47	557.271	544.02	514.683	479.535	540.747	687.31	605.33	635.937	508.655	376.612	339.535	812.03	765.539	969.939	846.601	679.498	714.326	604.855	519.302
ENSG00000047634	SCML1	Scm polycomb group protein like 1	697.792	760.804	687.506	744.808	808.963	849.475	526.895	501.178	369.439	315.902	327.492	271.581	1441.28	1409.34	908.61	913.796	938.722	986.326	1031.33	983.305	534.69	623.239	500.678	429.531	611.105	545.154	673.325	628.197	494.767	485.501	305.999	338.243	410.384	357.179
ENSG00000047644	WWC3	WWC family member 3	2118.54	1949.66	2030.7	2132.62	1358.87	1399.72	1321.44	1333.46	1196.28	1090.58	1602.7	1535.84	1353.17	1460.01	1123.05	1157.9	1539.13	1404.17	1435.32	1398.83	1465.98	1507.95	1279.51	1264.1	1523.03	1571.14	1698.13	1770.04	1169.15	1189.31	890.434	887.695	1500.31	1300.16
ENSG00000047648	ARHGAP6	Rho GTPase activating protein 6	35.809	21.7373	43.4541	26.7917	127.123	172.887	74.5211	63.3258	14.8146	9.52469	11.5858	13.3784	30.4572	22.5194	34.2	35.3313	75.1813	66.3528	88.681	83.9581	56.0646	60.8912	63.2665	39.5621	242.192	255.178	202.671	171.83	43.5438	60.5061	52.3123	48.6514	304.646	296.382
ENSG00000047662	FAM184B	family with sequence similarity 184 member B	46.4549	36.7861	61.3013	81.7146	109.788	91.4308	41.9837	39.8048	32.4069	50.7983	45.5709	49.5	90.2839	82.571	31.427	38.5432	68.9162	66.3528	65.6897	89.6501	28.0323	44.773	51.2677	32.0264	55.0706	54.8317	39.7262	41.2639	111.581	122.464	115.875	101.936	113.872	88.0281
ENSG00000047849	MAP4	microtubule associated protein 4	8443.18	9004.24	8648.91	9122.56	10519.4	11161.2	10539	10548.3	13360	13572.7	12515.8	13157.6	8373.56	8472.91	8594.36	8775.01	8823.36	8740.64	7887.69	8057.13	9275.57	9542.01	9100.55	9366.79	10698.5	10667.9	11730.7	11783	13607.4	13086.3	12456.5	11248.9	14338.3	12641.8
ENSG00000047932	GOPC	golgi associated PDZ and coiled-coil motif containing	1323	1285.84	1125.93	1121.23	2219.83	2368.89	1769.61	1802.07	1717.57	1806.52	1686.12	1776.65	2027.58	2144.97	1710	1681.45	1889.97	1931.4	1978.9	1901.15	1698.55	1876.88	1534.76	1429.89	1386.24	1289.6	1727.75	1682.58	2817.29	2520.93	1643.62	1789.29	1583.86	1461.01
ENSG00000048028	USP28	ubiquitin specific peptidase 28	1371.39	1386.17	1284.22	1326.19	1387.76	1389.75	1385.46	1460.11	987.948	973.106	1107.6	945.851	1155.2	1199.16	1205.32	1212.51	1435.75	1551.22	1367.99	1388.87	1285.33	1223.2	1157.34	1100.2	1007.85	953.755	862.53	884.403	860.535	796.26	527.623	646.755	659.573	495.237
ENSG00000048052	HDAC9	histone deacetylase 9	808.122	744.083	772.862	756.865	1338.64	1414.68	1020.2	1208.62	849.987	828.648	1314.6	1355.23	1671.88	1733.99	1425.31	1459.83	1960.98	1868.64	2109.46	2044.88	1226.15	1260.81	1258.78	1288.59	605.776	569.406	438.335	410.176	690.714	692.674	871.309	860.281	637.39	471.805
ENSG00000048140	TSPAN17	tetraspanin 17	1568.82	1685.47	1621.77	1714.67	2226.58	2333.98	2299.66	2218.21	1910.16	1750.96	1723.2	1699.05	1447.81	1574.48	2080.65	2166.45	1803.31	1818.43	1730.92	1844.23	2008.98	2039.86	2216.51	2149.54	1644.42	1771.49	1744.59	1647.48	1665.01	1701.92	2284.3	2096.64	1892.94	2222.23
ENSG00000048162	NOP16	NOP16 nucleolar protein	424.869	369.533	373.24	380.442	511.38	485.414	410.391	370.908	335.18	280.978	434.082	488.31	427.489	367.816	458.465	443.247	399.923	365.837	380.179	419.79	384.146	394.002	428.685	493.584	310.882	330.045	314.443	330.727	515.45	556.172	338.624	338.629	358.624	374.278
ENSG00000048342	CC2D2A	coiled-coil and C2 domain containing 2A	1002.65	906.276	941.247	957.802	603.833	513.675	742.062	702.012	674.064	579.419	666.571	721.094	648.304	645.555	693.243	661.659	646.35	706.568	683.172	559.246	860.695	861.432	823.555	783.706	1434.8	1453.57	2336.44	2257.2	234.048	205.237	680.623	628.221	1326.54	1334.99
ENSG00000048392	RRM2B	ribonucleotide reductase regulatory TP53 inducible subunit M2B	584.558	586.906	581.198	629.604	1381.98	1441.28	822.88	928.175	873.135	861.984	1123.82	1189.34	3528.69	3621.86	1760.84	1954.46	1467.08	1504.59	1354.85	1395.98	935.448	981.423	1056.99	1030.5	1144.05	1084.51	4739.54	4575.37	3843.83	3584.38	2056.49	2135.64	2743.29	2373.59
ENSG00000048405	ZNF800	zinc finger protein 800	533.264	546.776	480.323	483.59	463.228	417.257	563.631	414.332	405.55	373.05	423.268	424.094	539.528	525.452	453.843	440.035	389.481	473.436	445.047	525.094	519.116	399.375	407.96	427.647	401.482	379.077	556.84	560.451	787.055	699.451	375.186	397.32	453.271	336.913
ENSG00000048471	SNX29	sorting nexin 29	935.873	971.488	854.338	945.746	994.832	930.931	982.419	884.752	1070.35	1192.17	1026.5	984.648	651.567	566.737	813.405	912.19	938.722	855.413	953.321	879.425	960.365	936.65	856.279	723.421	723.615	733.374	587.813	615.88	996.61	984.555	991.684	990.018	902.106	777.687
ENSG00000048540	LMO3	LIM domain only 3	660.047	663.822	703.801	660.415	2831.37	2816.07	2951.45	3007.07	4044.38	3954.33	3554.53	3527.88	2916.28	3066.39	2218.38	2163.24	3026.05	2840.62	2910.05	2947.07	1734.89	1789.13	1616.57	1733.2	481.423	471.869	241.724	210.015	1595.88	1409.55	2662.3	3081.26	1229.67	1192.5
ENSG00000048544	MRPS10	mitochondrial ribosomal protein S10	703.599	680.543	699.921	677.829	345.736	342.45	569.929	560.886	820.358	806.424	958.533	981.972	452.507	523.575	568.459	533.182	444.823	494.956	344.871	391.33	518.078	562.348	699.204	597.199	470.172	456.052	816.07	810.498	527.425	516.964	570.935	513.157	742.389	792.253
ENSG00000048649	RSF1	remodeling and spacing factor 1	3361.21	3536.48	3162.06	3235.09	3382.24	3456.08	3264.23	3343.6	3349.95	3249.51	3213.91	3085.05	3389.45	3409.81	3449.58	3287.42	3398.82	3396.55	3272.99	3603.08	3717.91	3590.79	3114.24	3308.14	2269.14	2209.08	2988.89	2954.99	3937.45	3669.57	2844.55	2987.81	2650.12	1907.49
ENSG00000048707	VPS13D	vacuolar protein sorting 13 homolog D	2474.69	2454.64	2486.97	2513.06	2369.11	2104.57	2119.13	2144.03	2723.11	2795.5	2606.04	2571.32	1911.19	1923.53	1709.07	1708.75	2038.25	1872.23	2120.95	2182.91	2174.06	2140.15	1791.1	1897.1	1818.51	1690.82	5574.46	5123.5	3261.43	3423.19	2395.12	2321.37	3645.4	2441.35
ENSG00000048740	CELF2	CUGBP Elav-like family member 2	3181.2	3029.84	3076.7	2929.67	5057.95	5311.3	7034.37	6949.55	6109.17	5994.2	5510.99	5589.48	4236.82	4331.22	4360.04	4509.56	4630.96	4415.15	4771.53	4930.76	5359.36	5299.33	4664.27	4822.8	1599.41	1486.78	3691.17	3772.88	4113.8	3533.07	4391.42	4561.26	2284.1	1626.3
ENSG00000048828	FAM120A	family with sequence similarity 120 member A	2543.41	2581.72	2606.47	2673.81	1359.83	1228.5	2069.8	2209.17	2271.26	2368.47	2374.32	2390.71	1321.63	1189.77	1908.73	2029.94	1506.76	1691.1	1621.71	1751.74	2731.59	2607.58	2652.83	2891.8	1206.22	1136.7	3073.73	2800.41	810.46	883.873	1163.25	1171.88	2065.97	1817.56
ENSG00000048991	R3HDM1	R3H domain containing 1	2208.55	1984.78	2140.89	2174.14	2087.9	2200.99	2372.08	2502.27	3067.55	3265.38	2585.18	2713.13	1377.1	1469.39	2284.93	2094.18	2192.79	2060.52	2271.22	2259.75	2123.19	2127.61	1821.64	1791.6	1579.87	1417.19	944.002	995.262	3084.54	2746.98	1260.56	1325.17	1175.7	942.977
ENSG00000049089	COL9A2	collagen type IX alpha 2 chain	1192.34	1227.32	1227.58	1280.64	865.784	866.099	506.953	506.606	1230.54	1231.86	785.518	794.675	944.174	947.69	676.605	719.474	1262.42	1163.86	1222.65	1246.56	1161.78	1139.02	1048.26	1062.52	5209.79	5501.09	133.318	131.182	395.16	458.878	368.436	361.797	304.646	404.676
ENSG00000049130	KITLG	KIT ligand	498.423	394.615	430.661	404.554	502.713	470.453	564.681	640.495	1299.05	1327.11	1353.22	1379.31	1279.2	1227.31	1373.55	1230.17	474.06	491.369	535.371	499.479	1626.91	1389.75	1462.76	1309.32	180.016	159.75	4884.97	4228.63	883.396	873.224	1404	1420.54	5184.15	4254.48
ENSG00000049167	ERCC8	ERCC excision repair 8, CSA ubiquitin ligase complex subunit	632.949	573.529	581.974	647.019	628.873	601.781	724.219	716.486	768.507	790.549	717.548	706.378	591.74	641.802	720.973	804.59	631.732	645.595	731.619	683.049	603.213	582.048	638.119	625.457	561.956	523.537	445.741	464.373	613.424	605.545	397.686	422.032	488.025	445.84
ENSG00000049192	ADAMTS6	ADAM metallopeptidase with thrombospondin type 1 motif 6	268.084	214.028	241.325	275.954	388.11	390.659	470.217	521.081	70.3693	44.4486	62.5634	49.5	304.572	311.518	218.14	220.018	347.714	367.63	319.416	311.641	308.355	401.166	281.427	273.167	426.945	442.871	70.0258	67.1309	39.1895	39.208	156.374	166.805	51.7602	34.198
ENSG00000049239	H6PD	hexose-6-phosphate dehydrogenase/glucose 1-dehydrogenase	2287.91	2381.07	2215.38	2318.82	1703.64	1748.82	1995.28	1966.72	1530.53	1535.06	1679.17	1641.53	1779.57	1801.55	1808.9	1920.74	1721.86	1943.96	1641.42	1709.04	2032.86	2245.81	2022.35	2130.7	3324.96	3392.71	4816.97	5059.45	2491.8	2563.52	2543.05	2059.96	2886.74	2535.08
ENSG00000049245	VAMP3	vesicle associated membrane protein 3	1710.12	1702.19	1693.16	1761.55	818.594	773.005	1046.44	1045.78	1162.02	1204.87	1429.69	1359.24	989.86	936.43	1207.17	1181.99	1056.71	1169.24	1072.38	1124.18	1586.42	1631.53	1751.83	1640.88	2211.11	2153.73	3785.43	3685.42	1223.04	1149.62	1258.31	1149.87	2783.22	3069.58
ENSG00000049246	PER3	period circadian regulator 3	569.073	590.25	537.744	538.512	256.172	352.424	189.976	220.736	159.257	158.745	187.69	188.635	281.729	273.986	258.811	250.531	332.051	288.724	347.334	385.638	395.567	338.484	294.516	243.024	862.772	856.745	908.989	955.846	602.538	591.992	883.684	793.481	868.092	692.192
ENSG00000049249	TNFRSF9	TNF receptor superfamily member 9	18.3884	13.3768	27.1588	32.15	24.0763	18.2862	26.2398	1.80931	4.62956	6.34979	70.2873	85.6216	4.35103	11.2597	3.6973	8.02984	9.39766	3.58664	4.1056	5.69207	2.07647	7.16367	2.1816	0	15.3961	9.4901	41.0728	24.0193	4.89868	2.90429	5.62498	6.17796	0.739431	0.633296
ENSG00000049283	EPN3	epsin 3	7.74249	6.68839	10.8635	13.3958	7.70441	9.97426	3.14878	9.04654	2.77774	1.58745	4.63433	2.67567	15.2286	13.1363	6.47027	12.8477	5.22092	16.1399	10.6746	11.3841	9.3441	1.79092	8.72641	5.65172	40.8588	44.2871	17.5065	17.8605	28.8478	26.1386	31.4999	48.2653	33.2744	35.4645
ENSG00000049323	LTBP1	latent transforming growth factor beta binding protein 1	2372.11	2526.54	2479.99	2466.17	1521.62	1527.72	2174.76	2232.69	1005.54	1025.49	1211.88	1278.97	1794.8	1812.81	2526.18	2429.83	1626.84	1619.37	1567.52	1588.09	3618.24	3780.63	3189.5	3114.1	2391.13	2382.02	1327.12	1309.98	482.248	439.516	982.122	934.03	2775.82	2352.06
ENSG00000049449	RCN1	reticulocalbin 1	2390.49	2466.34	2251.08	2242.46	1250.04	1411.36	1668.85	1845.49	1155.54	1109.63	1429.69	1539.85	2146.15	2214.4	1904.11	1888.62	2229.33	2232.68	2033.92	2120.3	1544.89	1742.56	1929.63	2106.21	4630.66	4444	5051.96	4938.12	2122.22	1940.07	1783.12	1638.7	3042.02	4106.29
ENSG00000049540	ELN	elastin	1118.79	1205.58	1136.79	1213.66	178.165	231.07	226.712	220.736	46.2956	36.5113	71.8321	74.9189	986.596	975.839	406.702	348.495	613.981	636.628	606.808	587.706	974.901	942.023	943.543	973.98	1771.14	1905.93	131.972	135.494	50.6197	54.2135	101.812	145.568	38.4504	36.7311
ENSG00000049541	RFC2	replication factor C subunit 2	1297.83	1294.2	1335.44	1292.7	543.161	495.388	961.427	902.845	778.692	841.348	878.205	834.81	379.627	459.77	916.005	908.978	795.669	787.267	601.06	654.588	685.234	741.44	944.634	817.616	455.96	492.431	749.411	690.401	264.529	282.685	370.124	338.629	513.905	572.499
ENSG00000049618	ARID1B	AT-rich interaction domain 1B	3215.07	3220.46	3134.13	3281.98	3107.77	3010.57	2981.89	3010.69	3053.66	3195.53	3088.01	3149.27	2485.53	2616	2553.91	2786.36	2613.59	2783.23	2850.93	2867.38	2515.64	2439.23	2215.42	2311.55	2746.42	2829.1	2122.99	2209.16	2964.79	2956.09	2418.74	2520.99	2524.42	1756.13
ENSG00000049656	CLPTM1L	CLPTM1 like	433.579	428.057	432.213	525.117	322.622	362.398	447.126	481.276	449.993	517.508	509.003	513.729	314.362	343.42	394.686	366.161	312.211	338.937	327.627	267.527	361.305	354.602	451.592	504.887	601.039	617.911	730.558	732.281	514.906	515.996	340.874	380.331	547.918	885.347
ENSG00000049759	NEDD4L	NEDD4 like E3 ubiquitin protein ligase	2236.61	2446.28	2362.04	2198.26	4539.83	4621.41	3590.66	3417.78	5992.5	5948.17	4826.65	5031.6	2628.02	2852.45	2551.13	2593.64	3030.22	2976.91	3234.39	3228.83	3020.22	3137.69	2744.46	2775	1224.58	1299.62	1723.04	1809.45	4144.28	3918.38	4515.17	4669.38	2950.33	2410.96
ENSG00000049768	FOXP3	forkhead box P3	17.4206	11.7047	21.727	16.075	20.2241	14.9614	8.39674	14.4745	14.8146	14.287	13.903	13.3784	8.70206	5.62984	10.1676	19.2716	21.9279	17.9332	21.3491	17.0762	9.3441	10.7455	11.9988	28.2586	14.2118	15.8168	11.4465	8.62232	14.696	10.165	28.6874	20.8506	22.9224	6.33296
ENSG00000049769	PPP1R3F	protein phosphatase 1 regulatory subunit 3F	315.506	319.37	346.081	350.971	485.378	407.282	358.961	389.001	434.253	419.086	385.421	374.594	283.905	334.037	303.178	264.985	372.774	410.67	361.293	369.985	275.132	275.801	325.059	342.871	373.651	385.931	487.487	453.903	736.435	825.303	649.685	664.517	435.525	593.398
ENSG00000049860	HEXB	hexosaminidase subunit beta	902	877.851	902.448	886.804	742.513	696.536	652.847	618.783	729.619	800.074	968.574	923.107	1441.28	1602.63	1047.26	912.19	959.606	1063.44	901.591	887.963	1050.69	1053.06	1127.89	1094.55	3072.7	3052.65	3676.36	3589.96	1648.68	1571.71	1475.99	1433.29	2486.71	2699.11
ENSG00000049883	PTCD2	pentatricopeptide repeat domain 2	600.043	535.071	581.974	538.512	526.789	513.675	415.639	479.467	353.698	355.588	403.186	362.554	615.671	499.179	525.016	468.943	547.153	512.889	610.914	556.4	472.396	531.903	496.315	421.995	619.988	604.203	356.862	396.627	742.967	701.871	537.186	539.027	540.524	410.375
ENSG00000050030	NEXMIF	neurite extension and migration factor	746.182	708.969	694.489	692.565	1562.07	1632.45	1242.72	1246.61	1614.79	1598.56	1435.87	1312.42	713.569	810.697	900.291	917.008	796.713	823.134	1023.94	885.117	1034.08	1033.36	967.541	908.044	386.086	380.658	346.089	329.496	2929.96	2744.07	1565.99	1720.95	677.319	484.471
ENSG00000050130	JKAMP	JNK1/MAPK8 associated membrane protein	1255.25	1168.8	1174.04	1160.08	1204.78	1271.72	1348.73	1366.03	1361.09	1369.97	1434.32	1480.99	1394.51	1321.14	1415.14	1365.07	1357.44	1332.44	1340.07	1465.71	1435.88	1561.68	1517.3	1490.17	1274.91	1228.97	2453.6	2662.45	1187.66	1128.32	1301.06	1290.81	1975.02	1976.52
ENSG00000050165	DKK3	dickkopf WNT signaling pathway inhibitor 3	2562.76	2680.37	2681.74	2677.83	5094.54	5191.6	3437.42	3520.91	3434.21	3671.77	4252.77	4271.71	3028.32	2965.05	3476.38	3476.92	2763.96	2618.25	2643.19	2911.49	6471.31	6782.21	6167.39	6224.43	6160.2	6004.6	12341.4	11781.2	4603.67	4333.69	8975.22	8046.4	13669.1	14323.2
ENSG00000050344	NFE2L3	NFE2 like bZIP transcription factor 3	223.564	183.931	209.511	163.429	179.128	136.315	124.902	123.033	244.441	255.579	167.608	177.932	92.4594	131.363	106.297	88.3283	61.6069	95.0459	91.9655	82.535	119.397	137.901	122.17	94.1954	178.831	187.166	156.885	128.719	146.96	134.082	199.124	220.476	161.935	132.359
ENSG00000050393	MCUR1	mitochondrial calcium uniporter regulator 1	969.747	984.865	974.613	995.31	971.719	982.465	1062.19	1199.57	1025.91	1049.3	1132.32	1216.09	915.892	897.021	1072.22	1055.12	918.883	1007.85	945.11	944.884	1006.05	927.696	1022.08	1209.47	752.039	747.609	1325.78	1219.44	1308.49	1191.73	1366.31	1351.81	1187.53	1137.4
ENSG00000050405	LIMA1	LIM domain and actin binding 1	880.708	973.16	973.061	971.198	751.18	673.263	896.352	951.696	912.024	1036.6	2052.23	1986.69	1111.69	1080.93	952.053	953.945	684.985	633.042	577.248	569.207	1203.31	1121.11	1015.54	1158.6	483.792	465.542	800.584	758.764	328.212	323.829	779.06	749.077	652.918	576.299
ENSG00000050426	LETMD1	LETM1 domain containing 1	1347.19	1319.28	1353.28	1440.05	1632.37	1695.62	1315.14	1420.31	1394.42	1533.48	1319.24	1194.69	2125.48	2021.11	1522.36	1625.24	1700.98	1870.43	1677.55	1672.05	1611.34	1733.61	1679.83	1701.17	2328.95	2164.8	1028.84	1087.64	2168.48	1985.57	1569.37	1667.28	2086.67	2345.09
ENSG00000050438	SLC4A8	solute carrier family 4 member 8	3636.07	3805.69	3609.02	3631.61	5141.73	5246.46	4388.35	4454.52	6598.05	6565.69	4513.06	4630.25	4000.77	3972.79	4970.09	4935.14	4326.06	4234.03	4463.61	4523.77	3743.87	3997.33	3336.76	3613.33	1415.85	1383.97	1061.83	1085.18	3479.15	3338	4032.55	3851.96	2224.21	1597.8
ENSG00000050555	LAMC3	laminin subunit gamma 3	93.8777	117.047	124.155	116.544	3.85221	0	3.14878	5.42793	2.77774	7.93724	8.49626	9.36486	33.7205	43.1621	47.1405	52.997	5.22092	10.7599	13.9591	4.26905	1052.77	1090.67	1080.98	1139.76	43.8196	43.7599	9.42655	16.0129	5.44298	3.87239	12.375	13.9004	19.2252	7.59955
ENSG00000050628	PTGER3	prostaglandin E receptor 3	16.4528	16.721	12.4155	13.3958	52.0048	94.7555	47.2317	21.7117	312.958	277.803	329.037	271.581	23.9307	15.0129	40.6702	30.5134	12.5302	21.5198	9.85345	18.4992	183.767	195.21	183.255	143.177	13.0274	5.79951	449.781	327.032	398.97	475.82	115.312	92.6694	709.114	625.696
ENSG00000050748	MAPK9	mitogen-activated protein kinase 9	1249.44	1262.43	1194.99	1245.81	2621.43	2756.22	2062.45	2037.28	1990.71	2079.56	1917.84	1967.96	1716.48	1779.03	1621.26	1705.54	1754.23	1771.8	1886.94	1948.11	1894.77	1937.77	1844.54	1946.08	1498.16	1481.51	1615.98	1680.74	2809.12	2630.81	2486.24	2634.13	2003.86	1882.79
ENSG00000050767	COL23A1	collagen type XXIII alpha 1 chain	83.2318	103.67	86.1322	85.7333	41.4112	51.5337	9.44633	23.521	196.293	163.507	261.839	226.094	72.8798	103.214	112.768	83.5104	136.788	175.745	198.711	190.684	304.202	281.174	193.072	222.301	222.651	237.252	268.657	245.12	1903.95	2108.52	755.435	711.237	4893.56	6171.46
ENSG00000050820	BCAR1	BCAR1 scaffold protein, Cas family member	326.152	386.254	481.875	421.969	513.307	445.517	621.359	598.881	637.954	639.742	846.537	826.783	486.228	471.03	447.373	423.976	452.132	489.576	435.194	516.556	514.963	556.976	536.674	574.592	805.333	843.037	1084.05	1119.05	848.016	936.635	718.31	613.162	768.269	937.911
ENSG00000051009	FHIP1B	FHF complex subunit HOOK interacting protein 1B	1393.65	1529.97	1432.43	1547.22	1050.69	1087.19	1002.36	1165.19	1233.32	1374.73	1350.91	1324.46	1298.78	1398.08	1122.13	1067.97	1296.88	1185.38	1275.2	1219.53	1279.1	1316.32	1087.53	1324.39	1841.61	1863.75	1181.69	1198.5	1426.06	1431.82	1198.68	1176.13	1297.7	1229.86
ENSG00000051108	HERPUD1	homocysteine inducible ER protein with ubiquitin like domain 1	858.449	889.556	1041.35	1010.05	1023.72	999.089	998.162	911.891	1015.73	1139.79	1793.48	1934.51	1461.95	1473.14	772.735	729.11	840.569	844.653	786.634	764.161	1083.92	1113.95	1125.71	1316.85	4073.44	4017.48	10519.4	10119.5	7293.05	6919.48	3171.93	2960.01	5212.25	6025.17
ENSG00000051128	HOMER3	homer scaffold protein 3	111.298	152.161	127.258	133.958	331.29	362.398	584.623	609.737	506.474	468.297	491.239	488.31	370.925	386.582	491.74	547.635	447.955	360.457	408.918	381.369	370.649	379.675	451.592	397.505	208.439	226.708	533.947	583.238	265.617	306.887	297.561	241.326	454.011	640.895
ENSG00000051180	RAD51	RAD51 recombinase	600.043	525.038	605.253	628.265	173.349	167.9	411.44	452.327	260.181	328.602	305.866	294.324	229.517	270.232	507.454	436.823	441.69	423.223	360.472	357.177	354.037	345.647	417.777	410.692	92.3764	97.5371	74.7391	85.6073	29.3921	35.3356	36.5624	30.1175	42.887	34.8313
ENSG00000051341	POLQ	DNA polymerase theta	804.251	809.295	776.742	703.281	342.846	367.385	622.408	582.597	461.104	501.634	476.563	473.594	381.803	375.323	788.448	758.017	798.801	819.547	872.851	873.733	555.455	449.52	438.502	478.513	151.592	139.188	85.5123	72.0579	13.0632	11.1331	15.7499	11.9698	31.7955	18.9989
ENSG00000051382	PIK3CB	phosphatidylinositol-4,5-bisphosphate 3-kinase catalytic subunit beta	499.391	515.006	481.099	492.967	496.935	440.53	361.06	361.862	409.253	387.337	383.877	362.554	550.405	422.238	361.411	305.134	316.388	277.964	376.073	358.601	405.949	406.538	439.593	354.175	695.192	574.151	1149.37	1130.76	762.561	690.254	579.373	602.737	1171.26	971.475
ENSG00000051523	CYBA	cytochrome b-245 alpha chain	249.695	249.142	256.845	286.671	254.246	226.083	226.712	231.591	295.366	330.189	353.754	429.446	550.405	495.426	452.919	432.006	476.148	511.096	382.642	459.635	671.737	635.776	703.567	657.484	1261.29	1449.88	896.869	976.17	427.274	431.288	523.123	374.153	1192.7	1780.83
ENSG00000051596	THOC3	THO complex subunit 3	390.028	311.01	348.409	338.915	182.017	162.913	181.579	161.028	173.146	201.606	213.951	203.351	313.274	296.505	347.546	301.922	369.641	331.764	322.7	347.216	177.538	193.419	200.707	210.998	429.313	408.074	272.697	325.8	163.834	188.779	264.374	281.097	185.597	247.619
ENSG00000051620	HEBP2	heme binding protein 2	983.296	938.046	928.055	977.896	547.976	561.884	697.979	687.537	581.473	598.468	573.884	523.094	1024.67	1049.03	812.481	908.978	678.72	686.841	584.638	643.204	737.145	617.867	671.934	655.6	916.658	911.577	970.262	941.68	669.487	666.535	466.311	415.082	913.937	1045.57
ENSG00000051825	MPHOSPH9	M-phase phosphoprotein 9	1605.6	1737.31	1565.12	1591.42	1082.47	1034	1241.67	1219.47	1137.95	1125.5	1063.58	1051.54	1640.34	1595.12	1541.77	1583.49	1633.1	1563.77	1571.63	1724.7	1299.87	1328.86	1194.43	1068.18	824.874	818.785	585.793	568.457	431.628	511.64	355.499	395.775	695.065	452.806
ENSG00000052126	PLEKHA5	pleckstrin homology domain containing A5	2713.74	2722.17	2646.04	2660.41	2675.36	2761.21	2347.94	2525.79	6102.69	6113.26	5140.24	5335.29	2858.63	2869.34	2531.72	2500.49	2266.93	2318.76	2359.08	2463.24	3072.13	2874.42	2776.09	2707.18	3062.63	2830.69	5250.59	5184.48	3648.97	3355.91	3435.74	3253.85	6965.44	5459.64
ENSG00000052344	PRSS8	serine protease 8	0	6.68839	6.20773	8.0375	1.9261	3.32475	1.04959	0	0.925912	1.58745	0.772388	5.35135	11.9653	18.7661	15.7135	12.8477	5.22092	3.58664	6.56897	4.26905	6.2294	12.5364	11.9988	13.1874	337.529	405.965	6.73325	1.84764	2.17719	7.74478	6.18748	5.40571	11.0915	20.2655
ENSG00000052723	SIKE1	suppressor of IKBKE 1	2330.49	2396.11	2325.57	2400.53	1418.58	1396.4	1538.7	1405.83	1466.64	1566.81	1565.63	1543.86	1943.82	1901.01	1506.65	1610.79	1428.44	1612.19	1505.94	1458.59	1235.5	1294.83	1451.86	1388.44	2129.39	2224.37	3323.53	3258	3015.96	2844.27	1649.24	1813.23	1985.37	1578.81
ENSG00000052749	RRP12	ribosomal RNA processing 12 homolog	1172.02	1227.32	1201.97	1240.45	811.853	912.645	970.873	1027.69	783.322	930.245	1086.75	1023.45	844.1	878.255	746.854	727.504	729.885	740.641	605.166	717.201	749.604	721.74	837.735	906.16	1546.71	1607.52	4086.41	3767.95	1680.25	1767.75	1492.87	1510.9	2099.24	2498.35
ENSG00000052795	FNIP2	folliculin interacting protein 2	894.258	963.128	896.241	1024.78	1942.48	2034.75	1625.82	1814.74	1692.57	1585.86	1377.17	1280.31	1154.11	1187.9	1318.09	1384.34	1272.86	1187.18	1333.5	1407.36	1146.21	1230.36	1276.24	1096.43	999.56	944.792	985.075	960.773	1961.65	1833.09	1944.56	1983.51	1385.69	964.509
ENSG00000052802	MSMO1	methylsterol monooxygenase 1	3255.72	3319.11	3347.52	3480.24	3270.52	3356.34	3689.32	3709.08	2327.74	2306.56	2042.19	2006.76	1662.09	1673.94	3186.14	3378.96	2919.54	2899.8	2768.82	2632.58	1729.7	1692.42	2225.23	2253.15	1670.47	1541.09	2071.15	2203	1786.39	1700.46	912.372	874.953	836.297	882.181
ENSG00000052841	TTC17	tetratricopeptide repeat domain 17	3071.83	3202.07	2942.46	2922.97	4045.78	4024.62	2811.86	2932.89	3337.91	3230.46	3364.52	3275.02	5367	5440.3	3577.13	3671.24	4630.96	4768.44	4700.92	4599.19	3727.26	3705.41	3132.78	3255.39	5543.18	5448.37	7371.56	6863.98	5683.56	5329.86	2926.68	3105.58	4216.98	3569.25
ENSG00000053108	FSTL4	follistatin like 4	171.303	147.145	136.57	144.675	43.3373	18.2862	11.5455	12.6652	16.6664	12.6996	13.1306	10.7027	7.6143	11.2597	12.9405	8.02984	11.486	32.2797	12.3168	11.3841	14.5353	17.9092	4.3632	3.76782	44.4117	63.2673	16.1598	16.6288	85.4548	84.2245	87.1872	92.6694	67.2882	32.2981
ENSG00000053254	FOXN3	forkhead box N3	1403.33	1417.94	1257.06	1205.62	1849.06	1845.24	1617.42	1641.04	1614.79	1806.52	1642.1	1839.53	1838.31	1844.71	1369.85	1400.4	1572.54	1719.79	1699.72	1635.05	1337.24	1380.8	1032.99	1173.67	1233.46	1281.69	277.41	234.034	4538.9	3948.39	1043.43	1060.29	828.163	518.669
ENSG00000053328	METTL24	methyltransferase like 24	78.3927	103.67	93.8919	103.148	3.85221	6.64951	3.14878	5.42793	12.9628	26.9866	16.2201	22.7432	36.9838	50.6686	47.1405	27.3015	15.6628	16.1399	16.4224	28.4604	37.3764	35.8184	30.5424	41.446	70.4666	70.6485	8.75323	9.85408	17.4175	13.0693	7.31247	4.24735	4.43659	1.89989
ENSG00000053371	AKR7A2	aldo-keto reductase family 7 member A2	1639.47	1628.62	1671.43	1776.29	821.483	804.591	889.005	904.654	803.692	739.751	861.985	813.405	1242.22	1285.48	1088.85	1034.24	1238.4	1149.52	1024.76	970.498	1207.46	1285.88	1282.78	1286.71	2358.56	2481.13	1662.44	1586.51	455.033	546.975	701.998	643.666	1452.24	1820.09
ENSG00000053372	MRTO4	MRT4 homolog, ribosome maturation factor	1379.13	1292.53	1228.35	1330.21	486.341	583.494	893.203	910.082	880.543	861.984	1135.41	1063.58	549.318	559.231	706.183	688.961	501.209	511.096	418.772	382.792	668.622	591.003	953.36	945.722	854.482	876.253	1081.36	977.401	1176.23	1212.54	737.997	615.093	961.26	1118.4
ENSG00000053438	NNAT	neuronatin	23565.2	25128.3	22026.6	23298	62769.8	67037	58716.3	63602.6	162.961	169.857	128.216	129.77	35774.2	37868.2	48703.5	52336.9	55053.6	59728.3	48694.9	53990.7	59634	65205.5	62028.4	66379.5	4869.3	4973.34	4551.68	4457.74	52.7969	59.054	32615.9	28040.2	22010.6	27801
ENSG00000053501	USE1	unconventional SNARE in the ER 1	329.056	389.599	364.704	375.083	231.132	201.148	290.737	287.68	577.769	590.531	614.048	608.716	280.641	285.245	298.557	316.376	268.355	277.964	220.881	243.336	281.361	299.083	361.055	340.987	412.733	413.347	397.935	389.236	519.805	543.103	512.436	474.931	468.06	674.46
ENSG00000053524	MCF2L2	MCF.2 cell line derived transforming sequence-like 2	154.85	127.079	132.69	121.902	234.022	254.344	113.356	75.991	231.478	233.355	167.608	133.784	156.637	174.525	187.638	213.594	197.351	182.919	175.72	103.88	179.614	166.555	170.165	178.971	296.67	274.158	52.5194	41.8798	308.073	305.919	552.936	422.804	140.492	90.5613
ENSG00000053702	NRIP2	nuclear receptor interacting protein 2	47.4227	50.1629	58.9734	64.3	59.7092	71.4822	88.1658	75.991	94.443	109.534	103.5	93.6486	87.0206	99.4605	68.4	102.782	107.551	68.1461	82.9332	78.266	76.8292	51.9366	97.0813	50.8655	51.5176	73.2847	56.5593	65.8991	22.8605	26.1386	57.3748	79.1551	65.8094	53.1968
ENSG00000053747	LAMA3	laminin subunit alpha 3	867.159	752.444	785.277	759.544	67.4136	63.1703	43.0333	30.7582	34.2588	28.5741	70.2873	41.4729	28.2817	24.396	33.2757	41.7552	64.7395	64.5595	50.0884	64.0358	172.347	157.601	93.8089	73.4724	160.474	146.042	30.973	34.4893	226.972	238.152	26.4374	38.2261	22.1829	22.1653
ENSG00000053770	AP5M1	adaptor related protein complex 5 subunit mu 1	1540.76	1658.72	1565.12	1535.16	1256.78	1358.16	1292.05	1337.08	1763.86	1755.72	1635.92	1527.81	1096.46	1095.94	1215.49	1257.47	1169.49	1128	1279.31	1297.79	1354.89	1375.43	1276.24	1343.23	1273.73	1187.84	1535.85	1500.9	1549.07	1488.45	1369.12	1498.54	1370.91	1069
ENSG00000053900	ANAPC4	anaphase promoting complex subunit 4	1386.87	1299.22	1264.05	1327.53	1151.81	1040.65	1114.67	1130.82	1288.87	1189	1217.28	1216.09	1515.25	1399.95	1005.66	1005.34	1210.21	1145.93	1210.33	1213.83	1055.88	1146.19	1195.52	1105.85	807.701	789.787	708.338	800.644	585.12	542.135	667.685	794.254	800.064	766.288
ENSG00000053918	KCNQ1	potassium voltage-gated channel subfamily Q member 1	10.6459	13.3768	13.9674	9.37708	25.0393	21.6109	9.44633	3.61862	6.48139	11.1121	6.95149	8.02702	17.4041	13.1363	20.3351	12.8477	17.7511	14.3466	27.097	19.9223	10.3823	16.1183	11.9988	7.53563	49.7411	42.7054	4.71328	3.69528	4.89868	8.22883	18.5624	17.3755	17.7463	5.06636
ENSG00000054116	TRAPPC3	trafficking protein particle complex subunit 3	1817.55	1720.59	1712.56	1669.12	1271.23	1366.47	1258.46	1385.93	1292.57	1301.71	1231.19	1277.63	1008.35	1137.23	1068.52	1122.57	1109.97	1122.62	1194.73	1256.52	1117.14	1212.45	1234.79	1362.07	1873.58	1755.14	1787.01	1836.55	1679.7	1604.62	1510.87	1467.65	1582.38	1818.82
ENSG00000054118	THRAP3	thyroid hormone receptor associated protein 3	8057.03	8524.35	7725.52	8079.03	4435.82	4732.79	5538.7	5637.81	5521.21	5811.65	5227.52	5443.66	4402.16	4539.53	4873.03	5009.02	5112.33	5534.18	5224.79	4959.22	5196.36	5487.37	4855.16	5084.67	5562.72	5604.96	5610.15	5673.49	7008.93	6794.59	4924.11	4747.37	4489.83	4048.66
ENSG00000054148	PHPT1	phosphohistidine phosphatase 1	649.401	712.313	612.237	661.754	1030.47	1095.51	906.848	861.231	831.469	793.724	859.668	846.851	1475	1627.02	1330.1	1310.47	1171.58	1136.96	1064.17	1102.84	753.757	779.049	954.451	1041.8	1151.74	1142.5	2048.93	1946.8	1076.08	1144.29	1828.12	1458.77	2096.29	3221.57
ENSG00000054179	ENTPD2	ectonucleoside triphosphate diphosphohydrolase 2	12.5815	18.3931	25.6069	21.4333	16.3719	21.6109	35.6861	12.6652	20.3701	12.6996	30.1231	22.7432	23.9307	11.2597	19.4108	27.3015	131.567	179.332	167.509	177.877	297.973	304.456	140.713	210.998	11.8431	17.3985	53.1927	54.1974	202.479	195.556	83.2497	77.9967	20.7041	12.0326
ENSG00000054219	LY75	lymphocyte antigen 75	4.83906	6.68839	8.53562	0	12.5197	16.6238	8.39674	0	4.62956	6.34979	7.72388	2.67567	11.9653	7.50645	16.6378	25.6955	11.486	5.37996	5.74785	9.96113	28.0323	17.9092	15.2712	20.723	179.423	181.366	3.36663	4.92704	2.72149	7.74478	7.31247	10.8114	2.21829	3.16648
ENSG00000054267	ARID4B	AT-rich interaction domain 4B	2603.41	2787.39	2563.79	2625.58	1824.98	2003.16	2032.01	1943.2	1966.64	2044.63	1865.32	1889.03	1723.01	1902.89	1783.02	1858.11	1965.16	1917.06	1973.97	2074.76	1999.64	1819.57	1855.45	1882.02	1329.39	1377.65	1473.24	1462.1	2083.57	1930.39	1455.74	1535.61	1109.15	925.878
ENSG00000054277	OPN3	opsin 3	197.433	220.717	190.888	230.408	60.6723	49.8713	90.265	61.5165	14.8146	38.0988	21.6269	20.0676	32.6327	37.5323	81.3405	102.782	60.5627	69.9395	78.8276	75.4199	38.4146	60.8912	58.9033	47.0977	118.431	155.532	6.73325	17.2446	17.9618	13.5534	7.87497	12.3559	19.2252	25.9651
ENSG00000054282	SDCCAG8	SHH signaling and ciliogenesis regulator SDCCAG8	12.5815	10.0326	24.0549	9.37708	21.1871	3.32475	14.6943	12.6652	24.9996	28.5741	29.3507	29.4324	16.3164	15.0129	27.7297	20.8776	30.2814	17.9332	18.0647	14.2302	16.6117	17.9092	17.4528	9.41954	27.8314	21.0891	30.2996	48.0386	31.025	30.9791	38.2499	36.2955	36.9716	35.4645
ENSG00000054356	PTPRN	protein tyrosine phosphatase receptor type N	141.3	190.619	170.712	164.769	3121.25	3080.39	936.236	908.273	2457.37	2277.99	1603.48	1606.74	1742.59	1760.26	1686.89	1702.33	1392.94	1226.63	1266.17	1390.29	1445.22	1386.17	1708.19	1727.54	1470.92	1516.83	5928.63	5862.56	4260.22	4640.09	7201.1	7259.1	2796.53	3446.39
ENSG00000054523	KIF1B	kinesin family member 1B	17352.9	18458.3	17391.7	18038.8	15152.7	15413.6	15527.7	15663.2	15810	15677.6	13435.7	13670	10494.7	10642.3	12470.1	12940.9	14257.3	14769.8	12698.6	13377.8	10380.3	11121.6	9787.76	9945.15	6648.73	6569.26	9208.4	9349.06	10596.9	10013.5	10258.8	9709.82	12214.7	7914.93
ENSG00000054598	FOXC1	forkhead box C1	6.77468	3.34419	3.87983	5.35833	8.66747	8.31189	39.8845	10.8559	1.85182	4.76235	54.8395	53.5135	93.5472	75.0645	66.5513	64.2387	5.22092	5.37996	5.74785	7.11509	735.069	798.749	813.738	729.072	26.0549	13.1807	37.7062	37.5687	85.4548	75.0276	24.7499	16.6033	27.359	27.2317
ENSG00000054611	TBC1D22A	TBC1 domain family member 22A	420.998	364.517	401.174	361.687	396.777	498.713	436.63	448.708	324.069	393.687	389.283	401.351	434.015	394.089	511.151	560.483	493.899	451.916	481.177	468.173	474.472	463.848	513.767	582.127	728.945	749.718	500.954	559.835	304.263	329.153	636.748	571.847	725.382	904.346
ENSG00000054654	SYNE2	spectrin repeat containing nuclear envelope protein 2	6225.93	5919.22	6057.19	6278.63	4773.85	4958.87	6632.37	6421.24	5776.77	5886.26	4703.84	4909.86	5530.16	5284.54	7395.51	7389.06	7318.69	7625.19	8004.29	8344.58	6670.65	7029.35	5543.45	5606.51	4519.34	4373.35	859.836	794.485	1770.06	1852.94	2036.81	2182.75	1175.7	860.015
ENSG00000054690	PLEKHH1	pleckstrin homology, MyTH4 and FERM domain containing H1	364.865	305.994	347.633	359.008	1477.32	1462.89	1441.09	1530.67	1439.79	1523.95	1102.97	1055.55	1354.26	1377.43	1241.37	1236.6	1191.41	1240.98	1195.55	1199.6	1256.26	1239.32	1146.43	1249.03	649.003	634.782	831.557	893.026	633.019	629.748	744.185	826.688	1585.34	1136.13
ENSG00000054793	ATP9A	ATPase phospholipid transporting 9A (putative)	4501.29	4431.06	4166.94	4304.08	14530.5	15126	9951.19	10537.4	12740.6	13209.2	9045.43	9404.99	4110.64	3903.36	5837.1	5824.85	7686.24	7775.83	8176.72	8363.08	7443.09	7147.55	6924.41	7405.64	3654.2	3509.76	5598.03	6009.76	11907.6	10405.6	10863.5	10836.9	7792.13	5182.89
ENSG00000054965	FAM168A	family with sequence similarity 168 member A	4118.04	4153.49	4008.64	4151.37	6949.38	6908.84	7048.01	7275.23	7351.74	7426.08	6603.14	6645.04	4776.34	5019.94	4945.13	5090.92	5138.43	5179.11	5055.64	5312.13	6514.91	6504.61	5950.32	6226.31	3920.67	3888.3	6452.48	6450.73	6650.23	6058.36	10167.7	10069.3	6438.97	5063.83
ENSG00000054967	RELT	RELT TNF receptor	321.313	304.322	313.49	289.35	294.694	345.774	239.307	180.931	197.219	261.929	267.246	290.311	454.683	469.153	288.389	301.922	277.753	321.004	305.457	266.104	260.596	229.238	229.068	282.586	277.129	256.233	239.704	229.723	507.286	460.33	368.999	341.332	145.668	175.423
ENSG00000054983	GALC	galactosylceramidase	693.921	729.034	660.347	746.148	1517.77	1461.23	1172.39	1257.47	1102.76	1033.43	1079.03	1058.23	1316.19	1377.43	1151.71	1164.33	1492.14	1495.63	1574.91	1572.43	965.557	995.75	975.176	891.088	2982.69	2891.84	2780.16	2608.25	1035.8	924.049	1379.25	1374.98	1301.4	1167.16
ENSG00000055044	NOP58	NOP58 ribonucleoprotein	1087.82	1045.06	1045.23	1042.2	587.462	641.678	964.575	933.603	786.099	782.612	1007.97	935.148	785.361	711.236	968.691	1014.97	761.211	704.774	738.188	648.896	764.139	832.777	843.189	921.231	478.462	464.488	828.19	768.618	937.281	819.495	479.248	506.979	480.63	433.807
ENSG00000055070	SZRD1	SUZ RNA binding domain containing 1	8.7103	5.01629	12.4155	16.075	10.5936	9.97426	9.44633	7.23723	13.8887	7.93724	16.9925	12.0405	27.1939	28.1492	29.5784	20.8776	5.22092	12.5532	11.4957	1.42302	0	0	0	0	5.32941	5.27228	19.5264	12.3176	8.70877	13.5534	12.9375	13.5143	0	0
ENSG00000055118	KCNH2	potassium voltage-gated channel subfamily H member 2	819.736	807.623	816.316	906.898	2212.13	2272.47	1280.5	1324.41	1210.17	1241.38	1106.83	1078.3	2610.62	2593.48	1919.82	1787.44	1728.13	1710.83	1749.81	1876.96	1569.81	1531.23	1661.29	1565.53	1355.45	1370.26	1403.88	1518.76	2361.16	2354.9	2372.62	2225.22	2465.26	2851.73
ENSG00000055130	CUL1	cullin 1	2605.35	2389.43	2354.28	2507.7	1737.35	1782.07	2312.25	2171.17	2523.11	2708.19	2572.05	2495.07	1602.27	1578.23	2334.84	2349.53	1740.66	1667.79	1935.38	1854.19	2215.59	2116.87	2120.52	2313.44	1745.09	1609.63	2222.65	2130.33	2889.68	2813.78	1959.18	1984.67	2372.1	2094.31
ENSG00000055147	FAM114A2	family with sequence similarity 114 member A2	823.607	861.13	730.184	759.544	562.422	515.337	713.723	721.914	637.954	684.19	610.959	668.918	470.999	534.835	578.627	562.089	501.209	536.202	579.711	623.282	675.89	732.485	676.297	736.608	759.737	727.047	1176.97	1151.08	826.789	844.181	885.372	853.717	881.402	793.519
ENSG00000055163	CYFIP2	cytoplasmic FMR1 interacting protein 2	3640.91	3673.6	3754.9	3761.55	6021	6398.49	4569.93	4680.68	6081.39	6189.46	5113.98	5212.21	5108.11	5072.49	6171.71	6590.9	4931.68	5033.85	5072.06	5040.33	4902.54	4975.17	4334.84	4442.25	5203.28	5289.68	4103.92	3997.06	7535.81	7066.63	6599.23	6288.39	5090.98	4020.16
ENSG00000055208	TAB2	TGF-beta activated kinase 1 (MAP3K7) binding protein 2	2949.89	3063.28	2878.83	2933.69	1965.59	2127.84	2415.11	2308.68	1876.82	1916.05	2319.48	2369.31	2539.91	2385.18	2370.89	2413.77	2667.89	2697.15	3015.98	2969.84	2395.2	2174.17	2230.69	2089.25	3408.45	3419.6	4419.71	4165.81	5248.67	5280.01	2286.55	2235.65	4369.3	3637.02
ENSG00000055211	GINM1	glycosylated integral membrane protein 1	702.631	702.281	662.675	667.112	522.937	553.572	438.73	499.369	670.36	733.401	759.257	817.418	710.306	752.522	494.513	550.847	607.716	618.695	548.509	546.439	680.043	680.549	748.29	759.215	1399.27	1309.63	2151.95	2145.73	1246.99	1118.64	980.434	866.072	1446.33	1480.01
ENSG00000055332	EIF2AK2	eukaryotic translation initiation factor 2 alpha kinase 2	2390.49	2342.61	2510.25	2434.02	1700.75	1679	1939.65	1684.47	1832.38	1795.4	2263.87	2046.89	1505.46	1490.03	1676.72	1760.14	1517.2	1569.15	1605.29	1633.62	2339.14	2480.42	2011.44	1991.29	1502.3	1440.91	4057.46	3933.62	1427.15	1420.2	1891.12	1885.05	2123.65	1473.05
ENSG00000055483	USP36	ubiquitin specific peptidase 36	1401.39	1478.13	1274.91	1449.43	1198.04	1216.86	1149.3	1167	1115.72	1155.66	1447.45	1493.03	1634.9	1767.77	1247.84	1239.81	1085.95	1074.2	1042	1094.3	1332.05	1337.82	1291.51	1213.24	2191.57	2120.51	3613.06	3896.06	2904.92	2991.42	1902.37	1914.39	2029	1713.7
ENSG00000055609	KMT2C	lysine methyltransferase 2C	3470.57	3406.06	3344.41	3326.19	4549.46	4651.33	3796.38	3852.02	4111.98	4003.54	4078.21	4227.56	6045.76	5817.5	3007.75	3146.09	3553.36	3688.86	4016.1	4004.37	3516.49	3433.19	2688.82	2718.48	2914.59	2817.51	3094.6	3083.71	9600.87	9032.84	3914.99	4191.36	2826.85	1780.19
ENSG00000055732	MCOLN3	mucolipin TRP cation channel 3	1.93562	1.6721	3.10386	2.67917	0.963052	0	1.04959	0	12.0369	9.52469	8.49626	10.7027	3.26327	1.87661	3.6973	1.60597	7.30929	5.37996	9.85345	0	7.26763	1.79092	6.54481	0	8.88235	5.79951	32.3196	27.7146	30.4807	33.3994	7.31247	6.56408	3.69716	2.53318
ENSG00000055813	CCDC85A	coiled-coil domain containing 85A	18.3884	18.3931	37.2464	26.7917	98.2313	83.1189	41.9837	65.1351	87.9617	74.6101	94.2313	78.9324	52.2124	61.9282	33.2757	6.42387	54.2976	64.5595	46.8039	45.5366	50.8734	32.2365	52.3585	41.446	18.3569	19.5074	31.6463	24.6352	291.199	295.27	136.125	120.856	20.7041	17.7323
ENSG00000055917	PUM2	pumilio RNA binding family member 2	4867.12	4660.13	4531.64	4629.6	4701.62	4962.2	5317.24	5284.99	4890.67	4876.64	4835.92	4611.52	4628.41	4511.38	4560.61	4504.74	4873.21	4739.74	5255.99	5216.78	4575.49	4634.9	4259.58	4325.45	3355.75	3176.55	3435.31	3290.03	5462.57	4917.45	3881.8	4087.49	3411	2771.93
ENSG00000055950	MRPL43	mitochondrial ribosomal protein L43	711.341	724.018	644.828	743.469	643.319	623.391	721.07	664.016	718.508	712.764	736.858	757.216	873.469	846.353	807.859	817.438	709.001	747.814	669.213	765.584	747.528	789.795	799.557	796.893	1074.17	1147.25	1090.79	1069.78	653.158	647.657	869.622	861.825	1124.67	1492.04
ENSG00000055955	ITIH4	inter-alpha-trypsin inhibitor heavy chain 4	26.1309	31.7698	34.1425	33.4896	14.4458	19.9485	14.6943	19.9024	23.1478	23.8117	20.0821	12.0405	8.70206	9.38307	11.0919	11.2418	4.17674	10.7599	9.85345	9.96113	6.2294	12.5364	6.54481	13.1874	7.10588	15.2896	28.953	19.0923	6.53158	7.74478	10.125	16.6033	31.0561	23.4319
ENSG00000056050	HPF1	histone PARylation factor 1	1232.99	1352.73	1101.1	1170.8	744.439	749.732	833.376	904.654	836.099	761.975	951.582	836.148	705.955	761.905	991.799	973.217	801.934	830.307	785.813	761.315	789.057	789.795	857.37	1004.12	723.023	668.525	597.913	528.425	555.728	525.193	561.373	559.491	430.349	605.431
ENSG00000056097	ZFR	zinc finger RNA binding protein	4148.04	4372.53	4079.25	4210.31	3993.78	4302.23	4200.47	4420.14	4403.64	4257.54	4681.44	4622.23	5054.81	5012.43	3780.48	3711.39	4161.08	4207.13	4252.58	4047.06	3829	4108.37	3686.91	3835.64	4043.24	3795.51	4715.97	4619.71	6016.67	5505.09	3938.61	3981.31	4143.03	3355.2
ENSG00000056277	ZNF280C	zinc finger protein 280C	662.951	705.625	705.353	633.623	714.584	719.809	689.582	785.24	359.254	377.813	387.739	391.986	776.659	820.08	627.616	632.752	677.676	650.975	688.099	543.593	420.484	386.838	485.407	423.879	451.815	380.131	269.33	329.496	320.592	302.046	230.062	245.574	202.604	150.091
ENSG00000056291	NPFFR2	neuropeptide FF receptor 2	4.83906	6.68839	10.0876	6.69792	3.85221	4.98713	1.04959	9.04654	7.4073	1.58745	11.5858	5.35135	2.17552	5.62984	15.7135	6.42387	6.26511	0	2.46336	1.42302	49.8352	37.6093	47.9953	69.7046	2.96078	4.21782	2.01998	1.84764	13.0632	6.77668	49.4998	39.7706	1.47886	3.79977
ENSG00000056487	PHF21B	PHD finger protein 21B	2926.66	3252.23	3235	3235.09	4370.33	4403.64	3912.88	4146.93	3476.8	3622.56	2684.82	2852.27	5299.56	5160.69	3132.53	3308.3	3181.63	3349.92	3343.6	3556.12	2486.57	2693.54	2256.87	2368.07	1753.38	1881.68	469.308	583.854	1785.3	1893.6	1444.49	1407.03	1632.66	1623.14
ENSG00000056558	TRAF1	TNF receptor associated factor 1	189.691	153.833	194.767	230.408	297.583	337.463	284.44	278.633	203.701	190.494	162.974	159.203	197.972	155.759	215.367	147.749	323.697	295.898	340.765	340.101	326.005	320.574	235.613	248.676	293.117	295.775	57.2326	77.6009	102.328	114.72	92.8122	81.8579	153.062	184.289
ENSG00000056586	RC3H2	ring finger and CCCH-type domains 2	2707.94	2687.06	2659.23	2451.44	2554.98	2526.81	2767.78	2703.11	3291.62	3313	2864.79	3012.81	2869.5	2933.15	2576.09	2680.36	2433.99	2284.69	2756.5	2760.65	2710.83	2695.33	2552.47	2422.71	1868.25	1940.73	2902.03	2687.08	4244.98	3993.4	2460.93	2507.86	2047.48	1578.17
ENSG00000056736	IL17RB	interleukin 17 receptor B	198.401	235.766	187.784	199.598	152.162	196.161	238.257	264.159	195.367	190.494	223.22	176.594	153.374	182.031	252.34	218.412	226.588	190.092	252.905	240.49	333.273	334.902	304.334	273.167	116.655	143.406	141.398	154.586	179.618	180.55	178.874	171.824	136.055	101.961
ENSG00000056972	TRAF3IP2	TRAF3 interacting protein 2	120.976	133.768	160.625	140.656	204.167	186.186	221.464	220.736	381.476	395.275	338.306	309.04	308.923	236.453	265.281	229.654	244.339	373.01	286.571	304.526	312.508	198.792	294.516	273.167	397.929	374.332	272.023	265.444	96.885	95.3576	210.937	158.696	177.463	181.123
ENSG00000056998	GYG2	glycogenin 2	557.459	610.315	630.084	652.377	1362.72	1379.77	1397.01	1264.71	693.508	744.513	773.932	850.864	747.29	816.327	1039.86	1138.63	892.778	957.632	852.323	789.775	1175.28	1241.11	1111.53	1217	803.556	740.228	2066.44	1948.03	347.806	358.196	646.31	590.767	861.437	962.609
ENSG00000057019	DCBLD2	discoidin, CUB and LCCL domain containing 2	2473.73	2478.05	2503.27	2470.19	3273.41	3301.48	4078.72	3850.21	1853.68	2111.31	2023.66	2115.12	2177.69	2358.9	2812.72	2897.17	3645.25	3674.51	3948.77	3951.72	2547.82	2698.91	2631.01	2729.78	2850.64	2770.05	2180.9	2377.91	1434.77	1271.6	1519.87	1548.74	1709.56	1440.75
ENSG00000057252	SOAT1	sterol O-acyltransferase 1	1129.44	1060.11	1215.94	1213.66	604.797	568.533	882.707	937.222	715.73	647.679	768.526	755.878	737.5	737.509	768.113	823.862	786.271	792.647	686.457	784.083	811.898	770.095	712.293	719.653	712.364	652.708	1220.74	1157.85	1080.98	1063.94	711.56	684.209	960.521	817.585
ENSG00000057294	PKP2	plakophilin 2	135.494	130.424	126.482	115.204	146.384	139.64	145.893	155.601	35.1847	39.6862	59.4739	44.1486	262.15	270.232	210.746	202.352	82.4906	104.013	78.8276	81.112	95.5174	91.3368	98.1721	64.0529	336.937	331.626	89.5523	97.9249	87.632	94.8736	144.562	159.855	138.274	138.058
ENSG00000057593	F7	coagulation factor VII	10.6459	5.01629	13.9674	10.7167	21.1871	6.64951	4.19837	9.04654	32.4069	36.5113	20.0821	10.7027	6.52655	5.62984	12.9405	6.42387	19.8395	16.1399	15.6013	4.26905	4.15293	25.0729	8.72641	9.41954	11.251	17.3985	7.40658	11.0858	46.2653	30.4951	78.1872	97.689	110.175	94.9943
ENSG00000057608	GDI2	GDP dissociation inhibitor 2	7749.26	8002.66	7348.4	7402.54	6411.04	6729.3	7679.87	7951.91	5916.58	6203.75	6578.43	6524.63	6670.13	6919.07	7958.43	8336.58	7939.98	8428.6	8033.85	8244.97	6979	7056.22	7463.26	7204.06	5377.97	5314.46	7228.15	6949.59	5114.77	4845.81	4570.86	4285.96	5480.66	5516
ENSG00000057657	PRDM1	PR/SET domain 1	0	0	0	0	13.4827	16.6238	25.1902	21.7117	11.1109	12.6996	24.7164	29.4324	42.4226	33.779	72.0973	75.4805	8.35348	5.37996	15.6013	14.2302	36.3381	32.2365	55.6309	64.0529	0	1.05446	16.1598	18.4764	12.5189	11.6172	23.0624	15.0588	0.739431	1.89989
ENSG00000057663	ATG5	autophagy related 5	637.788	652.118	621.549	535.833	571.09	575.183	623.458	575.36	625.917	603.23	720.638	679.621	606.969	649.308	652.573	607.056	641.129	530.823	539.476	533.632	590.754	632.194	592.305	597.199	649.003	641.109	1088.77	1153.54	951.433	1003.43	737.997	744.058	825.945	980.975
ENSG00000057704	TMCC3	transmembrane and coiled-coil domain family 3	286.472	352.812	305.731	376.423	116.529	96.4179	39.8845	57.8979	26.8515	17.4619	24.7164	22.7432	93.5472	69.4347	44.3675	51.391	105.463	87.8726	120.705	105.303	51.9116	84.1731	77.4469	37.6782	518.137	535.136	91.5722	78.8326	314.604	306.887	48.3748	50.582	62.1122	50.0303
ENSG00000057757	PITHD1	PITH domain containing 1	1989.82	1999.83	1907.32	2046.88	1726.75	1703.94	1529.26	1622.95	1851.82	1900.18	1864.54	1957.26	1364.05	1276.1	1307.92	1112.94	1496.32	1402.38	1415.61	1462.86	1394.35	1359.31	1627.48	1693.63	1495.79	1496.8	2254.97	2266.44	2591.95	2557.23	2094.18	2173.87	1790.16	2301.4
ENSG00000057935	MTA3	metastasis associated 1 family member 3	1583.34	1657.05	1599.27	1618.22	1800.91	1930.02	1893.46	1973.96	1250.91	1414.42	1379.48	1439.51	1546.79	1420.6	1337.5	1270.32	1955.76	2008.52	1819.6	1800.12	1661.17	1697.79	1506.4	1460.03	1322.88	1431.95	1545.28	1609.29	1045.6	1096.37	1877.62	1786.97	1682.21	1701.67
ENSG00000058056	USP13	ubiquitin specific peptidase 13	1365.58	1195.55	1374.24	1322.17	680.878	708.173	830.228	790.668	638.879	565.132	565.388	602.027	846.276	874.502	961.297	1124.18	859.364	746.021	770.211	768.43	609.443	659.058	689.386	600.967	1328.8	1299.09	297.61	286.384	555.728	519.868	465.748	467.594	383.765	393.91
ENSG00000058063	ATP11B	ATPase phospholipid transporting 11B (putative)	1335.58	1282.5	1246.98	1415.94	1514.88	1529.39	1327.73	1277.37	1266.65	1263.61	1254.36	1218.77	1843.75	1837.2	1387.41	1403.62	1473.34	1463.35	1615.14	1649.28	1417.19	1644.06	1349.32	1288.59	1663.96	1579.57	1474.58	1450.4	2152.7	2065.44	1104.18	1129.79	1065.52	840.383
ENSG00000058085	LAMC2	laminin subunit gamma 2	102.588	101.998	119.499	91.0917	26.0024	59.8456	89.2154	97.7027	20.3701	36.5113	98.8656	84.2837	75.0553	67.5581	85.9621	88.3283	43.8558	53.7996	16.4224	8.53811	40.4911	37.6093	40.3596	30.1425	20.7255	33.2153	17.5065	18.4764	25.582	21.7822	73.6872	55.6016	6.65488	1.89989
ENSG00000058091	CDK14	cyclin dependent kinase 14	2519.21	2457.98	2379.11	2424.65	1644.89	1740.51	1972.18	1869.02	1262.94	1225.51	1276.76	1266.93	1213.94	1186.02	1726.64	1732.84	1656.08	1657.03	1694.79	1804.39	1608.22	1545.56	1566.39	1605.09	2198.08	2034.04	2292.67	2183.91	1575.2	1390.19	1233.56	1320.15	1912.17	1400.22
ENSG00000058262	SEC61A1	SEC61 translocon subunit alpha 1	5965.59	5869.06	5835.26	6140.65	4338.55	4445.2	5987.93	6263.83	6684.16	7059.38	6654.12	6855.08	4956.91	5220.74	5387.88	5685.13	4250.88	4079.8	4043.2	4189.36	5469.41	5426.48	5535.82	5542.46	8816.62	8773.07	23078.2	23191	8702.24	8772.42	10483.3	10376.3	11267.5	12516.5
ENSG00000058272	PPP1R12A	protein phosphatase 1 regulatory subunit 12A	2190.16	2036.61	2095.11	2065.64	2028.19	2044.72	2046.71	2091.56	2010.16	1890.65	2263.87	2199.4	2233.17	2251.94	2150.9	2193.75	1861.78	2022.86	2169.4	2190.02	1808.6	1764.05	1858.73	1889.56	1837.46	1870.6	1696.78	1733.09	3068.21	2861.21	1608.18	1747.59	1665.94	1172.86
ENSG00000058335	RASGRF1	Ras protein specific guanine nucleotide releasing factor 1	6.77468	10.0326	6.20773	5.35833	532.568	580.17	79.769	104.94	914.801	879.446	611.731	675.608	53.3001	26.2726	29.5784	30.5134	50.1209	41.2463	65.6897	55.4977	243.985	198.792	243.249	212.882	52.1098	45.8688	6.05993	3.0794	2285.51	2289.07	1830.37	2070.39	567.883	380.611
ENSG00000058404	CAMK2B	calcium/calmodulin dependent protein kinase II beta	133.558	148.817	126.482	105.827	1821.13	1831.94	833.376	834.091	1678.68	1790.64	1235.82	1163.92	219.727	350.927	481.573	552.453	677.676	595.382	771.032	721.47	947.907	945.605	1029.72	977.748	249.298	263.087	397.935	406.481	2455.33	2385.39	3277.11	3198.25	1478.86	1595.27
ENSG00000058453	CROCC	ciliary rootlet coiled-coil, rootletin	1571.73	1600.2	1581.42	1580.71	1128.7	1268.39	1377.07	1219.47	1064.8	1027.08	842.675	866.918	1832.87	1803.43	1805.2	1821.17	2162.51	2236.27	2258.9	2225.6	1670.52	1663.76	1709.29	1780.29	1478.02	1669.73	504.321	581.391	646.626	743.499	583.31	469.139	723.903	835.95
ENSG00000058600	POLR3E	RNA polymerase III subunit E	10.6459	16.721	7.75966	6.69792	7.70441	6.64951	3.14878	3.61862	3.70365	1.58745	11.5858	6.68918	7.6143	9.38307	3.6973	6.42387	6.26511	3.58664	9.85345	5.69207	4.15293	10.7455	9.81721	3.76782	11.8431	8.43564	8.75323	11.0858	3.81009	6.77668	6.74998	4.63347	8.87317	16.4657
ENSG00000058668	ATP2B4	ATPase plasma membrane Ca2+ transporting 4	15386.3	15828.1	14867.5	15311.4	8622.2	8910.34	7797.42	7832.5	2818.48	2849.47	3250.21	3201.44	9970.39	10109.3	6713.36	7058.23	7452.35	7835.01	7267.74	7433.85	6287.54	6585.21	4669.72	5099.74	3499.05	3345.79	3182.14	3241.38	1926.27	1870.36	5007.92	4818.81	4980.07	3518.59
ENSG00000058673	ZC3H11A	zinc finger CCCH-type containing 11A	17.4206	23.4094	32.5906	37.5083	21.1871	38.2347	25.1902	21.7117	22.2219	11.1121	16.2201	20.0676	15.2286	20.6427	16.6378	11.2418	8.35348	21.5198	30.3815	31.3064	15.5735	21.491	10.908	28.2586	24.2784	15.2896	23.5664	19.0923	7.07587	1.45215	15.7499	15.0588	16.2675	22.7986
ENSG00000058729	RIOK2	RIO kinase 2	720.052	662.15	637.068	764.902	524.863	442.192	637.103	700.202	560.177	563.544	652.668	631.459	790.8	778.795	661.816	690.567	555.506	568.482	577.248	600.514	493.161	542.648	572.671	606.618	727.168	691.723	997.868	1053.77	862.168	772.542	473.623	464.119	677.319	656.094
ENSG00000058799	YIPF1	Yip1 domain family member 1	815.865	822.672	886.153	888.144	742.513	728.121	754.657	732.77	755.544	671.491	776.25	735.81	865.855	923.294	659.043	741.958	710.046	753.194	645.401	708.663	745.451	753.977	646.845	693.278	901.262	847.255	658.512	614.032	901.902	952.608	916.872	859.895	888.796	1074.7
ENSG00000058804	NDC1	NDC1 transmembrane nucleoporin	2731.16	2857.61	2684.07	2801.07	1089.21	1143.72	1673.05	1565.05	1056.47	1117.56	1202.61	1174.62	1281.38	1259.21	1854.19	1809.93	1570.45	1631.92	1620.07	1667.78	1432.76	1293.04	1454.04	1614.51	1173.06	1067.11	1049.04	894.258	1221.95	1068.78	743.06	821.282	808.198	736.523
ENSG00000058866	DGKG	diacylglycerol kinase gamma	8.7103	3.34419	16.2953	28.1312	78.0072	124.678	35.6861	43.4234	99.0726	111.121	135.168	155.189	3.26327	9.38307	10.1676	8.02984	13.5744	12.5532	17.2435	17.0762	43.6058	30.4456	20.7252	22.6069	32.5686	30.052	111.772	123.176	98.5179	112.299	104.625	96.1445	503.553	452.806
ENSG00000059122	FLYWCH1	FLYWCH-type zinc finger 1	1201.05	1222.3	1252.41	1186.87	2154.35	2159.43	1680.4	1617.52	1319.42	1374.73	1214.19	1265.59	2770.52	3068.26	2401.39	2402.53	1884.75	1832.77	1830.28	1785.89	1264.57	1293.04	1239.15	1247.15	1859.96	2003.47	1686.01	1639.47	1704.2	1869.4	2301.74	2085.45	1853.75	2159.54
ENSG00000059145	UNKL	unk like zinc finger	390.028	413.008	431.437	446.081	454.56	515.337	340.068	298.536	371.291	373.05	486.604	555.202	729.885	799.437	502.832	547.635	594.141	579.242	571.5	650.319	441.249	436.984	404.687	412.576	473.725	535.136	455.168	513.644	573.146	642.817	380.811	347.51	400.032	430.008
ENSG00000059377	TBXAS1	thromboxane A synthase 1	40.6481	36.7861	38.0223	29.4708	38.5221	58.1832	53.5292	75.991	55.5547	46.036	25.4888	36.1216	22.8429	35.6557	62.854	49.785	37.5906	50.2129	55.0151	36.9985	62.294	42.982	58.9033	47.0977	33.7529	33.2153	127.932	115.17	16.3289	18.3939	17.9999	21.2367	70.9854	92.4611
ENSG00000059378	PARP12	poly(ADP-ribose) polymerase family member 12	277.762	250.815	290.211	318.821	57.7831	56.5208	40.9341	52.4699	44.4438	46.036	76.4664	34.7838	79.4063	43.1621	59.1567	96.3581	136.788	127.326	142.875	123.803	295.896	313.411	203.98	227.953	78.1647	70.6485	261.25	294.391	151.315	152.959	131.062	127.034	142.71	187.455
ENSG00000059573	ALDH18A1	aldehyde dehydrogenase 18 family member A1	3052.48	3232.16	3170.6	3158.74	2564.61	2585	3142.48	3041.45	2255.52	2306.56	2469.32	2660.96	3062.04	3040.11	3105.73	3183.03	2574.96	2740.19	2477.32	2597.01	3242.4	3304.24	3350.94	3319.45	3411.41	3381.11	5170.46	5183.86	2054.18	1771.62	2260.68	2239.9	3066.42	2998.02
ENSG00000059588	TARBP1	TAR (HIV-1) RNA binding protein 1	4127.71	4193.62	3897.68	3841.92	4114.16	4165.92	2532.67	2498.65	2697.18	2768.51	2278.54	2191.38	3925.72	3920.25	2705.5	2760.66	3038.58	3082.72	3141.61	3224.56	3212.29	3332.9	3033.52	3198.88	2684.84	2661.97	1647.63	1658.56	2440.09	2384.42	1704.37	1986.99	1975.02	1801.09
ENSG00000059691	GATB	glutamyl-tRNA amidotransferase subunit B	333.895	297.633	356.168	368.385	399.666	395.646	568.879	557.267	660.175	720.702	640.309	639.486	519.948	472.907	610.978	696.99	443.779	527.236	441.763	513.709	568.952	562.348	555.218	533.146	328.647	329.517	641.679	580.159	1192.01	1245.94	736.31	686.139	658.833	728.923
ENSG00000059728	MXD1	MAX dimerization protein 1	342.605	392.943	374.016	333.556	777.183	896.021	587.772	662.207	1025.91	1044.54	1723.2	1832.84	1038.81	1050.9	586.021	539.605	699.604	606.142	574.785	587.706	529.499	462.057	533.402	469.093	540.639	564.134	1222.76	1369.1	3217.35	2908.65	892.122	979.979	570.101	426.208
ENSG00000059758	CDK17	cyclin dependent kinase 17	1545.59	1585.15	1481.32	1409.24	2095.6	2182.7	1470.48	1554.2	2086.08	2230.36	2152.64	2113.78	2698.73	2546.56	2184.18	2116.67	2019.45	2083.84	2018.31	2114.6	2386.9	2290.58	2163.06	2062.88	1419.4	1339.16	1484.01	1414.68	2720.4	2534.48	2085.18	2334.5	1473.69	1172.23
ENSG00000059769	DNAJC25	DnaJ heat shock protein family (Hsp40) member C25	270.019	270.88	266.156	279.973	322.622	292.578	255.051	258.731	264.811	211.131	275.742	306.365	554.756	467.277	280.994	292.286	312.211	303.071	251.263	301.68	287.591	186.255	286.881	293.89	624.725	557.28	1334.53	1315.52	678.195	664.599	392.624	492.692	394.856	421.142
ENSG00000059804	SLC2A3	solute carrier family 2 member 3	867.159	914.637	955.99	969.858	5772.53	5550.68	2466.54	2344.86	968.504	1003.27	1883.08	1895.71	2879.29	2950.04	2830.28	2823.29	2501.87	2340.28	1504.29	1380.33	1381.89	1380.8	1935.08	1963.03	1138.12	1262.71	4598.14	4590.15	2304.01	2184.51	7383.35	6953.29	5979.78	5802.89
ENSG00000059915	PSD	pleckstrin and Sec7 domain containing	1526.24	1657.05	1637.29	1662.42	5876.54	5961.28	3008.13	2999.83	4039.76	4060.69	3056.34	3102.44	3505.84	3698.8	3021.61	2998.34	4220.59	4210.71	4215.63	4401.39	3163.5	3264.84	3030.25	3377.85	1751.6	1837.92	1181.01	1230.53	5137.63	5360.84	6257.79	6377.97	2574.7	3191.81
ENSG00000060069	CTDP1	CTD phosphatase subunit 1	350.348	382.91	279.348	314.802	338.994	344.112	369.457	392.62	333.328	373.05	365.339	410.716	360.048	330.284	318.892	329.224	261.046	294.104	298.067	340.101	263.711	282.965	326.15	314.613	517.545	460.27	521.154	588.165	723.916	678.637	435.936	402.726	371.934	580.732
ENSG00000060138	YBX3	Y-box binding protein 3	1589.15	1623.61	1898.01	1837.91	1804.76	1811.99	1637.36	1599.43	555.547	512.746	1473.72	1609.42	3935.51	4038.47	2833.05	2762.27	2592.71	2533.96	2160.37	2157.3	2394.16	2222.53	2452.12	2368.07	2576.47	2710.48	5695.66	6043.63	2346.47	2455.58	2015.43	1736.01	4002.54	4584.43
ENSG00000060140	STYK1	serine/threonine/tyrosine kinase 1	9.67811	10.0326	13.9674	12.0562	34.6699	28.2604	4.19837	5.42793	4.62956	9.52469	17.7649	24.0811	1.08776	0	3.6973	9.63581	4.17674	8.9666	5.74785	4.26905	6.2294	5.37275	2.1816	1.88391	2.96078	5.27228	2.6933	2.46352	4.89868	9.19693	37.6874	30.8898	9.6126	15.8324
ENSG00000060237	WNK1	WNK lysine deficient protein kinase 1	8106.39	8012.69	7877.6	7982.58	7041.83	7121.62	7618.99	7546.63	6812.86	6849.84	6490.37	6562.09	8102.71	8487.92	7626.6	7719.89	7452.35	7540.91	8129.1	8175.24	7479.43	7724.23	6396.46	6410.94	7813.5	7764.48	8421.28	8392.59	7772.58	7642.16	6483.91	6252.09	8559.65	4727.55
ENSG00000060339	CCAR1	cell division cycle and apoptosis regulator 1	5007.45	4969.47	4457.92	4768.92	3195.41	3358	4385.2	4465.37	3793.46	3774.95	3613.23	3874.38	4140.01	4094.77	3957.03	4067.92	3848.86	4008.07	3833.81	3924.68	3480.16	3571.09	3469.84	3583.19	2597.79	2552.31	2484.57	2510.94	3118.28	2915.91	2039.62	1996.25	1776.85	1627.57
ENSG00000060491	OGFR	opioid growth factor receptor	1381.07	1322.63	1444.85	1535.16	2104.27	2097.92	1475.73	1575.91	1227.76	1260.43	1154.72	1208.07	3430.79	3914.62	2186.95	2362.38	2710.7	2673.84	2468.29	2592.74	1914.5	1817.78	1690.74	1601.32	2160.19	2360.93	1795.09	1938.79	1949.13	2280.35	1985.62	1738.32	1716.96	2440.09
ENSG00000060642	PIGV	phosphatidylinositol glycan anchor biosynthesis class V	354.219	402.975	338.321	346.952	262.913	272.63	226.712	206.261	172.22	187.319	162.974	176.594	205.586	236.453	236.627	187.898	341.448	358.664	334.196	345.793	293.82	295.501	258.52	288.238	554.258	553.062	474.694	501.326	479.527	464.687	433.686	408.517	521.299	613.663
ENSG00000060656	PTPRU	protein tyrosine phosphatase receptor type U	519.715	625.364	602.149	547.89	738.661	738.096	269.745	307.582	238.885	234.942	290.418	200.676	1726.27	1889.75	857.772	907.372	1083.86	1136.96	1028.86	1045.92	765.178	782.631	627.211	657.484	4288.99	4483.02	1993.72	2192.53	2460.23	2412.98	1382.62	1325.56	903.585	968.309
ENSG00000060688	SNRNP40	small nuclear ribonucleoprotein U5 subunit 40	2488.24	2695.42	2485.42	2313.46	996.759	1107.14	1525.06	1474.59	1116.65	1123.91	1315.38	1381.99	1424.96	1334.27	1551.02	1768.17	1373.1	1409.55	1394.26	1257.95	1197.08	1350.35	1382.05	1369.6	1498.75	1473.07	1225.45	1286.57	1260.59	1176.72	1059.75	1058.36	1072.18	1253.29
ENSG00000060709	RIMBP2	RIMS binding protein 2	352.283	295.961	325.13	337.575	2125.46	2139.48	704.277	761.719	965.726	839.76	896.742	789.324	1156.29	1174.76	777.356	706.626	777.918	787.267	929.509	940.615	796.325	974.259	730.837	804.429	1235.24	1361.3	178.431	217.406	1039.61	989.88	1296.56	1420.93	831.86	706.125
ENSG00000060718	COL11A1	collagen type XI alpha 1 chain	5583.3	5464.41	5728.18	5736.1	2101.38	1886.8	3483.6	3718.13	3599.02	3719.39	6733.68	6867.12	5212.54	4854.8	2730.45	2601.67	3504.28	3644.02	3277.09	3268.67	3717.91	3796.75	4443.92	4562.82	13389.2	13457.5	5241.84	5441.91	844.75	839.825	1711.68	1461.09	698.023	541.468
ENSG00000060749	QSER1	glutamine and serine rich 1	3412.5	3439.5	3271.47	3114.53	2256.43	2297.41	2438.2	2563.79	2483.3	2495.47	2769.78	2757.28	3264.36	3325.36	3158.41	3237.63	2955.04	2973.32	3114.51	3321.32	2891.48	2996.21	2597.2	2629.94	2302.9	2168.49	1630.79	1577.27	3156.38	3047.57	1663.87	1756.47	1667.42	1089.27
ENSG00000060762	MPC1	mitochondrial pyruvate carrier 1	618.431	625.364	578.095	630.944	650.06	645.002	704.277	752.672	658.324	712.764	784.746	775.945	664.62	638.049	625.767	655.235	602.495	663.528	558.362	596.245	665.507	651.894	725.383	785.59	966.399	949.01	2671.08	2707.41	850.193	869.836	1408.5	1427.11	1325.06	1633.9
ENSG00000060971	ACAA1	acetyl-CoA acyltransferase 1	844.899	735.723	768.206	760.883	716.511	703.186	786.145	855.803	1157.39	1203.29	1045.04	1042.17	670.059	683.087	684.924	688.961	725.708	754.987	743.935	725.739	951.021	952.768	941.361	941.954	949.227	991.715	1308.94	1290.27	1279.1	1266.27	1026.56	941.752	1070.7	1323.59
ENSG00000060982	BCAT1	branched chain amino acid transaminase 1	4878.74	4849.08	4759.77	4622.9	4646.72	4569.88	5073.73	4877.9	2315.71	2346.25	2806.86	2833.54	8754.27	8904.53	5914.75	6070.56	5271.04	5464.24	5499.87	5428.81	3827.96	3725.11	4651.18	4781.36	4890.62	4517.29	2644.15	2379.76	3420.91	3124.54	4365.55	4349.28	6012.31	4843.44
ENSG00000061273	HDAC7	histone deacetylase 7	2506.63	2451.29	2663.89	2505.02	2829.45	3020.54	3249.54	3218.76	2010.16	1958.91	2602.95	2670.32	3649.43	3612.48	2855.24	2869.87	2686.69	2808.34	2717.09	2698.04	3090.82	3058.89	2911.35	3202.64	1869.44	1841.08	2465.72	2599.63	1004.23	1148.65	1689.18	1664.19	2148.79	2554.71
ENSG00000061337	LZTS1	leucine zipper tumor suppressor 1	1251.38	1324.3	1176.36	1307.43	848.449	849.475	1234.32	1235.76	2367.56	2390.7	1945.64	1906.42	593.916	555.478	1046.33	1167.54	909.485	925.353	845.754	907.885	1504.4	1525.86	1494.4	1476.98	371.282	329.517	3529.57	3906.53	711.942	674.764	1047.37	946.772	461.405	426.841
ENSG00000061455	PRDM6	PR/SET domain 6	30.97	26.7535	26.3828	14.7354	16.3719	9.97426	7.34715	30.7582	10.185	19.0494	10.8134	8.02702	5.43879	1.87661	12.0162	24.0895	13.5744	16.1399	35.3082	25.6143	8.30586	21.491	11.9988	13.1874	20.1333	18.9802	8.75323	8.62232	13.0632	7.74478	6.74998	3.86122	3.69716	12.6659
ENSG00000061656	SPAG4	sperm associated antigen 4	21.2918	5.01629	16.2953	22.7729	87.6377	84.7812	23.091	23.521	64.8139	49.2109	68.7425	46.8243	367.662	352.803	85.0378	83.5104	87.7115	59.1795	75.5431	72.5739	63.3322	57.3094	71.9929	64.0529	766.843	797.168	150.152	187.843	180.163	230.407	371.811	306.195	506.51	656.727
ENSG00000061676	NCKAP1	NCK associated protein 1	5727.51	5900.83	5763.87	5631.61	5519.25	5570.63	5407.5	5055.21	7497.11	7594.35	8032.06	8041.74	6215.45	6314.8	5739.13	6070.56	5579.08	5433.76	5794.65	6032.17	5592.96	5569.76	5897.96	5674.33	4865.75	4788.81	8660.31	8102.52	7462.33	7010.48	6594.73	6697.68	8938.24	7303.8
ENSG00000061794	MRPS35	mitochondrial ribosomal protein S35	1019.11	959.784	950.558	917.614	800.296	791.292	866.963	797.905	975.911	1015.97	1269.81	1301.72	1043.16	1109.08	1027.85	926.644	890.69	946.873	874.494	843.85	887.689	981.423	954.451	972.096	1049.3	955.337	1548.65	1565.57	1695.49	1462.31	977.622	1010.87	1045.56	1148.16
ENSG00000061918	GUCY1B1	guanylate cyclase 1 soluble subunit beta 1	514.876	498.285	561.799	484.929	1057.43	1030.67	547.887	598.881	634.25	614.343	658.847	635.473	982.245	1013.37	597.113	619.904	894.866	787.267	885.989	981.882	571.028	487.13	543.219	503.003	670.321	662.725	88.2056	98.5408	1467.97	1328.71	619.873	644.052	229.224	210.887
ENSG00000061936	SFSWAP	splicing factor SWAP	2606.32	2463	2605.69	2541.19	2153.38	2229.25	2709	2748.34	2321.26	2397.05	2636.93	2583.36	3157.76	3043.87	2430.05	2673.94	2322.27	2229.1	2358.26	2251.21	2235.32	2433.86	2148.88	2271.99	2215.85	2131.05	1803.16	1973.89	2723.67	2867.51	2142.55	1955.32	2071.89	2046.81
ENSG00000061938	TNK2	tyrosine kinase non receptor 2	1438.17	1501.54	1513.13	1568.65	4079.49	3870.01	2766.73	2603.59	2964.77	2916.14	2528.8	2841.57	3333.98	3520.53	2562.23	2649.85	3602.44	3652.99	3696.69	3897.65	3820.7	3818.24	3588.74	3566.24	2042.35	2292.91	2544.5	2804.72	4545.98	5284.36	3383.99	3590.17	2772.13	3328.6
ENSG00000061987	MON2	MON2 homolog, regulator of endosome-to-Golgi trafficking	1934.65	1876.09	1879.39	1774.95	2142.79	2285.77	1835.74	2062.61	1879.6	1897	2053.78	1971.97	2470.3	2426.46	1938.31	1858.11	2245	2241.65	2353.33	2315.25	2059.85	1815.99	1854.36	1812.32	2575.29	2474.28	3923.47	3768.57	1758.63	1736.28	1675.12	1971.93	2530.33	1801.09
ENSG00000062038	CDH3	cadherin 3	41.6159	30.0977	53.5416	57.6021	443.004	535.285	441.878	416.141	251.848	260.342	397.78	366.567	398.119	471.03	414.097	351.707	420.806	389.15	367.862	391.33	276.17	275.801	509.404	501.119	507.478	470.814	100.999	101.62	1346.05	1200.44	587.248	563.353	110.175	140.592
ENSG00000062194	GPBP1	GC-rich promoter binding protein 1	4126.75	4472.86	3894.57	3907.56	3785.76	3778.58	3443.71	3586.05	3399.02	3271.73	3753.8	3911.83	4072.56	4066.62	4183.49	3778.84	4347.99	4311.14	4426.66	4338.78	3536.22	3830.77	3660.73	3622.75	3387.73	3197.11	2656.94	2510.94	4715.8	4539.89	3196.68	3365.83	2820.19	2893.53
ENSG00000062282	DGAT2	diacylglycerol O-acyltransferase 2	16.4528	11.7047	12.4155	5.35833	35.6329	31.5852	22.0414	21.7117	24.0737	28.5741	40.9365	10.7027	38.0715	50.6686	20.3351	28.9074	30.2814	21.5198	32.8448	28.4604	21.8029	19.7001	25.0884	16.9552	84.6784	83.8292	7.40658	20.324	93.6193	80.3521	79.3122	96.9167	18.4858	42.4308
ENSG00000062370	ZNF112	zinc finger protein 112	453.903	463.171	401.95	432.685	234.022	226.083	416.688	284.061	422.216	387.337	475.791	383.959	206.674	230.823	217.216	240.895	207.793	224.165	213.491	276.065	332.235	308.038	299.97	337.219	113.694	97.5371	237.01	208.783	263.44	277.36	230.624	261.791	159.717	121.593
ENSG00000062485	CS	citrate synthase	6413.68	6537.9	6267.48	6427.32	6335.92	6990.3	6387.82	6489.99	6847.12	7078.43	6602.37	6690.52	8058.11	8319.03	7587.77	7840.34	6486.48	6995.74	6109.14	6545.88	6586.55	6674.75	6785.87	7077.84	4713.57	4508.32	3917.41	4503.93	4458.89	3944.03	4236.74	4135.37	5534.64	5495.11
ENSG00000062524	LTK	leukocyte receptor tyrosine kinase	4.83906	13.3768	13.9674	18.7542	8.66747	3.32475	2.09918	0	12.9628	4.76235	8.49626	24.0811	8.70206	7.50645	2.77297	3.21194	13.5744	8.9666	9.03233	5.69207	9.3441	3.58184	7.63561	3.76782	17.1725	6.85396	8.0799	3.69528	16.8732	19.362	7.31247	5.40571	8.87317	10.766
ENSG00000062598	ELMO2	engulfment and cell motility 2	1396.55	1234.01	1326.9	1369.05	2146.64	2322.34	1742.32	1718.84	2176.82	2181.15	1970.36	2026.82	1968.84	2041.76	1503.87	1496.76	2089.41	2117.91	1984.65	2005.03	1693.36	1712.12	1530.39	1625.81	1604.15	1643.9	1456.4	1431.92	2624.06	2453.64	2188.12	2159.97	1634.14	1742.2
ENSG00000062650	WAPL	WAPL cohesin release factor	2581.15	2409.49	2353.5	2507.7	1743.12	1740.51	2036.21	2149.46	1698.12	1630.31	1781.13	1765.94	2096.11	2034.25	2206.36	2245.14	2154.15	2263.17	2196.5	2363.63	1837.67	1823.15	1774.73	1895.21	1791.87	1856.37	2344.52	2456.74	3308.79	3019.98	1683.56	1705.12	1722.14	1290.66
ENSG00000062716	VMP1	vacuole membrane protein 1	1572.69	1566.75	1662.12	1703.95	1219.22	1251.77	1540.8	1574.1	1674.98	1844.61	2507.94	2628.85	1273.76	1229.18	1330.1	1233.38	1054.63	1099.3	1139.72	1085.76	1560.46	1570.64	1644.93	1588.13	1632.58	1595.92	4329.48	4792.78	2860.29	2648.23	1894.49	1885.44	2293.72	2604.74
ENSG00000062725	APPBP2	amyloid beta precursor protein binding protein 2	2528.89	2417.85	2486.19	2491.62	1969.44	2129.51	2252.43	2475.13	2251.82	2236.71	2454.65	2516.47	1511.98	1536.95	2018.72	1964.1	2107.16	2146.6	2072.51	2114.6	2105.54	2202.83	2052.89	2115.63	2159.59	2278.15	3027.27	2954.99	2720.4	2567.88	2072.24	1900.11	2554	2004.38
ENSG00000062822	POLD1	DNA polymerase delta 1, catalytic subunit	1484.62	1677.11	1561.24	1655.72	820.52	919.295	1386.51	1443.83	1034.24	1063.59	950.037	1012.74	1125.83	975.839	1918.9	1968.92	1422.18	1411.34	1381.13	1329.1	1233.42	1452.43	1331.87	1292.36	596.894	633.201	451.801	461.91	384.819	434.676	576.56	534.779	414.821	549.701
ENSG00000063015	SEZ6	seizure related 6 homolog	704.567	698.936	727.856	731.412	2672.47	2845.99	1938.6	1983	1457.39	1531.89	1474.49	1462.26	883.259	1009.62	1064.82	1069.58	800.89	790.854	765.285	815.389	2401.43	2415.95	1892.54	1874.49	97.7058	92.2649	77.4324	71.4421	660.233	637.492	1631.81	1640.25	560.489	652.294
ENSG00000063046	EIF4B	eukaryotic translation initiation factor 4B	8995.8	9420.59	8633.4	8964.49	10554.1	10740.6	8268.69	8491.08	6277.68	6645.06	6539.81	6562.09	17497.7	18593.5	11473.6	11831.2	12037.4	12659	12228.1	12832.8	11911.6	12264.2	10957.1	11567.2	10670.1	10619.9	7517	7418.27	10561	10279.3	8225.97	7762.99	9898.76	10022.5
ENSG00000063127	SLC6A16	solute carrier family 6 member 16	728.762	754.116	723.976	817.146	260.987	249.357	337.969	351.006	327.773	311.14	233.261	222.081	404.646	341.544	441.827	391.856	277.753	292.311	308.741	315.91	273.055	295.501	344.693	271.283	276.537	283.121	261.924	306.092	160.024	165.061	97.3122	106.956	355.666	361.612
ENSG00000063169	BICRA	BRD4 interacting chromatin remodeling complex associated protein	1034.59	1040.04	1121.27	1138.65	1125.81	1035.66	1158.75	1261.09	1289.8	1308.06	1129.23	1181.31	953.964	949.566	1097.17	1165.93	1062.98	1178.21	1163.53	1249.41	1152.44	1196.33	1082.07	973.98	833.756	884.161	581.08	758.764	1418.44	1408.1	764.997	698.109	788.973	800.486
ENSG00000063176	SPHK2	sphingosine kinase 2	549.717	601.955	626.204	617.548	378.479	385.672	689.582	656.779	1105.54	1077.88	848.854	808.053	216.464	212.057	371.578	388.644	357.111	450.123	419.593	465.327	470.319	417.284	513.767	533.146	361.808	423.891	781.731	740.288	358.148	375.622	520.311	456.011	524.257	639.628
ENSG00000063177	RPL18	ribosomal protein L18	2692.45	3001.41	2666.99	2780.97	3195.41	3567.46	2843.35	3168.1	2286.08	2303.39	2228.34	2244.89	5840.17	6314.8	3913.59	4376.26	3896.9	3968.62	3443.78	3539.05	3427.21	3623.03	3839.62	4052.29	3608.6	3596.75	2209.18	2044.11	1999.21	1930.39	2361.93	1972.31	3106.35	4233.58
ENSG00000063180	CA11	carbonic anhydrase 11	683.275	794.246	713.889	747.487	1041.06	1070.57	604.565	615.165	1462.94	1408.07	1021.87	949.864	814.731	797.561	693.243	769.259	739.283	817.754	704.522	648.896	738.184	641.149	715.566	783.706	1413.48	1507.34	1038.94	989.719	1453.82	1522.82	1898.43	1849.91	692.847	969.575
ENSG00000063241	ISOC2	isochorismatase domain containing 2	374.543	332.747	421.349	432.685	492.119	478.765	570.978	627.83	449.993	439.723	509.776	480.283	568.897	559.231	710.805	713.05	528.357	564.896	436.015	483.826	604.252	642.94	629.392	776.17	876.392	943.21	1152.73	1095.03	677.107	701.871	994.497	887.309	1008.58	1510.41
ENSG00000063244	U2AF2	U2 small nuclear RNA auxiliary factor 2	7017.6	7108.08	7312.7	7532.48	5183.14	5635.46	7306.21	7570.15	6150.83	6452.98	6220.04	6178.13	4629.5	4789.12	6436.99	6796.46	5950.81	5799.59	5652.6	5879.91	6182.68	6121.36	6591.71	6864.96	4348.2	4330.12	5874.09	6180.97	6762.36	7130.04	5134.48	4699.88	4587.43	5203.16
ENSG00000063245	EPN1	epsin 1	3059.25	3215.44	3293.2	3268.58	3800.2	3951.47	3950.67	3969.62	4417.53	4660.75	3915.23	3970.7	4110.64	4207.37	3644.61	3568.46	3311.11	3577.67	3247.53	3245.9	3709.61	3796.75	3650.91	4105.03	3867.37	4211.5	5365.73	5684.57	4221.03	4476.48	4890.92	4288.66	4951.23	6896.59
ENSG00000063322	MED29	mediator complex subunit 29	1060.72	1130.34	1111.18	1102.48	891.786	932.594	1131.46	1273.75	1274.98	1273.13	1408.84	1561.26	1046.42	1009.62	920.626	1021.4	979.445	1081.37	826.048	865.195	1075.61	1040.52	1226.06	1345.11	1395.71	1451.46	4544.95	4662.21	1359.66	1259.01	2332.68	2195.49	2425.33	2612.34
ENSG00000063438	AHRR	aryl hydrocarbon receptor repressor	5.80687	5.01629	3.87983	6.69792	14.4458	18.2862	8.39674	9.04654	6.48139	3.1749	10.041	13.3784	23.9307	18.7661	12.0162	6.42387	34.4581	53.7996	32.8448	54.0747	3.1147	0	2.1816	1.88391	14.8039	16.3441	50.4994	55.4292	0	6.77668	34.3124	38.6122	65.8094	36.7311
ENSG00000063587	ZNF275	zinc finger protein 275	1287.19	1257.42	1354.06	1267.25	1325.16	1401.38	1270.01	1318.99	1013.87	928.657	1058.94	1026.12	906.102	915.787	935.416	910.584	843.701	864.38	742.293	916.424	959.327	918.741	872.641	768.634	1417.62	1407.17	2363.37	2339.73	1794.01	1732.89	1686.93	1661.87	1638.58	1179.2
ENSG00000063601	MTMR1	myotubularin related protein 1	1617.21	1703.87	1634.96	1634.29	1208.63	1208.55	1146.15	1195.95	1533.31	1603.32	1550.95	1535.84	1159.55	1193.53	1272.79	1321.71	1327.16	1269.67	1220.19	1206.72	1175.28	1216.03	1300.23	1286.71	1308.67	1244.78	1521.72	1607.45	1704.74	1571.71	1702.12	1709.36	1423.4	1319.15
ENSG00000063660	GPC1	glypican 1	4330.95	4145.13	4662	4960.48	6693.21	6986.97	8821.82	8892.75	8717.46	8813.51	7953.28	8085.89	4960.18	5186.96	7010.07	7124.08	7118.21	7485.31	7750.56	8057.13	8962.03	9382.62	8694.78	8684.81	3270.48	3464.41	4067.56	4171.35	3109.57	3422.23	9581.59	8566.12	5916.93	7018.81
ENSG00000063761	ADCK1	aarF domain containing kinase 1	329.056	295.961	291.763	281.312	577.831	659.964	474.416	472.23	312.958	311.14	318.996	313.054	502.544	394.089	336.454	319.588	450.044	450.123	419.593	398.445	344.693	274.01	357.783	410.692	536.494	497.703	398.609	386.773	538.311	470.98	299.811	328.976	365.279	426.841
ENSG00000063854	HAGH	hydroxyacylglutathione hydrolase	584.558	647.101	692.162	685.867	922.604	969.166	811.335	817.807	1193.5	1365.21	1130.78	1107.73	781.01	756.275	989.026	981.247	859.364	878.726	830.974	953.422	873.154	934.859	1054.8	958.909	1161.22	1265.35	1795.76	1763.26	827.333	941.475	1463.06	1350.27	1581.64	2094.31
ENSG00000063978	RNF4	ring finger protein 4	1879.49	1912.88	1856.89	1829.87	1288.56	1447.93	1571.24	1530.67	1687.01	1749.37	1970.36	1942.54	2015.62	1822.19	1941.08	1890.23	1689.49	1741.31	1601.19	1586.66	1739.04	1864.35	1749.65	1993.17	1671.66	1654.97	2104.81	1941.25	2513.57	2576.11	1857.93	1817.48	1875.94	2055.68
ENSG00000064012	CASP8	caspase 8	118.073	112.03	117.947	112.525	19.261	21.6109	32.5374	39.8048	65.7398	60.323	78.0112	69.5675	15.2286	35.6557	49.9135	52.997	29.2372	32.2797	20.528	28.4604	141.2	111.037	113.443	139.409	91.7843	77.5025	307.71	338.734	201.39	210.077	141.187	110.431	190.773	195.055
ENSG00000064042	LIMCH1	LIM and calponin homology domains 1	1787.55	1815.9	1679.19	1738.78	1669.93	1800.35	1492.52	1548.77	4471.23	4773.46	7283.62	7281.85	1204.15	1178.51	903.064	717.868	1230.05	1217.66	1303.94	1381.75	2235.32	2111.49	1746.37	1774.64	438.196	435.49	6219.51	5863.18	3298.45	3162.29	3686.05	3436.88	6257.81	4565.43
ENSG00000064102	INTS13	integrator complex subunit 13	665.854	658.806	650.259	665.773	388.11	508.687	576.226	626.021	553.696	504.809	706.735	759.891	543.879	564.861	627.616	666.477	564.904	564.896	576.427	563.515	535.728	610.703	690.477	644.296	282.459	268.359	428.908	393.547	696.701	575.05	308.811	295.77	372.673	414.175
ENSG00000064115	TM7SF3	transmembrane 7 superfamily member 3	1232.99	1255.74	1288.1	1332.89	1578.44	1612.51	1541.85	1451.07	1330.54	1389.02	1537.05	1501.05	2609.53	2544.69	1983.6	2041.19	1637.28	1633.71	1427.11	1444.36	1768.11	1719.28	1842.36	1912.17	1336.5	1352.34	3128.27	3025.2	1460.9	1496.2	1386.56	1342.55	2894.13	2999.92
ENSG00000064199	SPA17	sperm autoantigenic protein 17	497.455	476.548	417.47	432.685	258.098	269.305	460.771	459.564	300.921	257.167	249.481	240.811	201.235	210.181	608.205	658.447	441.69	450.123	424.519	368.562	431.905	479.966	500.678	503.003	331.608	353.77	483.448	470.532	120.834	105.039	273.937	277.236	336.441	229.253
ENSG00000064201	TSPAN32	tetraspanin 32	21.2918	23.4094	24.8309	22.7729	22.1502	19.9485	5.24796	14.4745	45.3697	39.6862	37.0746	37.4594	25.0184	7.50645	24.9567	28.9074	14.6186	12.5532	9.85345	19.9223	36.3381	26.8638	26.1792	16.9552	20.1333	26.8886	18.8531	17.2446	8.70877	22.7503	29.8124	37.0677	22.1829	18.9989
ENSG00000064225	ST3GAL6	ST3 beta-galactoside alpha-2,3-sialyltransferase 6	178.077	185.603	172.264	156.731	212.834	152.939	154.29	162.838	100.924	104.772	111.996	123.081	311.099	347.173	188.562	167.021	325.786	292.311	290.677	287.45	177.538	214.91	209.434	178.971	55.6627	47.4505	59.9259	88.0708	63.6829	85.1926	53.9998	74.1355	162.675	177.956
ENSG00000064270	ATP2C2	ATPase secretory pathway Ca2+ transporting 2	79.3605	56.8513	69.8369	79.0354	30.8177	44.8842	36.7357	39.8048	46.2956	46.036	50.9776	44.1486	29.3695	45.0387	18.4865	41.7552	39.679	44.833	22.9914	34.1524	24.9176	10.7455	22.9068	26.3747	37.898	37.9604	18.8531	11.0858	56.0627	55.1816	15.1874	23.1673	36.9716	44.964
ENSG00000064300	NGFR	nerve growth factor receptor	213.886	178.914	231.238	263.898	498.861	556.896	108.108	90.4654	532.4	531.795	242.53	330.446	1688.2	1876.61	217.216	200.746	422.895	477.023	392.496	372.831	764.139	823.822	1114.8	1169.91	1090.16	1140.39	70.0258	67.1309	9420.71	9871.21	634.498	681.12	547.179	642.162
ENSG00000064309	CDON	cell adhesion associated, oncogene regulated	4991.97	4974.49	4822.63	4943.06	226.317	257.668	99.7113	103.131	679.62	612.755	560.753	632.797	422.05	367.816	165.454	130.083	265.223	249.271	211.028	243.336	362.343	295.501	205.071	243.024	2934.73	2792.2	739.984	825.895	779.979	746.403	577.685	593.084	956.084	657.361
ENSG00000064313	TAF2	TATA-box binding protein associated factor 2	1813.68	1844.32	1796.36	1864.7	1198.04	1162	1398.06	1492.68	1406.46	1371.56	1440.5	1359.24	1072.53	1152.24	1330.1	1422.89	1079.69	1117.24	1249.75	1226.64	1146.21	1280.51	1160.61	1232.08	998.376	916.849	869.263	868.391	1165.34	1089.59	878.059	912.021	979.007	740.956
ENSG00000064393	HIPK2	homeodomain interacting protein kinase 2	5224.24	5439.33	5323.9	5445.41	6736.55	6807.43	8875.35	9269.09	7062.86	7278.45	6005.31	6285.16	4361.91	4479.48	6185.57	6065.74	5129.04	5320.78	5452.24	5488.58	7182.49	7246.05	5918.69	5890.98	4941.55	4716.58	12882.7	12878	5186.62	4647.35	5738.6	5627.35	9019.58	5562.23
ENSG00000064419	TNPO3	transportin 3	3160.87	3071.64	2982.04	3074.34	2530.9	2565.05	3024.93	2990.79	3431.43	3478.1	3420.13	3661.66	2928.24	2916.26	3280.43	3183.03	3165.97	3220.8	2950.29	3169.06	2388.97	2509.08	2455.39	2304.02	1576.32	1557.96	2438.11	2304.01	3288.65	3371.88	2639.24	2447.24	2573.96	2137.37
ENSG00000064490	RFXANK	regulatory factor X associated ankyrin containing protein	687.146	633.725	756.567	668.452	607.686	611.755	718.971	691.156	548.14	523.858	573.884	520.419	836.486	975.839	851.302	910.584	891.734	961.219	807.983	796.89	802.554	856.059	796.285	906.16	785.199	888.379	552.8	556.139	451.767	440	568.686	478.019	763.832	1128.53
ENSG00000064545	TMEM161A	transmembrane protein 161A	542.942	576.873	633.188	696.583	647.171	608.43	708.475	718.295	509.252	457.185	546.078	533.797	845.188	882.008	731.14	785.319	786.271	912.8	807.162	794.044	736.107	822.031	783.195	855.294	1049.89	1128.27	620.806	588.781	594.373	585.699	670.498	608.143	692.847	1055.7
ENSG00000064547	LPAR2	lysophosphatidic acid receptor 2	2273.39	2439.59	2289.1	2348.29	3404.39	3509.28	3437.42	3571.57	2473.11	2698.66	2076.95	2136.53	2558.41	2433.97	2789.61	2919.65	2967.57	3104.24	3279.56	3452.24	2736.78	2808.16	2689.92	2778.76	1225.76	1176.25	227.584	287	920.408	1041.67	1148.06	1136.36	897.669	1164.63
ENSG00000064601	CTSA	cathepsin A	1243.64	1267.45	1232.23	1255.19	674.136	723.134	1074.78	1154.34	1642.57	1641.42	1506.16	1670.96	529.738	564.861	832.816	743.563	739.283	803.407	727.513	640.358	1191.89	1051.27	1083.17	1143.53	1289.72	1344.96	5602.07	5714.75	1354.21	1468.6	1154.25	1018.59	3158.11	3659.81
ENSG00000064607	SUGP2	SURP and G-patch domain containing 2	8725.79	9198.2	8838.25	9070.32	10233.4	10777.2	9411.7	9896.92	11284.1	11104.2	9660.25	10053.8	8886.98	9234.81	11254.6	11108.5	11859.9	12506.6	11080.2	11200.6	9638.95	10014.8	9643.77	9598.51	6533.26	6522.33	5415.55	5539.22	5808.2	5900.56	5311.67	5778.32	4661.37	4472.97
ENSG00000064651	SLC12A2	solute carrier family 12 member 2	1001.68	929.686	938.919	1083.72	601.907	653.314	828.128	821.426	790.729	682.603	898.287	856.216	755.992	752.522	614.675	546.029	480.325	514.683	465.575	509.44	697.692	705.622	692.659	710.233	1409.92	1356.03	2959.26	2887.86	1256.78	1284.67	2065.49	1618.62	6806.46	4786.45
ENSG00000064652	SNX24	sorting nexin 24	674.564	667.167	689.834	614.869	391.962	420.581	501.705	524.699	367.587	427.024	421.724	496.337	601.53	686.84	523.167	521.94	711.09	656.355	660.181	720.047	383.108	474.593	542.128	457.79	794.082	792.951	665.919	702.719	360.87	315.6	433.686	379.944	559.01	563
ENSG00000064655	EYA2	EYA transcriptional coactivator and phosphatase 2	493.584	404.647	419.798	486.269	33.7068	23.2733	13.6447	10.8559	259.255	317.49	295.052	223.419	128.355	93.8307	133.103	93.1462	109.639	129.119	137.948	125.226	571.028	508.621	599.941	553.869	81.1254	80.6658	18.8531	14.1652	68.5815	72.1233	27.5624	27.8008	10.352	4.43307
ENSG00000064666	CNN2	calponin 2	3893.5	4018.05	4109.51	4403.21	1431.09	1512.76	2185.25	2250.78	2298.11	2335.14	3604.73	3576.04	3277.41	3469.86	2631.55	2683.57	2626.12	2759.92	2015.85	2147.33	1075.61	1194.54	1562.03	1657.84	3152.64	3266.18	969.588	1109.82	1083.7	1182.05	1102.5	885.379	448.095	490.171
ENSG00000064687	ABCA7	ATP binding cassette subfamily A member 7	511.972	498.285	568.007	663.094	1206.7	1171.98	463.92	428.806	1534.24	1663.65	1060.49	1182.65	712.481	745.015	864.243	823.862	744.504	821.34	947.573	858.08	685.234	730.695	697.022	712.117	2023.4	2195.38	1407.92	1621	822.434	894.522	1208.25	1188.48	1052.21	1134.87
ENSG00000064692	SNCAIP	synuclein alpha interacting protein	885.547	867.818	852.01	775.619	1068.02	1050.62	1298.35	1317.18	895.357	1000.09	937.679	866.918	964.841	990.852	1166.5	1239.81	1476.48	1483.08	1505.94	1532.59	1606.15	1602.87	1339.5	1335.69	982.388	924.23	1458.42	1435	269.428	270.099	693.56	649.458	3126.31	2586.38
ENSG00000064703	DDX20	DEAD-box helicase 20	1713.03	1702.19	1528.65	1555.26	584.572	535.285	941.484	971.599	959.245	982.631	986.339	992.675	625.461	713.113	723.746	802.984	655.748	563.102	638.832	660.28	655.125	676.967	746.108	796.893	666.768	634.255	704.972	694.712	1020.01	969.55	681.185	681.506	559.01	621.263
ENSG00000064726	BTBD1	BTB domain containing 1	1734.32	1819.24	1684.62	1541.86	1977.15	2076.31	1727.63	1818.35	2027.75	2062.1	2203.62	2050.9	1718.66	1608.26	1839.4	1761.75	1529.73	1612.19	1617.61	1657.82	1827.29	1780.17	2106.34	2013.9	1598.23	1503.65	3133.66	3033.21	3133.52	2824.91	2463.18	2466.16	2707.8	2744.07
ENSG00000064763	FAR2	fatty acyl-CoA reductase 2	109.363	132.096	105.531	95.1104	271.581	260.993	172.133	222.545	152.776	104.772	141.347	152.513	120.741	88.2008	175.622	144.537	179.6	209.818	165.866	184.992	221.144	239.983	267.246	278.818	40.8588	27.4158	67.3325	72.6738	125.733	111.331	93.3747	130.509	70.246	82.3284
ENSG00000064932	SBNO2	strawberry notch homolog 2	2.90343	3.34419	3.10386	4.01875	5.77831	4.98713	6.29755	10.8559	7.4073	1.58745	2.31716	4.01351	14.1409	13.1363	1.84865	3.21194	8.35348	26.8998	13.1379	9.96113	10.3823	3.58184	10.908	7.53563	5.32941	12.6535	11.4465	13.5494	8.16447	9.68098	2.81249	6.17796	9.6126	9.49943
ENSG00000064933	PMS1	PMS1 homolog 1, mismatch repair system component	974.586	896.244	870.634	909.577	732.882	758.044	1020.2	1034.92	728.693	785.787	773.932	767.918	555.844	577.997	920.626	992.489	857.276	902.04	890.916	836.735	986.321	993.96	1018.81	989.052	516.36	535.663	657.839	680.547	755.486	766.249	437.623	500.028	612.988	562.366
ENSG00000064961	HMG20B	high mobility group 20B	2419.53	2422.87	2441.19	2502.34	1042.02	1015.71	1442.14	1451.07	986.097	1062	1078.25	1134.49	1452.16	1523.81	1933.69	2068.49	1697.84	1662.41	1513.33	1460.02	1686.09	1676.3	1704.92	1689.87	1797.19	2010.32	1675.23	1826.08	1034.17	1096.85	1067.06	919.743	1312.49	1770.69
ENSG00000064989	CALCRL	calcitonin receptor like receptor	64.8433	73.5723	83.0283	54.9229	62.5984	66.4951	39.8845	28.9489	12.9628	22.2243	22.3992	16.054	65.2655	48.7919	70.2486	64.2387	84.579	59.1795	113.315	83.9581	393.49	379.675	427.594	429.531	95.3372	72.2302	447.761	379.998	84.9105	71.6392	36.5624	41.3151	128.661	110.827
ENSG00000064995	TAF11	TATA-box binding protein associated factor 11	1383	1401.22	1336.99	1437.37	1448.43	1519.41	1515.61	1617.52	1647.2	1644.6	1487.62	1372.62	1917.72	2026.74	1595.38	1504.79	1552.7	1567.36	1444.35	1474.25	1300.91	1169.47	1552.21	1435.54	1301.56	1231.6	1553.36	1627.15	1217.59	1144.29	1161.56	1161.07	1679.99	1827.06
ENSG00000064999	ANKS1A	ankyrin repeat and sterile alpha motif domain containing 1A	2445.66	2486.41	2407.82	2409.91	3481.43	3557.49	2978.74	3108.39	3796.24	3851.15	2945.11	2881.7	2263.62	2302.6	2460.55	2428.22	2446.52	2627.21	2630.05	2628.31	2809.46	2752.64	2583.02	2624.28	2182.1	2198.01	2017.96	1989.29	2732.38	2769.24	2409.18	2402.45	2361	2013.88
ENSG00000065000	AP3D1	adaptor related protein complex 3 subunit delta 1	5632.66	5830.6	5766.98	6022.77	6047	6248.88	6008.92	6025	5923.99	6110.09	5849.29	6207.56	7587.11	7609.67	6340.86	6462.42	6152.34	6048.87	6102.57	6126.09	6007.22	5938.68	6099.76	6203.71	7290.04	7407.55	10152.4	10106	6196.83	6139.68	6510.91	6670.26	7331.46	7671.11
ENSG00000065029	ZNF76	zinc finger protein 76	1762.38	1795.83	1731.18	1882.11	2102.34	1959.94	1665.7	1807.5	1598.12	1600.15	1501.52	1506.4	1919.89	1899.13	2235.94	2248.36	2464.28	2533.96	2504.42	2494.55	2295.53	2222.53	2125.97	2238.08	2000.9	2000.3	2061.72	2237.49	1901.78	1817.12	1955.81	1829.45	1785.73	1844.16
ENSG00000065054	NHERF2	NHERF family PDZ scaffold protein 2	30.97	35.114	46.5579	36.1687	154.088	144.627	135.397	166.456	313.884	371.463	305.866	367.905	139.233	129.486	166.378	150.961	144.097	104.013	134.664	153.686	335.349	354.602	430.866	429.531	227.98	287.866	2015.26	1988.68	541.577	612.806	667.123	605.054	1804.21	2490.12
ENSG00000065057	NTHL1	nth like DNA glycosylase 1	270.987	304.322	261.5	266.577	241.726	231.07	276.043	376.336	276.848	258.754	290.418	288.973	276.29	257.096	313.346	362.949	271.488	290.518	247.978	244.759	324.967	356.393	414.504	420.111	190.674	225.126	267.31	263.597	304.807	333.51	255.374	200.784	314.998	491.437
ENSG00000065060	BLTP3A	bridge-like lipid transfer protein family member 3A	1187.5	1234.01	1307.5	1460.15	1374.27	1373.12	1505.12	1436.59	1589.79	1563.64	2028.29	2108.43	1559.84	1666.43	1394.8	1498.37	1495.27	1544.05	1358.95	1356.14	1283.26	1312.74	1188.97	1341.34	1292.09	1320.18	1760.75	1593.9	1931.17	1925.06	1342.68	1441.39	1782.77	1264.06
ENSG00000065135	GNAI3	G protein subunit alpha i3	5325.86	5290.51	5078.7	5178.83	3113.55	3198.41	3220.15	3504.63	2769.4	2900.27	2880.23	2905.78	1779.57	1829.7	1850.5	1854.89	3058.42	3093.48	3028.29	3106.45	2735.74	2718.61	3098.97	2850.35	2838.8	2803.8	4339.58	4234.17	2834.7	2535.45	2246.62	2317.51	2993.96	3114.55
ENSG00000065150	IPO5	importin 5	10157.2	10291.8	9750.01	9954.44	8380.48	8564.57	11596.9	11709.8	5779.54	5691	6406.18	6330.64	14574.9	14911.6	11620.6	11580.6	12355.8	12463.6	12198.6	12048.7	8616.29	8915.19	8812.58	8991.89	6114.02	5868.05	6778.37	6687.22	5567.08	4943.59	4096.11	3907.17	6179.43	5426.71
ENSG00000065154	OAT	ornithine aminotransferase	1295.9	1361.09	1247.75	1303.41	1680.53	1712.25	1238.52	1268.33	1098.13	1035.02	1111.47	1192.01	1430.4	1512.55	1233.05	1191.63	1217.52	1205.11	1129.04	1183.95	1671.55	1574.22	1589.3	1801.02	2188.02	2135.27	4187.41	4087.59	2978.4	2760.53	2550.37	2529.87	2668.61	3063.88
ENSG00000065183	WDR3	WD repeat domain 3	2105.96	2048.32	1932.15	2073.67	937.049	1009.06	1321.44	1295.46	1025.91	1092.16	1225.01	1185.32	1139.97	1195.4	1241.37	1122.57	984.666	871.553	924.582	1034.53	1178.39	1251.85	1258.78	1169.91	1112.07	1097.69	1757.38	1637.62	1962.19	1809.37	1122.18	1135.2	1377.56	1174.13
ENSG00000065243	PKN2	protein kinase N2	3660.26	3615.07	3441.41	3540.52	1787.42	1787.06	2138.02	2256.21	1733.31	1701.74	1801.21	1735.17	2671.53	2567.21	2190.65	2140.76	2355.68	2358.21	2534.8	2575.66	2153.29	2188.5	1975.44	2032.74	1916.22	1725.09	1932.44	1928.94	1590.98	1461.34	1252.12	1327.49	1413.79	1132.33
ENSG00000065268	WDR18	WD repeat domain 18	829.414	874.507	849.683	965.839	626.947	714.822	687.483	812.379	887.95	1022.32	953.899	1000.7	1059.48	1110.96	1226.58	1252.66	1223.78	1258.91	1127.4	1181.1	911.568	925.905	1047.17	1009.77	1226.36	1356.03	979.015	1024.21	924.762	959.385	1684.68	1437.53	1005.63	1499.01
ENSG00000065308	TRAM2	translocation associated membrane protein 2	1450.75	1394.53	1395.96	1433.35	583.609	526.974	1071.63	1085.59	1174.06	1204.87	1627.42	1561.26	554.756	600.516	766.264	706.626	632.776	638.422	604.345	529.363	958.289	1017.24	908.637	1039.92	1566.85	1544.25	5758.95	6041.17	1476.68	1413.42	1063.68	900.051	5823.02	4212.68
ENSG00000065320	NTN1	netrin 1	344.541	307.666	373.24	325.519	7585.96	7538.88	8184.72	8295.68	14184	14504.5	15460.1	15965.7	5245.17	5130.66	8052.71	8352.64	6873.87	6943.73	7816.25	7994.51	17849.3	18729.4	14912.3	15608.2	206.07	223.545	93808.3	96851.4	17900.9	18542	14978.2	11557.4	103681	102142
ENSG00000065328	MCM10	minichromosome maintenance 10 replication initiation factor	1406.23	1384.5	1423.9	1450.77	427.595	440.53	997.113	964.361	678.694	638.154	742.265	808.053	496.018	559.231	1082.38	1165.93	934.545	867.967	775.959	784.083	689.387	813.077	841.008	793.125	162.843	194.547	162.945	197.697	66.4044	55.1816	34.8749	39.7706	59.1545	32.2981
ENSG00000065357	DGKA	diacylglycerol kinase alpha	373.575	336.091	409.71	480.91	426.632	357.411	228.811	151.982	405.55	382.575	481.198	422.756	565.634	679.334	522.243	478.579	405.144	356.871	408.097	389.907	592.831	610.703	509.404	525.61	612.882	566.77	610.033	665.766	348.351	416.766	709.31	728.999	666.227	686.492
ENSG00000065361	ERBB3	erb-b2 receptor tyrosine kinase 3	28.0665	25.0815	16.2953	14.7354	13.4827	11.6366	1.04959	1.80931	12.0369	11.1121	17.7649	17.3919	17.4041	26.2726	12.0162	11.2418	26.1046	3.58664	16.4224	18.4992	9.3441	12.5364	13.0896	7.53563	233.31	280.485	23.5664	24.0193	121.378	125.369	25.8749	22.3951	8.87317	13.2992
ENSG00000065413	ANKRD44	ankyrin repeat domain 44	307.764	275.896	277.02	321.5	922.604	914.308	807.137	837.71	642.583	654.029	649.578	627.445	452.507	405.348	487.119	505.88	391.569	496.749	542.761	540.747	500.428	551.603	578.125	438.95	94.745	114.936	166.311	138.573	1366.19	1238.68	628.31	713.554	310.561	261.551
ENSG00000065427	KARS1	lysyl-tRNA synthetase 1	3685.42	3788.97	3425.11	3500.33	2830.41	2726.3	3251.64	3273.04	3205.51	3408.25	3649.53	3779.39	3719.04	3725.08	3468.99	3396.62	3200.43	3348.13	3022.55	3112.14	3062.79	3175.3	3403.3	3353.36	2356.78	2395.72	3773.99	3443.38	2560.38	2392.65	2589.74	2419.44	2881.56	3112.01
ENSG00000065457	ADAT1	adenosine deaminase tRNA specific 1	875.869	907.949	876.065	948.425	623.094	631.703	814.484	841.328	808.321	771.5	746.127	749.189	519.948	531.082	891.048	875.253	460.485	468.056	405.634	384.215	462.014	474.593	498.496	553.869	566.102	584.696	444.395	405.249	432.173	417.25	654.185	651.002	625.559	493.337
ENSG00000065485	PDIA5	protein disulfide isomerase family A member 5	571.976	588.578	496.618	557.267	430.484	473.778	533.193	560.886	211.108	204.781	249.481	247.5	531.914	491.673	528.713	529.97	462.574	455.503	376.894	368.562	689.387	759.349	682.842	668.787	701.113	697.522	826.843	880.092	349.439	388.691	587.248	593.856	607.073	728.923
ENSG00000065491	TBC1D22B	TBC1 domain family member 22B	623.27	632.053	678.194	562.625	618.279	659.964	606.664	674.872	702.767	747.688	875.888	995.351	617.846	570.49	629.464	645.599	483.458	530.823	555.078	502.325	601.137	693.085	618.484	683.858	586.235	582.059	997.868	1059.31	1464.71	1413.91	990.559	973.028	1026.33	940.444
ENSG00000065518	NDUFB4	NADH:ubiquinone oxidoreductase subunit B4	1452.68	1501.54	1434.76	1332.89	1295.3	1328.24	1077.93	1186.91	1371.28	1466.8	1302.25	1352.55	2030.84	2199.39	1526.98	1734.45	1558.97	1468.73	1451.74	1376.06	1228.23	1264.39	1358.05	1605.09	1641.46	1683.44	1255.75	1253.32	1011.31	901.783	1239.18	1194.28	1322.84	1600.34
ENSG00000065526	SPEN	spen family transcriptional repressor	7362.14	7613.06	7730.17	7922.29	5460.5	5519.09	5992.12	6062.99	5733.25	5698.94	5115.52	5400.85	4718.69	4950.51	4752.87	5139.1	5544.62	5475	5632.89	5665.03	4957.56	5109.49	3866.89	3918.53	3879.22	3706.41	2764.67	2964.23	8040.91	7826.1	3668.61	3649.63	2858.64	1694.07
ENSG00000065534	MYLK	myosin light chain kinase	475.195	508.317	422.901	471.533	270.618	265.98	547.887	512.034	91.6653	107.946	158.339	180.608	300.221	251.466	570.308	574.937	436.469	389.15	432.731	378.523	258.52	247.147	286.881	246.792	277.129	273.631	422.175	382.461	234.048	231.375	228.374	177.616	162.675	97.5275
ENSG00000065548	ZC3H15	zinc finger CCCH-type containing 15	1879.49	1896.16	1750.58	1942.4	1679.56	1792.04	1964.84	1905.2	1860.16	1881.13	2021.34	2029.5	2043.9	2156.23	1728.49	1721.6	1671.74	1585.29	1672.62	1778.77	1573.96	1703.16	1879.45	1897.1	1149.38	1100.32	1903.49	1936.33	2073.78	1978.31	1391.62	1458.77	1408.62	1454.05
ENSG00000065559	MAP2K4	mitogen-activated protein kinase kinase 4	1324.93	1414.59	1264.05	1339.58	1998.33	2021.45	1780.11	1709.8	1971.27	1955.74	2012.07	2084.35	1659.92	1848.46	1914.27	1989.8	1572.54	1545.84	1625	1720.43	1753.58	1758.68	1809.64	1944.19	1727.91	1694.51	2638.09	2482	2960.98	2700.51	1954.12	2064.21	2856.42	2521.15
ENSG00000065600	PACC1	proton activated chloride channel 1	1006.52	901.26	983.925	901.539	1014.09	1073.9	853.319	872.087	876.839	903.258	882.067	830.797	1071.44	1058.41	1023.23	1027.82	903.22	928.939	950.858	974.767	821.242	865.013	948.997	866.598	891.788	779.77	580.406	540.742	1219.23	1228.52	910.122	810.471	971.612	1043.67
ENSG00000065609	SNAP91	synaptosome associated protein 91	959.101	943.063	983.149	985.933	2770.7	2879.24	1474.68	1577.72	2859.22	2779.62	2161.91	2178	1320.54	1257.33	1301.45	1283.17	1524.51	1683.93	1643.06	1664.93	1525.16	1550.94	1548.94	1482.64	625.317	580.478	1028.17	1094.42	2902.2	2627.9	2725.87	2976.62	3310.43	2876.43
ENSG00000065613	SLK	STE20 like kinase	2024.66	2036.61	1818.86	2026.79	1718.08	1655.73	1828.39	1914.25	1474.98	1531.89	1555.59	1668.28	2538.83	2820.55	2039.06	2089.37	2235.6	2227.3	2293.39	2262.6	1936.3	1814.2	1814	1736.96	1938.72	1796.79	2162.05	2009	2296.39	2143.37	1394.43	1446.41	1619.35	1291.92
ENSG00000065615	CYB5R4	cytochrome b5 reductase 4	496.487	521.694	513.689	505.023	375.59	407.282	496.457	542.793	717.582	660.379	675.067	603.364	400.295	347.173	459.389	457.701	407.232	399.91	373.61	405.56	417.37	392.211	380.69	405.04	226.796	245.688	326.563	307.324	460.476	402.245	404.436	430.526	347.533	317.281
ENSG00000065621	GSTO2	glutathione S-transferase omega 2	28.0665	45.1466	41.9022	32.15	311.066	272.63	153.24	115.796	44.4438	28.5741	19.3097	29.4324	402.47	332.161	400.232	356.525	110.684	102.219	126.453	120.957	370.649	408.329	345.784	416.344	294.302	318.446	80.799	99.1567	50.6197	62.4423	572.06	634.013	515.383	485.738
ENSG00000065665	SEC61A2	SEC61 translocon subunit alpha 2	1507.85	1411.25	1409.93	1419.96	1617.93	1665.7	1287.85	1233.95	1742.57	1795.4	1573.35	1450.22	1596.83	1520.06	1161.87	1193.23	1186.19	1257.12	1169.28	1273.6	1093.26	1097.83	1087.53	1147.3	1076.54	1125.1	1348	1337.08	1582.82	1442.95	1451.81	1485.41	1503.26	1452.15
ENSG00000065675	PRKCQ	protein kinase C theta	17.4206	25.0815	13.1914	10.7167	65.4875	44.8842	29.3886	32.5676	92.5912	98.4218	88.8246	108.365	64.1777	60.0516	26.8054	27.3015	93.9766	96.8392	117.42	78.266	68.5234	75.2186	101.445	62.169	95.3372	91.2104	37.7062	35.721	60.9614	73.0914	82.1247	69.1159	30.3167	12.0326
ENSG00000065717	TLE2	TLE family member 2, transcriptional corepressor	4.83906	5.01629	5.43176	2.67917	1950.18	1921.71	1156.65	1152.53	1771.27	1796.99	1638.23	1786.01	729.885	942.06	998.27	1058.33	1130.85	1163.86	1163.53	1146.95	2528.1	2636.23	2086.7	2087.37	41.451	41.1238	667.265	722.427	1392.31	1623.5	1561.49	1555.3	1546.15	1802.36
ENSG00000065802	ASB1	ankyrin repeat and SOCS box containing 1	1514.62	1611.9	1508.48	1685.2	1531.25	1665.7	1381.26	1528.87	1683.31	1646.18	1985.81	1915.78	1864.42	2094.3	1600	1663.78	1618.49	1856.09	1794.15	1763.12	1682.98	1850.02	1543.48	1655.95	1689.42	1660.24	2412.52	2401.32	2575.07	2290.04	1712.81	1638.7	1727.31	1761.83
ENSG00000065809	FAM107B	family with sequence similarity 107 member B	2368.23	2361	2217.71	2312.12	2212.13	2365.56	2564.15	2625.31	2438.85	2281.16	2328.75	2398.74	1856.8	1910.39	2179.56	2211.42	2272.15	2171.71	2363.19	2335.17	1874.01	2020.16	2036.53	2042.16	2391.13	2321.38	2505.44	2360.67	2825.45	2697.6	1871.43	1816.71	3140.36	2830.2
ENSG00000065833	ME1	malic enzyme 1	304.861	262.519	272.364	278.633	265.802	275.955	379.952	398.048	733.322	685.778	1312.29	1371.28	312.186	257.096	371.578	372.585	394.702	358.664	347.334	321.602	470.319	549.812	583.579	548.217	259.957	239.361	2002.47	1872.27	367.401	394.016	956.809	891.17	1921.04	1965.75
ENSG00000065882	TBC1D1	TBC1 domain family member 1	2429.21	2720.5	2412.48	2590.75	1126.77	1133.74	1579.64	1693.51	1008.32	1120.74	974.753	977.959	1509.81	1546.33	1776.55	1888.62	2018.41	1890.16	1886.11	1986.53	1634.18	1615.41	1649.29	1699.28	1450.78	1376.59	2635.39	2672.92	433.261	430.803	451.123	384.192	2677.48	2644.64
ENSG00000065883	CDK13	cyclin dependent kinase 13	2662.45	2514.83	2581.64	2577.36	1940.55	1885.14	2353.19	2370.19	2099.97	2133.53	2035.24	2183.35	2093.93	2161.86	1952.17	2060.46	2121.78	1952.92	2146.41	2218.48	1999.64	2016.57	1641.66	2000.71	2405.93	2380.96	2949.16	2928.51	3018.68	2819.58	2068.87	2256.11	2661.95	2011.98
ENSG00000065911	MTHFD2	methylenetetrahydrofolate dehydrogenase (NADP+ dependent) 2, methenyltetrahydrofolate cyclohydrolase	691.017	635.397	848.131	917.614	541.235	462.141	543.689	531.937	544.436	477.822	1963.41	2064.28	980.07	865.119	829.118	862.405	602.495	652.768	561.647	594.821	555.455	497.875	713.384	808.196	2474.62	2392.03	1390.42	1285.96	4346.22	4169.6	1230.75	1300.85	1802.73	1808.06
ENSG00000065923	SLC9A7	solute carrier family 9 member A7	367.768	337.764	360.048	330.877	1041.06	982.465	632.904	645.923	916.653	863.572	828.772	884.31	886.523	761.905	680.302	608.662	935.59	867.967	925.403	977.613	966.595	961.723	867.187	847.758	892.38	953.228	995.848	927.515	1402.66	1397.45	1719.56	1626.73	861.437	701.691
ENSG00000065970	FOXJ2	forkhead box J2	1126.53	1168.8	1113.51	1200.27	1486.95	1555.99	1147.2	1221.28	1210.17	1311.23	1302.25	1317.77	1281.38	1351.16	1048.18	1146.66	1260.33	1312.71	1294.09	1195.34	1323.75	1196.33	1104.98	1154.84	1127.47	1102.43	1371.56	1298.89	2571.26	2397.98	1875.37	1853.39	1115.8	874.581
ENSG00000065978	YBX1	Y-box binding protein 1	26512.2	28034.4	26405.3	28655	18633.1	19267	19583.3	21225	21915.4	23343.4	18870.2	20134.4	18813.9	19708.2	19846.2	21142.6	19266.3	20700.3	16880.6	18038.2	15946.2	16875.8	17856.4	19536.1	14266.8	14280	15885.8	16590	16327.9	15760.1	16329.3	13547.1	19538.7	20135.6
ENSG00000065989	PDE4A	phosphodiesterase 4A	93.8777	93.6374	90.788	99.1292	635.614	748.07	399.895	323.866	622.213	509.571	488.921	553.864	350.258	367.816	395.611	391.856	477.192	425.017	374.431	358.601	453.708	426.239	376.326	386.201	263.51	256.233	140.725	174.91	1945.32	1864.56	1113.75	1099.29	434.785	412.275
ENSG00000066027	PPP2R5A	protein phosphatase 2 regulatory subunit B'alpha	770.378	724.018	741.047	744.808	306.25	325.826	377.853	392.62	343.513	449.248	491.239	488.31	462.297	544.218	415.021	391.856	409.32	439.363	417.95	397.022	589.716	531.903	505.041	506.771	662.031	684.342	573.673	570.921	587.842	545.523	511.311	472.614	578.975	591.498
ENSG00000066032	CTNNA2	catenin alpha 2	3538.32	3762.22	3222.59	3335.56	2914.19	3032.18	1430.59	1393.17	3613.84	3643.19	2660.88	2493.73	1849.19	1942.29	1790.42	1928.77	2526.93	2524.99	2591.46	2865.96	1785.76	1764.05	1769.28	1761.45	5514.75	5306.55	474.694	453.288	3214.62	3034.5	1623.37	1576.54	1027.81	959.443
ENSG00000066044	ELAVL1	ELAV like RNA binding protein 1	3916.73	3824.09	4090.12	4120.56	3256.08	3371.3	3709.26	3734.41	3211.99	3440	3790.88	3580.05	3873.51	4027.21	3723.18	3810.96	3480.27	3496.97	3392.87	3556.12	3013.99	3184.25	3213.5	3375.96	3237.91	3285.68	3865.56	3944.71	3902.62	3645.86	2515.49	2678.14	2610.93	2634.51
ENSG00000066056	TIE1	tyrosine kinase with immunoglobulin like and EGF like domains 1	16.4528	10.0326	14.7434	22.7729	6.74136	13.299	9.44633	7.23723	0	1.58745	2.31716	4.01351	59.8267	73.1879	3.6973	9.63581	14.6186	8.9666	13.1379	14.2302	6.2294	3.58184	4.3632	1.88391	37.3059	37.4332	12.7932	19.0923	0.544298	2.42024	1.125	0.772245	11.0915	8.23284
ENSG00000066084	DIP2B	disco interacting protein 2 homolog B	2070.15	2023.24	1880.94	2075.01	2771.66	2777.83	2768.82	2822.52	2934.22	3019.33	3353.71	3292.42	3066.39	2933.15	2609.37	2710.88	2722.19	2711.5	2847.65	2814.73	2721.21	2704.29	2491.39	2552.69	1976.62	1961.81	3586.13	3469.87	3275.04	3024.34	2749.49	2618.3	2682.66	2011.35
ENSG00000066117	SMARCD1	SWI/SNF related, matrix associated, actin dependent regulator of chromatin, subfamily d, member 1	6287.87	6389.08	5967.95	6116.54	4525.38	4652.99	5604.82	5690.28	5821.21	6165.65	5613.71	5796.85	5820.59	5618.58	5781.65	6022.38	5698.12	5625.64	5343.85	5414.58	4410.41	4423.57	4554.09	4764.4	3374.7	3253	2012.57	2395.16	2901.65	2539.8	2804.62	2891.28	2789.13	2598.41
ENSG00000066135	KDM4A	lysine demethylase 4A	1435.26	1458.07	1371.91	1351.64	909.121	997.426	1136.71	1089.2	1245.35	1363.62	1225.01	1343.19	638.514	705.607	898.443	953.945	829.083	932.526	771.032	1000.38	993.589	1194.54	1046.08	934.418	849.152	821.948	822.13	766.155	1229.57	1259.5	897.747	907.774	667.706	690.292
ENSG00000066136	NFYC	nuclear transcription factor Y subunit gamma	2204.67	2188.77	2190.55	2144.67	1180.7	1278.37	1548.15	1717.03	1602.75	1547.76	1713.16	1807.42	1332.5	1561.34	1399.43	1498.37	1480.65	1578.12	1318.72	1304.91	1369.43	1371.84	1509.67	1371.48	1572.18	1496.27	1146	1209.59	1614.93	1516.53	1319.06	1226.32	1205.27	1300.79
ENSG00000066185	ZMYND12	zinc finger MYND-type containing 12	26.1309	36.7861	24.0549	30.8104	36.596	24.9357	8.39674	9.04654	6.48139	6.34979	7.72388	1.33784	45.6858	46.9153	43.4432	25.6955	21.9279	25.1065	25.4547	32.7294	46.7205	48.3548	51.2677	39.5621	150.408	144.46	132.645	136.109	31.5693	30.9791	78.1872	74.9077	111.654	98.1608
ENSG00000066230	SLC9A3	solute carrier family 9 member A3	208.079	264.191	248.309	208.975	417.964	478.765	287.588	345.578	131.48	115.884	145.981	169.905	286.08	319.024	199.654	200.746	276.709	328.177	351.44	379.946	147.429	98.5005	102.535	94.1954	471.357	537.772	393.895	493.936	130.632	145.699	189.562	172.983	302.427	248.252
ENSG00000066248	NGEF	neuronal guanine nucleotide exchange factor	178.077	158.849	203.303	227.729	231.132	260.993	172.133	195.405	113.887	128.583	102.728	94.9864	119.653	129.486	96.1297	139.719	120.081	152.432	143.696	108.149	361.305	304.456	221.433	235.488	404.443	405.965	155.538	188.459	412.578	385.787	430.311	435.16	71.7248	89.2947
ENSG00000066279	ASPM	assembly factor for spindle microtubules	6972.11	6820.48	6636.06	6679.16	1240.41	1260.08	2887.43	2710.34	1714.79	1739.84	1605.79	1586.67	978.982	1103.45	4371.13	4636.43	2914.32	2928.49	3087.41	3039.57	2242.58	2215.37	2103.06	2070.41	535.309	495.594	121.199	115.17	20.139	20.8141	42.7498	35.9094	60.6334	36.0978
ENSG00000066322	ELOVL1	ELOVL fatty acid elongase 1	742.311	834.376	796.917	723.375	393.888	382.347	608.764	615.165	619.435	579.419	900.604	845.513	397.032	493.549	518.546	480.185	609.804	521.856	544.403	499.479	659.278	617.867	647.936	695.162	406.219	429.163	1087.42	1036.53	549.741	554.236	451.686	485.356	655.875	790.353
ENSG00000066336	SPI1	Spi-1 proto-oncogene	20.324	15.0489	20.1751	2.67917	11.5566	11.6366	10.4959	10.8559	5.55547	6.34979	9.26865	18.7297	6.52655	3.75323	10.1676	11.2418	14.6186	7.17328	15.6013	12.8072	19.7264	7.16367	10.908	7.53563	3.55294	1.58168	3.36663	3.0794	2.17719	3.38834	0.562498	5.79184	5.17602	7.59955
ENSG00000066382	MPPED2	metallophosphoesterase domain containing 2	93.8777	81.9327	104.755	104.487	677.025	831.189	748.359	640.495	2544.41	2644.69	1906.25	1794.04	912.629	912.034	1475.22	1321.71	1676.96	1789.73	1739.95	1929.61	2538.48	2634.44	2483.75	2584.72	58.6235	72.7574	96.9588	62.2039	1198.54	1146.71	1155.37	1188.1	232.921	209.621
ENSG00000066405	CLDN18	claudin 18	20.324	28.4256	32.5906	14.7354	23.1132	34.9099	22.0414	19.9024	15.7405	12.6996	29.3507	12.0405	30.4572	26.2726	26.8054	28.9074	29.2372	32.2797	31.2026	24.1913	28.0323	25.0729	16.362	7.53563	65.7294	47.9777	24.2397	27.7146	7.07587	7.26073	15.1874	9.65306	22.9224	9.49943
ENSG00000066422	ZBTB11	zinc finger and BTB domain containing 11	982.328	1038.37	1104.2	936.369	939.939	935.918	859.616	837.71	918.505	941.357	1089.07	1098.36	1131.27	1238.56	837.437	905.766	965.871	1038.33	977.134	1131.3	933.371	863.223	882.458	827.035	1101.41	1077.65	1136.57	1067.32	2425.94	2306.01	834.185	978.048	850.346	727.023
ENSG00000066427	ATXN3	ataxin 3	816.833	787.558	791.485	756.865	734.809	766.356	637.103	694.774	624.065	776.262	760.802	797.351	1332.5	1298.62	781.978	708.232	875.027	975.566	833.438	839.581	644.743	696.667	626.12	574.592	680.388	612.111	527.887	513.644	1046.69	992.784	422.999	441.724	424.433	390.743
ENSG00000066455	GOLGA5	golgin A5	843.931	757.46	782.174	807.769	861.931	852.8	689.582	730.961	778.692	757.213	848.854	848.189	1284.64	1375.56	905.837	889.707	811.332	729.881	781.707	768.43	859.657	775.468	904.274	830.803	2137.09	2120.51	4000.23	3916.38	3000.71	2792.96	2005.31	2063.82	2148.79	2070.24
ENSG00000066468	FGFR2	fibroblast growth factor receptor 2	2238.55	2121.89	2044.67	1990.62	1454.21	1419.67	1965.89	1945.01	2953.66	2895.51	2301.72	2457.61	1258.54	1428.1	1380.94	1442.16	1868.05	1931.4	2314.74	2393.52	2067.12	2111.49	1472.58	1527.85	8036.16	7859.38	1005.27	921.972	1091.86	1081.85	1125.56	1056.82	2416.46	2060.74
ENSG00000066557	LRRC40	leucine rich repeat containing 40	2067.24	1966.39	1922.07	1973.21	1377.16	1557.65	1425.35	1391.36	1680.53	1566.81	1382.57	1396.7	1382.54	1341.78	1380.94	1332.95	1457.68	1434.66	1522.36	1458.59	1341.4	1235.73	1431.13	1388.44	757.96	681.705	702.278	776.009	1055.39	1049.42	1065.93	1088.09	954.606	819.484
ENSG00000066583	ISOC1	isochorismatase domain containing 1	822.639	874.507	713.113	736.771	680.878	635.028	985.567	958.933	559.251	560.369	590.877	595.337	744.026	677.457	893.821	955.551	774.785	722.708	771.854	742.815	724.687	669.803	788.649	845.875	872.839	889.96	501.627	474.227	750.043	690.254	759.372	728.999	408.905	428.108
ENSG00000066629	EML1	EMAP like 1	1867.88	1852.68	1797.14	1937.04	1590	1635.78	2291.26	2580.07	1229.61	1155.66	1418.88	1523.8	1185.66	1184.14	1466.9	1562.61	2251.26	2247.03	2345.94	2460.4	1402.65	1212.45	1307.87	1275.41	2182.1	2176.4	2327.01	2142.03	867.067	841.277	1017.56	1013.57	1552.07	1378.68
ENSG00000066651	TRMT11	tRNA methyltransferase 11 homolog	604.882	712.313	645.604	676.49	790.666	743.083	514.3	475.848	463.882	458.773	491.239	555.202	1246.57	1242.32	914.156	908.978	828.038	850.033	804.698	825.35	627.093	571.303	629.392	599.083	712.364	667.47	992.481	1073.48	396.793	388.691	674.435	750.622	1185.31	1122.2
ENSG00000066654	THUMPD1	THUMP domain containing 1	1722.7	1663.74	1640.39	1705.29	1339.61	1418.01	1548.15	1423.93	1369.42	1365.21	1508.47	1531.82	1811.12	1775.28	1330.1	1292.8	1213.34	1316.3	1349.1	1393.13	1311.29	1302	1428.95	1301.78	1726.73	1671.84	2581.53	2541.74	2682.84	2550.94	1249.87	1434.06	1737.66	1574.37
ENSG00000066697	MSANTD3	Myb/SANT DNA binding domain containing 3	822.639	951.423	862.874	802.41	696.286	804.591	805.037	839.519	901.839	974.693	943.858	957.891	726.622	758.152	745.929	682.537	680.808	720.914	723.407	675.934	703.922	748.604	733.018	668.787	509.255	516.683	1312.31	1241.61	744.055	713.004	1093.5	1026.31	874.008	1002.51
ENSG00000066735	KIF26A	kinesin family member 26A	493.584	471.531	487.307	462.156	3638.41	3751.99	3758.59	4007.62	687.953	650.854	596.283	607.378	3127.3	3325.36	3439.41	3494.59	3424.93	3694.24	3647.42	3714.08	2520.83	2636.23	2481.57	2599.79	1257.74	1321.76	131.972	166.288	711.397	794.808	1110.93	948.703	927.247	992.374
ENSG00000066739	ATG2B	autophagy related 2B	1458.49	1427.97	1325.35	1339.58	1760.46	1916.72	1399.11	1461.92	1415.72	1465.21	1503.07	1447.54	2325.63	2503.4	1272.79	1215.72	1768.85	1592.47	1878.72	1884.08	1380.85	1459.6	1120.25	1166.14	1558.56	1420.88	1275.28	1345.7	1794.55	1700.46	1321.87	1376.91	1237.07	1034.8
ENSG00000066777	ARFGEF1	ADP ribosylation factor guanine nucleotide exchange factor 1	1999.5	1897.83	1889.48	2030.81	1779.72	1758.8	2017.32	1992.05	2075.9	2036.7	2116.34	2175.32	1863.33	1861.6	1829.24	1888.62	1907.73	1744.9	1981.36	1889.77	1967.45	1810.62	1834.73	1891.44	1329.98	1289.6	2195.71	2053.34	2147.8	2016.55	1618.31	1638.7	2075.58	1636.44
ENSG00000066827	ZFAT	zinc finger and AT-hook domain containing	159.689	162.193	195.543	150.033	97.2682	114.704	128.05	130.27	213.886	188.906	196.959	145.824	104.425	106.967	107.222	155.779	106.507	86.0793	109.209	75.4199	115.244	100.291	169.074	109.267	119.023	122.844	146.785	132.414	138.796	152.475	144.562	113.52	147.886	161.49
ENSG00000066855	MTFR1	mitochondrial fission regulator 1	888.451	871.162	829.507	831.881	658.727	716.485	710.574	707.44	503.696	565.132	476.563	532.459	786.449	803.191	867.94	788.531	919.927	851.827	857.25	833.888	705.998	703.831	799.557	770.518	636.568	597.349	612.726	545.054	864.345	784.159	380.811	429.368	615.207	595.931
ENSG00000066923	STAG3	STAG3 cohesin complex component	289.376	259.175	303.403	283.992	360.181	437.205	371.556	396.239	399.994	447.66	298.142	334.459	258.886	225.194	389.14	334.041	316.388	362.25	347.334	314.487	305.24	315.202	279.245	220.417	241.6	209.309	151.498	133.03	164.922	191.683	228.374	223.179	242.533	205.188
ENSG00000066926	FECH	ferrochelatase	828.446	809.295	788.381	727.394	508.491	580.17	492.259	439.662	574.066	579.419	829.544	842.837	809.292	746.892	684.924	743.563	578.478	597.175	605.987	584.86	983.207	900.832	975.176	1017.31	1108.52	1126.69	1084.05	1101.19	1081.52	1045.06	1110.93	1124.77	1154.99	1085.47
ENSG00000066933	MYO9A	myosin IXA	1159.44	1105.26	1208.18	1094.44	1653.56	1836.93	1182.89	1230.33	1502.76	1501.73	1446.68	1380.65	1443.45	1508.8	1267.25	1125.78	1322.98	1090.34	1409.04	1451.48	1291.56	1387.96	1084.26	1034.27	1070.03	1038.11	1135.23	1089.49	3009.42	2728.58	1489.49	1550.67	1143.16	627.596
ENSG00000067048	DDX3Y	DEAD-box helicase 3 Y-linked	2456.3	2215.53	2237.89	2428.66	0.963052	1.66238	0	0	2249.04	2330.37	2812.26	2881.7	5194.04	5110.02	3161.19	3332.38	3259.94	3070.16	3370.7	3467.89	2811.53	2813.53	2773.91	2801.37	3544.06	3403.78	4.03995	3.69528	3263.07	3163.74	3542.05	3480.51	3275.68	2789.67
ENSG00000067057	PFKP	phosphofructokinase, platelet	1587.21	1698.85	1684.62	1796.38	4390.55	4631.38	1023.35	1069.3	1176.83	1122.33	1771.08	1836.85	4107.37	4089.14	1062.97	1018.18	1710.37	1839.95	1226.75	1252.26	1265.61	1362.89	1295.87	1292.36	5632	5740.46	5061.39	4984.32	4811.59	5021.04	11628.5	10360.8	10127.2	9665.99
ENSG00000067064	IDI1	isopentenyl-diphosphate delta isomerase 1	4373.54	4606.63	4232.89	4313.46	3844.5	4117.71	5201.78	5306.7	3549.02	3646.37	2890.27	2788.05	2139.62	2233.17	4555.99	4570.59	4267.58	4425.91	4580.21	4761.42	3105.35	3178.88	3692.36	3993.88	1592.9	1636.51	2565.37	2532.5	2484.72	2245.99	1553.62	1571.52	981.225	1034.8
ENSG00000067066	SP100	SP100 nuclear antigen	20.324	13.3768	15.5193	30.8104	21.1871	46.5466	16.7935	37.9955	7.4073	6.34979	18.5373	16.054	27.1939	9.38307	42.5189	38.5432	28.193	28.6931	22.9914	17.0762	161.964	161.183	116.716	109.267	4.1451	5.27228	56.5593	62.2039	4.89868	8.71288	57.9373	61.7796	8.13374	12.0326
ENSG00000067082	KLF6	KLF transcription factor 6	1516.56	1528.3	1551.93	1527.12	3116.44	3409.54	2174.76	2324.96	1756.46	1881.13	2537.29	2603.43	1548.97	1544.45	1627.73	1572.24	2107.16	2042.59	1985.47	1822.89	1505.44	1525.86	1482.4	1460.03	1036.87	1050.76	2246.21	2326.18	7289.78	6481.41	1740.37	1750.29	2378.75	2037.31
ENSG00000067113	PLPP1	phospholipid phosphatase 1	155.818	172.226	170.712	163.429	226.317	227.746	171.084	195.405	178.701	192.081	174.56	151.176	242.57	200.798	190.411	192.716	229.721	200.852	210.207	253.297	354.037	311.62	278.154	340.987	192.451	205.092	431.601	458.83	236.225	221.694	242.437	240.554	490.243	553.5
ENSG00000067141	NEO1	neogenin 1	5474.91	5678.44	5503.93	5511.05	5437.39	5585.59	4421.93	4479.85	3921.24	4159.11	3719.82	3893.11	3339.42	3310.35	3657.55	3820.6	3336.17	3566.91	3510.29	3539.05	2405.59	2383.71	2288.5	2189.1	5210.98	5020.79	5095.05	5034.82	7253.86	6693.43	5347.11	4993.33	3955.96	2754.84
ENSG00000067167	TRAM1	translocation associated membrane protein 1	2158.22	2141.96	2243.32	2294.71	1471.54	1471.2	2107.58	1825.59	1404.61	1404.89	1657.54	1590.69	2202.71	2246.31	1972.51	2047.61	1837.77	1897.33	1830.28	1744.62	2196.9	2238.65	2213.24	2288.95	3040.72	3121.72	8187.63	8071.72	3541.75	2911.55	1807.87	1950.69	3240.93	2785.87
ENSG00000067177	PHKA1	phosphorylase kinase regulatory subunit alpha 1	212.918	227.405	237.446	234.427	502.713	543.597	451.325	376.336	801.84	784.199	791.697	698.351	1261.8	1116.58	628.54	722.686	686.029	568.482	651.97	673.087	727.801	723.531	716.656	681.975	270.616	250.96	890.809	861.616	1164.8	1144.29	572.623	593.084	1101.01	906.879
ENSG00000067182	TNFRSF1A	TNF receptor superfamily member 1A	1181.7	1234.01	1392.08	1387.81	442.041	487.077	731.566	761.719	795.359	706.415	1727.83	1922.47	849.539	912.034	891.048	836.71	825.95	812.374	634.726	587.706	1253.15	1257.22	1265.33	1265.99	2038.2	2130	3527.55	4209.54	2510.3	2383.46	1889.99	1736.39	2074.84	2335.59
ENSG00000067191	CACNB1	calcium voltage-gated channel auxiliary subunit beta 1	1047.17	1108.6	1111.18	1101.14	1866.39	1846.9	1194.44	1302.7	1875.9	1779.53	1462.9	1596.04	1130.18	1191.65	1135.07	1082.42	1305.23	1413.14	1436.96	1414.48	1178.39	1158.72	1116.98	1139.76	1046.93	1013.33	284.143	375.687	1469.06	1546.05	1508.62	1513.21	933.162	1024.67
ENSG00000067208	EVI5	ecotropic viral integration site 5	930.067	1030.01	981.597	951.104	707.843	766.356	718.971	774.384	838.876	784.199	891.335	937.824	796.239	698.1	641.481	663.265	750.769	729.881	697.953	628.974	712.228	571.303	573.761	608.502	1134.57	1068.69	2753.9	2879.24	1058.12	1070.72	916.309	912.021	1083.27	825.184
ENSG00000067221	STOML1	stomatin like 1	313.571	304.322	274.692	278.633	736.735	733.108	683.285	591.644	559.251	574.656	483.515	486.973	339.38	332.161	390.065	401.492	391.569	396.324	413.845	409.829	504.581	435.193	556.309	585.895	392.008	433.381	403.322	402.785	1266.58	1291.44	1174.5	1134.04	762.353	915.745
ENSG00000067225	PKM	pyruvate kinase M1/2	17666.4	18006.8	17380.1	18401.9	16908.3	17410.1	14516.9	14988.3	10553.5	11085.2	13796.4	14270.7	23963.3	24985.2	17413.3	18687.1	16413.5	17554.8	13231.5	13736.4	13992.3	14332.7	16450.4	16781.8	23097.7	23668.8	23449.9	23289.5	14870.8	15096	31413.8	27936.3	25232.3	31403.9
ENSG00000067248	DHX29	DExH-box helicase 29	1116.85	1081.85	1008.76	1102.48	830.151	763.031	999.212	929.985	1035.17	955.644	998.697	1007.39	946.349	932.677	731.14	788.531	735.106	826.72	826.869	852.388	718.457	725.322	753.744	783.706	799.411	819.839	917.069	813.577	1146.84	1114.28	756.56	833.638	836.297	786.553
ENSG00000067334	DNTTIP2	deoxynucleotidyltransferase terminal interacting protein 2	2255.97	2103.5	2053.98	2188.88	905.269	1062.26	1372.87	1333.46	1336.09	1382.67	1921.7	1898.39	1334.68	1287.36	1277.42	1475.89	1145.47	1031.16	1169.28	1121.34	1204.35	1357.52	1283.87	1386.56	1173.65	1101.38	1778.93	1712.76	2433.01	2419.28	1209.37	1218.99	1424.14	1521.81
ENSG00000067365	METTL22	methyltransferase 22, Kin17 lysine	761.667	800.934	765.102	818.485	1368.5	1255.09	779.847	834.091	750.915	787.374	746.127	757.216	2127.65	2158.11	1130.45	1071.18	1065.07	1075.99	988.629	1000.38	696.654	710.994	698.113	706.465	1634.35	1588.01	662.552	614.032	1134.32	1141.87	889.309	881.517	785.276	967.676
ENSG00000067369	TP53BP1	tumor protein p53 binding protein 1	5320.06	5390.84	5015.07	4988.61	4308.69	4313.87	5247.96	5447.83	6495.27	6810.15	5490.13	5925.28	3427.52	3300.96	4478.35	4729.58	3939.71	3764.18	4069.47	4112.52	5088.38	5143.52	4255.22	4250.1	3812.9	3805.53	5630.35	5327.98	3735.52	3610.52	4217.05	3920.3	4035.82	2434.39
ENSG00000067445	TRO	trophinin	5619.11	5924.24	5633.51	5618.21	7940.36	8147.31	6118.07	6084.7	6914.71	6956.2	5660.83	5311.21	6062.07	6136.53	4507	4894.99	6285.99	6504.37	6439.23	6706.68	6483.76	6467.01	6401.91	6452.38	7268.13	7560.45	4903.15	5374.78	7163.51	6858	5895.54	5657.85	5823.76	6149.93
ENSG00000067533	RRP15	ribosomal RNA processing 15 homolog	938.777	917.981	944.35	897.521	411.223	458.816	602.466	620.593	496.289	517.508	651.895	622.094	519.948	420.361	570.308	526.758	539.844	581.035	495.136	549.285	489.008	456.684	538.856	627.341	491.49	452.361	564.247	538.279	741.334	715.908	425.811	400.023	386.722	421.142
ENSG00000067560	RHOA	ras homolog family member A	4479.03	4865.8	4528.54	4734.09	3757.83	3866.69	4409.34	4438.23	3261.99	3501.91	3807.87	3962.67	4894.91	5153.18	5058.82	5188.88	5066.38	5299.26	4493.99	4461.16	4709.42	4713.7	5250.03	5314.5	5129.85	5058.75	8248.91	8307.6	2958.26	2706.8	4236.17	3829.95	7448.29	8892.74
ENSG00000067596	DHX8	DEAH-box helicase 8	2066.28	2155.33	2141.67	2262.56	1418.58	1309.95	1755.97	1847.3	1796.27	1819.22	1763.36	1700.39	1713.22	1709.59	1731.26	1949.65	1619.53	1567.36	1493.62	1602.32	1580.19	1516.91	1495.49	1533.5	1557.96	1506.29	1819.32	1821.77	979.192	1010.21	1589.06	1417.07	1691.82	1438.21
ENSG00000067606	PRKCZ	protein kinase C zeta	429.708	364.517	418.246	423.308	860.968	871.086	626.607	703.821	755.544	784.199	702.1	718.418	670.059	576.12	637.783	645.599	718.399	715.534	656.076	693.01	658.24	770.095	746.108	808.196	920.211	950.592	528.56	476.691	1271.48	1354.85	1217.25	1236.75	689.15	707.391
ENSG00000067646	ZFY	zinc finger protein Y-linked	360.994	324.387	332.113	383.121	0	0	0	0	379.624	395.275	415.545	422.756	205.586	155.759	241.249	221.624	138.877	202.645	188.037	187.838	290.705	320.574	281.427	275.051	203.702	209.309	0	0.61588	433.805	350.451	216.562	230.515	175.245	181.756
ENSG00000067704	IARS2	isoleucyl-tRNA synthetase 2, mitochondrial	3726.07	3645.17	3667.21	3693.23	2145.68	2121.19	2099.18	2109.65	1990.71	1976.37	1841.37	1996.05	2613.88	2585.97	2723.06	2710.88	2250.22	2345.66	2456.79	2417.71	2179.25	2188.5	2386.67	2428.36	2375.73	2340.89	2310.18	2141.41	2180.46	2157.89	1876.49	1956.87	3050.89	2932.16
ENSG00000067715	SYT1	synaptotagmin 1	1658.83	1534.98	1458.04	1584.73	6912.79	6958.71	6808.71	7085.25	5951.76	6170.41	4422.69	4479.08	3493.88	3614.36	3774.94	3910.53	3872.88	3961.44	3864.19	4111.1	4476.86	4439.69	4684.99	4800.2	1863.52	1903.82	614.746	583.854	6718.27	6392.35	7043.04	7490.77	6992.8	5665.46
ENSG00000067798	NAV3	neuron navigator 3	521.65	520.022	584.302	529.135	1329.97	1281.69	661.243	736.389	1688.86	1747.78	1751	1761.93	766.869	692.47	556.443	642.387	672.455	679.668	734.903	677.357	872.116	691.294	664.298	781.822	1416.44	1395.04	174.391	163.208	2151.07	1916.83	1111.5	1107.01	711.333	431.274
ENSG00000067829	IDH3G	isocitrate dehydrogenase (NAD(+)) 3 non-catalytic subunit gamma	1135.24	1218.96	1184.9	1154.72	1209.59	1210.21	1183.94	1186.91	1412.94	1358.86	1357.09	1495.7	1562.02	1653.3	1459.51	1490.34	1183.06	1319.88	1120.01	1151.22	1451.45	1405.87	1506.4	1548.57	973.505	933.193	1093.48	1104.89	928.028	976.327	1531.12	1436.76	1429.32	1825.16
ENSG00000067836	ROGDI	rogdi atypical leucine zipper	369.704	406.32	401.95	428.667	515.233	538.61	485.961	479.467	883.32	854.047	682.791	702.364	329.591	339.667	428.886	432.006	437.513	408.877	502.526	465.327	482.778	524.739	550.855	561.404	541.231	538.827	348.109	349.204	470.273	579.407	539.998	480.722	594.503	730.19
ENSG00000067840	PDZD4	PDZ domain containing 4	3783.17	3768.91	3794.47	3737.44	15302.9	16037	10595.6	10463.2	10962.8	11169.3	8805.99	8674.53	9809.4	9989.21	8345.72	8402.43	9892.61	10096.4	10382.3	10785.1	8430.45	8709.23	8177.74	8236.44	3940.21	4188.3	4439.91	4587.69	10562.6	11498.6	10316.8	9551.9	7775.86	9733.12
ENSG00000067842	ATP2B3	ATPase plasma membrane Ca2+ transporting 3	30.0021	28.4256	33.3665	25.4521	517.159	541.935	239.307	240.638	813.877	792.137	552.257	581.959	59.8267	73.1879	87.8108	89.9342	200.483	179.332	146.981	197.799	213.876	193.419	185.436	207.23	116.655	121.79	12.7932	8.62232	903.535	957.449	998.434	952.178	353.448	317.914
ENSG00000067900	ROCK1	Rho associated coiled-coil containing protein kinase 1	2227.9	2459.65	2107.52	2277.29	1925.14	1923.37	1996.32	1990.24	1775.9	1654.12	1840.6	1799.39	2451.81	2479.01	1761.76	1731.23	2264.84	2123.29	2190.75	2093.26	1804.45	1753.31	1692.92	1699.28	1262.48	1293.82	1385.7	1385.11	1539.82	1450.21	1020.93	1079.21	1277.74	865.082
ENSG00000067955	CBFB	core-binding factor subunit beta	1679.15	1576.79	1683.07	1714.67	912.01	905.996	1270.01	1360.6	792.581	866.747	1114.56	1075.62	1107.34	1092.19	1182.21	1063.15	1293.74	1282.22	1193.91	1169.72	1130.64	1158.72	1183.52	1250.91	1150.56	1080.82	1092.81	1281.65	1330.26	1231.9	622.685	676.873	1140.94	1109.53
ENSG00000067992	PDK3	pyruvate dehydrogenase kinase 3	874.901	817.655	795.365	837.239	1828.84	1807	1277.35	1233.95	648.139	631.804	627.179	631.459	1934.03	1880.37	818.951	746.775	1203.94	1153.1	1133.15	1179.68	600.099	522.948	613.03	612.27	1128.06	1048.66	2417.24	2243.65	877.408	873.224	1146.93	1308.57	1345.76	1141.2
ENSG00000068001	HYAL2	hyaluronidase 2	1066.53	1036.7	1028.15	1016.74	947.643	782.98	1143.01	1205	925.912	968.343	890.563	943.175	1100.81	1155.99	1270.02	1448.58	1122.5	1108.27	1058.42	1051.61	939.601	986.796	1060.26	1311.2	1485.13	1604.88	1333.86	1497.2	730.448	765.765	1009.12	831.321	959.782	1339.42
ENSG00000068024	HDAC4	histone deacetylase 4	1151.7	1105.26	1090.23	1070.33	1447.47	1507.78	1695.09	1669.99	1100.91	1106.45	1071.3	1059.57	1118.21	1176.64	1188.68	1328.14	1454.55	1258.91	1490.33	1529.74	1883.35	1971.8	1530.39	1460.03	868.694	901.032	774.324	817.273	1823.4	1672.39	1267.31	1269.96	817.071	715.624
ENSG00000068028	RASSF1	Ras association domain family member 1	571.009	588.578	688.282	523.777	526.789	498.713	509.052	521.081	581.473	511.158	718.321	733.135	711.394	782.548	549.048	600.632	676.632	654.562	578.069	654.588	549.225	492.502	616.303	640.529	688.678	653.235	1275.28	1258.86	1377.07	1332.59	862.872	911.249	645.523	798.586
ENSG00000068078	FGFR3	fibroblast growth factor receptor 3	5191.34	5347.37	5336.32	5549.89	8686.73	9114.81	9231.17	9576.67	7541.56	7783.26	5488.59	5609.55	5786.87	6157.17	4087.36	3857.54	9571	9757.45	10832.2	11237.6	4168.5	4377	2756.45	3029.32	1544.94	1631.77	1305.58	1327.22	1162.62	1240.62	2441.8	2078.5	2035.65	2138.01
ENSG00000068079	IFI35	interferon induced protein 35	58.0687	61.8676	45.006	81.7146	26.9654	44.8842	34.6366	30.7582	62.962	79.3724	92.6865	76.2567	25.0184	31.9024	52.6865	52.997	39.679	53.7996	40.2349	42.6905	193.111	139.692	128.715	146.945	65.1372	88.5743	562.9	557.987	102.872	112.299	173.812	119.312	291.336	426.208
ENSG00000068097	HEATR6	HEAT repeat containing 6	1176.86	1152.07	1188.78	1288.68	1125.81	1132.08	1183.94	1129.01	963.875	1155.66	1013.37	988.661	1366.22	1144.73	1176.66	1175.57	1133.98	1172.83	1156.96	1094.3	1130.64	1079.92	1041.72	992.819	1149.97	1107.18	1362.14	1282.26	915.509	841.277	1056.37	1007.78	1129.11	966.409
ENSG00000068120	COASY	Coenzyme A synthase	1320.09	1381.15	1438.64	1454.79	1627.56	1595.88	1349.78	1250.23	1246.28	1301.71	1272.12	1257.57	1943.82	1957.31	1854.19	1723.2	1804.35	1838.15	1693.97	1848.5	1600.96	1482.88	1749.65	1742.61	2489.43	2545.98	2564.7	2589.16	1442.39	1518.95	1581.18	1588.12	2114.03	2760.54
ENSG00000068137	PLEKHH3	pleckstrin homology, MyTH4 and FERM domain containing H3	834.253	740.739	926.503	866.71	813.779	1004.08	541.59	526.509	544.436	563.544	678.929	683.635	1198.71	1302.37	750.551	807.802	1001.37	957.632	900.769	892.232	979.054	954.559	1016.63	1058.76	1781.21	1727.73	1421.39	1559.41	1565.4	1583.32	1030.5	930.169	963.479	1360.32
ENSG00000068305	MEF2A	myocyte enhancer factor 2A	1040.4	1050.08	999.444	999.329	1123.88	1260.08	1119.92	1136.25	1290.72	1336.63	1345.5	1454.23	1232.43	1191.65	905.837	971.611	1146.51	1303.74	1211.97	1215.26	1075.61	1149.77	991.538	992.819	1492.83	1414.02	1201.89	1205.89	4043.05	3983.72	1473.74	1611.29	1372.38	1072.17
ENSG00000068354	TBC1D25	TBC1 domain family member 25	445.193	451.466	443.076	513.06	514.27	533.623	491.209	495.751	841.654	692.127	728.362	678.283	453.595	377.199	491.74	449.671	490.767	448.33	452.438	499.479	441.249	481.757	505.041	465.325	362.992	353.77	438.335	420.03	1175.14	1204.8	712.685	705.059	432.567	584.532
ENSG00000068366	ACSL4	acyl-CoA synthetase long chain family member 4	1279.45	1234.01	1315.26	1198.93	3408.24	3462.73	2868.54	2829.76	1525.9	1484.26	1284.48	1159.9	1588.13	1512.55	1360.6	1371.5	1219.61	1045.51	1331.86	1336.21	1016.43	1072.76	1114.8	1179.33	761.513	747.609	995.848	935.521	1859.32	1673.84	1477.12	1625.19	1218.58	909.412
ENSG00000068383	INPP5A	inositol polyphosphate-5-phosphatase A	558.427	617.004	569.559	680.508	1030.47	1171.98	1139.86	1230.33	919.431	909.608	984.794	1002.04	916.98	883.885	1121.2	1021.4	910.529	959.426	950.858	943.461	1179.43	1255.43	1126.8	1196.28	709.403	756.572	937.942	923.204	1227.39	1128.8	1623.37	1598.16	1403.44	1542.71
ENSG00000068438	FTSJ1	FtsJ RNA 2'-O-methyltransferase 1	1064.59	1148.73	1127.48	1154.72	1134.47	1175.3	1068.49	1152.53	1289.8	1262.02	1204.92	1157.23	853.89	928.924	1118.43	1124.18	986.755	1011.43	932.793	977.613	997.742	907.995	1119.16	1149.18	973.505	909.468	1747.28	1590.82	1524.58	1621.56	1475.99	1477.3	975.31	1130.43
ENSG00000068489	PRR11	proline rich 11	2222.09	2238.94	2004.32	2105.82	495.009	435.543	1120.96	1271.94	797.21	761.975	828.772	804.04	693.989	681.211	1384.64	1496.76	1377.28	1298.36	1046.93	1099.99	772.445	700.249	778.832	891.088	320.949	300.52	280.777	241.425	44.6324	64.3785	62.9998	64.8686	232.921	182.389
ENSG00000068615	REEP1	receptor accessory protein 1	592.3	632.053	512.913	598.794	3101.99	3126.93	2039.36	2066.23	3631.43	3755.9	2799.91	2793.4	639.602	692.47	1038.94	1018.18	1148.6	1219.46	1243.18	1336.21	1551.12	1814.2	1924.17	1885.79	286.604	258.869	437.661	458.83	2521.73	2295.84	2513.24	2582.39	1500.31	1388.18
ENSG00000068650	ATP11A	ATPase phospholipid transporting 11A	1406.23	1439.68	1555.81	1595.44	2366.22	2536.79	2138.02	2057.18	1287.94	1276.31	1242.77	1299.04	2859.72	2726.72	2603.82	2619.33	2608.37	2657.7	2667	2787.69	2438.81	2288.79	1927.45	1929.12	2115.78	2231.23	1446.3	1447.32	2039.48	2034.46	2495.24	2404	1895.16	1135.5
ENSG00000068654	POLR1A	RNA polymerase I subunit A	2653.74	2757.29	2656.13	2727.39	1416.65	1394.73	2343.74	2455.23	2618.48	2492.29	2719.58	2873.67	1128	1009.62	1955.87	1923.95	1332.38	1350.37	1416.43	1330.52	1944.61	1973.59	1862	2051.58	1654.49	1593.81	1979.58	1803.91	2080.31	2222.75	1769.06	1650.67	2176.89	1594
ENSG00000068697	LAPTM4A	lysosomal protein transmembrane 4 alpha	2812.46	2678.7	2701.91	2776.96	2409.56	2465.31	2535.82	2733.87	2051.82	2052.57	2239.15	2376	2733.54	2963.17	2927.33	3041.7	2933.11	3109.62	2723.66	2762.08	3269.4	3447.52	3605.1	3641.59	3507.34	3335.24	5682.19	6044.86	2442.27	2238.73	3349.11	3133.38	2905.96	3239.94
ENSG00000068724	TTC7A	tetratricopeptide repeat domain 7A	543.91	643.757	624.652	653.717	779.109	653.314	566.78	613.356	578.695	644.504	650.35	560.554	527.562	482.29	585.097	605.45	697.515	692.221	686.457	644.627	685.234	752.186	698.113	723.421	1084.83	1115.61	996.521	1032.83	576.412	556.172	795.935	837.886	817.071	817.585
ENSG00000068745	IP6K2	inositol hexakisphosphate kinase 2	4196.43	4364.17	4242.21	4133.95	4568.72	4677.93	4134.34	4275.4	5509.18	5744.98	4954.87	5205.52	5344.15	5474.08	4052.24	4186.76	4484.77	4510.2	4431.59	4594.92	4146.7	4047.47	3980.33	4106.92	4006.53	4082.85	2566.04	2548.51	5196.41	4910.68	4481.98	4182.86	3265.33	4025.86
ENSG00000068784	SRBD1	S1 RNA binding domain 1	733.601	807.623	725.528	715.337	502.713	430.556	640.251	606.118	464.808	500.046	481.198	478.946	408.997	384.706	606.356	468.943	542.976	557.722	569.037	553.554	594.907	571.303	570.489	585.895	810.07	759.735	1102.23	1128.29	820.257	684.929	470.811	452.149	616.686	566.799
ENSG00000068796	KIF2A	kinesin family member 2A	2903.43	2850.93	2736.06	2858.67	3017.24	3168.49	3007.08	3074.02	2999.96	3071.71	3189.19	3312.48	2653.04	2546.56	2774.82	2797.6	2822.43	2896.21	2875.56	2863.11	2492.8	2555.64	2634.28	2579.07	2027.54	1978.69	2015.26	1865.5	3325.66	3014.17	2163.93	2274.26	2621.28	2172.84
ENSG00000068831	RASGRP2	RAS guanyl releasing protein 2	43.5515	45.1466	49.6618	53.5833	196.463	146.289	36.7357	47.042	184.257	214.306	148.298	165.892	106.6	142.623	83.1891	51.391	115.905	87.8726	110.851	95.3422	180.653	136.11	145.077	126.222	150.408	162.913	58.5793	46.8069	914.965	909.044	276.187	242.485	73.9431	109.56
ENSG00000068878	PSME4	proteasome activator subunit 4	2979.89	3105.08	2847.79	2959.14	2425.93	2342.29	2436.1	2491.42	2108.3	2211.32	2426.84	2529.85	3540.65	3601.22	3204.63	3237.63	2925.81	2808.34	3082.49	3079.41	2478.26	2638.02	2578.65	2488.64	2496.53	2406.79	4143.64	3995.83	2745.44	2706.8	2143.12	2223.68	3223.18	2571.81
ENSG00000068885	IFT80	intraflagellar transport 80	1154.6	1260.76	1149.21	1181.51	494.046	576.845	776.698	808.761	504.622	485.759	615.593	573.932	541.703	448.511	740.383	745.169	877.115	975.566	842.47	930.654	1117.14	1035.15	933.726	947.606	950.411	893.124	1166.2	1136.3	441.426	422.091	678.373	687.684	939.078	810.618
ENSG00000068912	ERLEC1	endoplasmic reticulum lectin 1	1110.08	1215.61	1088.68	1008.71	1314.57	1304.97	1252.16	1367.84	1492.57	1574.75	1393.39	1503.73	1717.57	1848.46	1660.09	1633.27	1336.56	1346.78	1513.33	1474.25	1600.96	1558.1	1688.56	1548.57	2681.88	2618.74	3221.19	3153.92	2356.81	2191.29	2215.68	2359.98	2485.23	2540.15
ENSG00000068971	PPP2R5B	protein phosphatase 2 regulatory subunit B'beta	935.873	938.046	1004.1	965.839	1971.37	2092.93	1166.1	1087.39	1795.34	1887.48	1506.93	1618.78	1874.21	2004.22	1108.26	1129	1437.84	1382.65	1374.56	1378.9	1135.83	1142.61	1203.15	1192.51	1607.7	1616.48	1838.18	1922.78	3364.31	3410.61	3517.86	3496.34	1853.01	2012.61
ENSG00000068976	PYGM	glycogen phosphorylase, muscle associated	65.8112	43.4745	42.6781	32.15	21.1871	36.5723	7.34715	10.8559	17.5923	14.287	21.6269	17.3919	117.478	93.8307	20.3351	27.3015	35.5023	23.3132	27.9181	35.5754	47.7587	32.2365	56.7217	35.7942	824.282	809.822	54.5393	59.7403	56.0627	51.3092	114.75	88.8081	62.8516	82.3284
ENSG00000069020	MAST4	microtubule associated serine/threonine kinase family member 4	471.324	499.957	488.858	491.627	609.612	628.379	431.383	345.578	287.959	258.754	411.683	409.378	230.605	221.44	278.221	313.164	405.144	351.491	439.3	369.985	382.07	394.002	338.148	359.826	528.796	517.738	879.363	934.29	612.335	654.434	512.998	498.098	990.098	732.09
ENSG00000069188	SDK2	sidekick cell adhesion molecule 2	2495.02	2675.35	2410.93	2538.51	2979.68	3299.82	2440.3	2529.41	902.764	812.774	794.015	858.891	6934.46	7204.32	4254.66	4238.15	2989.5	2914.14	2942.08	2780.58	2474.11	2476.84	2113.97	1978.1	13085.5	13178.6	3129.62	3325.14	1550.7	1471.51	2699.99	2619.45	4917.22	3562.92
ENSG00000069248	NUP133	nucleoporin 133	3496.7	3553.21	3411.92	3387.81	2187.09	2157.77	2283.91	2406.38	2115.71	2103.37	2010.53	2002.74	2273.41	2430.21	2618.61	2431.44	2406.85	2494.51	2261.37	2204.25	2190.67	2184.92	2345.22	2353	2145.98	2086.77	2114.24	1880.28	1251.34	1164.62	1601.43	1585.42	2337.34	2264.66
ENSG00000069275	NUCKS1	nuclear casein kinase and cyclin dependent kinase substrate 1	26391.2	27169.9	25142.8	26167.4	13634.9	13816	15641	16294.6	13198.9	13317.1	12661	12816.5	13921.1	14217.2	19748.2	20514.6	16205.7	17162.1	16738.5	17037.8	13363.1	13553.7	14638.6	15186.2	11654.2	11208.9	10116.7	10252.6	11974.6	10641.8	11066.6	10899.5	8578.14	7317.73
ENSG00000069329	VPS35	VPS35 retromer complex component	4371.6	4171.88	4059.85	4116.54	3808.87	3677.18	3869.85	3788.69	4124.01	4149.59	3963.89	3966.69	3333.98	3415.44	4263.91	4393.93	3647.34	3572.29	3736.92	3881.99	4146.7	4194.33	4135.23	4331.1	4026.66	3895.69	6513.07	6393.45	4056.65	3848.19	4908.36	4918.04	5513.2	4864.98
ENSG00000069345	DNAJA2	DnaJ heat shock protein family (Hsp40) member A2	1921.11	1815.9	1935.26	1878.1	2127.38	2014.8	1766.46	2185.64	2199.04	2152.58	2338.02	2433.53	2535.56	2871.22	2210.98	2232.3	1950.54	1956.51	1897.61	1847.08	1992.37	2183.13	2163.06	2241.85	2710.3	2628.23	2876.45	2738.2	3073.65	2855.89	2680.3	2612.5	3002.83	3044.25
ENSG00000069399	BCL3	BCL3 transcription coactivator	34.8412	28.4256	58.1974	50.9042	296.62	262.656	170.034	153.791	55.5547	50.7983	154.478	172.581	360.048	394.089	216.292	215.2	326.83	319.211	211.849	226.26	322.89	340.274	279.245	352.291	151	178.203	656.492	691.017	332.022	363.521	359.436	333.996	172.287	277.383
ENSG00000069424	KCNAB2	potassium voltage-gated channel subfamily A regulatory beta subunit 2	553.588	627.036	534.64	531.815	1626.59	1705.6	828.128	899.226	639.805	590.531	587.015	559.216	1368.4	1317.38	1013.06	1000.52	1325.07	1449	1486.23	1474.25	1011.24	1074.55	967.541	1034.27	1094.31	1185.21	262.597	273.451	1132.68	1142.84	1204.31	1228.64	723.903	858.749
ENSG00000069431	ABCC9	ATP binding cassette subfamily C member 9	44.5193	51.835	37.2464	41.5271	115.566	106.392	136.447	155.601	262.033	220.655	220.13	226.094	58.7389	50.6686	34.2	40.1492	237.03	229.545	215.955	251.874	77.8675	69.8458	58.9033	47.0977	463.066	489.795	208.057	173.062	22.3162	29.527	7.87497	11.9698	227.745	136.159
ENSG00000069482	GAL	galanin and GMAP prepropeptide	0.967811	1.6721	0.775966	8.0375	9.63052	8.31189	4.19837	18.0931	14.8146	3.1749	25.4888	32.1081	5.43879	7.50645	4.62162	4.81791	11.486	1.79332	1.64224	1.42302	20.7647	16.1183	11.9988	9.41954	0.592156	0.527228	16.1598	24.6352	10.886	13.5534	30.3749	30.5037	2.21829	1.26659
ENSG00000069493	CLEC2D	C-type lectin domain family 2 member D	716.18	734.051	741.047	813.127	350.551	385.672	405.143	410.713	347.217	346.064	268.791	283.621	509.071	553.601	513	613.48	634.864	611.522	602.703	660.28	560.646	483.548	467.954	438.95	543.6	585.75	282.123	338.118	139.34	162.64	128.812	172.983	295.772	303.349
ENSG00000069509	FUNDC1	FUN14 domain containing 1	479.067	506.645	484.979	463.496	364.997	452.167	424.035	432.425	411.105	404.799	356.843	369.243	437.279	482.29	476.027	379.009	370.686	477.023	380.179	408.406	349.884	503.248	433.048	454.022	396.745	346.389	446.415	510.564	429.451	401.277	455.061	435.16	506.51	580.732
ENSG00000069535	MAOB	monoamine oxidase B	141.3	123.735	142.002	156.731	341.883	347.437	194.175	244.257	304.625	277.803	213.951	236.797	45.6858	30.0258	211.67	175.051	142.009	112.979	142.054	130.918	146.391	118.201	225.796	209.114	1120.95	1120.36	2038.16	1985.6	226.972	202.332	907.872	803.135	3589.2	3730.11
ENSG00000069667	RORA	RAR related orphan receptor A	181.948	275.896	228.134	233.087	341.883	400.633	128.05	126.652	87.9617	107.946	169.925	145.824	488.403	536.711	139.573	133.295	282.974	335.351	289.035	260.412	308.355	315.202	186.527	233.605	628.278	599.985	874.649	784.631	1373.26	1255.14	933.747	947.544	503.553	377.444
ENSG00000069702	TGFBR3	transforming growth factor beta receptor 3	130.655	160.521	159.073	144.675	66.4506	63.1703	69.2731	72.3723	16.6664	9.52469	27.806	41.4729	78.3186	91.9541	90.5837	78.6925	107.551	77.1127	127.274	93.9192	140.161	159.392	155.985	126.222	394.968	384.349	423.522	480.386	140.973	123.917	39.3749	39.7706	476.194	378.077
ENSG00000069849	ATP1B3	ATPase Na+/K+ transporting subunit beta 3	2943.11	2971.32	2760.11	3047.55	2991.24	3233.32	3467.85	3515.49	3275.88	3500.32	3292.69	3313.82	3985.54	4250.53	3531.84	3438.38	3692.24	3609.95	3338.68	3472.16	3334.8	3431.4	3839.62	4031.56	4357.68	4163.52	2637.41	2898.95	2343.2	2139.5	1921.49	1876.17	2680.44	3302
ENSG00000069869	NEDD4	NEDD4 E3 ubiquitin protein ligase	300.021	282.584	298.747	312.123	708.806	640.015	859.616	917.319	422.216	492.109	710.597	786.648	753.816	801.314	779.205	743.563	692.294	701.188	679.888	628.974	676.928	734.276	563.944	674.439	216.137	199.292	645.719	623.27	734.802	749.308	492.748	514.701	836.297	707.391
ENSG00000069943	PIGB	phosphatidylinositol glycan anchor biosynthesis class B	165.496	163.865	186.232	171.467	136.753	131.328	172.133	177.312	147.22	158.745	132.851	128.432	150.111	174.525	168.227	155.779	196.307	159.605	176.541	159.378	208.685	170.137	200.707	235.488	118.431	131.28	212.771	258.67	93.075	91.0012	148.499	134.757	211.477	215.32
ENSG00000069956	MAPK6	mitogen-activated protein kinase 6	3381.53	3365.93	3123.26	3113.19	3492.99	3615.67	3829.96	3759.74	4785.11	4605.19	4674.49	4646.31	3653.78	3415.44	3343.28	3449.62	3014.56	3077.34	3436.39	3359.75	2823.99	2843.98	3081.51	2952.08	3994.1	3873.02	3223.21	3010.42	4457.8	4027.77	3500.43	3394.4	3241.67	2637.04
ENSG00000069966	GNB5	G protein subunit beta 5	670.693	703.953	738.719	671.131	913.936	1025.69	671.739	671.253	908.32	993.743	893.653	1000.7	709.218	673.704	653.497	719.474	652.615	699.395	665.108	621.859	600.099	655.476	626.12	617.922	1039.83	1025.99	617.439	606.026	1243.18	1281.28	1486.68	1400.47	953.866	853.049
ENSG00000069974	RAB27A	RAB27A, member RAS oncogene family	283.569	245.798	334.441	296.048	155.051	141.302	173.183	188.168	112.961	165.095	179.966	149.838	145.76	161.389	161.757	189.504	222.411	204.438	212.67	183.569	255.405	207.746	217.069	229.837	364.768	349.025	224.217	198.313	166.555	178.614	137.25	132.826	98.3443	83.595
ENSG00000069998	HDHD5	haloacid dehalogenase like hydrolase domain containing 5	1270.74	1407.91	1316.81	1461.49	1513.92	1695.62	1461.03	1452.87	1028.69	1142.96	1218.06	1443.53	1676.23	1760.26	1443.79	1395.59	1453.51	1472.32	1239.07	1245.14	1254.19	1259.02	1490.03	1424.23	1597.64	1613.84	938.615	1018.67	2113.51	2093.51	1792.68	1611.29	1263.69	1579.44
ENSG00000070010	UFD1	ubiquitin recognition factor in ER associated degradation 1	1212.67	1344.37	1195.76	1235.1	955.347	944.23	1134.61	1214.05	1044.43	1008.03	1292.98	1230.81	1468.47	1441.24	1194.23	1040.67	1159.05	1083.16	1161.06	1246.56	920.913	999.332	1001.36	998.471	1878.91	1981.85	1686.01	1667.19	1283.45	1365.5	1072.12	1107.79	1271.82	1500.91
ENSG00000070061	ELP1	elongator acetyltransferase complex subunit 1	3278.94	3322.46	3266.82	3263.22	3567.14	3459.41	3589.61	3425.02	3748.09	3668.59	3490.42	3495.77	3158.85	3216.52	3099.26	3187.85	3293.36	3418.07	3497.97	3415.24	3049.29	3055.31	2898.26	3034.98	2609.63	2604.51	3211.09	3184.1	2759.59	2834.59	3353.05	3530.7	3252.02	2889.73
ENSG00000070081	NUCB2	nucleobindin 2	1240.73	1208.93	1159.29	1248.49	1055.5	1165.33	926.79	919.129	1537.01	1525.54	1282.94	1236.16	1347.73	1392.45	1102.72	1230.17	1354.31	1449	1479.66	1408.79	1351.78	1276.92	1410.41	1363.95	2661.74	2467.95	4378.63	4396.15	2623.52	2409.11	1612.68	1867.67	2193.15	2162.07
ENSG00000070087	PFN2	profilin 2	10565.6	10739.9	10271.5	10726	8297.65	8414.95	8978.21	9129.77	10581.3	10982	10380.9	10800.4	6450.4	6611.31	8282.87	8514.85	7056.6	7375.92	7163.46	7359.85	7300.85	7666.92	8076.29	8283.54	9711.96	9622.96	8524.97	8849.58	7370.34	6550.15	9720.53	9081.98	9292.43	9451.94
ENSG00000070159	PTPN3	protein tyrosine phosphatase non-receptor type 3	214.854	222.389	246.757	221.031	113.64	106.392	25.1902	27.1396	131.48	109.534	149.843	189.973	332.854	232.7	60.081	70.6626	71.0046	87.8726	90.3233	72.5739	266.826	261.474	224.705	178.971	786.384	808.767	125.238	133.646	1471.78	1464.73	498.373	469.525	264.716	233.686
ENSG00000070182	SPTB	spectrin beta, erythrocytic	50.3262	58.5234	59.7494	53.5833	105.936	88.106	43.0333	32.5676	282.403	334.952	219.358	231.446	30.4572	26.2726	39.7459	30.5134	63.6953	44.833	69.7953	62.6128	96.5557	109.246	89.4457	75.3563	92.9686	89.1015	30.973	38.1845	357.604	369.329	523.686	509.682	94.6472	50.0303
ENSG00000070193	FGF10	fibroblast growth factor 10	57.1009	51.835	64.4052	37.5083	25.0393	24.9357	27.2894	32.5676	6.48139	7.93724	11.5858	9.36486	5.43879	11.2597	26.8054	30.5134	21.9279	3.58664	17.2435	5.69207	41.5293	28.6547	65.4481	81.008	7.10588	3.69059	45.7861	53.5815	41.3666	34.8515	17.9999	23.1673	12.5703	14.5658
ENSG00000070214	SLC44A1	solute carrier family 44 member 1	1131.37	1160.44	1090.23	1145.34	1002.54	1075.56	1245.87	1282.8	1969.42	1897	2114.03	2206.09	1154.11	1165.38	1055.58	981.247	1765.72	1648.06	1804.82	1784.46	2285.15	2233.27	2001.62	2004.48	1366.7	1305.42	5373.14	5345.22	1657.39	1638.99	1595.24	1605.88	3283.81	2910.63
ENSG00000070269	TMEM260	transmembrane protein 260	563.266	573.529	547.832	514.4	544.124	571.858	435.581	436.043	616.658	582.594	527.541	537.81	536.265	465.4	489.892	480.185	525.225	525.443	564.11	599.091	646.819	671.594	578.125	638.645	763.882	723.356	516.44	473.612	573.146	567.789	497.811	557.947	382.286	302.082
ENSG00000070366	SMG6	SMG6 nonsense mediated mRNA decay factor	1273.64	1279.15	1309.83	1371.73	1225	1260.08	1392.81	1521.63	1234.24	1409.65	1259.76	1299.04	1071.44	1206.66	1186.83	1151.48	1467.08	1418.52	1273.56	1293.52	1399.54	1312.74	1169.34	1294.24	1242.34	1205.77	1574.23	1436.23	1767.34	1722.25	1506.93	1423.63	1401.96	1100.03
ENSG00000070367	EXOC5	exocyst complex component 5	3927.38	4033.1	4017.17	3738.78	3522.84	3549.18	3594.85	3569.77	4024.94	3897.19	3882.79	3719.19	3221.94	3327.24	3330.34	3472.1	3053.2	3100.65	3329.64	3314.21	3467.7	3313.2	3325.85	3212.06	2594.24	2418.39	3870.95	3713.14	4897.05	4367.09	2849.61	2978.93	3186.95	2546.48
ENSG00000070371	CLTCL1	clathrin heavy chain like 1	500.358	478.22	520.673	511.721	621.168	616.742	451.325	528.318	411.105	468.297	388.511	377.27	352.434	365.94	609.129	472.155	512.695	534.409	545.224	609.052	559.608	524.739	506.132	467.209	570.247	643.218	293.57	312.251	426.73	435.16	460.686	510.454	561.228	541.468
ENSG00000070388	FGF22	fibroblast growth factor 22	11.6137	8.36048	13.9674	5.35833	8.66747	8.31189	5.24796	9.04654	21.296	12.6996	7.72388	5.35135	3.26327	3.75323	7.39459	8.02984	5.22092	8.9666	12.3168	7.11509	6.2294	1.79092	5.45401	1.88391	7.10588	6.32673	18.1798	16.6288	3.26579	6.77668	20.8124	19.3061	8.87317	20.2655
ENSG00000070404	FSTL3	follistatin like 3	167.431	190.619	187.008	180.844	348.625	367.385	363.159	452.327	155.553	160.332	192.325	132.446	490.579	471.03	504.681	460.913	309.079	321.004	247.978	287.45	269.941	218.492	295.607	271.283	521.098	557.28	979.015	971.858	395.705	423.543	625.498	552.155	516.123	779.587
ENSG00000070413	DGCR2	DiGeorge syndrome critical region gene 2	3147.32	3185.34	3363.81	3339.58	3605.67	3883.31	3859.35	3946.1	4115.68	4163.88	3882.79	3871.7	2601.92	2600.99	3774.94	3931.41	3503.24	3554.36	3132.58	3267.25	3654.58	3854.06	3791.62	3771.58	4018.37	4135.57	4739.54	5111.19	5422.3	5192.39	5474.23	4824.6	3779.97	4436.87
ENSG00000070423	RNF126	ring finger protein 126	737.472	710.641	838.819	746.148	909.121	804.591	836.525	953.506	813.877	806.424	952.354	1015.42	1216.11	1383.06	1014.91	936.28	1004.51	1013.23	876.136	782.66	920.913	802.331	862.824	909.927	924.948	1042.33	1175.63	1251.47	1431.5	1507.81	1167.75	883.062	1345.03	1748.53
ENSG00000070444	MNT	MAX network transcriptional repressor	1039.43	1023.32	1115.06	1122.57	1329.01	1301.64	1330.88	1299.08	1341.65	1463.63	1338.55	1369.94	1275.94	1264.84	1172.04	1180.39	1132.94	1248.15	1209.51	1209.57	1262.49	1160.51	1065.71	1168.02	1601.78	1620.17	1776.23	1869.2	3384.44	3509.35	1184.62	1166.09	1072.91	965.142
ENSG00000070476	ZXDC	ZXD family zinc finger C	1710.12	1633.64	1686.95	1639.65	790.666	884.385	1090.53	1101.87	1159.24	1174.71	1055.85	1212.08	798.414	831.34	780.129	872.041	841.613	839.273	977.955	923.539	1100.53	1044.11	1011.17	1107.74	1336.5	1415.08	1593.76	1494.74	1491.38	1452.15	1138.5	1051.8	1418.97	1382.48
ENSG00000070495	JMJD6	jumonji domain containing 6, arginine demethylase and lysine hydroxylase	578.751	556.808	554.04	641.66	765.626	917.632	721.07	743.626	1156.46	1211.22	1528.56	1554.57	603.706	602.393	519.47	589.39	627.555	606.142	500.063	496.633	569.99	607.121	594.487	567.056	420.431	458.161	1317.02	1374.64	2538.06	2579.5	1532.81	1591.6	614.467	700.425
ENSG00000070501	POLB	DNA polymerase beta	903.936	936.374	904.776	993.971	864.82	987.452	880.608	774.384	1359.24	1409.65	1049.67	1099.7	910.453	1009.62	944.659	860.799	881.292	878.726	917.192	843.85	769.331	798.749	918.455	896.74	565.509	553.062	331.949	359.058	838.763	735.754	912.934	880.745	630.735	770.087
ENSG00000070540	WIPI1	WD repeat domain, phosphoinositide interacting 1	123.88	123.735	138.122	141.996	225.354	256.006	131.199	137.507	108.332	103.184	133.623	121.743	327.415	407.225	314.27	284.256	239.118	179.332	206.101	206.338	291.743	268.638	290.153	288.238	924.356	934.248	654.472	610.953	624.854	567.305	393.749	348.282	522.038	497.77
ENSG00000070601	FRMPD1	FERM and PDZ domain containing 1	34.8412	30.0977	45.782	62.9604	27.9285	36.5723	99.7113	113.986	27.7774	26.9866	28.5783	9.36486	5.43879	1.87661	5.54594	9.63581	35.5023	34.0731	40.2349	15.6532	12.4588	7.16367	10.908	3.76782	57.4392	52.7228	2.6933	4.92704	17.4175	15.0055	14.0625	16.6033	6.65488	11.3993
ENSG00000070610	GBA2	glucosylceramidase beta 2	3006.02	3066.63	2913.75	3149.36	2964.27	3105.32	2931.51	3037.83	3795.31	3698.75	3288.83	3399.44	2533.39	2409.57	2804.4	2731.75	2659.54	2772.47	2787.71	2790.54	2690.06	2765.18	2694.28	2822.09	2356.19	2411.01	2811.81	2856.45	2151.07	2195.65	2655.55	2736.45	2609.45	2637.04
ENSG00000070614	NDST1	N-deacetylase and N-sulfotransferase 1	2972.15	2941.22	2980.48	3208.3	3758.79	3936.51	4880.6	5196.33	5034.18	5189.37	4472.12	4558.01	2641.08	2685.43	4030.05	4061.49	3235.93	3174.18	3260.67	3472.16	4312.82	4430.73	3945.43	4438.49	2717.41	2679.37	5305.8	5304.57	3758.38	3894.66	4051.67	3912.58	4517.92	3856.77
ENSG00000070669	ASNS	asparagine synthetase (glutamine-hydrolyzing)	91.9421	118.719	129.586	111.185	243.652	246.032	128.05	126.652	179.627	222.243	308.183	341.148	205.586	191.415	111.843	97.9641	190.042	143.466	183.931	182.146	110.053	155.81	123.261	81.008	255.812	262.559	213.444	168.135	502.931	532.938	215.437	213.14	288.378	251.418
ENSG00000070718	AP3M2	adaptor related protein complex 3 subunit mu 2	1454.62	1493.18	1454.16	1504.35	1589.04	1544.35	1509.31	1527.06	1593.49	1536.65	1513.11	1598.72	1195.45	1167.25	1293.13	1331.35	1386.68	1395.2	1433.68	1455.75	1399.54	1527.65	1461.67	1439.31	1172.47	1139.34	2384.24	2334.18	2295.85	2088.19	2277.55	2244.92	2678.22	2478.72
ENSG00000070729	CNGB1	cyclic nucleotide gated channel subunit beta 1	44.5193	83.6048	43.4541	32.15	280.248	239.382	140.645	157.41	340.736	307.965	320.541	248.838	340.468	326.531	485.27	544.423	362.332	340.731	431.088	446.828	340.54	248.938	350.147	337.219	163.435	166.604	13.4665	12.9335	107.227	104.555	426.936	404.656	162.675	103.86
ENSG00000070731	ST6GALNAC2	ST6 N-acetylgalactosaminide alpha-2,6-sialyltransferase 2	0.967811	1.6721	0.775966	1.33958	1.9261	1.66238	5.24796	3.61862	9.25912	9.52469	8.49626	4.01351	0	1.87661	2.77297	14.4537	4.17674	1.79332	11.4957	11.3841	23.8794	32.2365	9.81721	33.9103	2.96078	2.63614	52.5194	64.0515	10.3417	4.35644	3.93749	3.4751	147.147	113.993
ENSG00000070748	CHAT	choline O-acetyltransferase	6.77468	5.01629	3.87983	4.01875	21.1871	19.9485	13.6447	5.42793	26.8515	36.5113	3.08955	8.02702	17.4041	24.396	18.4865	22.4836	7.30929	10.7599	7.39009	5.69207	16.6117	5.37275	16.362	37.6782	25.4627	28.4703	2.01998	0	11.4303	4.35644	15.7499	17.7616	2.21829	5.69966
ENSG00000070756	PABPC1	poly(A) binding protein cytoplasmic 1	12495.4	12891.9	12317.7	12722	9789.42	10208.7	11602.2	12344.9	6847.12	7187.97	7768.68	8191.58	19654.7	19978.4	14823.4	15203.7	14026.5	14488.2	12421.1	12709	12804.5	13381.7	13515	13794	12585.7	12457.9	6296.26	6430.4	6915.85	6736.51	7019.98	6610.41	9374.51	10051
ENSG00000070759	TESK2	testis associated actin remodelling kinase 2	26.1309	50.1629	48.8858	41.5271	44.3004	34.9099	14.6943	18.0931	4.62956	11.1121	19.3097	8.02702	50.0369	63.8049	64.7027	51.391	75.1813	84.286	63.2263	79.689	53.9881	59.1003	54.5401	64.0529	218.506	221.436	59.9259	57.2768	71.8473	62.4423	22.4999	27.0286	49.5419	37.9977
ENSG00000070761	CFAP20	cilia and flagella associated protein 20	1051.04	1121.98	990.132	1039.52	1094.99	1236.81	1072.68	1138.06	1145.35	1330.28	1273.67	1194.69	1277.03	1330.52	1112.89	1111.33	1233.18	1249.94	1214.44	1179.68	1070.42	997.541	1136.61	1177.44	1089.57	1095.05	1267.87	1190.5	1650.31	1515.56	1349.43	1324.01	1089.18	1340.69
ENSG00000070770	CSNK2A2	casein kinase 2 alpha 2	816.833	765.82	786.053	855.994	798.37	806.253	936.236	1000.55	1087.95	981.043	1221.92	1230.81	1331.42	1377.43	911.383	944.31	964.827	1007.85	1033.79	1035.96	919.874	981.423	777.741	881.669	798.227	797.696	1076.65	1008.2	1461.98	1350.98	848.81	792.709	1200.1	1058.87
ENSG00000070778	PTPN21	protein tyrosine phosphatase non-receptor type 21	1473.01	1458.07	1351.73	1453.45	811.853	807.915	1249.02	1286.42	861.098	950.882	1078.25	1114.42	799.502	803.191	879.956	775.683	873.983	832.1	879.42	892.232	839.93	838.15	802.83	778.054	1010.81	1015.97	1550.67	1534.77	672.208	591.508	831.372	870.706	1022.63	834.683
ENSG00000070785	EIF2B3	eukaryotic translation initiation factor 2B subunit gamma	800.38	924.67	773.638	718.017	548.94	573.52	469.168	477.657	444.438	454.01	515.183	495	489.491	474.783	600.81	571.725	490.767	435.777	501.705	451.097	452.67	447.73	556.309	472.861	487.937	524.064	620.806	522.882	514.906	449.681	557.998	554.086	442.919	530.702
ENSG00000070808	CAMK2A	calcium/calmodulin dependent protein kinase II alpha	78.3927	101.998	106.307	88.4125	1805.72	1949.97	787.194	904.654	1372.2	1374.73	903.694	940.499	937.647	878.255	737.61	814.226	714.222	821.34	729.976	835.312	1120.25	1192.75	995.901	1190.63	1139.31	1167.28	121.872	123.792	628.12	683.477	1448.43	1505.88	577.496	602.264
ENSG00000070814	TCOF1	treacle ribosome biogenesis factor 1	3036.02	3160.26	2938.58	2862.69	2127.38	2121.19	2820.25	2925.65	2030.53	2228.78	2244.56	2357.27	2209.24	2274.46	3056.74	3144.49	2455.92	2277.52	2225.24	2353.67	2224.93	2106.12	2379.04	2450.96	1885.43	2021.92	1461.79	1649.33	2212.57	2230.01	1635.18	1602.79	1594.95	1483.81
ENSG00000070831	CDC42	cell division cycle 42	114.202	90.2932	135.794	143.335	260.987	189.511	153.24	141.126	248.144	246.054	173.015	192.649	250.184	172.648	135.876	158.991	203.616	168.572	206.922	202.069	165.079	141.483	145.077	103.615	158.106	148.678	98.3055	121.328	226.972	229.923	178.874	203.1	144.189	115.893
ENSG00000070882	OSBPL3	oxysterol binding protein like 3	805.219	812.639	784.501	727.394	298.546	202.81	382.052	354.624	200.923	190.494	332.127	322.419	333.942	362.186	335.53	303.528	375.906	340.731	339.944	340.101	445.402	462.057	524.675	540.682	628.87	608.948	887.443	896.105	377.199	376.59	214.874	172.983	1105.45	826.451
ENSG00000070886	EPHA8	EPH receptor A8	30.97	26.7535	42.6781	29.4708	140.606	103.067	25.1902	10.8559	65.7398	47.6235	30.1231	41.4729	29.3695	33.779	52.6865	48.1791	32.3697	35.8664	15.6013	31.3064	84.0969	68.0549	119.988	62.169	55.0706	60.104	10.0999	21.5558	111.037	106.007	324.561	360.638	139.013	160.224
ENSG00000070950	RAD18	RAD18 E3 ubiquitin protein ligase	940.712	866.146	824.852	798.392	424.706	458.816	666.491	673.063	560.177	565.132	636.447	568.581	436.191	486.043	708.032	741.958	707.957	695.808	699.595	604.783	576.219	521.157	533.402	551.985	280.682	263.614	296.936	313.483	121.378	119.076	260.999	287.661	218.132	212.154
ENSG00000070961	ATP2B1	ATPase plasma membrane Ca2+ transporting 1	2813.43	2834.2	2743.82	2912.25	2565.57	2631.54	2348.99	2645.21	2715.7	2744.7	2182.77	2188.7	1939.47	1831.57	1884.7	1940.01	2242.91	2212.96	2494.56	2426.25	2304.88	2267.3	2384.49	2417.05	2452.12	2210.67	2914.15	2902.03	3831.86	3510.32	2489.62	2528.72	1818.26	1447.71
ENSG00000071051	NCK2	NCK adaptor protein 2	1032.65	1137.03	980.045	1121.23	884.082	1038.99	978.22	978.836	1585.16	1816.04	1585.71	1590.69	896.312	898.898	900.291	907.372	1104.75	1065.23	965.638	1067.26	898.071	924.114	968.631	938.186	1322.29	1381.86	1596.45	1683.2	1995.94	2111.42	1123.31	993.879	1424.88	1591.47
ENSG00000071054	MAP4K4	mitogen-activated protein kinase kinase kinase kinase 4	11538.2	11915.4	11218.9	11362.3	11229.2	11616.7	13533.4	13812.3	15130.3	15437.9	13813.4	14221.2	9945.37	10471.5	12210.3	12414.1	10250.8	10745.6	10599.8	10762.3	10902.5	11141.3	10147.7	10742	3255.08	3126.46	7273.26	7260.61	6177.78	5983.81	8778.91	8263.02	6961	5395.68
ENSG00000071073	MGAT4A	alpha-1,3-mannosyl-glycoprotein 4-beta-N-acetylglucosaminyltransferase A	437.451	448.122	391.863	314.802	1133.51	1203.56	539.491	649.542	726.841	823.886	553.03	548.513	766.869	756.275	553.67	515.516	703.781	643.802	836.722	745.661	649.934	598.167	625.029	567.056	908.96	838.819	480.081	521.65	1578.46	1445.37	973.122	1139.83	703.199	514.236
ENSG00000071082	RPL31	ribosomal protein L31	6720.48	7056.25	6213.93	6979.23	7744.86	8399.99	7329.3	7644.33	5178.63	5678.3	4801.93	5040.97	12882.3	13703	9195.17	9757.87	8995.65	9882.98	8465.76	8875.36	7931.06	8539.1	8652.23	9161.44	8304.99	7972.74	4509.26	4362.89	4251.51	4014.7	4703.05	4025.71	8070.15	10390.5
ENSG00000071127	WDR1	WD repeat domain 1	5442	5805.52	5759.22	5843.26	3269.56	3156.85	5203.88	5295.85	5123.07	5544.96	6504.28	6963.44	3264.36	3167.72	4116.01	4071.13	3462.52	3627.88	3262.31	3533.35	4293.09	4418.19	4559.55	4868.02	4405.64	4564.21	5565.71	5432.68	5032.58	4830.32	5211.54	4675.17	4238.42	4719.95
ENSG00000071189	SNX13	sorting nexin 13	1426.55	1270.79	1266.38	1247.15	1354.05	1396.4	1317.24	1452.87	1269.43	1201.7	1242	1109.07	1688.2	1642.04	1098.1	1207.69	1273.91	1255.32	1450.92	1447.21	1125.44	1260.81	946.815	930.65	1447.82	1421.93	2076.54	1946.18	1569.21	1347.11	1141.87	1205.47	1582.38	1162.1
ENSG00000071205	ARHGAP10	Rho GTPase activating protein 10	230.339	257.503	225.03	239.785	56.8201	44.8842	62.9755	88.6561	135.183	73.0226	135.94	78.9324	51.1246	20.6427	28.654	38.5432	63.6953	46.6263	73.9009	51.2286	104.862	105.664	103.626	105.499	518.729	541.463	53.1927	64.6674	126.821	111.331	44.9998	44.0179	8.13374	14.5658
ENSG00000071242	RPS6KA2	ribosomal protein S6 kinase A2	1456.56	1289.19	1427	1343.6	2976.79	2892.54	2283.91	2491.42	2207.37	2330.37	2081.58	2093.71	1786.1	1720.85	2318.2	2521.37	1942.18	2019.28	1955.09	2097.53	1789.91	2004.04	2178.33	1979.99	2482.91	2460.57	1727.75	1683.2	3282.12	3020.95	4131.55	4001.39	3554.45	2905.56
ENSG00000071243	ING3	inhibitor of growth family member 3	517.779	571.857	534.64	501.004	352.477	377.36	599.317	586.216	487.03	420.674	550.712	600.689	418.787	356.557	449.221	483.397	484.502	448.33	450.795	473.865	357.152	435.193	397.052	367.362	125.537	142.351	260.577	344.893	516.539	522.289	279.562	274.533	243.273	217.22
ENSG00000071246	VASH1	vasohibin 1	2796.97	2839.22	2635.18	2758.2	3410.17	3627.31	3621.09	3734.41	3738.83	3797.18	2680.19	2778.69	2133.09	2118.7	2836.75	3006.37	2811.99	2722.26	2959.32	3023.91	2875.91	3001.58	2785.91	2980.34	1615.4	1584.85	1179.67	1190.5	1497.36	1707.72	1898.99	1873.85	1554.28	1372.98
ENSG00000071282	LMCD1	LIM and cysteine rich domains 1	103.556	103.67	82.2524	92.4312	177.202	141.302	316.977	302.155	1074.06	1109.63	1073.62	1074.28	213.201	172.648	526.865	544.423	131.567	95.0459	112.494	99.6113	391.414	438.775	633.755	681.975	467.211	499.285	5515.88	5776.95	280.313	287.041	275.624	206.962	3168.46	3422.96
ENSG00000071462	BUD23	BUD23 rRNA methyltransferase and ribosome maturation factor	1006.52	969.816	978.493	1044.87	664.506	678.25	817.633	767.147	961.097	1011.2	1096.02	941.837	826.696	788.178	806.01	989.277	724.664	645.595	625.694	633.243	784.904	813.077	1017.72	983.4	928.501	969.045	2189.65	2235.64	1298.7	1412.94	969.747	869.934	1013.76	1277.36
ENSG00000071537	SEL1L	SEL1L adaptor subunit of SYVN1 ubiquitin ligase	2122.41	2073.4	2008.2	2048.22	2614.69	2922.46	2509.58	2397.33	3317.54	3243.16	3223.17	3192.08	2811.85	3077.65	2350.56	2425.01	2180.26	2374.35	2394.39	2406.32	2534.33	2568.18	2220.87	2320.97	3850.2	3839.8	8440.81	8435.71	10780.9	9511.56	5146.29	5035.81	9041.76	6844.66
ENSG00000071539	TRIP13	thyroid hormone receptor interactor 13	922.324	983.193	890.033	945.746	364.997	385.672	717.921	745.435	528.696	463.535	692.832	588.648	314.362	343.42	745.005	788.531	628.599	672.495	591.207	631.82	712.228	741.44	741.745	900.508	355.886	357.988	278.757	285.152	100.151	76.9638	268.312	276.077	173.027	183.022
ENSG00000071553	ATP6AP1	ATPase H+ transporting accessory protein 1	3345.72	3309.08	3372.35	3493.63	4354.92	4468.47	3781.68	3962.39	5436.96	5570.36	4705.39	4941.97	3547.18	3708.19	3334.96	3399.84	3573.2	3484.42	3277.09	3389.63	3692.99	3542.44	3939.97	3858.24	6210.54	6533.93	12268.7	12645.9	5409.23	5225.79	6999.73	6811.58	11810.2	14107.9
ENSG00000071564	TCF3	transcription factor 3	9055.81	9569.41	9527.31	10005.3	5220.7	5467.56	8441.87	8715.44	6768.42	6543.46	6607	6749.39	7699.15	7971.85	8196.9	8466.67	8255.32	8753.19	8475.61	9006.28	6787.97	7186.95	7024.76	7616.64	4869.3	4997.06	5260.02	5823.76	2900.56	3073.71	3147.74	2734.52	4860.28	5516.64
ENSG00000071575	TRIB2	tribbles pseudokinase 2	3320.56	3556.55	3276.9	3284.66	5630.96	5726.89	5914.45	5778.93	9661.89	9659.62	7830.47	7997.59	3477.56	3653.77	5275.12	5341.45	3547.1	3548.98	3502.9	3827.92	5533.78	5752.43	6038.68	6314.86	4082.33	3954.74	5324.66	5828.07	11725.3	11039.2	8645.03	8498.17	3398.43	3239.31
ENSG00000071626	DAZAP1	DAZ associated protein 1	3320.56	3409.41	3208.62	3610.18	2562.68	2576.68	2695.35	2786.33	2379.59	2563.73	2577.46	2666.31	3849.57	3640.63	2861.71	2930.89	3323.64	3437.79	3334.57	3106.45	2562.36	2509.08	2672.46	2737.32	2735.17	2707.31	2330.38	2491.85	3140.6	3354.94	1881.56	1818.64	2061.53	2326.09
ENSG00000071655	MBD3	methyl-CpG binding domain protein 3	1973.37	2086.78	2133.13	2163.43	1232.71	1230.16	2255.57	2306.87	2480.52	2597.07	2295.54	2370.65	962.666	1039.64	1514.97	1625.24	1352.22	1404.17	1332.68	1319.14	1653.9	1477.51	1843.45	1972.45	921.988	964.827	2270.45	2406.86	2238.7	2450.26	1586.24	1372.28	1802.73	2593.35
ENSG00000071794	HLTF	helicase like transcription factor	2418.56	2329.23	2123.04	2211.65	1906.84	1943.32	1653.11	1615.71	1451.83	1535.06	1566.4	1402.05	2555.14	2563.45	2488.28	2457.13	2243.95	2379.73	2396.03	2612.66	1856.36	1708.54	1676.56	1695.52	2363.89	2196.96	1902.14	1703.52	1860.41	1880.05	1976.62	2103.21	2181.32	1491.41
ENSG00000071859	FAM50A	family with sequence similarity 50 member A	1580.44	1782.46	1616.34	1740.12	1251	1260.08	1302.54	1181.48	1568.5	1527.13	1649.82	1501.05	1501.11	1638.28	1465.98	1496.76	1440.97	1502.8	1494.44	1573.86	1320.63	1500.79	1397.32	1463.8	1542.57	1644.95	2830.66	2905.72	1572.48	1782.27	1907.99	1807.44	2937.02	4122.12
ENSG00000071889	FAM3A	FAM3 metabolism regulating signaling molecule A	869.094	745.755	882.273	905.558	877.34	901.008	735.764	687.537	771.285	815.948	750.761	682.297	791.888	808.82	928.945	1066.36	925.148	928.939	863.819	868.041	964.518	1072.76	1036.26	1100.2	1266.62	1330.2	2009.2	2090.91	1020.01	1152.52	1434.93	1296.99	1681.47	2325.46
ENSG00000071909	MYO3B	myosin IIIB	11.6137	5.01629	3.87983	5.35833	26.0024	1.66238	10.4959	16.2838	22.2219	39.6862	16.2201	13.3784	7.6143	1.87661	8.31891	11.2418	10.4418	8.9666	2.46336	2.84604	10.3823	3.58184	18.5436	7.53563	55.0706	45.3416	4.03995	5.54292	65.3158	72.1233	10.125	17.3755	0	1.89989
ENSG00000071967	CYBRD1	cytochrome b reductase 1	788.766	815.983	739.495	750.167	234.022	221.096	295.985	287.68	84.258	82.5473	152.933	163.216	730.973	728.126	583.248	502.668	544.02	584.622	541.94	603.36	1071.46	1156.93	948.997	817.616	3541.69	3372.15	664.572	657.144	1224.13	1085.24	862.872	836.341	388.201	387.577
ENSG00000071994	PDCD2	programmed cell death 2	1564.95	1658.72	1538.74	1460.15	1159.51	1195.25	1240.62	1252.04	1251.83	1149.31	1415.79	1353.89	1507.63	1536.95	1344.89	1312.08	1203.94	1244.56	1107.69	1078.65	1310.25	1296.62	1438.77	1522.2	1249.45	1236.88	1527.1	1398.66	1300.33	1125.41	1207.68	1150.64	1391.61	1666.83
ENSG00000072041	SLC6A15	solute carrier family 6 member 15	1196.21	1228.99	1160.07	1118.55	1717.12	1625.8	666.491	870.277	549.992	571.481	694.377	731.797	2390.89	2377.67	1195.15	1212.51	1223.78	1201.52	1175.84	1213.83	1061.07	1099.62	1202.06	1056.87	1896.09	1876.93	982.382	806.803	2570.72	2314.24	1225.68	1343.32	1165.34	1056.97
ENSG00000072042	RDH11	retinol dehydrogenase 11	1722.7	1737.31	1616.34	1645.01	1792.24	1900.1	1772.76	1811.12	2226.82	2071.62	2148.78	2164.62	1402.12	1392.45	1852.34	1699.11	1522.42	1585.29	1350.74	1428.71	1610.3	1554.52	1904.54	1944.19	1902.6	1892.75	2706.77	2728.35	2479.82	2434.28	2168.99	2042.2	2025.3	2267.83
ENSG00000072110	ACTN1	actinin alpha 1	2832.78	2904.43	3477.1	3545.88	2912.27	2882.56	3976.91	4248.26	1998.12	2155.75	4918.56	4869.73	2846.66	2854.33	3309.08	3541.16	2380.74	2661.29	2085.65	2153.03	2812.57	2942.48	3011.7	3044.39	3227.25	3206.6	3903.94	4042.64	1758.08	1706.76	1708.31	1510.51	2068.93	1749.8
ENSG00000072121	ZFYVE26	zinc finger FYVE-type containing 26	1147.82	1147.06	1149.21	1131.95	812.816	867.761	1239.57	1118.15	1775.9	1773.18	1425.06	1537.17	837.573	820.08	1038.02	1064.76	825.95	948.666	887.632	862.349	1112.99	1121.11	1041.72	1009.77	845.007	800.859	1089.44	1074.09	909.522	900.815	1022.06	949.861	959.042	785.286
ENSG00000072133	RPS6KA6	ribosomal protein S6 kinase A6	614.56	525.038	588.958	569.323	1110.4	1065.58	766.202	758.1	862.95	863.572	791.697	814.743	962.666	1071.55	837.437	708.232	915.75	984.532	1098.66	998.959	739.222	700.249	747.199	649.948	608.145	581.005	300.976	291.927	911.155	871.288	563.623	595.401	477.673	357.179
ENSG00000072134	EPN2	epsin 2	791.67	730.706	750.359	779.637	1090.17	1078.88	1007.61	958.933	869.432	941.357	789.38	943.175	910.453	951.443	765.34	767.653	923.059	830.307	882.705	959.114	966.595	1105	813.738	909.927	640.121	660.616	904.949	925.052	971.572	889.682	1013.06	946	988.619	716.891
ENSG00000072135	PTPN18	protein tyrosine phosphatase non-receptor type 18	1152.66	1108.6	1050.66	1201.61	1561.11	1547.67	1136.71	1217.66	973.134	992.155	814.869	800.026	1353.17	1490.03	1470.6	1408.43	1319.85	1348.58	1219.36	1314.87	1255.22	1182.01	1236.97	1249.03	1093.71	1078.71	1112.33	1107.97	660.778	600.705	1419.18	1469.2	1732.49	1873.92
ENSG00000072163	LIMS2	LIM zinc finger domain containing 2	102.588	65.2118	140.45	103.148	53.9309	53.1961	81.8682	97.7027	58.3325	57.1481	135.94	167.23	47.8613	63.8049	55.4594	64.2387	44.8999	43.0397	39.4138	44.1136	238.794	216.701	116.716	86.6598	205.478	213.527	90.8989	133.646	25.582	32.4313	64.6873	47.8792	104.999	99.4274
ENSG00000072182	ASIC4	acid sensing ion channel subunit family member 4	44.5193	23.4094	34.1425	37.5083	258.098	206.135	50.3804	32.5676	889.802	852.46	644.171	628.783	358.96	298.382	416.87	406.31	240.162	231.338	252.084	304.526	333.273	320.574	464.681	412.576	164.027	186.111	23.5664	35.1052	429.451	518.9	743.622	807.768	391.159	470.539
ENSG00000072195	SPEG	striated muscle enriched protein kinase	1674.31	1668.75	1780.07	1675.82	3401.5	3574.11	1972.18	1892.54	2548.11	2584.37	2120.98	2116.46	3862.63	3760.73	2911.62	2810.45	3093.92	3059.4	3205.66	3354.05	3081.48	3130.52	2804.45	2865.42	2235.39	2383.6	1279.99	1299.51	1380.34	1551.38	3289.49	3055.77	2525.16	2615.51
ENSG00000072201	LNX1	ligand of numb-protein X 1	109.363	73.5723	85.3562	79.0354	17.3349	13.299	7.34715	1.80931	3.70365	4.76235	0	1.33784	7.6143	13.1363	4.62162	6.42387	5.22092	8.9666	7.39009	4.26905	30.1088	23.2819	31.6332	32.0264	39.6745	54.8317	54.5393	54.1974	7.62017	3.87239	34.8749	27.0286	5.17602	2.53318
ENSG00000072210	ALDH3A2	aldehyde dehydrogenase 3 family member A2	1683.99	1799.18	1714.11	1671.8	1439.76	1409.7	1615.32	1733.32	1627.75	1696.98	2004.35	1974.65	1529.39	1368.05	1832.93	1758.54	1740.66	1818.43	1620.89	1602.32	1817.95	1950.31	2109.61	2049.69	2148.34	2162.69	1745.26	1659.18	1350.4	1240.13	1675.12	1649.51	1437.45	1454.68
ENSG00000072274	TFRC	transferrin receptor	2315.97	2384.41	2743.04	2838.58	2708.1	2777.83	2584.1	2625.31	2065.71	1825.57	3257.16	3292.42	2907.58	2828.06	3627.97	3818.99	2789.02	2912.35	2653.04	2622.62	2679.68	2700.7	2867.72	2889.91	8286.05	7951.12	15640	14586.5	8156.31	7589.89	6838.85	7469.92	7023.12	5885.22
ENSG00000072310	SREBF1	sterol regulatory element binding transcription factor 1	2234.68	2322.54	2229.35	2146.01	1440.73	1477.85	4577.27	4597.45	1081.47	1139.79	849.626	862.905	1219.38	1251.7	5695.68	6171.74	3556.49	3765.97	3655.63	3718.35	3513.38	3664.22	4804.98	5254.22	1072.4	1137.76	4379.98	4557.51	807.194	916.789	556.873	503.89	1149.08	1376.15
ENSG00000072315	TRPC5	transient receptor potential cation channel subfamily C member 5	0.967811	6.68839	5.43176	6.69792	65.4875	69.8198	23.091	21.7117	68.5175	79.3724	58.7015	48.1621	6.52655	20.6427	5.54594	4.81791	18.7953	23.3132	32.0237	21.3453	16.6117	17.9092	15.2712	15.0713	8.29019	6.85396	4.03995	9.2382	38.6452	33.8834	12.375	22.7812	8.13374	4.43307
ENSG00000072364	AFF4	ALF transcription elongation factor 4	5463.29	5491.17	5380.55	5299.39	5837.06	5984.56	4831.27	5057.02	6227.69	6311.69	6247.84	6265.09	7400.02	7401.36	5256.63	5267.58	5586.39	5695.58	5974.47	6235.66	5723.78	5747.06	4763.53	4824.69	7274.64	7001.06	8978.12	8300.83	8345.18	8110.72	6852.91	6932.05	6693.33	4492.6
ENSG00000072401	UBE2D1	ubiquitin conjugating enzyme E2 D1	993.942	983.193	911.76	948.425	981.35	1048.96	1027.55	1069.3	1070.35	988.98	909.1	850.864	797.326	745.015	730.216	857.587	854.143	760.367	835.901	907.885	889.766	947.396	991.538	1004.12	532.941	510.356	757.491	798.796	821.89	743.983	690.185	810.857	848.867	782.12
ENSG00000072415	PALS1	protein associated with LIN7 1, MAGUK p55 family member	1424.62	1254.07	1436.31	1253.85	1037.21	1140.39	1609.03	1693.51	1552.75	1500.14	1492.25	1574.63	1495.67	1398.08	1407.75	1400.4	1482.74	1540.46	1550.28	1471.4	1340.36	1210.66	1119.16	1083.25	1209.18	1079.24	2282.57	2076.13	575.323	593.444	857.247	991.176	1517.31	1148.16
ENSG00000072422	RHOBTB1	Rho related BTB domain containing 1	1073.3	1068.47	1002.55	1082.38	847.486	905.996	883.757	774.384	502.77	495.284	546.85	563.229	1031.19	1064.04	974.237	937.886	873.983	977.359	920.476	929.231	932.333	913.368	914.091	1011.66	1011.4	932.139	1665.81	1632.7	362.502	381.431	462.373	493.078	823.726	664.96
ENSG00000072501	SMC1A	structural maintenance of chromosomes 1A	6616.92	6573.01	6580.19	6851.97	4022.67	4169.24	5484.12	5507.53	4922.15	5178.26	4439.68	4549.98	4283.59	4299.32	6086.67	6186.19	5538.36	5871.33	5526.14	5692.07	4556.8	4525.65	4407.93	4436.6	2857.75	2808.02	4408.26	4312.39	2885.32	2898.48	2369.24	2317.51	2942.94	2029.08
ENSG00000072506	HSD17B10	hydroxysteroid 17-beta dehydrogenase 10	1772.06	1767.41	1644.27	1635.63	645.245	806.253	1128.31	1322.6	1319.42	1409.65	1302.25	1277.63	618.934	748.769	1121.2	1149.87	870.85	864.38	764.463	771.276	1101.57	1062.01	1244.6	1218.89	675.651	650.072	1388.4	1440.54	569.88	612.806	804.372	667.992	1090.66	1566.77
ENSG00000072518	MARK2	microtubule affinity regulating kinase 2	1845.62	1857.7	1839.04	1985.26	1722.9	1670.69	1822.09	2096.99	1863.86	1984.31	1878.45	1981.34	1736.06	1608.26	1838.48	1798.68	1812.7	1682.13	1932.1	1827.15	1754.61	1738.98	1774.73	1906.51	1531.32	1559.54	1469.2	1660.41	2568	2555.29	1716.74	1527.11	1677.03	1689.63
ENSG00000072571	HMMR	hyaluronan mediated motility receptor	1720.77	1628.62	1492.18	1618.22	300.472	342.45	683.285	725.533	218.515	282.566	265.701	353.189	440.542	465.4	1317.16	1392.37	1022.26	980.946	929.509	971.921	628.131	560.557	707.93	659.368	267.655	236.198	97.6322	99.7725	13.6074	14.5215	38.2499	28.9592	42.1476	43.6974
ENSG00000072609	CHFR	checkpoint with forkhead and ring finger domains	967.811	879.523	1042.12	1002.01	1013.13	1221.85	1231.17	1299.08	1570.35	1527.13	1656	1551.89	1158.46	1148.49	1284.81	1148.27	1128.76	1135.17	1105.23	984.728	1043.42	945.605	1013.35	966.445	929.094	942.156	1137.25	1150.46	988.989	1112.34	1121.06	1061.06	1101.01	1113.33
ENSG00000072657	TRHDE	thyrotropin releasing hormone degrading enzyme	10.6459	15.0489	7.75966	17.4146	56.8201	43.2218	31.4878	36.1862	76.8507	66.6728	42.4813	45.4865	14.1409	9.38307	27.7297	33.7253	28.193	32.2797	34.4871	29.8834	32.1852	25.0729	20.7252	33.9103	230.349	261.505	0.673325	3.0794	139.885	148.603	15.1874	17.3755	92.4289	64.5961
ENSG00000072682	P4HA2	prolyl 4-hydroxylase subunit alpha 2	276.794	254.159	299.523	245.144	626.947	626.716	255.051	264.159	135.183	123.821	278.06	262.216	1296.61	1330.52	481.573	473.761	532.534	493.163	349.797	304.526	358.19	343.856	338.148	373.014	4441.17	4543.12	3284.48	3043.68	2141.27	2173.38	1117.12	1023.61	1640.06	1900.52
ENSG00000072736	NFATC3	nuclear factor of activated T cells 3	773.281	742.411	668.883	719.356	442.041	433.88	787.194	801.524	456.475	407.974	486.604	519.081	539.528	502.932	689.546	624.722	582.655	640.215	648.685	762.738	559.608	522.948	542.128	521.842	533.533	538.3	736.618	767.386	630.297	584.731	346.499	329.362	505.771	281.183
ENSG00000072756	TRNT1	tRNA nucleotidyl transferase 1	894.258	864.474	827.18	868.05	764.663	756.382	800.839	897.417	1018.5	923.895	990.973	964.58	1005.09	943.937	820.8	841.528	734.062	726.294	763.642	805.428	642.666	621.449	725.383	638.645	1002.52	927.394	1108.29	1183.11	955.787	912.432	597.373	603.895	672.143	604.164
ENSG00000072778	ACADVL	acyl-CoA dehydrogenase very long chain	6421.43	6504.46	6449.83	6344.27	4788.29	4734.45	4649.69	4640.88	5529.55	6092.63	6441.71	6611.59	5011.3	5382.13	4908.16	5119.83	5522.69	5645.37	5597.58	5406.05	6275.08	6372.09	5929.6	6071.83	11723.5	11800.9	10932.8	10966.4	5431.55	5616.9	7714.1	7061.79	9694.68	12073.8
ENSG00000072786	STK10	serine/threonine kinase 10	471.324	479.892	498.17	447.421	573.979	576.845	750.459	667.635	404.624	366.701	529.858	496.337	514.509	551.724	678.454	674.507	293.416	351.491	330.912	335.832	644.743	657.267	658.844	610.386	501.557	510.356	381.775	365.833	540.488	571.178	466.311	460.258	677.319	650.394
ENSG00000072803	FBXW11	F-box and WD repeat domain containing 11	2240.48	2248.97	2161.84	2448.76	3249.34	3349.69	2859.09	2808.05	3101.81	3173.31	3115.04	3212.15	3125.13	3233.4	3094.64	3080.25	2963.4	2984.08	2786.06	2885.88	3144.81	3284.54	3178.59	3191.34	3043.09	3081.65	4851.98	4636.96	5162.67	4718.02	4430.23	4300.24	4756.02	4200.65
ENSG00000072832	CRMP1	collapsin response mediator protein 1	11003	11774.9	11007.9	11528.5	25857.9	27268	20703.2	21876.3	22769.1	23565.7	17544	18203.9	14379.1	15119.9	18103.8	18442.9	17874.4	18369	17510.4	18305.7	16793.4	17697.9	17329.6	17932.9	4843.25	5061.91	4387.39	4378.91	14225.2	13495.3	16865.4	15647.2	8283.85	9280.95
ENSG00000072840	EVC	EvC ciliary complex subunit 1	1263.96	1274.14	1278.79	1304.75	395.814	400.633	559.433	562.695	337.958	331.777	434.082	449.513	399.207	433.498	405.778	403.098	523.137	586.415	532.907	554.977	634.36	685.922	445.047	510.539	822.505	799.277	882.729	856.073	607.981	607.481	445.498	388.825	581.193	331.847
ENSG00000072849	DERL2	derlin 2	1298.8	1140.37	1278.79	1271.26	971.719	892.697	1131.46	1185.1	1407.39	1452.52	1476.03	1499.72	1215.03	1259.21	1012.13	1085.63	959.606	837.48	940.183	902.193	1076.65	1106.79	1280.6	1379.02	1073.58	1067.64	1506.9	1670.27	2996.36	2637.58	1227.93	1366.1	1308.05	1400.85
ENSG00000072858	SIDT1	SID1 transmembrane family member 1	4.83906	11.7047	8.53562	9.37708	24.0763	56.5208	2.09918	3.61862	23.1478	36.5113	19.3097	25.4189	82.6696	60.0516	20.3351	20.8776	25.0604	46.6263	43.5194	41.2675	69.5616	62.6821	44.7228	67.8207	13.6196	30.052	9.42655	4.92704	36.468	52.2773	39.9374	62.5518	11.8309	18.9989
ENSG00000072952	IRAG1	inositol 1,4,5-triphosphate receptor associated 1	254.534	215.7	264.604	229.069	78.9702	114.704	137.497	110.368	24.9996	22.2243	19.3097	21.4054	142.496	155.759	118.313	94.7522	145.142	130.912	142.054	176.454	37.3764	44.773	23.9976	41.446	326.87	285.23	100.999	96.0773	48.4425	67.7668	104.062	112.362	42.1476	29.7649
ENSG00000072954	TMEM38A	transmembrane protein 38A	94.8455	128.751	96.2198	84.3937	184.906	234.395	138.546	117.605	174.071	184.144	199.276	202.013	190.358	144.499	132.178	126.872	163.937	127.326	180.647	159.378	105.9	128.946	114.534	137.525	544.192	508.775	1030.86	916.429	263.44	311.727	430.311	406.587	455.49	513.603
ENSG00000072958	AP1M1	adaptor related protein complex 1 subunit mu 1	2259.84	2411.16	2396.96	2401.87	2368.14	2418.76	2386.77	2571.03	3320.32	3559.06	2837.75	3034.21	2460.51	2542.81	2713.81	2840.96	2534.24	2654.11	2326.24	2194.29	2338.1	2295.96	2494.66	2524.44	2396.46	2462.15	2838.74	2802.87	2509.76	2557.71	2868.74	2680.85	3068.64	3496.42
ENSG00000073008	PVR	PVR cell adhesion molecule	474.227	441.434	511.361	521.098	943.791	844.488	632.904	718.295	825.914	857.222	1253.59	1300.38	680.936	624.912	598.962	594.208	529.402	690.428	571.5	570.63	508.734	531.903	511.586	619.806	446.486	500.339	1361.46	1200.97	1206.71	1178.17	950.059	830.935	1069.22	1018.97
ENSG00000073050	XRCC1	X-ray repair cross complementing 1	1353.97	1294.2	1361.82	1340.92	876.377	839.501	1211.23	1176.05	986.097	1065.18	911.417	969.932	1509.81	1493.78	1605.55	1671.81	1491.1	1486.66	1307.22	1341.91	979.054	950.978	1150.8	1171.79	1120.36	1138.81	428.908	453.903	550.285	545.523	724.497	677.645	700.241	839.75
ENSG00000073060	SCARB1	scavenger receptor class B member 1	482.938	498.285	553.264	557.267	768.515	779.655	688.533	645.923	582.399	633.392	706.735	747.851	1123.65	1148.49	792.145	865.617	859.364	824.927	812.91	762.738	1175.28	1090.67	1130.07	1279.17	1088.98	1116.14	762.204	721.811	855.092	837.889	1212.75	1068.79	1090.66	1284.96
ENSG00000073067	CYP2W1	cytochrome P450 family 2 subfamily W member 1	2.90343	1.6721	14.7434	6.69792	4.81526	14.9614	16.7935	10.8559	11.1109	9.52469	12.3582	14.7162	11.9653	7.50645	7.39459	9.63581	7.30929	10.7599	10.6746	11.3841	11.4206	3.58184	10.908	11.3034	46.1882	49.0322	55.886	56.0451	17.9618	24.2024	24.7499	34.751	25.1407	20.8988
ENSG00000073111	MCM2	minichromosome maintenance complex component 2	4257.4	4441.09	4220.48	4301.4	1402.2	1482.84	3100.5	3048.68	1532.38	1576.34	1651.36	1748.55	1424.96	1441.24	3270.26	3248.87	2440.26	2419.19	2242.48	2376.44	2314.22	2478.63	2645.19	2612.98	868.101	974.317	781.057	805.571	271.605	255.578	653.06	571.075	505.771	482.571
ENSG00000073146	MOV10L1	Mov10 like RNA helicase 1	4.83906	5.01629	3.87983	0	30.8177	21.6109	9.44633	5.42793	2.77774	7.93724	8.49626	4.01351	10.8776	20.6427	5.54594	12.8477	10.4418	1.79332	2.46336	7.11509	10.3823	7.16367	6.54481	9.41954	24.2784	24.2525	171.025	162.592	85.4548	90.0331	205.874	203.486	444.398	469.905
ENSG00000073150	PANX2	pannexin 2	93.8777	71.9002	101.652	136.637	323.585	334.138	182.629	179.122	305.551	296.853	414	436.135	215.376	225.194	211.67	178.263	234.942	218.785	201.996	203.492	204.532	214.91	184.345	244.908	388.455	421.255	593.2	644.826	1400.48	1408.1	793.122	667.219	725.382	951.843
ENSG00000073169	SELENOO	selenoprotein O	679.403	635.397	686.73	628.265	672.21	724.796	684.334	776.193	808.321	755.625	823.365	961.905	703.779	681.211	623.919	599.026	749.725	654.562	688.099	712.932	646.819	691.294	683.932	614.154	557.811	546.208	615.419	657.144	646.082	724.621	539.998	520.493	568.623	879.014
ENSG00000073331	ALPK1	alpha kinase 1	261.309	262.519	238.222	219.692	109.788	101.405	98.6617	77.8003	8.33321	14.287	26.2612	14.7162	274.115	221.44	210.746	203.958	393.658	344.317	367.862	375.677	205.57	216.701	205.071	227.953	438.788	456.052	397.935	381.23	197.036	205.237	128.25	126.262	186.337	175.423
ENSG00000073350	LLGL2	LLGL scribble cell polarity complex component 2	19.3562	30.0977	42.6781	26.7917	8.66747	16.6238	13.6447	25.3303	86.1098	123.821	122.037	117.73	77.2308	63.8049	115.54	123.66	41.7674	48.4196	53.3729	49.8056	55.0263	21.491	52.3585	65.9368	303.184	288.394	81.4724	80.0644	75.6574	103.102	81.5622	57.5322	249.928	423.675
ENSG00000073417	PDE8A	phosphodiesterase 8A	501.326	617.004	564.903	551.908	837.855	861.111	602.466	653.16	701.841	617.517	672.75	726.445	907.19	900.774	755.173	775.683	1023.3	1077.78	1083.06	1048.76	688.348	630.403	563.944	576.476	961.662	940.574	896.196	897.953	1075.53	1067.33	734.622	875.339	595.981	532.602
ENSG00000073464	CLCN4	chloride voltage-gated channel 4	992.006	976.505	964.525	991.292	2381.63	2302.39	1236.42	1069.3	1368.5	1474.74	1126.14	1133.15	965.929	921.417	881.805	963.581	1005.55	1052.68	1061.71	1141.26	1114.02	985.005	1028.63	947.606	1305.11	1381.86	2156.66	2022.55	1911.03	1789.53	2679.74	2869.66	2077.06	1618.07
ENSG00000073536	NLE1	notchless homolog 1	512.94	595.266	600.598	644.34	658.727	668.276	723.169	772.575	746.285	773.087	732.224	837.486	719.008	619.282	605.432	624.722	609.804	591.795	558.362	572.053	626.054	617.867	617.393	657.484	576.168	578.369	861.183	782.783	977.015	947.768	950.059	960.286	621.122	638.995
ENSG00000073578	SDHA	succinate dehydrogenase complex flavoprotein subunit A	202.273	182.259	211.063	235.767	176.238	177.874	153.24	173.694	165.738	176.207	200.048	232.784	204.498	204.551	158.984	176.657	178.556	170.365	190.5	162.224	145.353	171.928	212.706	169.552	225.612	193.493	174.391	157.665	219.352	201.364	204.187	193.447	204.083	226.72
ENSG00000073584	SMARCE1	SWI/SNF related, matrix associated, actin dependent regulator of chromatin, subfamily e, member 1	415.191	382.91	448.508	411.252	536.42	408.945	561.532	606.118	741.656	660.379	624.089	765.243	472.087	452.264	445.524	441.641	389.481	371.217	430.267	471.019	373.764	431.611	377.417	405.04	339.898	283.649	349.456	312.251	513.273	489.373	570.373	557.175	385.983	340.08
ENSG00000073605	GSDMB	gasdermin B	800.38	787.558	788.381	805.089	1511.99	1456.24	859.616	891.989	795.359	888.971	761.574	742.499	1433.66	1634.53	1038.02	957.157	1440.97	1560.19	1599.54	1657.82	1033.04	988.587	854.097	834.571	1479.21	1523.69	466.614	464.989	724.461	743.499	641.248	775.72	500.595	504.103
ENSG00000073614	KDM5A	lysine demethylase 5A	1959.82	1954.68	1909.65	1883.45	1921.29	1913.4	1795.85	1706.18	1527.76	1585.86	1825.92	1830.16	2975.02	2935.02	1797.81	1655.75	1985	2117.91	2011.75	2175.79	1733.85	1738.98	1503.12	1539.15	2135.32	2139.49	2516.89	2482	2698.09	2593.05	1739.81	1607.43	1861.15	1248.86
ENSG00000073670	ADAM11	ADAM metallopeptidase domain 11	312.603	282.584	347.633	329.537	815.705	846.15	377.853	316.629	563.881	603.23	379.242	383.959	622.197	532.958	509.302	488.214	612.936	667.115	695.489	731.431	517.04	472.802	497.405	589.663	527.019	508.775	61.9459	77.6009	297.187	360.132	542.248	598.104	505.031	525.002
ENSG00000073711	PPP2R3A	protein phosphatase 2 regulatory subunit B''alpha	1050.08	1033.36	1006.43	1007.37	1354.05	1439.62	1258.46	1277.37	1576.83	1531.89	1304.56	1337.84	653.742	791.931	927.097	974.823	903.22	964.806	932.793	960.537	939.601	992.169	817.01	947.606	754.407	778.188	562.9	561.682	1294.88	1182.05	899.434	918.199	787.494	492.704
ENSG00000073712	FERMT2	FERM domain containing kindlin 2	1929.82	2065.04	2039.24	2034.83	1282.78	1185.27	1819.99	1809.31	2238.86	2089.08	3059.43	3043.58	1439.1	1349.28	1354.13	1342.59	1183.06	1298.36	1142.18	1181.1	1452.49	1550.94	1422.4	1386.56	973.505	1019.66	955.448	979.865	1332.44	1201.41	1154.81	1137.52	976.049	910.679
ENSG00000073792	IGF2BP2	insulin like growth factor 2 mRNA binding protein 2	1969.5	1810.88	2058.64	1973.21	4728.58	4925.62	4819.73	4894.18	3374.02	3547.95	4091.34	4145.96	5605.22	5718.04	5404.52	5730.1	5357.71	5279.53	5182.91	5430.24	3758.4	3940.02	3733.81	3871.43	3358.12	3322.06	2895.3	3025.82	3608.7	3321.54	1665.56	1645.65	3749.66	3008.79
ENSG00000073803	MAP3K13	mitogen-activated protein kinase kinase kinase 13	254.534	227.405	270.812	250.502	865.784	871.086	869.063	778.003	686.101	561.957	631.813	671.594	595.003	559.231	492.665	485.003	996.152	998.879	980.418	869.464	824.357	899.041	879.186	751.679	223.835	221.963	1817.3	1962.19	536.134	581.827	928.122	824.371	1367.21	1545.87
ENSG00000073849	ST6GAL1	ST6 beta-galactoside alpha-2,6-sialyltransferase 1	711.341	842.737	822.524	705.96	870.599	1032.34	799.789	875.705	929.616	981.043	732.996	706.378	481.877	553.601	407.627	346.889	882.336	954.046	914.729	885.117	462.014	478.175	470.135	465.325	523.466	496.649	99.6521	97.309	1088.05	1023.28	160.312	155.221	292.815	286.25
ENSG00000073910	FRY	FRY microtubule binding protein	512.94	545.104	489.634	501.004	1673.78	1763.78	1306.74	1322.6	2376.82	2138.29	2012.84	2005.42	895.225	861.366	835.589	844.74	972.136	966.599	1143.82	1054.46	884.574	839.941	788.649	811.964	443.525	448.671	443.721	415.103	1924.64	1601.72	1569.37	1673.07	799.325	558.567
ENSG00000073921	PICALM	phosphatidylinositol binding clathrin assembly protein	3761.88	3676.94	3535.3	3681.17	3925.4	3943.16	4099.71	4248.26	4118.46	4100.38	5035.2	4852.33	3789.75	3963.41	3704.69	3827.02	3489.67	3455.73	3671.23	3591.7	3739.71	3794.96	3706.54	3649.13	3113.56	3062.67	4514.65	3958.88	4471.95	4336.11	3970.11	4014.9	3984.79	3421.7
ENSG00000074047	GLI2	GLI family zinc finger 2	2252.1	2238.94	2261.16	2254.52	1454.21	1384.76	3231.7	3562.53	27.7774	36.5113	66.4253	88.2972	1153.02	1206.66	998.27	1035.85	1676.96	1655.23	1412.33	1397.4	266.826	291.92	212.706	192.159	666.768	673.27	55.886	56.6609	40.8223	23.7184	137.25	110.045	8.87317	14.5658
ENSG00000074054	CLASP1	cytoplasmic linker associated protein 1	5076.17	5310.58	5011.19	5107.83	6446.67	6498.23	6483.33	6629.31	5998.99	6170.41	5389.72	5527.94	6257.87	6504.34	5942.48	5763.82	5853.7	5903.61	5892.36	5929.72	5352.09	5541.1	4910.79	5018.73	3729.99	3599.91	2840.09	3108.96	5396.71	5062.67	5487.73	5534.29	4430.67	3330.5
ENSG00000074071	MRPS34	mitochondrial ribosomal protein S34	1107.18	1285.84	1063.07	1146.68	803.185	814.565	916.294	964.361	1083.32	1152.49	929.955	1030.13	921.331	968.332	963.145	968.399	830.127	928.939	792.382	873.733	871.077	961.723	943.543	1034.27	797.635	853.055	1304.9	1228.68	818.624	831.596	917.434	871.092	1007.84	1477.48
ENSG00000074181	NOTCH3	notch receptor 3	9703.27	9994.12	10520.5	10711.3	3997.63	4089.45	7707.16	7553.86	3345.32	3397.14	3291.14	3482.39	7050.85	7230.59	5322.26	5606.44	6099.08	6242.54	6055.77	6140.32	4931.61	4865.92	4668.63	4820.92	6149.54	6270.85	2970.04	2864.46	1731.41	1694.17	2450.8	2065.37	2948.85	2588.91
ENSG00000074201	CLNS1A	chloride nucleotide-sensitive channel 1A	2922.79	2894.4	2684.07	2763.56	2177.46	2199.33	2494.88	2531.22	2012.93	1960.5	2053.01	2116.46	3515.63	3524.28	2724.91	2839.35	3023.96	3048.64	2804.13	2819	2781.43	2749.06	2894.99	2846.58	1957.67	1911.73	2565.37	2616.87	1236.65	1233.36	1721.81	1594.69	2911.14	3227.27
ENSG00000074211	PPP2R2C	protein phosphatase 2 regulatory subunit Bgamma	78.3927	86.949	82.2524	61.6208	1710.38	1708.92	714.772	676.681	2795.33	2946.3	2350.38	2484.36	167.515	150.129	282.843	260.167	499.12	505.716	525.517	473.865	953.098	904.414	917.364	970.212	364.768	361.678	1053.75	1032.21	5553.47	5246.61	2491.3	2589.34	936.12	822.651
ENSG00000074219	TEAD2	TEA domain transcription factor 2	3429.92	3613.4	3432.87	3750.83	1386.79	1427.98	2889.53	3001.64	1285.17	1165.19	1489.16	1582.66	1359.7	1529.44	2118.55	2299.75	2078.97	2221.92	1998.61	2040.61	1977.83	1962.85	2184.87	2400.1	1102	1193.12	855.123	1037.14	280.313	250.737	526.498	435.546	909.5	996.807
ENSG00000074266	EED	embryonic ectoderm development	838.124	802.606	805.453	827.862	640.429	613.417	711.624	797.905	700.916	738.163	834.951	759.891	820.169	799.437	780.129	836.71	797.757	751.401	720.944	768.43	594.907	582.048	670.843	702.698	465.435	394.894	575.02	623.27	908.433	773.51	439.311	450.991	431.088	448.373
ENSG00000074276	CDHR2	cadherin related family member 2	106.459	78.5886	113.291	109.846	206.093	192.836	273.944	249.685	349.995	382.575	208.545	159.203	127.268	123.856	271.751	248.925	150.363	147.052	208.565	209.184	187.92	202.374	205.071	186.507	61.5843	70.1213	4.71328	11.7017	84.9105	112.783	221.062	209.664	70.246	68.3959
ENSG00000074317	SNCB	synuclein beta	4.83906	5.01629	5.43176	2.67917	505.602	487.077	72.4219	52.4699	160.183	165.095	158.339	116.392	116.39	116.35	47.1405	27.3015	120.081	111.186	73.9009	76.843	114.206	121.782	147.258	133.757	285.419	267.304	39.7262	38.8004	1670.45	1742.58	2617.87	2410.56	723.903	1071.54
ENSG00000074319	TSG101	tumor susceptibility 101	1462.36	1481.48	1370.36	1454.79	1553.4	1584.25	1470.48	1451.07	1912.01	1923.99	2066.91	2088.36	1900.31	1964.81	1586.14	1519.25	1474.39	1605.02	1518.25	1615.13	1598.88	1488.25	1683.11	1691.75	1673.43	1611.74	2134.44	2090.3	2010.64	1909.09	1893.93	1860.34	2119.95	2279.23
ENSG00000074356	NCBP3	nuclear cap binding subunit 3	3192.81	3277.31	3139.56	3288.68	3082.73	3344.7	3296.77	3403.31	3607.35	3657.48	3284.19	3399.44	3252.4	3272.81	3476.38	3629.49	3719.39	3722.93	3678.62	3731.15	3248.63	3463.64	3213.5	3065.12	2736.36	2711.53	2143.19	2176.52	1772.23	1674.33	1825.31	1898.18	2018.65	1766.26
ENSG00000074370	ATP2A3	ATPase sarcoplasmic/endoplasmic reticulum Ca2+ transporting 3	104.524	143.8	145.882	141.996	177.202	164.575	50.3804	57.8979	38.8883	31.749	26.2612	26.7567	305.66	341.544	155.286	167.021	237.03	252.858	233.198	239.067	63.3322	59.1003	51.2677	52.7494	252.259	240.943	8.0799	9.2382	89.2649	95.8417	104.625	108.887	39.9293	60.1631
ENSG00000074410	CA12	carbonic anhydrase 12	301.957	321.043	282.452	313.462	250.393	206.135	411.44	416.141	458.327	379.4	345.257	377.27	122.917	118.227	255.113	139.719	93.9766	139.879	100.998	101.034	847.198	757.558	1029.72	983.4	433.459	493.485	120.525	86.2232	1016.2	1044.58	1080	939.05	4.43659	6.96625
ENSG00000074416	MGLL	monoglyceride lipase	17.4206	13.3768	32.5906	17.4146	130.975	154.601	203.621	191.787	180.553	160.332	159.884	140.473	22.8429	58.175	105.373	131.689	86.6673	82.4927	105.103	95.3422	89.288	98.5005	145.077	120.57	20.7255	36.9059	84.839	104.084	255.276	267.679	239.062	225.495	34.0138	41.7975
ENSG00000074527	NTN4	netrin 4	91.9421	81.9327	96.2198	101.808	328.401	345.774	323.274	291.299	487.956	457.185	487.377	465.567	312.186	304.011	394.686	406.31	229.721	254.651	279.181	240.49	448.517	481.757	457.046	482.28	88.8235	85.4109	146.785	125.639	398.97	366.425	216.562	202.328	80.598	60.1631
ENSG00000074582	BCS1L	BCS1 homolog, ubiquinol-cytochrome c reductase complex chaperone	858.449	902.932	867.53	872.069	754.07	726.459	806.087	879.324	925.912	1019.14	899.059	987.324	499.281	559.231	779.205	722.686	680.808	661.735	688.92	695.856	816.051	752.186	853.007	919.347	486.16	471.342	694.872	700.255	1059.2	1032.48	659.248	741.355	739.431	828.351
ENSG00000074590	NUAK1	NUAK family kinase 1	1092.66	1033.36	1063.07	1190.89	1351.16	1241.8	1812.65	1760.46	1437.94	1330.28	1668.36	1709.76	952.876	1003.99	1049.11	1157.9	1622.66	1691.1	1754.74	1861.31	1186.7	1096.04	1221.7	1081.36	982.98	1024.4	1042.98	962.004	1675.35	1522.33	961.309	1001.6	817.071	689.659
ENSG00000074603	DPP8	dipeptidyl peptidase 8	974.586	1030.01	952.886	886.804	1054.54	1070.57	930.989	944.459	1236.09	1157.25	1270.58	1352.55	1366.22	1309.88	990.875	1055.12	1123.54	1144.14	1046.93	905.039	1047.58	1149.77	1063.53	1017.31	1354.85	1322.81	2566.72	2619.95	2597.39	2460.9	1302.18	1329.42	1450.76	1079.77
ENSG00000074621	SLC24A1	solute carrier family 24 member 1	136.461	145.472	162.177	186.202	133.864	124.678	132.249	146.554	111.109	107.946	104.272	96.3243	108.776	105.09	151.589	191.11	161.849	164.985	165.866	177.877	209.723	243.565	229.068	160.132	346.412	312.119	278.083	266.06	184.517	184.423	242.999	233.99	399.293	278.017
ENSG00000074657	ZNF532	zinc finger protein 532	5962.68	6280.4	5590.06	5880.77	5689.71	5803.36	7310.41	7465.21	6309.17	6414.88	5942.75	5950.7	6001.16	5965.75	5484.94	5619.28	4823.09	4945.97	5093.41	5364.78	5816.18	6424.02	4988.23	5348.41	3181.66	3087.97	5032.43	5246.06	4086.59	3756.22	4414.48	4304.49	6212.7	4286.14
ENSG00000074695	LMAN1	lectin, mannose binding 1	2442.76	2269.04	2418.69	2533.15	2409.56	2405.46	1974.28	1896.16	1793.49	1765.24	1900.85	1875.65	3581.99	3406.05	2348.71	2426.62	2850.62	2810.13	2935.51	2898.69	2648.53	2437.44	2614.65	2739.2	5354.28	5227.99	4175.96	4164.58	3186.32	2910.1	2301.74	2409.4	3212.83	2731.4
ENSG00000074696	HACD3	3-hydroxyacyl-CoA dehydratase 3	5861.06	6024.56	5628.08	5837.9	4584.13	4829.21	5887.16	6205.93	6001.76	5929.12	6004.54	6053.71	4029.05	4224.26	6089.45	6163.71	5508.07	5665.1	4420.91	4649	5367.66	5671.84	6332.1	6559.77	7211.87	7117.05	5855.24	5485.03	3487.32	3392.21	5197.48	4930.4	6005.66	5787.69
ENSG00000074706	IPCEF1	interaction protein for cytohesin exchange factors 1	12.5815	15.0489	13.1914	8.0375	9.63052	13.299	14.6943	10.8559	64.8139	58.7356	84.1903	105.689	14.1409	9.38307	25.8811	14.4537	40.7232	23.3132	28.7392	56.9207	25.9558	14.3273	33.8148	24.4908	34.3451	35.8515	1.34665	1.23176	19.0504	19.846	37.6874	25.8702	0	1.26659
ENSG00000074755	ZZEF1	zinc finger ZZ-type and EF-hand domain containing 1	1889.17	1934.62	1915.08	1914.26	2380.66	2290.76	2100.23	2234.5	2382.37	2471.66	2497.13	2640.89	2331.06	2409.57	1795.96	1668.6	2077.93	1999.55	2197.32	2182.91	2014.17	1921.66	1706.01	1735.08	2694.31	2723.13	3532.26	3447.7	2461.86	2467.2	2540.24	2602.08	2896.35	2227.93
ENSG00000074800	ENO1	enolase 1	35151.9	36481.8	34258.1	36214.3	29897	32095.5	14484.4	14972	12705.4	13172.6	19123.5	19639.4	53487.2	56075.1	21184.6	22348.7	22549.2	23906.7	17659	18154.9	20268.4	21526.8	23517.7	24385.3	44902	44530.7	36165	37516.9	38086.7	36720.4	59242.9	51231.9	69979	81748.3
ENSG00000074803	SLC12A1	solute carrier family 12 member 1	32.9056	30.0977	22.503	16.075	5.77831	3.32475	6.29755	7.23723	16.6664	22.2243	10.041	6.68918	6.52655	3.75323	44.3675	20.8776	12.5302	12.5532	17.2435	15.6532	49.8352	48.3548	66.5389	48.9816	13.6196	19.5074	24.2397	22.7876	53.3412	51.7932	44.4373	40.1567	14.0492	11.3993
ENSG00000074842	MYDGF	myeloid derived growth factor	692.953	729.034	734.064	712.658	591.314	555.234	612.962	620.593	777.766	908.02	912.19	881.634	844.1	878.255	737.61	764.441	646.35	620.488	539.476	482.403	826.433	748.604	1005.72	1043.68	1296.82	1304.89	2705.42	2534.35	1047.77	1120.09	1305.56	1168.79	1438.93	2178.54
ENSG00000074855	ANO8	anoctamin 8	1796.26	1760.72	1806.45	1888.81	3103.92	3120.28	2678.56	2815.28	3160.14	3298.72	2684.05	2656.94	2364.79	2572.84	2280.31	2171.27	2432.95	2455.05	2717.91	2696.62	2260.23	2244.02	2001.62	2083.6	1648.56	1666.57	985.075	1085.18	1743.39	1986.05	1616.06	1603.57	1433.76	1372.98
ENSG00000074935	TUBE1	tubulin epsilon 1	843.931	759.132	876.065	819.825	957.273	1030.67	906.848	1042.16	1148.13	1138.2	1588.8	1558.58	1042.07	1125.97	799.54	682.537	1008.68	991.706	897.485	939.192	1021.62	918.741	927.181	881.669	731.905	674.324	672.652	688.554	1058.12	998.109	706.498	874.953	867.353	804.919
ENSG00000074964	ARHGEF10L	Rho guanine nucleotide exchange factor 10 like	1991.76	2033.27	2030.7	2041.52	1834.61	2041.4	1907.11	1948.63	2282.37	2324.02	1982.72	2121.81	1942.74	2056.77	2240.56	2012.28	1988.13	2047.97	2036.38	2153.03	2175.1	2091.79	2207.78	2264.46	1478.02	1520	1418.7	1492.28	1623.1	1662.71	2271.37	2206.3	1152.77	1191.86
ENSG00000075035	WSCD2	WSC domain containing 2	123.88	117.047	114.067	105.827	134.827	83.1189	38.8349	45.2327	66.6657	55.5607	48.6604	37.4594	15.2286	13.1363	27.7297	25.6955	56.386	62.7662	69.7953	71.1509	43.6058	73.4276	66.5389	81.008	126.721	110.718	13.4665	6.77468	151.315	167.965	155.249	165.26	31.7955	30.3982
ENSG00000075043	KCNQ2	potassium voltage-gated channel subfamily Q member 2	2499.86	2496.44	2527.32	2671.13	6397.55	6656.16	3964.31	3980.48	5454.55	5368.75	3403.14	3380.71	4228.11	4188.6	3505.96	3589.34	4236.26	4192.78	4398.74	4476.81	3479.12	3658.85	3582.19	3556.82	1500.52	1708.22	306.363	293.775	3850.91	4209.29	6894.54	6604.62	2721.85	2764.97
ENSG00000075073	TACR2	tachykinin receptor 2	3.87124	3.34419	3.87983	0	4.81526	3.32475	12.5951	7.23723	9.25912	9.52469	10.8134	20.0676	5.43879	3.75323	2.77297	3.21194	2.08837	5.37996	4.92672	8.53811	6.2294	5.37275	6.54481	9.41954	5.92156	5.79951	34.3396	35.721	34.2908	23.7184	47.2498	52.8988	23.6618	21.532
ENSG00000075089	ACTR6	actin related protein 6	751.021	710.641	706.129	722.035	875.414	811.24	711.624	629.639	937.949	985.805	893.653	857.553	955.051	921.417	810.632	769.259	911.573	823.134	881.063	876.579	773.483	777.258	823.555	840.223	817.176	770.807	793.177	687.938	1068.46	948.736	732.372	750.622	805.24	908.779
ENSG00000075131	TIPIN	TIMELESS interacting protein	411.32	376.222	401.95	407.233	183.943	139.64	261.349	209.88	187.034	173.032	237.123	230.108	246.921	230.823	245.87	281.045	255.825	195.472	203.638	173.608	201.417	186.255	289.062	209.114	184.161	195.074	207.384	182.3	284.668	261.386	241.874	205.417	213.696	158.324
ENSG00000075142	SRI	sorcin	1580.44	1650.36	1580.64	1559.27	1733.49	1893.45	1969.04	1892.54	1387.94	1492.2	1569.49	1458.24	2060.21	1795.92	2191.57	2323.84	2009.01	2040.8	1957.55	1884.08	2220.78	2299.54	2267.78	2369.96	1075.95	1135.65	3255.53	3279.56	696.157	622.971	1691.99	1813.62	2232.34	2683.91
ENSG00000075151	EIF4G3	eukaryotic translation initiation factor 4 gamma 3	10907.2	11622.7	10536.8	10714	6079.75	6022.79	7010.23	7173.91	5420.29	5406.85	4627.37	4931.27	3767.99	3770.12	5782.57	5922.81	5231.37	5525.22	5682.16	5746.15	5528.59	5440.81	5089.68	5141.18	7202.4	6935.15	4357.09	4349.34	3726.81	3520	4019.61	4101.01	5119.08	3771.91
ENSG00000075188	NUP37	nucleoporin 37	542.942	501.629	491.962	507.702	295.657	310.865	428.234	443.281	235.182	206.368	293.507	331.784	457.946	546.094	641.481	615.086	516.871	552.342	539.476	522.248	396.605	365.347	430.866	489.816	345.819	380.658	274.717	253.742	245.478	234.764	185.624	139.39	190.773	243.185
ENSG00000075213	SEMA3A	semaphorin 3A	1480.75	1479.81	1492.96	1421.3	244.615	265.98	259.249	251.494	634.25	633.392	484.287	433.459	276.29	189.538	361.411	372.585	416.63	428.603	429.446	434.02	401.796	517.575	416.686	412.576	523.466	509.829	970.262	939.833	292.288	235.248	409.499	388.053	528.693	412.275
ENSG00000075218	GTSE1	G2 and S-phase expressed 1	2344.04	2376.05	2365.92	2518.42	571.09	671.6	1770.66	1798.45	1174.98	1209.64	1053.54	1214.76	734.236	752.522	2351.48	2522.98	1878.49	2071.28	1551.92	1666.35	1142.06	1241.11	1338.41	1339.46	302.592	336.371	235.664	216.174	19.0504	15.9736	33.7499	35.1371	53.9785	69.6625
ENSG00000075223	SEMA3C	semaphorin 3C	2406.95	2523.19	2398.51	2369.72	942.828	1082.21	944.633	1015.02	1106.47	1096.93	771.615	844.175	824.52	726.249	851.302	836.71	971.092	850.033	1063.35	1013.19	931.295	1027.99	1194.43	1038.03	5624.89	5526.4	1629.45	1374.03	621.588	600.221	803.81	825.53	695.805	542.101
ENSG00000075234	TTC38	tetratricopeptide repeat domain 38	685.21	712.313	687.506	683.187	414.112	473.778	509.052	512.034	423.142	365.113	533.72	557.878	467.736	591.133	564.762	488.214	569.081	586.415	591.207	599.091	555.455	567.721	538.856	535.03	579.721	664.834	515.767	617.112	327.123	403.697	314.436	324.729	330.526	331.847
ENSG00000075239	ACAT1	acetyl-CoA acetyltransferase 1	721.987	742.411	712.337	594.775	556.644	583.494	669.64	707.44	698.138	714.352	634.903	583.297	472.087	551.724	645.178	626.328	528.357	561.309	542.761	572.053	716.381	710.994	776.65	738.492	528.796	487.686	1125.8	1148.62	678.195	598.284	674.998	659.497	684.713	847.983
ENSG00000075240	GRAMD4	GRAM domain containing 4	1321.06	1438	1434.76	1377.09	1814.39	1816.98	1852.53	1970.34	1324.05	1331.87	1095.25	1333.82	1638.16	1700.21	1824.62	1885.41	1626.84	1710.83	1692.33	1761.7	1744.23	1717.49	1613.29	1663.49	1377.95	1322.29	1853.66	1949.88	1815.78	2034.46	1937.81	1780.8	1403.44	1708
ENSG00000075275	CELSR1	cadherin EGF LAG seven-pass G-type receptor 1	4571.94	4663.48	4576.65	4676.48	1892.4	2009.81	2446.6	2531.22	2998.1	3106.64	3883.57	3926.55	5522.55	5582.92	4708.51	4581.83	4992.25	5213.18	5619.75	5693.49	5464.22	5705.87	5375.47	5484.06	4371.3	4471.95	11631	12062.6	2638.76	2979.8	3920.05	3314.47	9869.19	7855.4
ENSG00000075290	WNT8B	Wnt family member 8B	61.9399	63.5397	52.7657	52.2437	94.3791	141.302	329.572	338.341	18.5182	33.3364	59.4739	41.4729	44.5981	63.8049	124.784	112.418	1192.46	1188.97	1562.59	1682.01	391.414	401.166	435.23	363.594	81.7176	89.1015	17.5065	19.7082	27.2149	38.7239	9.56247	3.86122	0.739431	1.89989
ENSG00000075292	ZNF638	zinc finger protein 638	7123.09	7049.56	6571.65	6764.9	6053.74	6252.2	6563.1	6459.23	6376.76	6238.67	5754.29	5731.29	7602.34	7649.08	6259.52	6117.13	6483.34	6500.78	7011.55	6837.6	6229.4	5926.15	5719.07	5992.71	4675.67	4488.82	3206.37	3002.41	3587.47	3554.85	3353.61	3739.21	3467.93	3152.55
ENSG00000075303	SLC25A40	solute carrier family 25 member 40	829.414	797.59	869.082	889.483	640.429	826.202	699.029	627.83	474.067	474.647	497.418	472.256	943.086	1060.29	801.389	908.978	815.508	864.38	853.966	848.119	576.219	591.003	544.31	602.85	544.192	538.827	281.45	302.397	673.841	555.204	475.873	517.018	342.357	314.115
ENSG00000075336	TIMM21	translocase of inner mitochondrial membrane 21	687.146	717.33	714.665	661.754	425.669	492.064	643.4	642.304	744.433	717.527	709.824	735.81	462.297	493.549	573.081	494.638	408.276	371.217	415.487	462.481	552.34	599.958	597.759	657.484	463.659	440.762	872.629	916.429	904.623	888.23	648.56	665.675	596.721	690.925
ENSG00000075340	ADD2	adducin 2	3242.17	3185.34	3240.43	3390.49	6380.22	6566.39	5557.59	5650.47	6044.36	6392.65	4377.12	4555.33	3922.45	4134.18	3817.46	3931.41	5268.96	5177.31	5120.51	4952.1	3335.84	3327.53	3310.58	3360.89	1720.81	1691.35	1189.09	1124.6	4594.42	4398.55	4249.67	3986.71	2613.89	2267.83
ENSG00000075391	RASAL2	RAS protein activator like 2	3078.61	2983.02	3047.22	2921.63	2966.2	3043.81	2852.79	2780.91	5080.48	5038.56	4114.51	4262.35	2101.55	2236.92	2536.34	2508.52	2495.6	2510.65	2840.26	2840.34	2675.53	2838.61	2427.03	2564	1679.36	1711.91	1063.18	1075.33	2748.7	2590.63	2636.43	2772.74	1752.45	1083.57
ENSG00000075399	VPS9D1	VPS9 domain containing 1	693.921	678.871	755.015	740.79	795.481	816.227	918.393	901.036	1021.28	1017.55	851.944	905.716	423.138	529.205	637.783	687.355	651.571	564.896	660.181	627.551	765.178	748.604	860.642	840.223	590.972	653.762	811.357	936.137	987.357	1092.5	912.934	937.505	769.008	1205.79
ENSG00000075407	ZNF37A	zinc finger protein 37A	603.914	595.266	613.013	604.152	678.952	630.041	1459.98	1411.26	1316.65	1330.28	1184.07	1138.5	344.819	380.953	796.767	745.169	548.197	548.756	551.793	557.823	1028.89	906.205	899.911	985.284	207.847	223.545	1059.81	1006.96	1372.72	1427.46	574.873	661.428	778.621	520.569
ENSG00000075413	MARK3	microtubule affinity regulating kinase 3	4355.15	4434.4	4346.18	4392.49	4035.19	4164.26	4133.3	4029.33	4403.64	4422.63	4503.02	4747.98	3753.85	3974.67	3672.34	3624.67	3655.69	3441.38	3531.64	3652.89	3942.17	3931.07	3958.52	4033.45	3048.42	2982	3763.21	3411.97	5619.88	5378.27	3553.3	3573.18	3606.95	3639.55
ENSG00000075415	SLC25A3	solute carrier family 25 member 3	9325.83	9348.69	8988.79	9484.25	6962.86	7304.49	9171.34	9734.08	7314.71	7543.55	7457.4	7528.01	10154.2	11028.9	10090.8	10205.9	8922.56	9296.57	8122.53	8529.57	7751.45	7991.08	9340.53	10171.2	7489.6	7213	6040.4	5866.26	4204.7	3935.32	5975.98	5543.56	7006.11	8575.45
ENSG00000075420	FNDC3B	fibronectin type III domain containing 3B	1312.35	1264.11	1208.18	1256.53	1163.37	1191.92	1305.69	1328.03	1319.42	1301.71	1918.61	1898.39	1254.18	1255.45	1204.39	1315.29	1047.32	1090.34	991.914	1010.34	1355.93	1316.32	1334.05	1158.6	2179.14	2143.71	4939.51	4999.71	2356.27	2230.98	1451.24	1429.04	3874.62	2780.17
ENSG00000075426	FOSL2	FOS like 2, AP-1 transcription factor subunit	473.26	483.236	663.451	610.85	639.466	571.858	699.029	694.774	947.208	939.769	3078.74	3133.21	484.052	583.627	459.389	465.731	490.767	439.363	352.261	350.062	544.034	639.358	535.583	591.547	360.031	401.748	2547.19	2652.59	3720.28	3487.57	1961.43	1677.7	1146.12	1053.8
ENSG00000075429	CACNG5	calcium voltage-gated channel auxiliary subunit gamma 5	241.953	252.487	228.91	241.125	242.689	264.318	187.877	188.168	43.5179	44.4486	51.75	48.1621	27.1939	33.779	12.0162	14.4537	99.1975	86.0793	106.746	92.4962	616.71	632.194	315.242	418.228	130.867	124.426	4.71328	4.92704	50.6197	45.0165	48.3748	42.4735	15.5281	13.2992
ENSG00000075461	CACNG4	calcium voltage-gated channel auxiliary subunit gamma 4	4563.23	4762.13	4682.95	4893.5	4706.43	4809.26	6608.23	6759.58	6555.46	6697.44	4864.5	5083.78	2529.04	2672.3	2968.93	3253.69	2829.74	3054.02	2800.02	3001.14	3333.77	3562.14	3308.4	3330.75	1762.85	1715.6	1927.06	1979.44	3573.32	3409.16	3618.55	3251.92	5175.28	5136.66
ENSG00000075539	FRYL	FRY like transcription coactivator	2270.49	2337.59	2272.03	2225.05	2489.49	2634.87	2369.98	2496.85	2560.15	2504.99	2304.8	2353.26	2666.09	2486.51	2466.1	2635.39	2628.21	2596.73	2869.82	2791.96	2725.36	2738.31	2300.5	2115.63	2051.23	1933.34	1490.07	1402.36	2466.21	2418.31	1422.56	1532.52	1553.54	971.475
ENSG00000075618	FSCN1	fascin actin-bundling protein 1	5863	6006.17	6026.93	6316.13	9172.11	9156.37	10556.8	10931.8	11145.2	11055	9497.28	9740.79	12102.4	12336.9	10956.9	11538.9	10143.2	10632.6	9595.62	9629.56	10471.6	10938.9	11659.6	12450.7	10784.4	11278.5	11625	12964.3	7454.16	7066.63	10963.6	9205.16	10910.3	14192.8
ENSG00000075624	ACTB	actin beta	80367	85174.9	79029.8	84510.3	57310.2	61163.8	82534.7	87512.6	86271.9	91762.5	81719.4	87095.9	29814.4	31500.8	62746.8	65856	48375	51346.3	38070.4	40765.2	50412.4	54345.4	68671.4	72901.6	42462.9	42394.9	65120	73615.5	45730.8	41652.9	58981.9	51508.7	51897	61894.5
ENSG00000075643	MOCOS	molybdenum cofactor sulfurase	55.1652	30.0977	52.7657	76.3562	6.74136	8.31189	5.24796	21.7117	45.3697	41.2737	60.2462	54.8513	46.7736	39.4089	72.0973	78.6925	42.8116	30.4864	41.8772	39.8445	32.1852	37.6093	23.9976	16.9552	29.6078	36.9059	31.6463	38.1845	122.467	116.172	44.4373	40.1567	8.87317	16.4657
ENSG00000075651	PLD1	phospholipase D1	176.142	168.882	175.368	182.183	50.0787	54.8585	34.6366	32.5676	41.6661	44.4486	101.183	96.3243	13.0531	22.5194	60.081	81.9044	52.2092	68.1461	62.4052	54.0747	230.488	184.465	233.431	229.837	535.902	529.864	446.415	389.852	117.024	123.432	124.875	133.984	639.608	518.669
ENSG00000075702	WDR62	WD repeat domain 62	1600.76	1524.95	1603.15	1661.08	474.785	472.115	1111.52	1132.63	1022.21	1057.24	1096.02	1260.24	554.756	673.704	1595.38	1638.09	1291.66	1197.94	1221.01	1354.71	962.442	922.323	1074.44	1054.99	243.376	253.597	239.704	236.498	65.8601	79.384	83.8122	69.8881	59.1545	71.5624
ENSG00000075711	DLG1	discs large MAGUK scaffold protein 1	2103.05	2175.4	2072.6	2214.33	1667.04	1620.82	2092.89	2182.03	1639.79	1625.55	2531.89	2525.84	1727.36	1827.82	2106.53	2036.37	1738.57	1735.93	1853.27	1815.77	1728.66	1925.24	1844.54	1934.77	1825.62	1724.56	3779.37	3765.49	1318.83	1275.95	2000.81	1933.31	2030.48	1588.94
ENSG00000075785	RAB7A	RAB7A, member RAS oncogene family	3652.52	3799	3593.5	3829.87	4919.27	5081.89	4618.21	4445.47	5466.59	5435.42	5595.18	5688.48	3989.9	4064.74	4167.78	4181.94	4091.12	4018.83	3597.33	3826.5	4341.89	4210.45	4630.45	4687.16	5460.87	5441.52	9270.34	9974.17	6313.86	5761.63	7230.35	6610.03	8658	8537.46
ENSG00000075826	SEC31B	SEC31 homolog B, COPII coat complex component	956.197	1021.65	986.253	1007.37	1882.77	1797.03	1421.15	1366.03	1663.86	1850.96	1601.93	1609.42	1866.59	2077.41	1419.76	1475.89	1823.15	1931.4	2235.91	2192.87	1704.78	1579.59	1563.12	1597.55	1115.03	1162.54	845.696	1017.43	1135.41	1087.66	1262.25	1381.55	985.662	946.144
ENSG00000075856	SART3	spliceosome associated factor 3, U4/U6 recycling protein	1924.01	2036.61	1842.92	1894.17	1455.17	1595.88	1882.97	1682.66	1634.24	1657.3	1771.08	1779.32	1913.37	1839.08	1649.92	1824.38	1587.16	1771.8	1624.18	1660.66	1540.74	1599.29	1610.02	1774.64	1607.7	1566.39	1514.31	1505.83	1643.78	1550.41	1519.87	1461.86	1282.91	1347.02
ENSG00000075886	TUBA3D	tubulin alpha 3d	8.7103	18.3931	17.8472	20.0937	30.8177	28.2604	60.8764	28.9489	21.296	36.5113	39.3918	30.7702	16.3164	24.396	24.0324	20.8776	17.7511	14.3466	19.7069	22.7683	23.8794	28.6547	31.6332	11.3034	13.0274	14.7624	9.42655	8.62232	4.89868	3.87239	15.7499	9.65306	13.3098	5.06636
ENSG00000075891	PAX2	paired box 2	0.967811	0	1.55193	1.33958	2.88916	3.32475	2.09918	1.80931	0	1.58745	0	0	224.078	257.096	103.524	109.206	7.30929	5.37996	13.1379	28.4604	18.6882	23.2819	7.63561	22.6069	1.77647	5.79951	30.2996	42.4957	9.25307	19.362	1.125	3.08898	5.17602	9.49943
ENSG00000075914	EXOSC7	exosome component 7	514.876	568.513	580.422	526.456	583.609	623.391	581.474	616.974	492.585	447.66	516.727	579.283	945.261	970.209	746.854	745.169	682.897	835.687	673.319	683.049	537.805	569.512	666.48	776.17	1088.38	1125.63	654.472	702.719	567.703	527.129	570.935	583.431	635.911	815.051
ENSG00000075945	KIFAP3	kinesin associated protein 3	2796.01	2770.66	2707.34	2641.66	3395.72	3502.63	2651.27	2759.2	3504.58	3614.62	3159.07	3079.7	1619.67	1615.76	2111.16	1870.95	1745.88	1716.21	1693.15	1657.82	2196.9	2183.13	2343.04	2256.92	2173.81	2051.97	1937.16	1827.32	2588.14	2231.95	2618.99	2681.62	2128.08	2208.93
ENSG00000075975	MKRN2	makorin ring finger protein 2	431.644	518.35	453.94	490.287	437.226	460.479	479.664	522.89	387.031	323.839	468.067	468.243	785.361	767.535	572.156	501.062	479.281	460.883	486.925	500.902	528.461	496.084	477.771	423.879	682.756	688.559	981.035	987.255	701.056	682.993	615.373	582.659	696.544	585.165
ENSG00000076003	MCM6	minichromosome maintenance complex component 6	5325.86	5367.43	4975.49	5074.34	2013.74	1883.47	3589.61	3842.97	1584.24	1701.74	1712.38	1767.28	1922.07	1799.67	3823	4010.1	2873.6	2682.81	2607.06	2609.81	2992.19	2919.2	3361.85	3336.4	1296.23	1311.74	898.216	840.676	1248.62	1168.98	773.997	733.246	767.53	785.286
ENSG00000076043	REXO2	RNA exonuclease 2	394.867	356.157	378.671	400.535	437.226	498.713	396.746	459.564	337.032	358.763	491.239	572.594	404.646	401.595	467.708	436.823	343.537	310.244	353.903	308.795	465.128	494.293	422.14	495.468	472.541	434.963	2031.42	2276.29	1235.56	1236.26	743.622	708.148	1667.42	1884.69
ENSG00000076053	RBM7	RNA binding motif protein 7	451	469.859	422.901	513.06	430.484	438.868	449.226	540.983	644.435	627.042	749.216	719.756	431.84	405.348	488.043	531.576	467.795	419.637	465.575	409.829	465.128	472.802	533.402	493.584	407.996	357.988	2440.13	2436.42	1064.65	1023.76	630.56	676.1	1932.87	1954.98
ENSG00000076067	RBMS2	RNA binding motif single stranded interacting protein 2	1056.85	998.242	1114.29	1066.31	1208.63	1148.7	1245.87	1317.18	1015.73	969.931	1281.39	1170.61	1664.27	1651.42	1249.69	1283.17	1497.36	1527.91	1514.97	1408.79	1258.34	1314.53	1073.35	1218.89	844.415	904.723	737.291	728.586	649.892	603.609	567.561	537.482	865.134	736.523
ENSG00000076108	BAZ2A	bromodomain adjacent to zinc finger domain 2A	4383.22	4670.17	4585.96	4842.59	6697.06	6511.53	4945.68	4988.26	4629.56	4840.13	4813.52	4875.08	7608.87	7510.21	5948.95	5932.45	6579.41	6776.95	6468.79	6890.25	5060.35	5224.11	4479.92	4726.72	4917.86	5021.32	4140.28	4165.2	6085.8	5951.38	4718.8	4624.97	3802.15	2585.11
ENSG00000076201	PTPN23	protein tyrosine phosphatase non-receptor type 23	2573.41	2451.29	2751.57	2780.97	2856.41	3007.24	2714.25	2764.62	2918.48	3198.71	2887.19	2892.4	3199.1	3302.84	2697.18	2572.76	2775.44	2883.66	2819.73	2860.27	2642.3	2689.96	2310.32	2562.11	3609.19	3742.79	2673.1	2889.09	2760.68	2900.9	3071.8	3102.88	2882.3	2576.88
ENSG00000076242	MLH1	mutL homolog 1	1622.05	1638.65	1587.63	1571.33	1324.2	1353.18	1574.39	1637.42	1542.57	1603.32	1594.98	1602.73	1278.12	1155.99	1546.39	1543.34	1609.09	1556.6	1541.24	1617.97	1386.04	1427.36	1459.49	1452.49	1312.81	1194.7	1801.82	1677.66	1227.94	1221.74	1180.68	1084.23	1190.48	1313.45
ENSG00000076248	UNG	uracil DNA glycosylase	1972.4	2130.25	1893.36	2151.37	1322.27	1389.75	1761.22	1823.78	1245.35	1255.67	1228.1	1311.08	1385.8	1450.62	2268.29	2317.41	1526.6	1673.17	1491.98	1551.09	2067.12	2039.86	2372.49	2341.7	811.847	768.698	770.284	891.794	1108.19	930.826	902.809	879.201	995.274	1126.63
ENSG00000076258	FMO4	flavin containing dimethylaniline monoxygenase 4	34.8412	50.1629	61.3013	22.7729	13.4827	1.66238	28.339	12.6652	7.4073	4.76235	9.26865	14.7162	35.896	11.2597	30.5027	22.4836	37.5906	32.2797	15.6013	24.1913	30.1088	34.0274	27.27	15.0713	110.141	97.0099	60.5993	64.6674	16.8732	11.6172	29.2499	15.4449	37.711	34.8313
ENSG00000076321	KLHL20	kelch like family member 20	936.841	914.637	786.053	864.031	623.094	701.523	617.16	702.012	741.656	782.612	807.918	816.08	765.781	846.353	589.719	721.08	612.936	572.069	597.776	627.551	628.131	684.131	629.392	563.288	582.09	550.426	789.137	713.805	699.967	638.46	627.185	596.945	678.058	532.602
ENSG00000076344	RGS11	regulator of G protein signaling 11	76.4571	83.6048	108.635	119.223	412.186	355.749	181.579	211.689	353.698	374.638	272.653	330.446	254.535	273.986	358.638	369.373	290.283	285.138	307.099	293.142	643.704	687.713	626.12	653.716	798.227	873.616	291.55	315.946	225.339	301.078	613.685	610.846	472.496	508.536
ENSG00000076351	SLC46A1	solute carrier family 46 member 1	113.234	125.407	104.755	72.3375	121.345	78.1317	123.852	101.321	108.332	103.184	105.045	78.9324	121.829	103.214	100.751	104.388	99.1975	105.806	91.1444	92.4962	125.626	96.7096	102.535	114.918	219.098	221.436	102.345	101.004	182.884	156.832	155.249	161.785	75.422	93.0944
ENSG00000076356	PLXNA2	plexin A2	8070.58	8215.01	8285.76	8573.33	1452.28	1549.34	2238.78	2288.78	11741.5	12161.4	7955.59	7879.86	2276.68	2482.76	1614.79	1671.81	1229.01	1224.84	1322.83	1316.29	2817.76	2761.6	2082.34	2136.35	364.768	365.369	2040.85	1839.02	4930.8	4966.34	1925.43	1754.54	2972.51	2379.29
ENSG00000076382	SPAG5	sperm associated antigen 5	3545.09	3623.43	3300.96	3276.62	1177.81	1145.38	2107.58	2250.78	1799.05	1801.75	1639.01	1732.5	1877.47	1730.24	3271.18	3439.98	2768.13	2741.99	2645.65	2774.88	1856.36	1916.28	1889.27	2077.95	660.847	651.126	527.887	490.24	415.844	440	223.874	288.433	317.955	325.514
ENSG00000076513	ANKRD13A	ankyrin repeat domain 13A	1373.32	1441.35	1350.96	1326.19	1584.22	1509.44	1277.35	1163.39	1162.02	1108.04	1158.58	1071.61	1938.38	1878.49	1356.91	1445.37	1511.98	1597.85	1558.49	1495.59	1255.22	1239.32	1356.96	1313.08	1489.27	1472.55	1098.19	1075.94	3304.98	2984.65	1546.31	1531.75	1538.02	1296.36
ENSG00000076554	TPD52	tumor protein D52	522.618	586.906	511.361	495.646	443.004	425.569	237.208	247.875	230.552	282.566	297.369	363.892	482.964	525.452	320.74	239.289	469.883	450.123	394.138	436.866	358.19	324.156	361.055	329.684	595.117	601.567	351.476	283.921	961.775	933.246	950.622	1039.83	916.155	973.375
ENSG00000076555	ACACB	acetyl-CoA carboxylase beta	1034.59	973.16	1006.43	993.971	474.785	531.961	508.003	528.318	394.439	431.786	379.242	347.838	719.008	660.568	789.373	737.14	952.296	957.632	877.778	944.884	843.045	818.45	724.292	616.038	1534.87	1470.97	895.523	1019.9	526.88	553.752	502.311	483.811	927.247	826.451
ENSG00000076604	TRAF4	TNF receptor associated factor 4	2087.57	2066.71	1970.95	2178.16	1750.83	1863.52	1998.42	2069.85	2256.45	2206.55	2467.78	2628.85	2933.68	2978.19	2222.07	2383.26	1665.47	1734.14	1606.11	1727.54	1824.18	1932.4	2170.69	2134.47	2318.29	2308.73	2696.67	2627.34	3785.05	3937.74	1889.99	1754.54	2297.41	3211.44
ENSG00000076641	PAG1	phosphoprotein membrane anchor with glycosphingolipid microdomains 1	657.144	633.725	626.204	621.567	920.677	796.279	767.252	761.719	1676.83	1604.91	2025.97	1969.3	521.036	585.503	563.838	631.146	493.899	573.862	517.306	446.828	1548.01	1567.05	1212.97	1109.62	429.906	400.693	1052.41	1122.13	2742.17	2529.16	2098.12	2181.21	1704.39	1174.13
ENSG00000076650	GPATCH1	G-patch domain containing 1	455.839	468.187	444.628	454.119	428.558	452.167	432.432	479.467	555.547	485.759	586.242	478.946	518.86	459.77	431.659	468.943	481.369	459.09	425.341	473.865	435.02	383.256	419.958	386.201	308.514	289.975	516.44	504.406	668.398	638.945	434.248	431.299	327.568	256.485
ENSG00000076685	NT5C2	5'-nucleotidase, cytosolic II	1116.85	1284.17	1141.45	1178.83	1241.37	1256.76	1237.47	1271.94	2125.89	2160.52	1969.59	2107.09	1156.29	1191.65	1213.64	1284.77	928.28	930.733	1031.33	1098.57	1365.28	1391.54	1228.24	1177.44	1353.67	1247.42	1297.5	1218.21	1576.29	1454.08	1006.87	1037.12	1119.5	763.121
ENSG00000076706	MCAM	melanoma cell adhesion molecule	950.391	869.49	1010.31	920.294	922.604	1045.64	1173.44	1232.14	3239.77	3332.05	4275.94	4646.31	1156.29	1332.4	1002.89	1053.52	1341.78	1323.47	1128.22	1129.88	1599.92	1545.56	1366.77	1439.31	1138.72	1179.41	2812.48	2680.92	1389.05	1429.88	704.81	628.607	1786.47	1826.42
ENSG00000076716	GPC4	glypican 4	4957.13	4949.41	4784.61	4979.23	3168.44	3303.14	10063.5	10251.5	2815.7	2714.54	3898.24	4093.78	3724.48	3710.06	3736.12	3835.05	2015.28	2006.72	1639.78	1669.2	2949.62	2960.39	2372.49	2296.48	3583.73	3451.76	12112.4	13062.2	891.56	877.097	1974.37	1646.81	4567.47	4277.91
ENSG00000076770	MBNL3	muscleblind like splicing regulator 3	880.708	897.916	811.66	822.504	159.867	202.81	387.3	334.722	90.7394	111.121	101.183	104.351	264.325	260.849	351.243	292.286	270.444	272.585	335.017	324.448	172.347	204.165	197.435	243.024	209.031	205.092	59.9259	36.9528	8.16447	6.77668	12.375	6.9502	46.5842	23.4319
ENSG00000076826	CAMSAP3	calmodulin regulated spectrin associated protein family member 3	491.648	438.089	543.952	513.06	2809.22	3047.14	2121.23	2274.3	3038.84	3332.05	2446.92	2457.61	1527.21	1657.05	1689.66	1692.69	2113.43	2306.21	2277.79	2333.75	1824.18	1880.46	1755.1	1755.8	1388.61	1450.4	564.92	715.036	2664.88	2778.44	2078.99	1987.76	1306.57	1576.91
ENSG00000076864	RAP1GAP	RAP1 GTPase activating protein	445.193	413.008	481.875	391.158	1440.73	1511.1	716.872	752.672	848.136	830.235	688.197	664.905	985.509	1103.45	740.383	701.808	1020.17	982.739	876.957	887.963	1042.39	1130.07	982.812	1088.9	1085.42	1082.93	345.416	402.785	2739.45	2797.8	3052.11	2889.74	1369.43	1596.54
ENSG00000076924	XAB2	XPA binding protein 2	1689.8	1879.44	1666	1663.76	1679.56	1888.46	1648.91	1720.65	1585.16	1670	1705.43	1585.34	2660.66	2844.95	2052.92	2134.33	2030.94	2166.33	1894.33	1928.19	1610.3	1563.47	1658.02	1814.2	2021.03	2130.53	1629.45	1610.53	1514.78	1562.99	1744.31	1693.53	1521.01	2027.81
ENSG00000076928	ARHGEF1	Rho guanine nucleotide exchange factor 1	1812.71	1899.5	1905.77	1816.47	1590	1572.61	1466.28	1579.53	1761.09	1787.47	1941.01	2057.59	1827.43	1818.44	1717.39	1684.66	1697.84	1696.48	1696.44	1703.35	2479.3	2668.47	2223.05	2158.96	2319.48	2385.18	3008.42	3733.46	1257.33	1413.91	1824.18	1823.27	1763.54	1984.11
ENSG00000076944	STXBP2	syntaxin binding protein 2	13.5494	18.3931	12.4155	18.7542	18.298	21.6109	16.7935	3.61862	24.9996	39.6862	26.2612	36.1216	26.1062	33.779	19.4108	16.0597	28.193	19.7265	17.2435	29.8834	12.4588	14.3273	9.81721	11.3034	168.765	181.366	28.953	23.4034	72.3916	103.586	57.9373	72.591	24.4012	17.7323
ENSG00000076984	MAP2K7	mitogen-activated protein kinase kinase 7	1167.18	1305.91	1146.1	1181.51	1103.66	1205.22	1344.53	1214.05	1246.28	1265.2	1177.89	1158.57	1320.54	1461.88	1216.41	1231.78	1283.3	1273.26	1238.25	1306.33	1039.27	970.678	1120.25	1107.74	1274.91	1275.89	1259.79	1362.33	1014.57	1087.66	1072.12	984.998	970.134	1079.14
ENSG00000077044	DGKD	diacylglycerol kinase delta	1347.19	1337.68	1360.27	1334.22	3240.67	3196.75	2317.5	2086.13	3024.96	3155.85	2900.32	2875.01	2889.08	2869.34	2540.04	2580.79	2951.91	3064.78	2877.21	3090.79	2763.78	2845.77	2555.75	2650.66	3196.46	3163.37	3048.82	2983.94	3401.32	3310.41	3495.36	3531.48	3294.17	3251.34
ENSG00000077063	CTTNBP2	cortactin binding protein 2	174.206	142.128	164.505	144.675	694.36	679.912	570.978	636.877	571.288	579.419	536.037	543.162	643.953	557.354	565.686	512.304	551.33	577.449	615.019	620.436	605.29	632.194	512.677	570.824	339.306	282.067	331.276	354.131	861.079	867.9	491.623	495.009	660.312	502.203
ENSG00000077080	ACTL6B	actin like 6B	601.979	613.66	589.734	612.19	1616.96	1602.53	1101.02	1067.49	2399.04	2509.76	1712.38	1792.7	516.685	542.341	923.399	928.25	864.585	855.413	876.136	870.887	932.333	981.423	1144.25	981.516	205.478	264.668	28.2797	23.4034	1028.18	1086.21	1600.31	1432.9	641.826	849.883
ENSG00000077092	RARB	retinoic acid receptor beta	125.815	110.358	145.106	140.656	182.98	194.498	67.1739	79.6096	204.627	174.619	88.8246	107.027	154.462	148.252	88.7351	97.9641	216.146	191.885	201.175	187.838	300.049	239.983	282.518	254.328	241.6	254.651	464.594	512.412	58.7842	41.6282	137.812	151.746	82.0769	47.4972
ENSG00000077097	TOP2B	DNA topoisomerase II beta	15731.8	16182.6	15021.1	15177.5	13840	14185.1	14643.9	15162	13815.5	13694.9	11822.9	11651.2	10193.4	10381.4	11870.2	11709.1	12790.2	13064.3	13773.5	13934.2	12540.8	12930.4	12206.1	12546.8	7709.29	7465.02	6884.08	6539.41	7822.11	7474.68	8048.78	8315.15	7528.15	6611.61
ENSG00000077147	TM9SF3	transmembrane 9 superfamily member 3	4157.72	4492.92	4075.37	3967.85	4207.57	4335.48	4686.43	4599.26	5855.47	6056.12	5333.34	5300.51	5358.29	5132.54	4459.86	4532.04	4354.25	4474.33	4642.62	4876.68	5248.27	4917.86	5044.96	5160.02	7036	6682.61	13463.1	12623.7	5660.15	5343.42	5297.61	5917.33	8620.29	8001.06
ENSG00000077150	NFKB2	nuclear factor kappa B subunit 2	817.8	805.951	831.059	874.748	446.856	505.363	487.011	499.369	237.959	222.243	483.515	544.5	763.606	778.795	466.784	502.668	831.171	772.921	644.58	707.24	674.851	592.794	533.402	559.521	856.258	952.701	1657.05	1645.63	486.602	553.752	641.248	670.308	550.876	723.223
ENSG00000077152	UBE2T	ubiquitin conjugating enzyme E2 T	1477.85	1566.75	1416.91	1422.64	711.695	661.626	965.625	987.882	887.024	842.935	829.544	861.567	960.49	882.008	1363.38	1482.31	1163.22	1133.38	1121.65	1196.76	942.715	922.323	1058.08	1102.09	336.345	307.374	202.671	217.406	381.009	351.419	307.686	262.949	193.731	198.855
ENSG00000077157	PPP1R12B	protein phosphatase 1 regulatory subunit 12B	1557.21	1575.12	1631.86	1490.96	1568.81	1466.22	1114.67	1159.77	1554.61	1582.69	1651.36	1558.58	1337.94	1398.08	847.605	809.408	1298.97	1332.44	1398.37	1326.25	1008.12	1006.5	806.102	761.099	1272.54	1198.92	1426.78	1438.08	1499.54	1477.32	1140.75	1149.87	1579.42	1145.63
ENSG00000077232	DNAJC10	DnaJ heat shock protein family (Hsp40) member C10	3520.9	3705.37	3505.81	3418.62	3676.93	3678.84	3228.55	3178.95	3595.32	3589.22	3464.93	3398.11	4068.21	4182.97	3751.83	3745.12	3978.34	3869.98	4213.17	3909.03	3886.11	3725.11	3795.99	3634.06	3802.83	3663.71	9294.58	9177.84	4269.47	4131.36	3454.3	3780.14	6350.23	5553.37
ENSG00000077235	GTF3C1	general transcription factor IIIC subunit 1	5598.79	5777.09	5427.88	5604.82	4063.12	4342.13	4520.59	4702.39	4942.52	4944.9	4699.21	4717.21	4938.42	5053.72	4669.68	4480.65	4482.69	4644.7	4620.45	4653.27	4380.3	4588.33	4326.12	4579.78	5277.3	5335.02	6601.95	6261.65	3986.44	4117.8	4590.55	4394.84	6345.06	5963.74
ENSG00000077238	IL4R	interleukin 4 receptor	26.1309	35.114	41.1262	40.1875	71.2658	41.5594	53.5292	48.8513	12.9628	26.9866	27.806	29.4324	33.7205	58.175	24.9567	59.4208	51.1651	98.6326	65.6897	49.8056	96.5557	85.9641	97.0813	133.757	117.247	116.517	184.491	216.174	124.644	132.629	20.8124	25.098	162.675	175.423
ENSG00000077254	USP33	ubiquitin specific peptidase 33	4526.45	4539.74	4153.74	4234.42	3404.39	3655.57	3215.95	3150.01	4130.49	4227.37	4070.48	4101.81	2816.2	2856.21	3129.76	3099.52	3105.41	3226.18	3099.73	2985.49	2841.64	3184.25	3028.06	3104.68	2416	2215.94	2584.9	2297.23	3739.87	3668.12	2354.05	2327.55	2290.76	1960.05
ENSG00000077264	PAK3	p21 (RAC1) activated kinase 3	2312.1	2282.41	2184.34	2210.31	6858.85	7151.55	5430.59	5652.28	3824.94	3784.48	2889.5	2821.5	2086.32	2251.94	1827.39	1862.92	2459.06	2412.01	2538.08	2484.59	2512.52	2466.09	2172.88	2292.72	1463.81	1337.58	786.444	740.288	3067.12	2905.26	2342.24	2394.73	1234.85	766.288
ENSG00000077274	CAPN6	calpain 6	0	3.34419	5.43176	2.67917	863.857	930.931	332.721	276.824	16.6664	9.52469	20.8545	9.36486	180.568	135.116	71.1729	43.3612	380.083	380.184	412.203	367.139	31.147	25.0729	35.9964	24.4908	15.9882	10.5446	12.1199	8.00644	22.3162	10.165	16.3124	10.0392	0	0
ENSG00000077279	DCX	doublecortin	7826.69	7802	7611.45	7765.56	34632.3	36201.6	28403	29218.5	23299.7	23741.9	15646.3	16118.3	8357.24	8172.65	8602.68	8595.14	10307.1	10641.6	11108.1	11212	8975.52	9260.84	8272.64	8385.27	3518	3382.17	366.962	386.773	9891.53	8980.56	10719.5	10401.4	6373.16	4258.91
ENSG00000077312	SNRPA	small nuclear ribonucleoprotein polypeptide A	2132.09	2260.67	2267.37	2344.27	1784.53	1893.45	1945.94	2169.36	1434.24	1409.65	1557.91	1612.09	2391.98	2651.65	2533.57	2754.24	2629.26	2950.01	2514.27	2692.35	1977.83	2088.21	2092.16	2113.74	1515.33	1526.85	822.803	893.026	289.022	321.893	940.497	861.053	1149.82	1623.14
ENSG00000077327	SPAG6	sperm associated antigen 6	189.691	202.324	173.816	198.258	90.5269	98.0803	89.2154	90.4654	375.92	398.45	353.754	378.608	25.0184	39.4089	91.5081	89.9342	237.03	188.299	296.425	260.412	539.881	544.439	391.598	440.834	1895.49	1834.23	4779.94	4717.02	150.226	134.082	220.499	185.725	1504	1405.28
ENSG00000077348	EXOSC5	exosome component 5	183.884	252.487	212.615	241.125	226.317	237.72	269.745	237.019	215.738	185.731	251.026	255.527	275.203	251.466	256.038	276.227	148.274	141.672	148.623	112.418	210.761	263.265	241.067	275.051	166.988	153.951	245.764	237.114	369.034	346.579	177.749	186.497	271.371	393.91
ENSG00000077454	LRCH4	leucine rich repeats and calponin homology domain containing 4	420.998	433.073	486.531	492.967	470.932	493.726	456.573	410.713	412.957	417.499	422.496	426.77	614.583	662.445	521.319	491.426	545.064	582.829	537.013	577.745	435.02	449.52	419.958	429.531	524.651	536.191	302.323	389.852	283.579	292.366	320.061	307.353	296.512	250.152
ENSG00000077458	FAM76B	family with sequence similarity 76 member B	1132.34	1202.24	1084.8	1177.49	1094.99	1125.43	978.22	1053.02	1005.54	1039.78	1018.78	1031.47	1444.54	1403.71	1014.91	942.704	1197.68	1264.29	1276.02	1192.49	1066.27	1121.11	936.998	943.838	791.713	753.408	583.773	625.118	1060.84	928.89	678.935	753.325	568.623	431.274
ENSG00000077463	SIRT6	sirtuin 6	694.888	630.381	668.883	659.075	621.168	688.224	856.467	910.082	910.172	1012.79	906.011	880.297	646.128	739.386	686.773	587.785	606.671	654.562	628.979	619.013	777.636	813.077	781.014	732.84	492.674	565.188	711.705	755.069	958.509	1074.1	849.372	775.334	678.798	1018.34
ENSG00000077514	POLD3	DNA polymerase delta 3, accessory subunit	2075.95	2289.1	1996.56	1981.24	918.751	834.513	1344.53	1313.56	846.284	842.935	875.888	971.27	869.118	874.502	1395.73	1379.53	1319.85	1545.84	1316.26	1391.71	1116.1	1115.74	1137.71	1226.42	986.533	1006.48	906.969	942.296	788.688	653.466	689.06	627.449	587.848	583.265
ENSG00000077522	ACTN2	actinin alpha 2	107.427	115.375	82.2524	85.7333	345.736	384.009	92.3641	115.796	193.516	203.193	162.974	208.703	318.713	288.998	129.405	165.415	156.628	240.305	194.606	197.799	111.091	130.737	121.079	129.99	111.918	101.755	38.3795	67.1309	332.566	364.489	444.936	464.119	87.9923	75.3622
ENSG00000077549	CAPZB	capping actin protein of muscle Z-line subunit beta	5612.34	5616.57	5756.89	6183.52	4090.08	4310.54	3868.8	4029.33	4961.96	5225.88	5076.13	5450.35	4620.79	4535.77	3728.72	3926.59	3630.63	3529.25	3267.24	3208.91	3657.69	3454.68	3769.81	3929.83	5083.66	5155.76	4470.88	4528.56	4249.33	4237.36	4556.23	4135.37	4634.75	5300.68
ENSG00000077585	GPR137B	G protein-coupled receptor 137B	665.854	807.623	710.785	738.11	584.572	556.896	484.912	539.174	612.028	636.567	604.78	596.675	649.391	576.12	462.162	579.755	573.257	618.695	647.864	657.434	735.069	757.558	602.122	638.645	1058.18	982.753	653.799	700.255	1111.46	957.933	657.56	611.232	1006.37	917.645
ENSG00000077684	JADE1	jade family PHD finger 1	1395.58	1486.49	1308.28	1300.74	827.261	982.465	1094.72	977.027	1164.8	1200.11	1527.01	1563.93	1207.41	1154.12	1258	1218.93	1447.24	1569.15	1520.72	1464.29	877.307	830.986	884.64	832.687	952.188	994.879	2194.37	2224.56	2132.02	2071.25	899.434	996.196	1567.59	1487.61
ENSG00000077713	SLC25A43	solute carrier family 25 member 43	124.848	150.489	125.706	108.506	78.9702	66.4951	144.844	79.6096	24.9996	14.287	69.5149	38.7973	25.0184	11.2597	39.7459	28.9074	19.8395	23.3132	16.4224	11.3841	147.429	162.974	166.893	162.016	151	119.153	96.2855	118.249	129.543	127.789	8.99997	8.10857	122.746	81.0618
ENSG00000077721	UBE2A	ubiquitin conjugating enzyme E2 A	577.783	580.218	518.345	525.117	358.255	349.099	407.242	405.285	492.585	412.737	453.392	433.459	426.401	410.978	394.686	423.976	361.288	356.871	368.683	334.409	394.528	424.448	433.048	442.718	357.07	368.005	599.259	612.8	395.705	421.607	394.874	381.875	493.94	408.476
ENSG00000077782	FGFR1	fibroblast growth factor receptor 1	5775.9	6047.97	5961.75	6140.65	4413.67	4403.64	7141.43	7249.9	3626.8	3625.73	4160.08	4409.51	7894.95	7879.9	7975.99	8180.8	6748.57	6986.77	6454.83	6460.5	8419.03	8460.3	8157.01	8415.42	4701.72	4803.57	6101	6036.85	3322.94	3427.07	7219.66	6661.38	4974.89	5015.07
ENSG00000077935	SMC1B	structural maintenance of chromosomes 1B	9.67811	1.6721	7.75966	5.35833	1.9261	3.32475	6.29755	1.80931	3.70365	1.58745	8.49626	4.01351	7.6143	11.2597	5.54594	3.21194	9.39766	8.9666	17.2435	8.53811	10.3823	7.16367	3.2724	7.53563	8.29019	5.27228	12.1199	20.9399	14.1517	13.0693	3.37499	8.10857	4.43659	6.33296
ENSG00000077942	FBLN1	fibulin 1	1647.21	1762.39	1712.56	1623.57	4188.31	4411.95	7147.72	7315.03	2016.64	2043.05	2338.02	2464.3	7006.25	7086.09	10219.3	10814.6	5496.59	5831.87	4906.2	4930.76	6733.98	7054.43	7579.98	7865.31	1334.72	1286.96	769.611	731.665	259.086	247.833	1066.5	957.583	531.651	637.729
ENSG00000077943	ITGA8	integrin subunit alpha 8	40.6481	46.8187	31.8146	33.4896	9.63052	8.31189	0	1.80931	0.925912	3.1749	0.772388	0	3.26327	9.38307	19.4108	6.42387	0	0	0	0	0	3.58184	0	1.88391	1.77647	6.32673	16.1598	26.4828	27.2149	26.6227	5.62498	3.86122	9.6126	21.532
ENSG00000078018	MAP2	microtubule associated protein 2	19495.6	20446.4	18680.6	19347.6	23742.1	24323.9	19083.7	19422.9	34822.6	35644.6	28155.1	28566.8	12352.6	12237.4	15000.9	15039.9	15341.2	15754.3	16853.5	16578.2	20480.2	20699.4	17911	18275.8	8648.45	8263.77	10351	9873.17	19583.3	17631	21269.7	21829	12332.2	8018.79
ENSG00000078043	PIAS2	protein inhibitor of activated STAT 2	1131.37	1068.47	1162.4	1154.72	1539.92	1459.57	1220.68	1205	1055.54	1088.99	1048.9	1089	2163.55	2013.61	1187.76	1278.35	1493.18	1357.54	1409.86	1377.48	1181.51	1006.5	1166.07	1060.64	1637.31	1616.48	1333.86	1463.95	1014.03	926.47	1468.68	1611.29	1344.29	1210.86
ENSG00000078053	AMPH	amphiphysin	1527.21	1642	1545.72	1527.12	1893.36	2016.46	1470.48	1557.81	1772.2	1766.83	1524.69	1515.77	2104.81	2227.54	1561.18	1546.55	2299.29	2281.1	2144.77	2000.76	1381.89	1479.3	1282.78	1412.93	1618.36	1518.94	485.467	422.494	1100.03	980.683	1292.06	1242.54	1000.45	885.347
ENSG00000078061	ARAF	A-Raf proto-oncogene, serine/threonine kinase	1436.23	1466.43	1453.38	1387.81	775.257	781.317	1150.35	1147.1	1155.54	1219.16	1183.3	1341.85	1032.28	1140.98	1225.65	1148.27	1211.25	1223.04	1121.65	1087.19	1287.41	1423.78	1342.78	1379.02	1299.78	1357.08	2225.34	2320.02	737.524	780.287	1006.31	924.763	1499.57	1811.23
[truncated: 18,623 more rows]
