# Supplementary material for: Convergent transcriptomic signature in iPSC-dopaminergic neurons of hereditary Parkinson’s disease
Source: Life Sci Alliance. 2026 Apr 24;9(7):e202503551. doi: 10.26508/lsa.202503551 (PMC13109591; doi:10.26508/lsa.202503551)
Supplement: Supplementary file 3 [file LSA-2025-03551_TableS3.xlsx]

## Sheet: metadata_maturation
sampleid	individual	sex	diff_time
SRR7885645	ATCC	male	NPC
SRR7885646	ATCC	male	NPC
SRR7885652	wt126	male	4 week neuron
SRR7885653	wt126	male	6 week neuron
SRR7885654	wt126	male	8 week neuron
SRR7885655	wt33	female	2 week neuron
SRR7885656	wt33	female	4 week neuron
SRR7885657	wt33	female	6 week neuron
SRR7885658	wt33	female	8 week neuron
SRR7885679	adrc40	male	2 week neuron
SRR7885680	adrc40	male	4 week neuron
SRR7885681	adrc40	male	6 week neuron
SRR7885682	adrc40	male	8 week neuron
SRR7885683	wt126	male	2 week neuron
SRR7885702	wt126	male	NPC
SRR7885703	wt126	male	NPC
SRR7885704	wt33	female	NPC
SRR7885705	wt33	female	NPC
