# Supplementary material for: Convergent transcriptomic signature in iPSC-dopaminergic neurons of hereditary Parkinson’s disease
Source: Life Sci Alliance. 2026 Apr 24;9(7):e202503551. doi: 10.26508/lsa.202503551 (PMC13109591; doi:10.26508/lsa.202503551)
Supplement: Supplementary file 4 [file LSA-2025-03551_TableS4.xlsx]

## Sheet: counts_maturation
gene_id	gene_name	description	SRR7885645	SRR7885646	SRR7885652	SRR7885653	SRR7885654	SRR7885655	SRR7885656	SRR7885657	SRR7885658	SRR7885679	SRR7885680	SRR7885681	SRR7885682	SRR7885683	SRR7885702	SRR7885703	SRR7885704	SRR7885705
ENSG00000000003	TSPAN6	tetraspanin 6	2412.69	2314.66	2811.38	2814.09	4351.05	3590.76	3675.48	3364.75	4046.56	3904.82	3322.78	4315.88	4626.46	4154.05	2860.96	2738.28	3557.21	3542.9
ENSG00000000419	DPM1	dolichyl-phosphate mannosyltransferase subunit 1, catalytic	798.183	771.903	575.835	504.444	598.205	524.624	480.023	690.991	582.942	592.174	577.599	578.034	473.257	632.286	713.311	768.539	771.935	695.174
ENSG00000000457	SCYL3	SCY1 like pseudokinase 3	453.513	419.991	444.758	432.938	260.578	388.888	404.277	325.5	402.528	357.346	514.678	261.897	290.745	355.236	337.362	332.373	395.894	376.139
ENSG00000000460	FIRRM	FIGNL1 interacting regulator of recombination and mitosis	538.487	487.022	90.398	110.51	108.214	121.58	87.1969	81.8401	95.3132	203.27	69.2836	330.084	116.723	103.681	453.123	507.305	533.698	546.208
ENSG00000001036	FUCA2	alpha-L-fucosidase 2	769.54	614.799	555.948	559.699	703.821	181.537	234.287	473.371	320.831	536.483	417.822	1160.72	970.919	1157.49	897.427	831.514	762.593	815.588
ENSG00000001084	GCLC	glutamate-cysteine ligase catalytic subunit	683.611	658.788	583.067	540.197	602.533	555.435	606.855	642.631	534.435	538.34	416.408	650.869	647.279	297.447	582.115	518.968	699.53	697.656
ENSG00000001167	NFYA	nuclear transcription factor Y subunit alpha	2701.98	2352.37	1202.29	1255.91	1710.64	2239.23	1518.46	2323.14	1052.7	1855.42	1822.58	1425.71	1264.85	846.448	2242.46	2222.81	2283.11	2150.07
ENSG00000001460	STPG1	sperm tail PG-rich repeat containing 1	113.617	114.162	411.311	380.933	533.277	328.098	897.511	535.681	696.978	260.816	307.534	209.208	280.134	329.741	167.578	174.933	115.615	111.724
ENSG00000001461	NIPAL3	NIPA like domain containing 3	431.553	397.996	1439.14	1276.71	1704.58	525.457	1196.98	1757.7	1029.72	827.001	1200.44	886.422	1694.6	380.732	160.964	192.426	284.95	264.414
ENSG00000001497	LAS1L	LAS1 like ribosome biogenesis factor	1913.35	1878.96	942.851	1251.36	867.44	1140.85	774.203	929.071	1026.32	1169.5	1015.22	746.95	685.479	1805.08	1660.35	1644.37	1765.76	1844.69
ENSG00000001561	ENPP4	ectonucleotide pyrophosphatase/phosphodiesterase 4	133.667	144.535	364.304	494.693	607.728	347.251	474.739	580.321	535.286	547.621	516.092	1334.28	1397.49	173.369	135.606	141.113	151.818	135.311
ENSG00000001617	SEMA3F	semaphorin 3F	369.494	400.091	623.746	589.601	916.786	243.159	458.885	865.831	703.786	445.523	381.06	37.1925	72.1557	499.71	105.839	121.287	279.111	299.173
ENSG00000001629	ANKIB1	ankyrin repeat and IBR domain containing 1	2054.65	1973.22	3258.85	3152.12	3184.94	3528.3	3935.31	2774.19	3490.85	3174.35	2943.14	5202.3	5458.37	1242.48	2173.01	2239.14	1905.9	1890.62
ENSG00000001630	CYP51A1	cytochrome P450 family 51 subfamily A member 1	187.134	245.082	168.14	167.064	240.667	327.265	325.887	304.11	207.647	307.225	257.339	454.059	405.345	40.7927	239.24	314.879	174.007	178.759
ENSG00000001631	KRIT1	KRIT1 ankyrin repeat containing	407.684	371.812	143.733	194.367	182.665	202.355	125.07	161.82	160.841	172.64	112.409	147.22	143.25	248.155	175.296	137.614	164.664	177.518
ENSG00000002016	RAD52	RAD52 homolog, DNA repair protein	461.151	479.69	230.515	358.831	399.092	535.45	340.861	641.701	590.601	473.368	394.492	362.627	428.69	180.168	173.091	142.279	324.657	328.966
ENSG00000002330	BAD	BCL2 associated agonist of cell death	306.479	359.244	335.377	367.282	348.881	358.077	362.88	401.761	465.503	274.739	320.967	351.779	344.862	2629.43	478.481	471.153	457.789	453.104
ENSG00000002549	LAP3	leucine aminopeptidase 3	1184.86	1153.14	835.277	884.727	823.289	578.752	898.392	433.381	1600.75	1369.98	1093.69	4923.36	4563.85	1259.47	1665.86	1633.87	1123.45	1144.55
ENSG00000002587	HS3ST1	heparan sulfate-glucosamine 3-sulfotransferase 1	569.994	545.674	255.826	185.266	147.171	53.2951	166.467	198.09	91.0582	126.231	502.659	579.584	346.984	120.678	105.839	109.625	1165.49	1190.48
ENSG00000002746	HECW1	HECT, C2 and WW domain containing E3 ubiquitin protein ligase 1	291.203	260.792	1468.06	2416.91	1470.84	932.665	810.315	629.611	310.619	633.941	838.473	61.9875	50.9335	331.44	223.805	242.574	212.545	206.069
ENSG00000002834	LASP1	LIM and SH3 protein 1	7556	6683.19	5702.31	5550.18	6257.34	4708.29	5993.69	7157.29	4348.67	4816.28	4965.79	5050.44	4657.23	2976.17	7566.39	7523.28	5505.15	5691.73
ENSG00000002919	SNX11	sorting nexin 11	539.442	611.657	592.107	618.204	598.205	983.462	694.933	747.721	614.43	647.864	890.082	605.928	708.824	996.021	912.862	923.646	851.348	926.071
ENSG00000003056	M6PR	mannose-6-phosphate receptor, cation dependent	1826.46	1746.99	1172.46	1348.87	1377.34	1250.77	1177.6	989.521	1819.46	1528.7	1377.89	1789.89	1824.05	435.122	2239.16	2201.82	1908.23	1817.38
ENSG00000003096	KLHL13	kelch like family member 13	581.451	545.674	2128.87	1558.19	1784.23	4515.1	4621.44	3391.72	2070.51	1799.73	2704.18	1188.61	1125.84	895.739	867.66	823.351	778.942	759.725
ENSG00000003137	CYP26B1	cytochrome P450 family 26 subfamily B member 1	299.796	338.297	615.61	571.4	471.811	4560.9	5367.45	1190.4	2555.59	496.572	1507.27	139.472	303.479	329.741	489.506	517.801	123.79	100.552
ENSG00000003147	ICA1	islet cell autoantigen 1	155.627	168.625	307.353	232.72	194.785	111.587	232.525	237.15	165.096	238.54	515.385	114.677	154.923	294.047	72.7643	64.1421	117.951	135.311
ENSG00000003249	DBNDD1	dysbindin domain containing 1	289.294	352.96	1599.14	1512.68	1497.68	489.649	1133.56	1634.94	1096.95	715.621	1336.89	398.27	611.202	3329.7	1863.21	1833.3	454.286	419.587
ENSG00000003393	ALS2	alsin Rho guanine nucleotide exchange factor ALS2	2419.37	2231.92	1873.95	1767.5	1590.31	2454.91	2529.59	1858.14	2319	2403.04	1901.06	2161.82	2455.42	870.244	2079.3	2008.23	1856.85	1936.56
ENSG00000003402	CFLAR	CASP8 and FADD like apoptosis regulator	848.785	795.992	242.267	280.824	254.518	23.3166	40.5157	271.56	49.3586	157.789	127.256	127.074	161.289	249.855	642.752	639.088	476.474	445.656
ENSG00000003436	TFPI	tissue factor pathway inhibitor	853.559	670.309	1391.23	1979.42	3097.51	123.245	689.648	472.441	1610.96	420.462	801.003	1841.03	2751.47	2296.29	1287.71	1317.83	81.7481	65.7932
ENSG00000003509	NDUFAF7	NADH:ubiquinone oxidoreductase complex assembly factor 7	498.387	456.648	284.754	310.077	368.792	419.699	236.048	318.99	314.023	432.528	345.711	353.329	339.556	362.035	291.057	283.391	249.915	292.966
ENSG00000003756	RBM5	RNA binding motif protein 5	4378.55	4304.64	2176.78	3390.04	2498.44	4102.06	2731.29	2907.18	2947.05	3140.01	2375.44	1594.63	1765.69	2299.69	2077.09	2085.2	2341.5	2254.35
ENSG00000003987	MTMR7	myotubularin related protein 7	190.953	163.388	461.03	456.34	414.675	728.644	593.644	843.511	281.685	401.898	782.622	113.127	85.9502	156.372	124.581	132.949	171.671	131.586
ENSG00000003989	SLC7A2	solute carrier family 7 member 2	337.032	296.402	151.869	352.981	797.318	49.1314	258.948	81.8401	224.667	214.408	132.204	784.142	646.218	67.9878	238.138	211.086	65.3984	43.4484
ENSG00000004059	ARF5	ADP ribosylation factor 5	1951.54	2037.11	2260.85	2197.84	2449.09	2685.57	2603.58	3055.05	2310.49	2177.49	2543.7	1469.1	1804.95	5755.17	2308.61	2369.76	2833.15	2861.38
ENSG00000004139	SARM1	sterile alpha and TIR motif containing 1	834.464	994.99	960.027	841.823	567.905	787.769	684.364	542.191	673.15	640.439	718.287	743.851	654.707	642.485	885.299	937.64	843.173	897.519
ENSG00000004142	POLDIP2	DNA polymerase delta interacting protein 2	2446.11	2446.63	3028.33	2926.55	2592.8	2778.84	3305.56	2540.76	3798.91	2894.97	3749.8	4230.65	3486.82	5338.74	3454.1	3462.51	3389.04	3316.97
ENSG00000004399	PLXND1	plexin D1	3179.36	3300.23	1051.33	1445.73	2161.68	193.195	1624.15	531.961	2344.53	686.847	982.696	1157.62	1492.99	411.326	2989.95	3029.84	442.607	461.794
ENSG00000004455	AK2	adenylate kinase 2	2496.71	2308.38	1339.7	1432.72	1671.68	684.509	606.855	1199.7	832.289	1619.66	1312.85	2659.27	2353.55	2082.13	2498.24	2466.55	2437.26	2346.21
ENSG00000004478	FKBP4	FKBP prolyl isomerase 4	1794	1773.18	1948.98	1736.3	2792.78	2666.42	2343.75	1942.77	1741.17	2525.56	1880.55	3028.09	2107.37	1799.98	3449.69	3457.84	2433.76	2573.38
ENSG00000004487	KDM1A	lysine demethylase 1A	9012.97	8816.66	7945.98	7162.97	6803.61	10376.7	8048.54	7048.48	6106	7885.75	7468.49	5462.65	5464.74	10104.7	9848.54	9693.62	11342	11368.6
ENSG00000004534	RBM6	RNA binding motif protein 6	3725.49	3410.2	4395.15	4161.66	3402.24	3924.69	2694.3	3389.86	3459.36	3409.18	3478.32	1731	2151.94	5906.44	3824.54	3702.75	3803.62	3557.8
ENSG00000004660	CAMKK1	calcium/calmodulin dependent protein kinase kinase 1	178.541	181.193	648.154	552.548	436.317	472.162	660.583	584.041	456.993	259.888	658.901	173.565	210.101	611.89	191.833	187.761	217.216	238.345
ENSG00000004700	RECQL	RecQ like helicase	809.64	728.961	400.463	469.991	569.637	378.895	378.734	436.171	526.776	538.34	305.413	765.546	518.885	139.375	1179.66	1165.05	968.131	934.76
ENSG00000004766	VPS50	VPS50 subunit of EARP/GARPII complex	716.073	647.267	955.507	1068.69	908.994	1236.61	1185.53	837.931	1153.12	1305.01	1158.03	1300.19	1129.03	509.908	657.084	632.091	630.628	652.967
ENSG00000004777	ARHGAP33	Rho GTPase activating protein 33	1830.28	2187.93	3122.35	3048.11	2660.32	3219.36	3444.72	4137.58	2536.86	1910.18	2719.03	963.906	1046.26	2816.39	1668.07	1765.66	2297.12	2357.38
ENSG00000004779	NDUFAB1	NADH:ubiquinone oxidoreductase subunit AB1	1164.81	1171.99	1239.36	1088.19	1430.15	1326.55	1296.5	1928.82	1355.66	1302.23	1302.25	1543.49	1283.95	7573.84	1529.15	1577.89	1339.5	1426.35
ENSG00000004799	PDK4	pyruvate dehydrogenase kinase 4	62.0597	64.9362	3944.06	2640.53	3695.71	505.471	336.457	62.3101	588.048	510.495	395.906	220.056	380.94	260.053	49.6121	43.1501	17.5174	29.7932
ENSG00000004838	ZMYND10	zinc finger MYND-type containing 10	67.7883	84.836	286.562	385.483	475.274	60.7898	63.4159	137.64	317.427	227.402	156.949	295.991	428.69	1830.57	51.817	45.4826	121.454	122.897
ENSG00000004864	SLC25A13	solute carrier family 25 member 13	1993.55	2001.5	674.369	622.754	257.981	437.187	499.4	253.89	713.998	849.277	916.24	999.549	918.925	482.713	2285.46	2191.33	2666.15	2704.97
ENSG00000004866	ST7	suppression of tumorigenicity 7	690.295	583.379	1045.9	881.476	934.1	1331.55	882.538	1119.72	662.086	817.72	1277.5	557.888	571.94	1567.12	686.851	679.906	838.501	813.105
ENSG00000004897	CDC27	cell division cycle 27	2990.32	2665.53	2184.02	2326.55	1796.35	2407.44	2240.7	1996.71	2223.69	2494.93	2752.25	2395.82	2362.04	1609.61	3899.51	3756.39	3354.01	3259.87
ENSG00000004961	HCCS	holocytochrome c synthase	561.401	522.632	497.189	481.692	416.406	624.552	472.977	546.841	625.493	672.925	639.106	485.053	523.129	363.735	657.084	665.911	576.908	566.07
ENSG00000004975	DVL2	dishevelled segment polarity protein 2	1761.54	1936.57	1249.3	1395.67	1330.59	1386.51	1359.04	1142.97	1509.69	1476.72	946.64	1275.39	1547.1	1764.28	2210.49	2342.93	2653.31	2629.25
ENSG00000005007	UPF1	UPF1 RNA helicase and ATPase	3570.82	3976.82	3280.54	3385.49	2952.93	3359.26	3632.32	3155.49	3872.1	3299.65	2675.19	3731.65	4259.31	2501.95	3821.23	3912.67	3919.24	4084.15
ENSG00000005020	SKAP2	src kinase associated phosphoprotein 2	295.977	271.266	567.699	307.477	412.943	4318.57	2193.13	281.79	1685	309.081	1290.94	553.239	771.43	613.59	177.501	190.094	74.7411	96.8278
ENSG00000005022	SLC25A5	solute carrier family 25 member 5	3341.67	3086.56	2363.91	2199.79	3324.32	2650.6	2637.05	3494.02	2084.13	2715.83	3295.92	2911.86	2494.68	7420.87	5526.78	5445.08	5062.54	4970.49
ENSG00000005059	MCUB	mitochondrial calcium uniporter dominant negative subunit beta	417.232	430.464	368.824	429.037	777.407	39.1386	180.559	323.64	466.354	318.363	209.972	1303.29	1120.54	684.977	702.286	696.233	339.838	353.794
ENSG00000005075	POLR2J	RNA polymerase II subunit J	507.935	599.089	532.444	559.048	487.394	521.293	464.169	471.511	514.862	556.903	567.701	822.885	743.841	2646.42	755.206	782.533	643.474	698.898
ENSG00000005100	DHX33	DEAH-box helicase 33	1867.52	1775.27	1167.94	1435.97	1023.27	926.003	1041.96	584.041	1282.47	1285.52	1013.1	1785.24	1376.26	656.082	1738.63	1800.64	1529.86	1556.69
ENSG00000005108	THSD7A	thrombospondin type 1 domain containing 7A	2583.59	2477	2118.93	2484.52	2509.69	2093.5	1448.88	2257.11	716.551	1974.22	1383.55	362.627	321.517	900.838	1210.53	1249.02	2716.37	2583.31
ENSG00000005156	LIG3	DNA ligase 3	2237.01	2201.55	1153.48	1183.1	1424.09	1393.17	1348.47	1687.02	1035.68	1126.8	711.217	1081.68	1095.07	577.896	2550.06	2505.04	2872.86	2814.21
ENSG00000005175	RPAP3	RNA polymerase II associated protein 3	1187.73	1140.57	1277.32	1092.74	998.162	1216.63	1256.87	998.821	1166.74	1267.88	1423.85	1214.96	1102.5	948.43	1658.14	1594.22	1535.7	1423.86
ENSG00000005189	REXO5	RNA exonuclease 5	318.891	326.776	275.714	258.072	263.176	160.718	239.571	304.11	293.599	173.568	254.511	283.593	218.589	302.546	188.526	236.743	386.552	423.311
ENSG00000005194	CIAPIN1	cytokine induced apoptosis inhibitor 1	2174.95	2226.68	1759.14	1670.64	1481.23	2118.48	1783.57	1660.05	1726.7	1842.42	2125.87	1616.33	1468.58	4595.97	2828.99	2798.93	3172.99	3064.97
ENSG00000005206	SPPL2B	signal peptide peptidase like 2B	1723.35	2165.94	931.099	1284.51	927.174	1155.84	926.577	1069.5	1552.24	1171.35	1064	819.785	1327.45	4043.57	659.289	683.405	1086.08	1150.76
ENSG00000005238	ATOSB	atos homolog B	1011.1	998.132	822.622	1008.24	906.397	1092.55	783.891	1311.3	920.794	882.692	724.65	864.726	966.675	2056.63	1061.7	1148.73	923.753	953.381
ENSG00000005249	PRKAR2B	protein kinase cAMP-dependent type II regulatory subunit beta	422.961	427.322	1765.47	1405.42	1312.41	2002.73	2194.9	2334.3	1125.04	1611.31	1631.7	350.23	406.407	108.78	579.91	539.96	429.761	448.139
ENSG00000005302	MSL3	MSL complex subunit 3	1140.94	1063.07	731.32	800.219	889.083	1076.73	810.315	861.181	946.324	976.437	706.975	705.108	658.952	778.46	1059.49	1034.44	1048.71	985.657
ENSG00000005339	CREBBP	CREB binding protein	6920.13	6895.81	4863.41	4166.86	2117.52	4869.01	3851.64	2245.02	3350.43	3843.56	4034.71	3158.27	3150.45	2614.13	5821.15	5875.41	6106.58	6209.39
ENSG00000005379	TSPOAP1	TSPO associated protein 1	625.371	709.062	2288.88	2322	1690.73	987.625	983.828	1909.29	666.341	1192.7	1289.52	323.885	522.068	717.271	371.539	347.533	435.6	492.828
ENSG00000005436	GCFC2	GC-rich sequence DNA-binding factor 2	464.97	484.927	435.718	452.439	303.864	122.412	146.209	317.13	141.268	228.33	207.144	319.236	286.501	455.518	503.838	465.322	481.146	500.277
ENSG00000005448	WDR54	WD repeat domain 54	716.073	730.009	852.453	811.92	1375.61	487.984	588.359	1288.05	595.708	673.853	627.087	353.329	400.04	4359.72	1077.13	1035.6	1382.71	1436.28
ENSG00000005469	CROT	carnitine O-octanoyltransferase	502.206	499.59	457.414	509.644	522.888	312.276	352.311	186.93	574.432	478.937	282.083	802.739	880.724	341.639	378.154	397.681	414.579	393.518
ENSG00000005471	ABCB4	ATP binding cassette subfamily B member 4	120.3	107.878	27.1194	19.5017	17.3142	18.3202	78.3891	15.81	114.886	71.4692	37.4697	130.174	220.712	37.3933	30.8697	37.319	39.7062	38.4828
ENSG00000005483	KMT2E	lysine methyltransferase 2E (inactive)	4045.34	3741.16	5582.08	5073.69	3982.26	6766.82	5970.79	5589.31	4063.58	4843.2	4793.29	3700.66	3859.27	1827.17	3843.28	3892.84	7067.7	6916.98
ENSG00000005486	RHBDD2	rhomboid domain containing 2	2087.11	2295.81	5007.14	5017.14	5001.2	3658.21	4522.79	3932.05	4906.93	4656.64	5584.4	6545.88	6434.59	8564.76	3089.18	3047.33	3603.92	3782.49
ENSG00000005513	SOX8	SRY-box transcription factor 8	548.989	653.552	634.594	716.362	690.836	1503.09	1545.76	993.241	1433.1	895.686	1216.7	1359.08	1742.35	1041.91	574.397	552.788	288.454	321.518
ENSG00000005801	ZNF195	zinc finger protein 195	2020.28	1976.36	1958.92	1818.21	1343.58	2549.01	1197.86	1409.88	1296.09	1611.31	1985.89	936.012	881.786	2160.31	1771.7	1672.36	1804.3	1837.24
ENSG00000005810	MYCBP2	MYC binding protein 2	4158	3675.18	4666.34	3524.61	1516.72	6704.36	4887.43	2801.16	2727.49	3611.52	4395.97	2178.86	1864.38	1193.19	2385.79	2283.46	2152.31	2048.28
ENSG00000005812	FBXL3	F-box and leucine rich repeat protein 3	816.323	682.878	894.94	1075.19	1261.34	905.184	1099.21	853.741	1472.25	993.144	1232.96	2273.39	2299.43	1026.62	1056.19	1068.26	736.9	682.76
ENSG00000005882	PDK2	pyruvate dehydrogenase kinase 2	478.337	478.643	715.952	626.004	633.699	772.779	634.159	679.831	642.513	639.511	640.52	621.425	912.558	751.265	564.475	612.265	693.691	729.932
ENSG00000005884	ITGA3	integrin subunit alpha 3	1673.7	1690.44	780.135	830.772	922.846	751.128	1381.94	857.461	2136.89	903.111	778.38	1033.64	1213.91	554.1	3311.88	3334.22	416.915	487.863
ENSG00000005889	ZFX	zinc finger protein X-linked	1255.51	1185.61	892.228	911.379	722.001	1334.04	1236.61	1010.91	1456.08	869.697	1100.05	805.838	1025.04	506.509	1303.14	1232.69	1971.3	1834.76
ENSG00000005893	LAMP2	lysosomal associated membrane protein 2	2493.84	2298.95	4934.83	4660.25	8386.12	2738.87	4277.05	5912.95	5007.35	4163.78	5316.45	10186.1	12873.4	3671.34	3703.26	3745.9	2977.96	3019.04
ENSG00000005961	ITGA2B	integrin subunit alpha 2b	88.7931	71.2204	90.398	122.211	149.768	49.1314	59.012	152.52	66.3788	34.3424	93.3207	23.2453	46.689	83.285	22.0498	17.4933	44.3775	43.4484
ENSG00000006007	GDE1	glycerophosphodiester phosphodiesterase 1	1865.61	1703	2066.5	2123.73	2070.78	1961.93	1975.58	1730.73	2273.9	2509.78	2488.55	3147.42	3190.77	2092.32	2490.52	2534.19	2562.22	2424.42
ENSG00000006015	REX1BD	required for excision 1-B domain containing	526.075	741.53	347.128	387.434	303.864	294.789	319.722	502.201	416.144	296.087	323.088	542.391	427.629	1895.16	427.766	472.319	525.523	566.07
ENSG00000006016	CRLF1	cytokine receptor like factor 1	121.255	147.678	181.7	304.876	551.457	41.6368	63.4159	136.71	107.227	330.429	56.558	9243.89	13457	1293.47	34.1772	44.3163	35.0349	28.5518
ENSG00000006025	OSBPL7	oxysterol binding protein like 7	305.525	334.107	347.128	449.839	361.866	353.08	239.571	435.241	428.909	362.915	326.623	215.407	279.073	560.899	175.296	219.249	221.888	203.587
ENSG00000006042	TMEM98	transmembrane protein 98	2792.69	2725.23	1899.26	1823.41	1983.34	1569.71	1418.93	1118.79	1823.72	1697.63	1326.29	1681.41	2164.67	2863.99	3175.17	3123.14	3050.37	2994.21
ENSG00000006062	MAP3K14	mitogen-activated protein kinase kinase kinase 14	308.389	338.297	156.389	189.166	207.77	180.704	192.009	251.1	274.876	155.933	878.063	172.015	313.029	186.966	271.213	263.566	311.81	284.276
ENSG00000006118	TMEM132A	transmembrane protein 132A	4213.37	5125.77	7851.97	7365.79	8328.12	9657.24	13623.9	7063.36	15539.5	8275.58	7957.01	14621.3	20860.4	17501.8	3519.15	3614.11	5319.46	5390.08
ENSG00000006125	AP2B1	adaptor related protein complex 2 subunit beta 1	9878.95	8720.3	17907.8	16757.2	19698.3	19148.8	24475.9	22830.6	18438.9	17691	20717.2	25690.7	26817.5	14772	15868.1	15581.9	12582.2	12371.6
ENSG00000006128	TAC1	tachykinin precursor 1	118.391	94.2622	670.753	516.145	347.149	78.2772	76.6276	1660.05	91.0582	1075.75	648.296	131.724	183.573	2782.4	99.2241	85.134	131.965	124.138
ENSG00000006194	ZNF263	zinc finger protein 263	367.584	454.553	354.36	360.131	451.034	305.614	360.238	594.271	373.594	288.661	320.967	232.453	236.628	516.707	401.306	377.855	357.356	396.001
ENSG00000006210	CX3CL1	C-X3-C motif chemokine ligand 1	575.723	585.473	1282.75	1331.97	1514.99	1083.39	1963.25	1444.29	2001.58	1340.28	2143.55	1538.84	1153.43	1028.32	778.358	811.689	1130.46	1159.45
ENSG00000006282	SPATA20	spermatogenesis associated 20	876.474	871.402	858.781	1145.4	1232.77	983.462	1599.49	1318.74	1724.15	1241.89	1491.72	1991.35	2360.98	1488.93	249.163	247.239	585.083	676.553
ENSG00000006283	CACNA1G	calcium voltage-gated channel subunit alpha1 G	560.447	620.036	1195.06	902.278	831.081	723.648	1274.48	1174.59	685.915	883.62	626.38	297.54	574.063	540.503	40.7921	47.815	985.648	923.588
ENSG00000006327	TNFRSF12A	TNF receptor superfamily member 12A	550.899	569.763	376.96	245.071	256.25	15.822	195.532	139.5	1253.54	335.998	1074.6	2346.23	756.574	112.18	1316.37	1412.29	164.664	144
ENSG00000006432	MAP3K9	mitogen-activated protein kinase kinase kinase 9	697.933	717.44	2227.41	1926.12	1260.47	3105.27	2876.62	1994.85	1780.31	2035.48	2875.98	1055.34	915.741	921.235	734.258	774.37	745.075	739.863
ENSG00000006451	RALA	RAS like proto-oncogene A	1814.05	1582.56	2476	2230.34	2647.34	2593.97	3023.71	3294.99	2800.68	2820.71	3046.36	3536.39	3457.11	2682.12	2488.32	2396.58	2169.83	2080.56
ENSG00000006453	BAIAP2L1	BAR/IMD domain containing adaptor protein 2 like 1	221.505	183.288	58.7587	59.1551	40.6883	15.822	29.0656	63.2401	39.9975	20.4198	49.4883	9.29813	19.1	57.7896	55.1245	55.9785	188.021	208.552
ENSG00000006459	KDM7A	lysine demethylase 7A	907.026	853.597	431.198	457.64	488.26	1335.71	604.213	692.851	369.339	600.527	477.915	141.022	270.584	185.267	573.295	602.935	813.977	778.346
ENSG00000006468	ETV1	ETS variant transcription factor 1	1881.84	1731.28	1097.43	941.932	970.46	582.915	933.623	1058.34	1519.91	2115.3	979.868	4872.22	3031.6	356.936	2618.41	2818.75	3431.08	3267.32
ENSG00000006530	AGK	acylglycerol kinase	389.544	333.06	414.023	366.632	308.192	380.561	437.746	383.161	417.846	415.821	574.064	500.549	457.34	67.9878	331.849	376.689	404.069	343.863
ENSG00000006534	ALDH3B1	aldehyde dehydrogenase 3 family member B1	88.7931	83.7887	140.117	110.51	110.811	38.3059	157.659	66.9601	487.629	193.988	139.981	189.062	202.673	181.867	26.4598	39.6515	12.8461	11.1724
ENSG00000006576	PHTF2	putative homeodomain transcription factor 2	1408.28	1186.66	981.722	1086.24	1390.33	1239.94	1230.45	1724.22	966.748	847.421	1264.07	793.441	678.052	498.011	984.524	909.651	1103.6	1004.28
ENSG00000006607	FARP2	FERM, ARH/RhoGEF and pleckstrin domain protein 2	1487.52	1375.18	967.258	928.931	655.342	1123.36	1025.22	505.921	1015.26	991.288	1037.84	1208.76	1158.74	574.497	2089.22	1928.93	1682.84	1656
ENSG00000006625	GGCT	gamma-glutamylcyclotransferase	394.318	390.665	289.274	277.574	289.147	224.839	294.179	221.34	320.831	319.291	238.251	641.571	515.701	628.887	535.81	502.641	477.642	463.035
ENSG00000006634	DBF4	DBF4-CDC7 kinase regulatory subunit	1291.8	1223.31	221.475	309.427	384.375	292.29	226.36	383.161	211.902	317.435	256.632	359.528	249.362	363.735	1619.56	1570.9	1896.55	1746.62
ENSG00000006652	IFRD1	interferon related developmental regulator 1	364.72	350.865	419.447	352.981	431.989	432.19	399.873	536.611	388.061	318.363	511.143	244.851	280.134	1198.28	383.667	337.037	370.202	363.725
ENSG00000006695	COX10	cytochrome c oxidase assembly factor heme A:farnesyltransferase COX10	515.573	435.701	381.48	335.429	321.178	375.564	376.092	387.811	332.745	353.634	453.171	333.183	294.99	426.623	554.552	590.107	526.691	585.932
ENSG00000006704	GTF2IRD1	GTF2I repeat domain containing 1	1278.43	1262.07	1737.45	1569.89	1518.45	1503.09	1381.94	1687.02	1170.14	1080.39	1322.04	686.512	789.469	1235.68	1491.67	1511.42	1977.14	2032.14
ENSG00000006712	PAF1	PAF1 homolog, Paf1/RNA polymerase II complex component	2277.11	2230.87	2064.69	1921.57	2050.86	2203.42	1967.66	1773.51	1982	2168.21	2057.3	2464	2557.28	6691.7	2734.18	2697.47	2411.57	2397.11
ENSG00000006715	VPS41	VPS41 subunit of HOPS complex	2183.55	2040.25	2885.5	2985.06	2731.31	3098.61	2943.56	2132.49	3169.16	3559.54	3824.03	3844.78	4244.46	2552.94	2333.97	2318.44	2234.06	2198.49
ENSG00000006740	ARHGAP44	Rho GTPase activating protein 44	285.474	258.697	635.498	516.145	474.409	491.314	592.763	678.901	527.627	417.677	735.961	161.168	110.356	185.267	157.656	172.6	252.251	248.276
ENSG00000006744	ELAC2	elaC ribonuclease Z 2	2464.25	2390.07	1571.12	1648.54	1452.66	1271.59	1396.91	973.711	1722.45	1553.76	1469.09	2051.79	1841.03	2190.91	2899.55	2894.56	2466.46	2536.14
ENSG00000006756	ARSD	arylsulfatase D	346.579	341.439	352.552	438.138	339.358	577.086	487.95	323.64	679.107	277.523	312.483	401.369	339.556	288.948	179.706	228.579	568.733	532.553
ENSG00000006837	CDKL3	cyclin dependent kinase like 3	24.8239	29.326	37.9672	40.3035	54.5397	48.2987	59.012	66.0301	42.5505	46.4086	50.9022	34.0932	42.4446	101.982	16.5374	15.1609	17.5174	12.4138
ENSG00000007047	MARK4	microtubule affinity regulating kinase 4	1402.55	1399.27	2893.64	2312.9	2692.35	2548.17	3485.23	4095.73	2341.13	2160.78	2805.98	1930.91	2185.89	2207.9	1661.45	1629.21	1331.33	1396.55
ENSG00000007062	PROM1	prominin 1	4453.02	4243.9	1371.34	1140.85	1053.57	529.62	1434.79	358.981	3495.1	2672.21	1027.24	3020.34	2627.32	1692.9	3534.58	3389.03	4068.72	4004.7
ENSG00000007080	CCDC124	coiled-coil domain containing 124	1314.71	1559.52	1063.08	1009.54	1108.11	1351.53	1369.61	1461.03	1445.02	1287.37	1124.8	1312.59	1456.91	4912.12	1496.08	1646.7	1638.46	1708.14
ENSG00000007168	PAFAH1B1	platelet activating factor acetylhydrolase 1b regulatory subunit 1	7278.17	6911.52	13048	12386.2	8701.24	12972.4	14052.8	9392.08	10538.9	11517.7	14801.9	11989.9	11644.7	7956.27	9399.83	9393.9	9389.35	9075.74
ENSG00000007174	DNAH9	dynein axonemal heavy chain 9	98.3407	106.831	335.377	414.736	400.823	17.4875	24.6617	101.37	28.9344	457.589	279.255	737.652	842.524	125.777	155.451	172.6	116.783	114.207
ENSG00000007202	BLTP2	bridge-like lipid transfer protein family member 2	6244.16	6027.55	3249.81	3395.89	2751.22	3440.87	3453.53	2728.62	3264.48	3477.86	2585.41	5419.26	4226.42	2044.73	7076.88	6745.41	5556.53	5287.04
ENSG00000007237	GAS7	growth arrest specific 7	1207.78	1119.63	1397.55	2111.38	2333.09	751.961	2464.41	1302.93	2591.33	3383.19	984.817	3911.41	3568.53	190.366	371.539	386.019	439.104	430.759
ENSG00000007255	TRAPPC6A	trafficking protein particle complex subunit 6A	218.641	274.408	285.658	241.821	287.415	204.02	224.598	323.64	230.624	235.756	217.748	274.295	400.04	1910.46	131.196	122.453	140.14	124.138
ENSG00000007341	ST7L	suppression of tumorigenicity 7 like	406.73	382.286	306.449	325.678	298.67	437.187	350.549	347.821	447.632	423.246	374.697	548.59	432.934	292.347	289.955	279.893	444.943	417.104
ENSG00000007350	TKTL1	transketolase like 1	168.993	168.625	254.922	389.384	857.918	42.4696	131.236	250.17	156.586	66.8284	209.265	82.1335	47.7501	124.078	38.5872	44.3163	223.055	207.311
ENSG00000007372	PAX6	paired box 6	3962.27	4150.68	1549.42	1718.75	2541.72	1021.77	1270.08	2431.95	1325.87	1428.46	2550.77	1142.12	1679.74	679.878	1148.79	1155.72	1339.5	1340.69
ENSG00000007376	RPUSD1	RNA pseudouridine synthase domain containing 1	548.989	675.546	396.847	442.038	244.13	305.614	354.072	280.86	456.993	336.926	470.846	375.025	337.434	1456.64	739.771	838.512	677.341	708.829
ENSG00000007384	RHBDF1	rhomboid 5 homolog 1	810.595	847.313	297.409	379.633	332.432	179.038	328.53	261.33	829.735	351.777	298.344	887.972	1016.55	365.434	556.757	535.295	386.552	377.38
ENSG00000007392	LUC7L	LUC7 like	2976.95	3089.71	1107.38	1898.16	1450.06	2400.78	994.397	1672.14	1809.25	2189.56	1583.62	1318.79	938.025	2527.45	1816.9	1944.09	1883.71	1787.59
ENSG00000007402	CACNA2D2	calcium voltage-gated channel auxiliary subunit alpha2delta 2	675.973	655.646	2269.89	1940.42	1110.7	706.16	1279.77	1832.1	695.276	870.625	2752.96	122.425	149.617	1165.99	294.365	270.563	823.32	871.45
ENSG00000007516	BAIAP3	BAI1 associated protein 3	556.628	712.204	2464.25	3530.46	3624.72	2826.31	2349.91	2471.01	4947.78	2532.05	1850.15	3164.46	5058.33	6324.56	253.573	258.901	648.145	728.691
ENSG00000007520	TSR3	TSR3 ribosome maturation factor	696.978	1175.14	893.132	779.418	741.047	643.705	756.587	684.481	828.884	657.146	791.105	860.077	986.836	4594.27	862.147	910.817	761.425	991.864
ENSG00000007541	PIGQ	phosphatidylinositol glycan anchor biosynthesis class Q	945.217	1246.36	1271	1437.27	1149.66	1038.42	1054.29	757.021	1552.24	1105.45	902.807	1235.1	1544.98	6377.25	1052.88	1089.25	1228.56	1287.31
ENSG00000007545	CRAMP1	cramped chromatin regulator homolog 1	698.887	763.524	567.699	581.15	430.257	704.495	516.135	400.831	548.902	493.788	465.897	468.006	568.757	511.608	585.422	583.11	578.076	546.208
ENSG00000007866	TEAD3	TEA domain transcription factor 3	1438.83	1464.21	447.47	495.343	708.15	543.777	959.166	824.911	1203.33	1081.32	725.357	1005.75	1395.36	494.611	1289.91	1240.86	838.501	911.174
ENSG00000007923	DNAJC11	DnaJ heat shock protein family (Hsp40) member C11	2178.77	2019.31	1347.83	1378.12	680.447	1176.66	1046.36	617.521	1151.42	1186.2	1316.39	1258.35	1043.07	1283.27	2061.66	1940.59	1910.57	1819.87
ENSG00000007944	MYLIP	myosin regulatory light chain interacting protein	464.015	408.47	477.301	326.978	309.924	537.115	370.807	245.52	341.255	662.715	502.659	266.546	492.357	188.666	208.371	206.421	365.531	356.276
ENSG00000008018	PSMB1	proteasome 20S subunit beta 1	3268.16	3236.34	2414.53	1890.36	2276.81	2349.15	1942.99	2540.76	2308.79	2354.77	2314.64	2626.72	2410.85	11897.9	4145.36	4204.22	4046.53	4152.42
ENSG00000008056	SYN1	synapsin I	125.074	139.299	1969.77	1610.84	1289.91	1688.79	2521.66	2569.59	1607.56	1447.95	2762.15	495.9	496.601	2099.12	200.653	230.911	206.706	295.449
ENSG00000008083	JARID2	jumonji and AT-rich interaction domain containing 2	4274.48	4368.53	2160.51	1656.34	1804.14	4695.8	3042.2	2666.31	1459.48	2479.15	1731.38	1056.89	1573.63	1905.36	4043.93	4092.26	5262.24	5044.97
ENSG00000008086	CDKL5	cyclin dependent kinase like 5	683.611	608.515	1133.59	1060.89	962.668	1248.27	1202.26	1117.86	687.617	790.803	649.003	815.136	878.602	256.654	312.005	309.048	319.985	311.587
ENSG00000008118	CAMK1G	calcium/calmodulin dependent protein kinase IG	126.029	119.399	254.018	224.92	343.686	128.241	331.172	674.251	165.947	110.452	176.744	15.4969	19.1	158.072	37.4847	47.815	68.9019	69.5174
ENSG00000008128	CDK11A	cyclin dependent kinase 11A	58.2406	81.6939	23.5035	38.3533	29.4341	24.1494	32.5887	42.7801	39.9975	29.7015	17.6744	13.9472	15.9167	100.282	31.9722	17.4933	31.5314	39.7242
ENSG00000008130	NADK	NAD kinase	1372	1635.97	1365.91	1492.53	1484.69	1526.41	1743.94	1046.25	1848.4	1785.8	1230.14	1684.51	2114.8	1798.28	1531.36	1572.06	1413.07	1559.18
ENSG00000008226	DLEC1	DLEC1 cilia and flagella associated protein	56.3311	49.2258	74.1263	133.912	97.8251	19.1529	38.7542	23.25	131.907	154.077	53.0231	68.1863	109.295	37.3933	18.7423	24.4906	30.3636	16.138
ENSG00000008256	CYTH3	cytohesin 3	1344.31	1354.23	1170.65	1075.19	908.129	1269.92	1364.32	920.701	1205.88	958.802	1025.11	672.565	1131.15	586.395	1158.72	1130.07	1271.77	1402.76
ENSG00000008277	ADAM22	ADAM metallopeptidase domain 22	759.038	755.145	2073.73	1817.56	1252.68	2221.74	2480.27	1318.74	1830.52	1536.12	1602.01	2279.59	2232.58	515.008	555.655	501.474	754.418	718.76
ENSG00000008282	SYPL1	synaptophysin like 1	1183.91	1135.34	1105.57	1337.82	2169.47	922.672	1362.56	991.381	1850.95	1586.25	1079.55	3083.88	3243.82	588.094	1474.03	1440.28	1229.72	1179.31
ENSG00000008283	CYB561	cytochrome b561	330.348	324.681	905.788	1113.55	938.429	258.148	498.52	592.411	725.912	490.075	802.417	373.475	455.218	1556.92	501.633	538.793	599.096	640.553
ENSG00000008294	SPAG9	sperm associated antigen 9	8811.52	8510.83	10528.7	11340.9	10367.7	10089.4	10204.7	8968.93	9871.72	9112.79	7010.37	6782.99	10594.2	4810.14	7677.74	7776.35	7509.14	7509.12
ENSG00000008300	CELSR3	cadherin EGF LAG seven-pass G-type receptor 3	3131.63	3618.62	4153.79	3927.64	2783.25	5863.3	3993.44	4251.97	2190.5	3357.2	2532.39	1907.67	1697.78	2921.78	2686.77	2577.34	3062.05	3258.63
ENSG00000008311	AASS	aminoadipate-semialdehyde synthase	4692.67	4419.85	1604.56	1731.1	1237.1	1175.82	1080.71	622.171	1825.42	1733.83	775.552	1989.8	2349.31	907.637	2009.84	1916.1	2610.1	2528.69
ENSG00000008324	SS18L2	SS18 like 2	304.57	290.118	360.688	273.024	447.572	494.645	359.357	575.671	336.149	357.346	310.362	305.289	284.378	1290.07	251.368	241.407	274.44	300.414
ENSG00000008382	MPND	MPN domain containing	342.76	459.79	374.248	315.927	174.008	444.681	344.384	302.25	350.616	336.926	287.032	235.553	216.467	2085.53	454.226	485.147	649.313	579.725
ENSG00000008394	MGST1	microsomal glutathione S-transferase 1	1087.48	997.085	461.03	499.243	1018.94	723.648	1374.01	904.891	1856.91	812.15	1244.98	3942.41	3127.1	836.25	710.004	798.86	840.837	775.863
ENSG00000008405	CRY1	cryptochrome circadian regulator 1	1020.64	949.954	1435.52	1307.91	1944.38	1395.67	2163.19	2450.55	2219.44	1997.43	1651.49	2209.86	2525.45	1284.97	1367.09	1380.8	1122.28	1070.07
ENSG00000008441	NFIX	nuclear factor I X	134.622	143.488	1746.49	2739.99	4009.1	1448.96	2355.2	786.781	5508.59	2864.34	1626.04	15104.8	19450.2	1329.16	649.367	662.413	119.119	135.311
ENSG00000008513	ST3GAL1	ST3 beta-galactoside alpha-2,3-sialyltransferase 1	1255.51	1206.56	1242.07	1756.45	1572.99	245.657	468.573	823.981	267.217	533.699	930.379	100.73	77.4613	144.474	628.419	597.104	624.789	643.036
ENSG00000008710	PKD1	polycystin 1, transient receptor potential channel interacting	2842.33	3695.08	2679.4	3399.79	2913.11	2441.58	2090.08	2945.31	2409.21	1550.98	1810.56	1106.48	1596.98	749.565	2028.58	2137.68	1575.4	1809.93
ENSG00000008735	MAPK8IP2	mitogen-activated protein kinase 8 interacting protein 2	1076.97	1627.59	3501.11	3195.68	2200.63	3366.75	3443.84	3745.12	2069.66	2195.13	4034	1447.41	932.719	4322.32	1658.14	1723.67	1715.54	1729.24
ENSG00000008838	MED24	mediator complex subunit 24	3244.29	3431.15	3321.22	3358.84	2836.93	3087.79	2875.74	2909.97	2634.73	2813.29	2435.53	2818.88	2943.53	1703.09	4035.11	4120.25	3976.46	3914.08
ENSG00000008853	RHOBTB2	Rho related BTB domain containing 2	1027.33	1150	1525.92	1624.49	1235.37	1007.61	962.689	1083.45	1196.52	1486	1012.39	867.826	1276.52	2085.53	1016.5	1006.45	1456.28	1443.73
ENSG00000008869	HEATR5B	HEAT repeat containing 5B	1404.46	1308.15	1542.19	1517.23	1199.87	2115.15	1704.3	2065.53	1422.89	1591.81	1585.04	1377.67	1211.79	460.617	1124.54	1053.1	1122.28	1058.9
ENSG00000008952	SEC62	SEC62 homolog, preprotein translocation factor	3136.4	2864.52	4908.61	4671.31	5783.8	5231.25	5318.13	5662.78	5020.96	5477.14	5626.11	7421.46	6926.95	4850.93	3988.81	3799.54	3324.81	3308.28
ENSG00000008988	RPS20	ribosomal protein S20	9966.78	9586.47	6698.49	6339.35	10429.2	7533.77	7292.83	9926.83	7132.32	7572.96	5606.31	9527.49	8722.36	33220.5	10621.4	10743.2	9813.27	9470.5
ENSG00000009307	CSDE1	cold shock domain containing E1	23106.2	20595.3	18120.3	14838.8	19606.6	19299.5	18553.6	23886.2	14098.7	17056.1	14602.6	16887	16870.6	13524.5	27568.9	27014.3	25938.7	25136.7
ENSG00000009335	UBE3C	ubiquitin protein ligase E3C	3095.35	2758.74	1903.78	2036.63	1565.2	2074.35	2149.98	1447.08	2163.27	1908.32	2236.16	2330.73	1964.12	759.764	3641.52	3652.6	2531.85	2459.18
ENSG00000009413	REV3L	REV3 like, DNA directed polymerase zeta catalytic subunit	2437.51	2272.77	4187.23	3444.65	2186.78	4228.64	5161.35	2766.75	3774.23	3140.01	4434.15	2479.5	3511.23	669.68	2006.53	1954.58	1272.93	1178.07
ENSG00000009694	TENM1	teneurin transmembrane protein 1	392.408	374.954	1265.57	1816.91	747.107	1084.22	943.312	1914.87	753.145	790.803	1106.42	444.761	438.24	523.506	701.184	647.252	82.9159	57.1035
ENSG00000009724	MASP2	MBL associated serine protease 2	278.791	239.845	114.805	135.862	75.3167	162.384	79.2699	103.23	91.9092	72.3974	154.828	108.478	51.9946	45.8918	89.3017	86.3002	114.447	105.517
ENSG00000009780	FAM76A	family with sequence similarity 76 member A	299.796	238.798	400.463	486.242	464.886	328.931	354.072	342.241	388.912	333.214	424.185	505.199	626.057	610.19	317.517	374.356	333.999	355.035
ENSG00000009830	POMT2	protein O-mannosyltransferase 2	2046.06	2113.57	1172.46	1295.56	1173.04	1369.85	1260.39	956.041	1582.88	1830.36	1358.1	2402.02	2332.33	1215.28	1824.62	1872.95	2020.34	2090.49
ENSG00000009844	VTA1	vesicle trafficking 1	1960.13	1770.04	3505.63	2935.65	3105.3	3201.87	3681.65	3981.34	3248.31	3209.62	3896.14	4456.9	3578.08	1978.44	3156.43	3154.62	2793.45	2577.11
ENSG00000009954	BAZ1B	bromodomain adjacent to zinc finger domain 1B	8608.15	7901.27	4370.74	4886.47	3738.13	5670.94	4555.38	2994.6	4249.1	4729.04	4150.65	4779.24	4424.84	1862.87	9069.08	8789.8	9443.07	9240.84
ENSG00000010017	RANBP9	RAN binding protein 9	1288.93	1203.41	2016.78	1885.81	2109.73	2306.68	2445.04	2244.09	2273.05	2110.66	2171.83	2353.98	2444.81	759.764	2625.03	2716.12	1838.16	1834.76
ENSG00000010072	SPRTN	SprT-like N-terminal domain	496.477	451.411	423.967	536.297	472.677	516.297	457.123	403.621	600.814	531.843	514.678	742.301	740.657	404.527	612.984	591.273	523.188	549.932
ENSG00000010165	METTL13	methyltransferase 13, eEF1A N-terminus and K55	978.633	1119.63	644.538	735.864	821.558	854.388	913.365	895.591	960.791	969.94	789.691	1329.63	1256.36	1024.92	1018.7	1043.77	958.788	1006.76
ENSG00000010219	DYRK4	dual specificity tyrosine phosphorylation regulated kinase 4	357.082	328.87	292.889	313.327	498.648	258.148	358.476	558.001	422.952	420.462	303.292	542.391	598.468	1009.62	313.107	328.874	330.496	307.863
ENSG00000010244	ZNF207	zinc finger protein 207	6471.39	6075.72	3015.68	3530.46	3238.62	4794.06	2982.31	4176.64	3282.35	4458.01	4578.37	4907.86	3242.76	4208.44	6312.86	6222.95	6378.68	6458.91
ENSG00000010256	UQCRC1	ubiquinol-cytochrome c reductase core protein 1	4281.16	4470.12	3022.91	2874.55	2984.1	3186.05	3076.55	3541.45	2878.97	3310.79	3385.7	3716.15	3235.34	9849.73	5255.57	5425.25	6033.01	5933.8
ENSG00000010270	STARD3NL	STARD3 N-terminal like	1353.86	1357.38	1986.04	1684.3	2645.61	2123.48	2336.7	3701.41	2125.82	2394.68	2316.05	3086.98	2568.96	2311.58	2621.72	2671.81	1648.98	1620
ENSG00000010278	CD9	CD9 molecule	362.81	319.444	576.739	798.269	1986.8	16.6547	395.469	558.001	1039.08	191.203	448.929	1692.26	2366.28	108.78	44.0996	80.4691	764.928	691.449
ENSG00000010292	NCAPD2	non-SMC condensin I complex subunit D2	5539.54	5337.34	994.378	1382.02	1975.55	1182.49	1168.79	1985.55	988.024	1406.18	523.869	1245.95	1460.09	516.707	5739.56	5645.67	8253.05	8160.84
ENSG00000010295	IFFO1	intermediate filament family orphan 1	608.185	695.446	328.145	512.894	398.226	492.147	416.607	495.691	546.349	425.103	400.855	404.469	517.824	567.698	418.946	438.498	517.348	561.104
ENSG00000010318	PHF7	PHD finger protein 7	132.712	144.535	186.22	149.513	159.29	131.572	178.798	279	121.695	105.812	134.325	52.6894	70.0335	73.0869	54.022	69.9732	129.629	129.104
ENSG00000010322	NISCH	nischarin	5212.06	5764.66	6569.22	6640.98	4813.34	6458.7	6676.29	5682.31	6167.28	5923.59	7162.37	4574.68	6056.84	7677.52	4838.83	4979.76	4635.11	4810.35
ENSG00000010361	FUZ	fuzzy planar cell polarity protein	368.539	422.085	367.016	412.786	577.428	290.625	335.576	468.721	447.632	403.755	258.753	663.267	718.374	968.826	436.586	402.346	694.858	722.484
ENSG00000010404	IDS	iduronate 2-sulfatase	267.334	267.076	714.144	699.461	690.836	424.696	755.706	1089.03	664.639	640.439	625.673	929.813	858.441	100.282	611.882	604.102	261.594	245.794
ENSG00000010539	ZNF200	zinc finger protein 200	453.513	441.985	379.672	410.836	344.552	576.254	402.515	345.031	384.657	388.904	431.962	297.54	267.401	457.218	475.173	457.158	513.845	516.415
ENSG00000010626	LRRC23	leucine rich repeat containing 23	100.25	103.688	663.521	622.104	803.378	383.059	561.936	673.321	762.506	566.185	435.497	844.58	1047.32	3015.26	123.479	118.954	149.482	140.276
ENSG00000010803	SCMH1	Scm polycomb group protein homolog 1	1313.76	1305.01	1440.94	1060.89	940.16	1543.06	1663.79	1258.29	1308	1102.67	1453.54	835.282	783.102	861.745	1362.68	1365.64	1389.72	1370.49
ENSG00000010810	FYN	FYN proto-oncogene, Src family tyrosine kinase	4117.9	4097.27	8072.54	7342.39	7936.82	6194.73	6673.65	5974.33	6523.85	7097.73	7445.86	8202.5	8719.17	6465.64	8063.61	8029.42	5154.8	5269.66
ENSG00000010818	HIVEP2	HIVEP zinc finger 2	597.682	489.116	1676.88	1571.19	1352.24	1316.56	1968.54	1510.32	1172.69	975.509	1543.33	1222.7	1255.3	530.305	771.743	762.707	269.769	288
ENSG00000011007	ELOA	elongin A	2084.25	1988.93	1751.91	1769.45	1537.5	1861.17	1718.4	2343.6	1501.18	1744.04	2040.33	1675.21	1301.99	1186.39	2633.85	2599.5	2541.2	2516.28
ENSG00000011009	LYPLA2	lysophospholipase 2	1044.51	1109.15	803.638	902.278	731.524	806.089	758.349	850.021	825.48	847.421	851.198	602.829	645.157	2396.57	1332.91	1353.98	1058.05	1171.86
ENSG00000011021	CLCN6	chloride voltage-gated channel 6	2071.84	2091.57	1917.34	2184.84	2124.45	2459.9	2482.91	3870.67	1956.47	2352.92	2963.64	2003.75	2459.66	1660.6	1601.92	1698.02	1428.26	1467.31
ENSG00000011028	MRC2	mannose receptor C-type 2	4626.79	5113.2	8457.64	8217.36	10244.8	5869.96	16016.9	6435.61	23332.2	20765.1	9013.93	22749.4	33873.9	19169.2	12089.9	12483.2	2227.05	2357.38
ENSG00000011105	TSPAN9	tetraspanin 9	1449.33	1535.43	1295.4	1081.69	1128.88	1583.03	2257.43	966.271	2861.95	1681.85	1690.38	1664.37	2357.79	1330.86	1265.66	1211.7	1425.92	1400.28
ENSG00000011132	APBA3	amyloid beta precursor protein binding family A member 3	226.279	311.065	170.852	232.07	223.353	280.632	201.698	234.36	293.599	206.982	218.455	207.658	237.689	287.248	180.808	213.418	184.517	263.173
ENSG00000011143	MKS1	MKS transition zone complex subunit 1	714.164	731.056	553.236	539.547	487.394	555.435	393.707	451.051	466.354	585.677	453.878	450.959	494.479	457.218	569.987	511.97	726.39	748.553
ENSG00000011198	ABHD5	abhydrolase domain containing 5, lysophosphatidic acid acyltransferase	516.527	493.306	622.842	589.601	546.262	624.552	550.485	458.491	527.627	642.295	801.71	1121.97	734.291	368.834	542.425	523.632	616.614	602.07
ENSG00000011201	ANOS1	anosmin 1	904.162	847.313	2454.31	1805.21	2905.32	8668.79	11170	2482.17	15211	2566.4	7860.15	15394.6	23399.7	1147.29	189.628	193.592	1023.02	1046.48
ENSG00000011243	AKAP8L	A-kinase anchoring protein 8 like	1561.04	1700.91	1614.51	1813.66	3292.29	2351.65	2032.83	3334.05	2216.88	1678.13	1587.16	993.35	1732.8	5598.79	1470.72	1498.59	1408.4	1554.21
ENSG00000011258	MBTD1	mbt domain containing 1	2343.95	2174.32	2120.74	2245.94	1382.54	2608.13	1791.5	973.711	1473.95	1839.64	1319.22	1033.64	1142.82	863.445	2178.52	2127.18	3386.71	3321.94
ENSG00000011260	UTP18	UTP18 small subunit processome component	1188.68	1300.82	798.214	865.875	923.711	744.466	794.461	587.761	953.983	868.769	856.854	1467.56	1057.93	1084.41	1835.65	1846.13	1763.42	1689.52
ENSG00000011275	RNF216	ring finger protein 216	2515.8	2528.32	2553.74	2355.8	1969.49	1731.26	1938.59	1423.83	2601.54	2101.38	2172.53	2741.4	3010.38	2381.27	2826.78	2830.41	2744.4	2661.52
ENSG00000011295	TTC19	tetratricopeptide repeat domain 19	1421.64	1542.76	2528.43	2200.44	1780.76	2287.53	2489.08	1873.02	2553.88	2020.63	2907.79	2575.58	2289.88	3158.03	2031.89	2061.88	2123.11	2022.21
ENSG00000011304	PTBP1	polypyrimidine tract binding protein 1	13333.3	14229.4	4057.97	4601.1	4148.48	2689.74	2842.27	2856.96	4712.05	4103.45	3244.31	5318.53	4828.07	5551.2	16384.1	17216.9	17088.8	17712
ENSG00000011332	DPF1	double PHD fingers 1	694.114	806.466	1710.33	1494.48	1165.24	2285.03	2026.67	2262.69	1210.99	1709.69	1733.5	567.186	383.062	2082.13	938.219	916.648	966.963	927.312
ENSG00000011347	SYT7	synaptotagmin 7	303.615	342.486	2100.85	2154.94	2111.46	2444.91	4020.75	2957.4	1885.84	1183.42	2299.08	247.95	204.795	963.727	371.539	359.196	385.384	438.208
ENSG00000011376	LARS2	leucyl-tRNA synthetase 2, mitochondrial	1385.36	1332.24	1219.47	1064.14	1380.81	1329.05	1307.95	837.001	1159.08	1893.47	1322.04	4069.48	3031.6	742.767	1930.46	1853.12	1733.06	1730.49
ENSG00000011405	PIK3C2A	phosphatidylinositol-4-phosphate 3-kinase catalytic subunit type 2 alpha	3361.72	2967.17	2077.35	2223.84	1842.23	1844.51	2506.69	1599.6	3176.82	2765.02	1996.5	4892.37	4815.33	752.965	4194.97	4095.76	2953.44	2816.69
ENSG00000011422	PLAUR	plasminogen activator, urokinase receptor	341.806	272.313	50.6229	54.6047	68.391	14.1565	32.5887	46.5001	57.0177	92.8172	26.8651	63.5372	57.3001	50.9908	618.497	598.271	179.846	176.276
ENSG00000011426	ANLN	anillin, actin binding protein	3037.1	2787.02	257.634	443.338	572.234	230.668	336.457	439.891	397.422	623.732	205.023	733.003	724.741	181.867	3586.4	3443.85	3038.69	2876.28
ENSG00000011451	WIZ	WIZ zinc finger	3755.09	4459.65	4031.75	3265.88	2946.01	4679.15	4407.41	3560.05	3438.93	3417.53	2819.42	2809.59	3240.64	3088.35	5007.51	5197.84	4952.76	5114.49
ENSG00000011454	RABGAP1	RAB GTPase activating protein 1	3152.63	3037.34	3275.12	3362.74	4317.29	4641.67	4299.95	3504.25	3953.8	4764.31	3561.03	4996.2	5752.3	2184.11	3009.8	3070.66	3066.72	2904.83
ENSG00000011465	DCN	decorin	793.409	701.73	2666.74	7253.98	7981.84	13.3238	88.9584	321.78	182.967	3751.67	221.99	365.727	697.152	146.174	25.3573	17.4933	133.133	103.035
ENSG00000011478	QPCTL	glutaminyl-peptide cyclotransferase like	322.71	370.765	184.412	170.965	327.238	131.572	221.075	395.251	283.387	212.551	195.832	221.605	209.039	322.942	374.847	358.029	451.95	517.656
ENSG00000011485	PPP5C	protein phosphatase 5 catalytic subunit	2735.4	2701.14	2702.9	2643.13	2340.01	2582.32	2380.74	2158.53	2467.93	2571.96	2539.46	2352.43	2025.67	1633.41	3092.48	3034.5	2813.3	2773.25
ENSG00000011523	CEP68	centrosomal protein 68	1937.22	1823.45	1745.59	2041.18	1811.93	2139.3	1987.91	1571.7	1728.4	1559.33	1466.27	1425.71	1820.87	1041.91	1466.31	1454.28	2206.03	2225.8
ENSG00000011566	MAP4K3	mitogen-activated protein kinase kinase kinase kinase 3	1815.01	1664.25	1471.68	1393.72	1715.84	2101.83	1676.12	1409.88	1454.38	1537.98	1533.43	1345.13	1469.64	482.713	1953.61	2075.87	2326.32	2245.66
ENSG00000011638	LDAF1	lipid droplet assembly factor 1	128.893	122.541	185.316	182.666	389.569	59.957	226.36	423.151	210.2	100.243	162.604	153.419	177.206	96.8826	176.398	162.104	149.482	134.069
ENSG00000011677	GABRA3	gamma-aminobutyric acid type A receptor subunit alpha3	125.074	101.594	2178.59	2006.72	2014.5	2349.15	2999.04	2048.79	1198.22	1778.38	2993.33	113.127	105.05	562.599	79.3793	118.954	109.776	141.517
ENSG00000012048	BRCA1	BRCA1 DNA repair associated	2271.38	2152.32	261.25	384.833	259.713	177.373	164.705	127.41	261.26	503.069	144.93	991.801	408.529	312.744	2059.45	2087.53	2503.83	2500.14
ENSG00000012061	ERCC1	ERCC excision repair 1, endonuclease non-catalytic subunit	1718.58	1728.14	1240.26	1337.82	1515.86	1336.54	1326.45	1479.63	1664.58	1667.93	1360.93	2130.82	1925.92	4065.67	1963.53	2047.88	1991.15	2038.35
ENSG00000012171	SEMA3B	semaphorin 3B	129.848	167.577	189.836	256.122	261.444	339.756	394.588	526.381	620.387	108.596	166.139	96.0807	228.139	365.434	28.6647	25.6568	95.762	85.6553
ENSG00000012174	MBTPS2	membrane bound transcription factor peptidase, site 2	845.921	802.276	1515.97	1292.31	1031.93	1501.42	1566.9	1158.78	1392.25	1918.53	1891.16	2253.25	1746.59	865.145	1130.05	1200.04	1000.83	1067.59
ENSG00000012232	EXTL3	exostosin like glycosyltransferase 3	5584.42	5352	5742.98	5537.18	5744.84	4657.49	5195.7	5954.8	4865.23	4259.38	4562.11	7029.39	6384.72	8044.66	12008.3	11658.7	8610.41	8323.46
ENSG00000012660	ELOVL5	ELOVL fatty acid elongase 5	4327.95	3849.04	2514.87	2143.24	3509.58	3623.24	3472.9	3463.33	2665.37	5394.54	5546.93	9209.8	6660.61	2789.2	6398.85	6393.21	5036.85	4997.8
ENSG00000012822	CALCOCO1	calcium binding and coiled-coil domain 1	1347.17	1280.92	3066.3	3436.85	3210.05	3116.1	2303.23	2631.9	2903.65	2359.41	2432.7	1447.41	2441.62	1862.87	926.092	914.316	1293.95	1226.48
ENSG00000012983	MAP4K5	mitogen-activated protein kinase kinase kinase kinase 5	2187.36	2044.44	2062.88	1983.97	1675.15	2195.93	1987.03	1455.45	2273.9	2264.74	1952.67	1760.45	2060.68	1230.58	1896.28	1854.29	1383.88	1368
ENSG00000013016	EHD3	EH domain containing 3	778.133	698.588	884.092	728.063	873.5	842.729	988.231	928.141	696.978	767.598	992.593	547.04	761.88	341.639	338.464	334.705	468.3	466.759
ENSG00000013288	MAN2B2	mannosidase alpha class 2B member 2	810.595	787.613	1525.92	1571.19	1914.08	715.321	1187.29	1145.76	1873.93	1421.03	1342.55	2935.11	3365.85	1352.96	782.768	844.343	462.46	427.035
ENSG00000013293	SLC7A14	solute carrier family 7 member 14	139.396	123.588	1052.23	743.014	365.329	185.7	859.638	1057.41	464.652	179.137	1040.67	61.9875	53.0557	108.78	11.0249	13.9946	45.5453	42.207
ENSG00000013306	SLC25A39	solute carrier family 25 member 39	1632.65	1842.3	1704	2000.87	2323.56	1327.38	1403.96	1845.12	1957.32	2187.7	1836.01	2536.84	2890.47	6198.79	2385.79	2271.8	2068.23	2255.59
ENSG00000013364	MVP	major vault protein	637.782	633.652	291.985	299.026	484.797	29.1458	187.605	664.951	318.278	138.298	166.846	243.301	362.901	305.945	41.8946	58.311	25.6922	12.4138
ENSG00000013374	NUB1	negative regulator of ubiquitin like proteins 1	1277.47	1297.68	1718.47	1601.09	1551.35	1596.36	1580.11	1929.75	1531.82	1485.08	1766.02	1447.41	1619.26	1687.8	1408.98	1351.65	1499.49	1540.55
ENSG00000013375	PGM3	phosphoglucomutase 3	1804.5	1725	1586.48	1463.28	1849.15	1245.77	1544.88	1702.83	2107.1	1752.39	1337.6	2851.43	2592.3	1065.71	1831.24	1753.99	1568.39	1510.76
ENSG00000013392	RWDD2A	RWD domain containing 2A	238.691	185.382	519.788	593.501	605.996	449.678	589.24	589.621	728.465	444.594	659.608	418.416	522.068	603.392	252.47	234.41	254.587	268.138
ENSG00000013441	CLK1	CDC like kinase 1	3013.24	2934.7	1063.98	1621.89	3060.28	3281.81	785.653	1899.99	1411.83	2370.55	1343.25	416.866	561.329	1934.25	884.197	816.354	888.718	929.795
ENSG00000013503	POLR3B	RNA polymerase III subunit B	675.018	550.91	446.566	483.642	277.893	623.72	401.634	194.37	440.824	552.262	607.999	652.419	445.668	428.323	574.397	660.08	728.726	737.381
ENSG00000013523	ANGEL1	angel homolog 1	888.885	903.87	412.215	505.094	755.764	727.812	561.936	523.591	462.099	562.472	354.902	367.276	554.963	365.434	600.857	571.447	778.942	782.07
ENSG00000013561	RNF14	ring finger protein 14	925.167	939.48	1269.19	1402.17	1536.63	1314.06	1264.8	1699.11	1247.58	1329.14	1860.76	1495.45	1304.11	1164.29	1685.71	1549.91	1102.43	1030.35
ENSG00000013563	DNASE1L1	deoxyribonuclease 1 like 1	193.817	160.246	174.468	217.119	167.082	123.245	134.759	106.95	220.412	161.502	205.73	209.208	174.023	127.477	94.8141	102.627	162.328	163.862
ENSG00000013573	DDX11	DEAD/H-box helicase 11	1410.19	1607.69	201.588	266.523	146.305	379.728	320.603	328.29	391.465	393.545	277.134	351.779	211.162	365.434	894.119	953.967	1404.9	1458.62
ENSG00000013583	HEBP1	heme binding protein 1	436.327	460.838	478.205	425.137	905.532	507.969	851.711	846.301	756.549	448.307	357.729	754.698	926.352	973.925	510.453	523.632	882.879	1037.79
ENSG00000013619	MAMLD1	mastermind like domain containing 1	654.968	627.368	897.652	876.926	883.889	723.648	874.611	928.141	733.571	591.246	718.994	1360.63	1669.13	280.45	708.901	732.386	297.796	316.552
ENSG00000013810	TACC3	transforming acidic coiled-coil containing protein 3	4184.73	4624.09	620.13	867.825	925.443	505.471	376.972	955.111	454.44	827.929	468.725	650.869	738.535	4856.03	4653.61	4790.83	5662.8	5584.98
ENSG00000014123	UFL1	UFM1 specific ligase 1	1107.53	1075.64	824.43	836.623	1353.1	673.684	792.699	1302.93	793.993	859.487	711.924	1242.85	1335.94	334.84	1113.51	1209.37	1416.58	1370.49
ENSG00000014138	POLA2	DNA polymerase alpha 2, accessory subunit	396.227	408.47	42.4871	39.6534	56.2711	43.3023	27.3041	65.1001	34.8914	75.1819	38.8836	139.472	47.7501	380.732	357.207	326.541	429.761	356.276
ENSG00000014164	ZC3H3	zinc finger CCCH-type containing 3	355.172	364.481	344.416	356.881	294.341	348.917	373.449	345.031	364.233	245.037	282.79	237.102	300.295	936.532	379.257	467.654	400.565	433.242
ENSG00000014216	CAPN1	calpain 1	2087.11	2248.68	2869.23	2920.05	2627.43	2893.76	2882.78	2201.31	3110.44	2532.98	3059.08	2660.82	3075.11	3633.95	3357.08	3538.31	2225.88	2236.97
ENSG00000014641	MDH1	malate dehydrogenase 1	3110.62	2809.01	2025.82	1908.57	2546.92	5042.22	4757.96	6938.74	3858.48	4395.82	4892.98	4694.01	4349.51	2430.56	2124.5	2096.86	4424.91	4208.28
ENSG00000014824	SLC30A9	solute carrier family 30 member 9	2898.66	2782.83	3912.42	3495.35	3763.24	4368.54	4229.49	3528.43	3912.1	3877.9	3544.77	4303.49	3755.28	3173.33	3822.33	3735.4	4192.51	4110.21
ENSG00000014914	MTMR11	myotubularin related protein 11	169.948	141.393	199.78	302.276	483.066	19.1529	29.9464	239.01	113.184	142.01	117.358	399.82	340.618	113.88	126.786	125.952	170.503	182.483
ENSG00000014919	COX15	cytochrome c oxidase assembly homolog COX15	992	925.865	901.268	834.022	982.58	1244.94	1069.26	1196.91	981.215	1226.12	917.654	1958.81	1390.06	1036.81	1005.47	980.79	1310.3	1220.28
ENSG00000015133	CCDC88C	coiled-coil domain containing 88C	1430.24	1665.3	1544.9	1796.76	1471.71	1105.87	1616.23	780.271	1515.65	839.067	892.91	1269.2	1832.54	632.286	1702.24	1727.17	2152.31	2174.9
ENSG00000015153	YAF2	YY1 associated factor 2	565.22	539.389	684.313	610.403	903.8	924.337	774.203	987.661	685.915	738.825	919.775	788.792	822.363	533.704	662.597	571.447	713.544	640.553
ENSG00000015171	ZMYND11	zinc finger MYND-type containing 11	3319.72	3148.36	4788.38	4845.52	4362.31	4208.65	5275.85	3189.9	4789.49	4988.92	4798.95	5361.92	5282.22	1436.24	3716.49	3762.22	3588.74	3359.18
ENSG00000015285	WAS	WASP actin nucleation promoting factor	20.05	31.4207	64.1826	35.7531	54.5397	58.2915	44.9196	60.4501	50.2096	25.0606	43.8325	17.0466	26.5278	112.18	16.5374	20.9919	14.014	17.3793
ENSG00000015475	BID	BH3 interacting domain death agonist	541.351	487.022	639.114	603.252	631.102	657.029	870.207	483.601	826.331	583.82	651.124	954.608	819.18	720.671	445.406	451.327	440.272	441.932
ENSG00000015479	MATR3	matrin 3	302.66	297.45	84.0701	74.1064	93.4966	136.569	75.7468	105.09	67.2299	90.9609	81.3022	75.9347	53.0557	32.2942	91.5067	102.627	119.119	93.1036
ENSG00000015532	XYLT2	xylosyltransferase 2	719.892	801.229	421.255	495.993	753.167	459.671	613.901	543.121	619.536	594.958	422.064	997.999	1252.11	696.875	942.629	981.957	524.355	491.587
ENSG00000015592	STMN4	stathmin 4	328.439	367.623	9743.1	6531.12	9274.34	7749.45	9895.53	17095.3	3412.55	5248.81	9254.31	1332.73	1549.23	20311.4	792.69	850.174	651.649	589.656
ENSG00000015676	NUDCD3	NudC domain containing 3	2544.45	2566.03	4358.09	3695.57	3943.3	4618.36	5208.03	5115.01	3394.68	3778.59	4762.19	4587.08	4081.04	4118.36	3116.74	2907.38	2809.8	2696.28
ENSG00000016391	CHDH	choline dehydrogenase	177.586	214.708	176.276	222.969	282.221	39.1386	213.148	215.76	271.472	95.6017	150.586	536.192	547.535	71.3872	122.376	127.118	219.552	239.587
ENSG00000016864	GLT8D1	glycosyltransferase 8 domain containing 1	1632.65	1553.23	2139.72	2016.47	2178.99	1786.22	1788.86	1854.42	2250.92	2229.47	1785.11	2352.43	2302.62	3882.1	1744.14	1949.92	1987.65	1961.38
ENSG00000017260	ATP2C1	ATPase secretory pathway Ca2+ transporting 1	2932.08	2694.85	3439.64	3200.23	3777.95	3903.04	3537.2	3760	3073.85	4419.03	3523.56	6031.39	4171.24	1674.2	3715.39	3790.21	2800.45	2650.35
ENSG00000017797	RALBP1	ralA binding protein 1	1548.63	1476.78	807.254	839.873	1125.42	984.294	982.947	1146.69	801.652	998.713	621.431	1050.69	1379.45	690.076	2110.17	2226.31	1893.05	1883.18
ENSG00000018189	RUFY3	RUN and FYVE domain containing 3	4683.12	4682.74	11922.6	10784.4	10534.8	11353.5	11694.1	14096	8619.89	10336.1	12235.6	10482.1	9878.97	8780.62	6675.58	6734.92	5516.83	5589.94
ENSG00000018236	CNTN1	contactin 1	343.715	314.207	5517.89	5812.8	6547.36	2359.14	8193.87	10137.9	8916.89	4015.27	8912.84	8901.41	13467.7	1269.67	457.533	421.005	193.86	193.656
ENSG00000018408	WWTR1	WW domain containing transcription regulator 1	2028.87	1716.62	1915.53	1976.17	2314.91	2126.81	2769.16	809.101	5367.32	3678.35	2139.31	9417.46	8040.06	1232.28	2668.03	2589.01	1535.7	1560.42
ENSG00000018510	AGPS	alkylglycerone phosphate synthase	2249.42	1966.94	1868.53	1712.25	1442.27	2849.62	2410.69	1189.47	2233.9	2249.89	1929.34	2826.63	2429.95	1208.48	2012.04	1913.77	2092.75	1898.07
ENSG00000018610	STEEP1	STING1 ER exit protein 1	466.88	462.932	476.397	431.637	442.377	395.55	368.165	406.411	410.187	519.776	579.013	395.171	432.934	639.085	606.37	516.635	575.74	589.656
ENSG00000018625	ATP1A2	ATPase Na+/K+ transporting subunit alpha 2	1320.44	1300.82	8557.07	9063.74	16864.9	125.743	1371.37	11261.4	653.576	1615.02	3442.26	2440.76	2835.3	3365.4	326.337	299.718	7263.9	7330.36
ENSG00000018699	TTC27	tetratricopeptide repeat domain 27	636.828	591.757	413.119	315.277	372.255	222.341	233.406	139.5	295.301	398.186	460.948	695.81	557.085	858.346	852.225	822.185	541.873	530.07
ENSG00000018869	ZNF582	zinc finger protein 582	127.938	134.062	134.693	148.863	117.736	123.245	104.812	100.44	148.076	102.099	136.446	100.73	117.784	154.672	98.1216	75.8043	117.951	136.552
ENSG00000019144	PHLDB1	pleckstrin homology like domain family B member 1	4270.66	4451.27	2506.74	2712.04	2172.93	2772.18	1986.15	2288.73	2854.29	2471.72	1826.12	1927.81	1695.66	975.625	3559.94	3624.61	2659.15	2768.28
ENSG00000019485	PRDM11	PR/SET domain 11	779.088	784.471	672.561	668.908	363.598	787.769	708.144	325.5	580.389	674.781	583.962	595.08	550.718	333.14	435.484	440.831	475.307	465.518
ENSG00000019505	SYT13	synaptotagmin 13	271.153	264.982	6799.74	6954.3	6403.65	3158.57	6449.93	14453.2	3237.24	3704.33	8080.02	1455.16	861.624	5243.56	190.731	201.756	453.118	440.69
ENSG00000019549	SNAI2	snail family transcriptional repressor 2	766.676	605.373	53.3348	50.0543	108.214	7.49463	14.9732	41.8501	11.0631	330.429	50.1952	71.2857	81.7058	25.4954	310.902	275.228	225.391	254.483
ENSG00000019995	ZRANB1	zinc finger RANBP2-type containing 1	777.178	745.719	1304.44	1003.69	1065.69	1337.37	1364.32	1340.13	993.981	966.227	1165.8	822.885	1023.97	288.948	932.707	914.316	1111.77	1120.97
ENSG00000020129	NCDN	neurochondrin	1201.09	1366.8	3192.86	3341.29	2454.28	2821.31	3634.08	3250.35	2866.2	2104.17	3418.23	1706.21	1786.92	1976.74	1660.35	1636.21	1605.77	1658.49
ENSG00000020181	ADGRA2	adhesion G protein-coupled receptor A2	1750.08	1861.16	177.18	190.467	220.756	208.184	244.856	116.25	211.051	1112.88	210.679	193.711	273.767	66.2881	59.5345	59.4772	75.9089	55.8622
ENSG00000020256	ZFP64	ZFP64 zinc finger protein	897.478	918.533	748.495	735.864	839.738	896.857	1063.98	831.421	847.607	802.869	601.636	846.13	914.68	642.485	1200.61	1126.57	1236.73	1129.66
ENSG00000020426	MNAT1	MNAT1 component of CDK activating kinase	302.66	297.45	329.049	260.673	412.943	353.08	286.252	257.61	357.425	404.683	256.632	570.285	541.168	662.881	358.309	373.19	242.909	310.345
ENSG00000020577	SAMD4A	sterile alpha motif domain containing 4A	1162.9	1092.39	761.151	1036.19	1273.46	408.041	1259.51	702.151	2719.83	900.327	686.473	2529.09	2772.69	399.428	1229.28	1270.01	134.3	140.276
ENSG00000020922	MRE11	MRE11 homolog, double strand break repair nuclease	1353.86	1272.54	439.334	534.346	504.708	278.967	368.165	292.95	430.611	506.782	284.911	689.611	533.74	407.927	1036.34	1006.45	1204.03	1216.55
ENSG00000021300	PLEKHB1	pleckstrin homology domain containing B1	368.539	389.617	1062.18	1342.37	2324.43	600.403	1359.92	616.591	2049.23	1059.97	1310.03	2634.47	3745.73	1613.01	245.855	228.579	357.356	299.173
ENSG00000021574	SPAST	spastin	1722.39	1650.64	3605.98	2912.25	2845.59	4469.3	3221.88	2995.53	2167.52	3128.87	3137.56	2185.06	1992.77	2291.19	2422.17	2351.1	2962.78	2960.69
ENSG00000021645	NRXN3	neurexin 3	1070.29	1022.22	2627.87	1435.97	935.831	763.619	1095.69	2843.01	487.629	1097.1	2629.24	105.379	122.028	622.088	416.741	409.343	1073.24	1107.31
ENSG00000021762	OSBPL5	oxysterol binding protein like 5	814.414	991.848	1117.32	1292.96	1131.48	1048.42	1192.57	1116	1138.65	1214.98	1126.92	1376.12	1386.88	1098	1420.01	1413.46	658.656	613.242
ENSG00000021776	AQR	aquarius intron-binding spliceosomal factor	3072.43	2809.01	1808.86	2107.48	1380.81	2200.09	1717.51	1516.83	1839.89	2228.54	2009.22	2637.57	2022.48	948.43	2994.36	2901.55	3460.28	3225.11
ENSG00000021826	CPS1	carbamoyl-phosphate synthase 1	457.332	407.422	318.201	315.277	528.948	164.049	466.812	496.621	735.273	613.522	422.771	1545.04	2903.21	564.299	542.425	538.793	440.272	413.38
ENSG00000022267	FHL1	four and a half LIM domains 1	3062.88	2689.62	13115.8	17605.5	19785.8	7553.75	13440.7	8173.78	25213.7	8466.78	10298.5	17895.8	28345.5	4961.41	2737.48	2608.83	3287.44	3156.83
ENSG00000022277	RTF2	replication termination factor 2	1927.67	1713.48	1997.8	1812.36	2182.45	1952.77	1962.37	2252.46	1872.22	2033.62	2134.36	2958.36	2555.16	3632.25	2336.18	2316.11	2121.95	2136.42
ENSG00000022567	SLC45A4	solute carrier family 45 member 4	666.425	713.251	508.941	371.832	233.741	672.018	607.736	401.761	466.354	555.975	882.305	291.341	336.373	394.329	475.173	499.142	759.089	729.932
ENSG00000022840	RNF10	ring finger protein 10	2880.52	2727.32	4168.25	3960.14	4274.01	4834.87	4733.29	4815.55	3911.25	4363.34	4321.03	3835.48	3789.24	6419.75	4827.8	4526.1	4033.68	4100.28
ENSG00000022976	ZNF839	zinc finger protein 839	361.856	369.717	254.018	247.671	214.696	251.486	189.367	160.89	212.753	225.546	199.367	207.658	165.534	237.957	211.678	211.086	287.286	290.483
ENSG00000023041	ZDHHC6	zinc finger DHHC-type palmitoyltransferase 6	1346.22	1266.26	532.444	729.363	734.121	962.643	639.444	666.811	690.17	1048.83	893.617	1317.24	927.413	936.532	1137.77	1069.42	947.11	927.312
ENSG00000023171	GRAMD1B	GRAM domain containing 1B	532.758	543.579	896.748	858.724	888.217	562.93	1108.9	1104.84	771.016	568.041	849.077	633.823	1009.12	424.924	188.526	198.257	435.6	460.553
ENSG00000023287	RB1CC1	RB1 inducible coiled-coil 1	2060.38	2017.21	3813.89	3393.94	3669.74	4206.15	4922.66	4747.66	3170.02	3359.98	3303.7	2744.5	3137.71	1344.46	2781.58	2630.99	2912.57	2759.59
ENSG00000023318	ERP44	endoplasmic reticulum protein 44	1133.31	1032.7	1998.7	1586.14	2294.13	1739.59	1807.35	2022.75	1924.14	1993.71	1462.73	1951.06	2281.39	2022.64	1513.72	1423.95	1436.43	1379.17
ENSG00000023330	ALAS1	5'-aminolevulinate synthase 1	980.543	845.218	1308.96	1320.91	1593.77	1334.04	1720.16	1706.55	1475.65	1303.15	1642.3	1256.8	1742.35	939.931	930.502	983.123	978.641	893.795
ENSG00000023516	AKAP11	A-kinase anchoring protein 11	3669.16	3503.41	4962.85	4358.63	4271.41	4794.06	6046.53	6280.3	4275.48	4463.58	4121.67	5360.37	4453.49	2134.82	3703.26	3624.61	3227.88	3127.04
ENSG00000023572	GLRX2	glutaredoxin 2	500.296	437.796	231.419	347.78	251.921	269.807	312.676	231.57	472.311	361.059	453.171	691.161	478.562	1077.61	668.109	634.423	522.02	564.829
ENSG00000023608	SNAPC1	small nuclear RNA activating complex polypeptide 1	176.631	168.625	126.557	173.565	225.084	183.202	207.863	163.68	275.727	248.75	185.934	344.031	314.09	261.753	162.066	172.6	182.181	187.449
ENSG00000023697	DERA	deoxyribose-phosphate aldolase	851.65	768.761	234.131	307.477	389.569	248.988	363.761	171.12	434.015	396.329	345.004	901.919	897.702	465.716	829.072	779.035	1334.83	1260
ENSG00000023734	STRAP	serine/threonine kinase receptor associated protein	5314.22	4945.63	6592.73	5367.52	6227.91	6918.37	6282.58	8262.13	6279.61	6501.84	7508.78	8047.53	6611.8	8777.22	9330.37	9058.03	8973.6	8733.12
ENSG00000023892	DEF6	DEF6 guanine nucleotide exchange factor	49.6477	49.2258	30.7353	27.3024	9.5228	16.6547	19.3771	12.09	34.0404	19.4916	33.9348	18.5963	24.4056	141.075	12.1274	12.8284	28.0279	23.5862
ENSG00000023902	PLEKHO1	pleckstrin homology domain containing O1	2773.59	2913.75	2760.75	2339.55	1798.94	3126.09	2923.3	1622.85	2902.8	2508.85	3633.15	2168.01	2421.46	9142.66	2758.43	2763.94	2594.92	2614.35
ENSG00000023909	GCLM	glutamate-cysteine ligase modifier subunit	436.327	433.606	310.065	294.476	473.543	242.326	328.53	329.22	374.445	419.534	383.181	646.22	632.424	266.852	850.02	851.34	491.656	477.932
ENSG00000024048	UBR2	ubiquitin protein ligase E3 component n-recognin 2	1688.98	1615.03	1121.84	1178.55	916.786	1704.61	1182	1100.19	1191.42	1493.43	1163.68	1355.98	1313.66	555.8	1196.2	1270.01	1147.98	1111.04
ENSG00000024422	EHD2	EH domain containing 2	1379.63	1313.39	320.913	430.987	826.752	15.822	181.44	309.69	592.303	1370.91	448.929	3572.03	3468.78	453.818	465.251	497.976	45.5453	57.1035
ENSG00000024526	DEPDC1	DEP domain containing 1	902.252	845.218	96.7258	152.763	285.684	94.0992	74.866	231.57	71.4849	218.12	57.265	199.91	200.551	178.468	1003.27	997.118	921.417	831.726
ENSG00000024862	CCDC28A	coiled-coil domain containing 28A	129.848	105.783	90.398	118.31	246.727	78.2772	61.6544	173.91	57.8687	108.596	54.4371	66.6366	103.989	222.66	134.504	143.445	109.776	108
ENSG00000025039	RRAGD	Ras related GTP binding D	868.835	800.182	2260.85	2100.33	2648.2	2312.51	3247.42	2411.49	2347.94	2293.51	2002.15	7292.83	9348.41	2886.08	1654.84	1658.36	949.445	907.45
ENSG00000025156	HSF2	heat shock transcription factor 2	1201.09	1003.37	1780.84	1664.79	2056.06	2125.98	2198.42	2862.54	1702.02	1646.58	2039.62	1183.96	1309.41	1230.58	1343.94	1249.02	1844	1806.21
ENSG00000025293	PHF20	PHD finger protein 20	1842.69	1612.93	2239.16	1797.41	2191.11	2437.42	2364	2384.52	1457.78	1688.34	1543.33	1672.11	1663.83	1239.08	2338.38	2264.8	2259.75	2261.8
ENSG00000025423	HSD17B6	hydroxysteroid 17-beta dehydrogenase 6	29.5977	21.9945	68.7025	65.6557	164.485	17.4875	89.8392	93.0001	118.29	54.7621	91.1998	108.478	204.795	86.6844	17.6398	13.9946	26.8601	31.0345
ENSG00000025434	NR1H3	nuclear receptor subfamily 1 group H member 3	158.491	137.204	206.107	178.115	235.473	159.053	206.102	234.36	239.134	146.651	156.949	216.956	320.456	448.719	93.7117	93.2975	156.489	140.276
ENSG00000025708	TYMP	thymidine phosphorylase	40.1001	41.8943	42.4871	67.6059	51.0768	28.313	22.9002	39.0601	57.8687	23.2043	24.0372	10.8478	19.1	192.066	13.2299	15.1609	14.014	14.8966
ENSG00000025770	NCAPH2	non-SMC condensin II complex subunit H2	1811.19	2047.59	1440.04	1581.59	906.397	1125.03	1131.8	1141.11	1391.4	1146.29	1756.83	1199.46	761.88	4568.78	2397.92	2363.93	2563.39	2601.94
ENSG00000025772	TOMM34	translocase of outer mitochondrial membrane 34	1004.41	936.338	560.468	707.261	858.783	474.66	810.315	693.781	931.857	917.034	762.826	1616.33	1696.72	732.568	1561.13	1492.76	1197.03	1279.86
ENSG00000025796	SEC63	SEC63 homolog, protein translocation regulator	3298.71	3050.95	3480.32	3086.47	3868.85	3842.25	3973.18	3880.9	3402.34	3999.49	2964.35	3536.39	4249.76	2177.31	4099.06	3977.97	3686.84	3571.45
ENSG00000025800	KPNA6	karyopherin subunit alpha 6	2914.9	2701.14	2582.67	2626.88	2743.43	2888.76	3253.59	3857.65	2638.98	2771.52	2760.74	3356.63	3801.97	1495.73	3610.65	3391.37	3212.7	3158.07
ENSG00000026025	VIM	vimentin	37810.6	35540	26034.6	29582.1	50827.5	15102.5	24435.4	27684.3	40768.5	28135.7	24706.7	60112.4	39382.2	93569.9	66351.2	67681.5	32202.9	31764.5
ENSG00000026036	RTEL1-TNFRSF6B	RTEL1-TNFRSF6B readthrough (NMD candidate)	161.355	203.187	20.7915	61.7554	24.2399	45.8005	4.40388	26.04	39.9975	55.6903	23.3302	26.3447	22.2834	45.8918	78.2768	58.311	79.4124	78.207
ENSG00000026103	FAS	Fas cell surface death receptor	216.731	166.53	152.773	229.47	276.161	9.99284	120.666	137.64	540.392	410.252	110.288	334.733	366.084	56.0899	132.299	118.954	182.181	168.828
ENSG00000026297	RNASET2	ribonuclease T2	197.636	229.371	261.25	250.922	227.681	173.209	230.764	241.8	358.276	129.944	181.693	196.81	231.323	1055.51	105.839	106.126	121.454	167.586
ENSG00000026508	CD44	CD44 molecule (IN blood group)	3734.08	2768.17	1183.31	2067.18	2791.05	256.483	1169.67	607.291	2838.12	1782.09	1056.22	4435.21	3542	1482.13	3370.31	3105.64	142.475	165.104
ENSG00000026559	KCNG1	potassium voltage-gated channel modifier subfamily G member 1	249.193	284.881	554.14	908.129	1102.05	166.547	528.466	230.64	628.897	342.495	174.623	137.922	310.906	695.175	169.783	166.769	338.671	414.621
ENSG00000026652	AGPAT4	1-acylglycerol-3-phosphate O-acyltransferase 4	3073.39	3086.56	2914.43	3458.95	3055.95	2905.42	2861.64	2211.54	2399	2612.8	2632.78	2493.45	3259.74	3127.44	2536.83	2523.7	2053.04	2012.28
ENSG00000026950	BTN3A1	butyrophilin subfamily 3 member A1	234.872	227.277	737.648	700.761	1181.69	697.833	1189.05	1273.17	931.006	740.681	1059.05	591.981	1426.14	183.567	241.445	190.094	234.734	227.173
ENSG00000027001	MIPEP	mitochondrial intermediate peptidase	350.398	288.024	354.36	409.536	346.284	229.835	260.71	114.39	453.589	510.495	360.557	999.549	681.235	565.998	550.143	506.139	561.726	552.415
ENSG00000027697	IFNGR1	interferon gamma receptor 1	904.162	828.46	872.341	1003.69	1283.85	1001.78	1056.93	1168.08	1319.92	1223.33	1416.07	1190.16	1442.05	708.773	1073.83	1034.44	1220.38	1174.35
ENSG00000027847	B4GALT7	beta-1,4-galactosyltransferase 7	632.054	753.051	550.524	508.344	390.435	548.773	426.296	389.671	615.281	617.234	538.008	858.528	891.336	1837.37	632.829	640.254	602.6	726.208
ENSG00000028203	VEZT	vezatin, adherens junctions transmembrane protein	2936.85	2661.34	3600.55	3438.15	2415.33	5004.75	3053.65	3199.2	2634.73	3644.93	4858.33	2698.01	2315.35	2194.31	4293.1	4126.08	4094.41	3858.21
ENSG00000028277	POU2F2	POU class 2 homeobox 2	527.985	572.905	1523.21	958.183	455.363	1406.49	591.001	1886.04	365.084	464.086	922.603	37.1925	35.0168	2070.23	724.336	774.37	1386.21	1389.11
ENSG00000028310	BRD9	bromodomain containing 9	2531.08	2662.38	1266.48	1212.36	831.081	1150.84	895.75	946.741	932.708	1014.49	1330.53	951.509	882.847	1381.85	2242.46	2222.81	1919.91	1978.76
ENSG00000028528	SNX1	sorting nexin 1	3313.99	3163.02	2534.76	2718.54	1862.14	2160.12	1903.36	1466.61	2350.49	2339.92	2047.4	2856.08	2844.85	1477.03	3004.29	2980.86	3069.06	3223.87
ENSG00000028839	TBPL1	TATA-box binding protein like 1	646.375	642.031	625.554	618.204	664.864	960.145	706.383	997.891	523.372	671.068	685.766	412.217	318.334	854.946	916.169	837.345	951.781	909.933
ENSG00000029153	BMAL2	basic helix-loop-helix ARNT like 2	377.132	404.28	310.969	303.576	244.13	366.404	533.751	267.84	572.73	488.218	441.153	856.978	907.252	176.768	1007.68	936.474	326.992	348.828
ENSG00000029363	BCLAF1	BCL2 associated transcription factor 1	7671.53	7162.88	5422.07	4796.12	2517.48	5964.06	4176.64	3898.57	4293.35	5993.21	5851.63	7472.6	3867.76	5007.3	9331.48	9341.42	9944.07	9665.4
ENSG00000029364	SLC39A9	solute carrier family 39 member 9	2563.54	2417.3	2944.26	2975.31	3082.79	2621.45	2724.24	3672.58	2887.48	3090.81	3732.12	3852.53	3777.57	1935.95	3593.01	3460.17	3682.17	3686.9
ENSG00000029534	ANK1	ankyrin 1	222.46	262.887	524.308	325.678	112.542	776.943	762.753	496.621	385.508	564.329	866.045	57.3385	40.3223	159.771	203.961	201.756	152.986	173.793
ENSG00000029639	TFB1M	transcription factor B1, mitochondrial	276.882	268.124	105.766	112.46	173.142	179.871	162.063	263.19	159.99	219.977	156.949	241.751	239.812	103.681	159.861	156.273	140.14	166.345
ENSG00000029725	RABEP1	rabaptin, RAB GTPase binding effector protein 1	1519.03	1494.58	1661.51	1461.33	1173.04	2056.03	1724.56	1365.24	1393.1	1731.97	1899.64	1473.75	1262.73	486.113	1621.76	1554.57	1480.81	1509.52
ENSG00000029993	HMGB3	high mobility group box 3	6184.01	5649.45	4242.38	3474.55	2688.03	5670.94	4264.72	5131.75	2209.22	4097.88	4958.72	1605.48	1379.45	4835.63	6267.66	6055.01	8852.15	8653.67
ENSG00000030066	NUP160	nucleoporin 160	2496.71	2239.25	1032.35	1328.07	1056.16	1509.75	1156.46	865.831	1233.11	1311.51	1196.91	1555.89	1135.39	237.957	2868.68	2605.33	3905.22	3654.63
ENSG00000030110	BAK1	BCL2 antagonist/killer 1	360.901	391.712	205.203	213.869	195.65	161.551	194.652	209.25	256.154	228.33	265.116	196.81	218.589	532.004	554.552	513.137	423.922	396.001
ENSG00000030419	IKZF2	IKAROS family zinc finger 2	247.284	234.608	297.409	325.678	613.788	363.073	353.191	449.191	404.23	262.673	135.032	466.456	657.891	81.5853	138.914	155.107	231.23	237.104
ENSG00000030582	GRN	granulin precursor	2381.18	2471.77	2438.94	2693.83	2962.46	1563.05	1987.91	2455.2	3688.28	3075.03	2152.03	3658.81	5752.3	9655.97	2062.76	2051.38	1996.99	1978.76
ENSG00000031003	FAM13B	family with sequence similarity 13 member B	2084.25	1896.77	2037.57	2814.09	802.512	2241.73	1772.12	998.821	2233.9	2238.75	4503.43	1064.64	967.736	999.421	2200.57	2131.85	2195.52	2099.18
ENSG00000031081	ARHGAP31	Rho GTPase activating protein 31	678.837	639.936	481.821	562.299	512.5	269.807	342.622	202.74	841.65	676.637	553.562	2262.55	2616.71	390.93	644.957	651.917	805.802	765.932
ENSG00000031691	CENPQ	centromere protein Q	403.865	337.249	228.707	287.325	455.363	176.54	199.056	264.12	307.215	383.335	224.111	756.248	425.507	292.347	679.134	667.077	662.159	623.173
ENSG00000031698	SARS1	seryl-tRNA synthetase 1	4477.84	4216.66	4558.77	4321.57	4734.56	5173.79	4850.44	6234.73	3687.43	5094.74	6582.65	3990.45	4357.99	13674	6044.95	6190.29	6514.15	6357.11
ENSG00000031823	RANBP3	RAN binding protein 3	2620.83	2614.21	2297.01	2344.1	1911.49	2101.83	2228.37	1809.78	2268.79	2025.27	2369.07	2310.59	2223.03	4062.27	3034.05	3072.99	3092.41	3294.63
ENSG00000032219	ARID4A	AT-rich interaction domain 4A	1034.01	920.628	1485.24	1629.69	1288.17	2003.56	1653.22	1132.74	1246.73	1532.41	1247.1	1024.34	1127.96	348.437	1080.44	1097.41	1152.65	1080
ENSG00000032389	EIPR1	EARP complex and GARP complex interacting protein 1	653.059	650.409	918.444	786.568	693.433	996.785	990.874	656.581	875.69	856.703	1100.76	987.152	997.447	1504.23	921.682	963.297	913.243	904.967
ENSG00000032444	PNPLA6	patatin like phospholipase domain containing 6	766.676	869.307	953.699	975.085	1018.94	1103.38	1319.4	1132.74	1744.57	863.2	880.891	1261.45	1430.38	2914.98	864.352	894.49	961.124	986.898
ENSG00000032742	IFT88	intraflagellar transport 88	640.647	593.852	602.051	726.113	530.68	797.761	666.748	285.51	708.041	880.835	596.687	999.549	968.797	627.187	787.178	762.707	748.579	798.208
ENSG00000033011	ALG1	ALG1 chitobiosyldiphosphodolichol beta-mannosyltransferase	483.111	488.069	296.505	373.782	197.382	265.643	255.425	156.24	379.551	361.987	370.455	516.046	479.623	492.911	461.943	481.649	407.572	427.035
ENSG00000033030	ZCCHC8	zinc finger CCHC-type containing 8	1007.28	920.628	630.074	828.172	570.502	933.498	631.517	557.071	619.536	709.123	738.789	506.748	496.601	312.744	841.2	871.166	1018.35	1084.97
ENSG00000033050	ABCF2	ATP binding cassette subfamily F member 2	628.235	624.225	536.06	471.941	375.718	466.332	398.992	274.35	517.415	579.179	574.771	849.229	624.996	992.622	713.311	717.225	541.873	567.311
ENSG00000033100	CHPF2	chondroitin polymerizing factor 2	1777.77	1872.68	1366.82	1534.13	850.992	688.673	659.702	417.571	1537.78	1343.06	1334.06	1235.1	1478.13	1259.47	1789.34	1798.31	979.809	1089.93
ENSG00000033122	LRRC7	leucine rich repeat containing 7	351.353	321.539	1104.66	1073.89	850.126	801.092	768.918	1244.34	635.705	1083.18	957.951	686.512	495.54	481.014	287.75	311.381	124.958	124.138
ENSG00000033170	FUT8	fucosyltransferase 8	1705.21	1563.71	1335.18	1208.45	1579.05	1313.23	1622.39	1656.33	1679.04	2672.21	1516.46	2220.7	1880.29	962.027	1791.55	1691.02	1608.1	1698.21
ENSG00000033178	UBA6	ubiquitin like modifier activating enzyme 6	2026.96	1841.26	2242.77	2289.5	2647.34	2421.6	2788.54	3284.76	2481.55	2360.34	1640.18	2546.14	2755.71	1244.18	3325.11	3254.92	2380.04	2258.07
ENSG00000033327	GAB2	GRB2 associated binding protein 2	1071.25	1056.78	2436.23	1963.17	2458.61	2066.02	2870.45	2949.96	1750.53	1527.77	2251.01	1830.18	2172.1	795.457	1370.4	1200.04	1249.58	1257.52
ENSG00000033627	ATP6V0A1	ATPase H+ transporting V0 subunit a1	1791.14	1849.63	5356.98	4986.58	4184.84	6265.51	5692.46	7214.95	4769.06	5814.07	6534.57	4549.89	4887.49	5656.58	2303.1	2272.96	1829.99	1874.49
ENSG00000033800	PIAS1	protein inhibitor of activated STAT 1	1791.14	1683.1	2108.99	1799.36	2181.59	2426.59	2233.65	2183.64	1407.57	1845.21	1512.22	1050.69	1314.72	492.911	1664.76	1618.71	2025.02	2019.73
ENSG00000033867	SLC4A7	solute carrier family 4 member 7	2376.41	2209.93	1097.43	1157.75	1495.95	1209.13	958.285	1053.69	592.303	954.161	829.282	1033.64	690.785	278.75	2236.95	2344.1	1439.93	1384.14
ENSG00000034053	APBA2	amyloid beta precursor protein binding family A member 2	63.0144	76.4571	133.789	99.4586	92.6309	183.202	234.287	127.41	137.864	64.0439	72.8185	38.7422	77.4613	18.6966	48.5096	47.815	70.0698	99.3105
ENSG00000034152	MAP2K3	mitogen-activated protein kinase kinase 3	436.327	471.311	347.128	360.131	334.164	400.546	423.654	458.491	426.356	376.838	400.148	511.397	390.49	457.218	383.667	368.525	383.048	379.863
ENSG00000034239	CLXN	calaxin	28.6429	29.326	100.342	104.009	219.024	9.1601	14.9732	46.5001	8.51011	45.4804	54.4371	6.19875	27.589	91.7835	12.1274	15.1609	44.3775	39.7242
ENSG00000034510	TMSB10	thymosin beta 10	14591.7	13106.6	25971.3	23420.9	29990.8	30684.7	29085.9	61322.4	18875.4	25456	36413.5	16166.4	12841.6	213035	30092.5	30823.2	11777.6	11857.7
ENSG00000034533	ASTE1	asteroid homolog 1	101.205	84.836	99.4378	128.061	81.3766	189.031	153.255	37.2001	194.03	20.4198	28.279	4.64907	10.6111	103.681	87.0967	109.625	68.9019	90.6208
ENSG00000034677	RNF19A	ring finger protein 19A, RBR E3 ubiquitin protein ligase	935.669	854.644	2563.69	2097.08	3022.19	2229.24	3888.63	2386.38	5117.98	3019.34	2851.23	6313.43	8657.63	1301.97	3437.56	3419.36	794.124	794.484
ENSG00000034693	PEX3	peroxisomal biogenesis factor 3	312.208	291.166	449.278	434.238	443.243	359.742	463.289	491.041	546.349	372.197	444.687	529.994	544.351	243.056	284.442	248.405	284.95	288
ENSG00000034713	GABARAPL2	GABA type A receptor associated protein like 2	1441.69	1505.05	4675.38	3780.73	5854.79	4777.41	4629.36	6180.79	4857.57	3980	4882.37	5437.86	6524.79	6708.7	2514.78	2461.89	2249.24	2174.9
ENSG00000035115	SH3YL1	SH3 and SYLF domain containing 1	834.464	777.14	1110.09	954.283	1171.3	838.566	1043.72	1052.76	1039.94	862.272	788.984	750.049	867.991	571.097	496.121	502.641	520.852	515.173
ENSG00000035141	FAM136A	family with sequence similarity 136 member A	1166.72	1027.46	841.605	833.372	741.047	721.15	845.546	677.971	856.968	899.399	727.478	1123.52	906.191	1067.41	1316.37	1281.68	1125.79	1093.66
ENSG00000035403	VCL	vinculin	15490.1	13308.8	2703.8	2687.98	2352.13	1884.48	3926.5	2520.3	6709.37	4138.72	4866.82	7058.83	6851.61	1361.46	14314.7	14050.6	6128.77	6082.77
ENSG00000035499	DEPDC1B	DEP domain containing 1B	1568.68	1469.44	242.267	328.278	387.838	204.853	130.355	304.11	118.29	257.104	128.669	122.425	166.595	353.537	1590.89	1541.74	2476.97	2507.59
ENSG00000035664	DAPK2	death associated protein kinase 2	66.8335	71.2204	44.295	44.8539	47.614	17.4875	54.6082	22.32	72.3359	29.7015	99.6835	86.7826	64.7279	83.285	56.227	40.8177	50.2167	53.3794
ENSG00000035681	NSMAF	neutral sphingomyelinase activation associated factor	1145.72	1106.01	618.322	717.012	596.473	708.659	820.884	558.001	912.284	743.466	745.859	621.425	564.513	399.428	1018.7	1084.58	1095.42	1109.8
ENSG00000035687	ADSS2	adenylosuccinate synthase 2	1221.14	1170.95	1179.69	1090.14	1322.8	1145.01	1300.03	1162.5	1208.44	1237.25	964.314	1199.46	986.836	501.41	1514.82	1572.06	1473.8	1428.83
ENSG00000035862	TIMP2	TIMP metallopeptidase inhibitor 2	4908.44	4662.84	16416.3	17913	26875.9	8802.86	16131.4	20385.6	16711.3	16682	18791.4	31548.6	41869.4	15108.6	11496.8	11432.4	4489.14	4531.04
ENSG00000035928	RFC1	replication factor C subunit 1	3405.64	3224.82	1951.69	2053.53	2386.76	1672.97	2051.33	1846.05	1964.98	2015.99	1667.05	2725.9	2503.17	1147.29	4458.47	4338.34	4767.08	4647.73
ENSG00000036054	TBC1D23	TBC1 domain family member 23	848.785	757.24	915.732	972.484	1183.42	1224.12	1179.36	1605.18	1027.17	1143.51	1051.27	1278.49	1288.19	622.088	983.421	1004.11	832.662	819.312
ENSG00000036257	CUL3	cullin 3	2680.98	2392.17	3076.24	2703.58	3403.97	3332.61	3254.47	3122.01	2718.13	2657.36	2932.53	3032.74	2632.62	1796.58	3716.49	3797.21	3967.12	3627.32
ENSG00000036530	CYP46A1	cytochrome P450 family 46 subfamily A member 1	272.108	280.692	360.688	392.634	439.78	245.657	461.527	618.451	438.271	252.463	494.176	268.096	207.978	649.283	114.659	115.456	136.636	167.586
ENSG00000036549	ZZZ3	zinc finger ZZ-type containing 3	1703.3	1611.88	1808.86	1918.32	1960.83	1868.66	1880.46	1592.16	1661.17	2080.96	1713	1639.57	1700.97	832.85	2060.55	1981.41	1994.65	1793.8
ENSG00000036565	SLC18A1	solute carrier family 18 member A1	121.255	113.115	82.2622	85.1574	17.3142	557.101	276.564	11.16	150.629	1046.05	338.641	176.665	287.562	113.88	61.7394	66.4745	94.5942	74.4829
ENSG00000036672	USP2	ubiquitin specific peptidase 2	47.7382	50.2732	143.733	180.066	230.279	61.6225	135.64	219.48	106.376	122.519	98.2696	168.916	219.651	232.858	28.6647	29.1555	61.895	69.5174
ENSG00000037042	TUBG2	tubulin gamma 2	303.615	335.155	866.917	871.076	1035.39	502.14	826.169	1153.2	896.965	791.731	856.854	1001.1	1276.52	1232.28	196.243	219.249	143.643	172.552
ENSG00000037241	RPL26L1	ribosomal protein L26 like 1	302.66	270.218	277.522	232.72	301.267	283.13	257.187	346.891	271.472	321.148	275.72	275.845	283.317	786.959	350.592	306.716	330.496	326.483
ENSG00000037280	FLT4	fms related receptor tyrosine kinase 4	218.641	244.034	61.4706	61.1053	38.9569	8.32736	20.2579	13.95	15.3182	57.5467	71.4045	85.2329	28.6501	159.771	291.057	313.713	147.146	132.828
ENSG00000037474	NSUN2	NOP2/Sun RNA methyltransferase 2	2307.67	2169.08	1099.24	1307.26	773.078	986.793	1057.81	816.541	1656.07	1226.12	1100.05	1311.04	1136.45	540.503	3225.89	3334.22	2026.18	1936.56
ENSG00000037749	MFAP3	microfibril associated protein 3	1858.93	1644.35	2849.34	2663.93	2079.43	3101.94	2420.37	1679.58	2515.59	2885.69	2919.81	2927.36	2627.32	1315.56	2771.66	2770.94	2501.49	2426.9
ENSG00000037757	MRI1	methylthioribose-1-phosphate isomerase 1	242.51	299.544	292.889	339.329	264.041	158.22	115.382	139.5	198.286	174.496	166.139	185.963	153.861	124.078	363.822	352.198	200.867	220.966
ENSG00000037897	METTL1	methyltransferase 1, tRNA methylguanosine	327.484	314.207	122.037	146.263	82.2424	64.9534	94.2431	60.4501	176.159	178.209	201.488	406.018	201.612	277.05	463.046	436.166	286.118	292.966
ENSG00000038002	AGA	aspartylglucosaminidase	349.444	344.581	279.33	351.03	367.926	210.682	179.678	164.61	337.851	380.551	334.399	649.32	587.857	669.68	406.819	373.19	270.936	219.725
ENSG00000038210	PI4K2B	phosphatidylinositol 4-kinase type 2 beta	540.397	520.537	164.524	200.867	178.336	120.747	194.652	111.6	199.137	232.043	176.037	308.388	309.845	163.171	693.466	681.072	574.572	526.346
ENSG00000038219	BOD1L1	biorientation of chromosomes in cell division 1 like 1	3622.38	3330.6	3537.27	3041.61	2372.91	3004.51	3067.75	3127.59	2273.05	2633.22	3127.66	1562.09	2076.6	793.757	2784.89	2788.43	2622.94	2467.87
ENSG00000038274	MAT2B	methionine adenosyltransferase 2 non-catalytic beta subunit	2796.5	2728.37	1064.89	1317.66	1916.68	1373.18	984.708	1429.41	977.811	1239.11	757.171	869.375	1078.09	1344.46	2983.34	2880.56	5073.05	4749.53
ENSG00000038358	EDC4	enhancer of mRNA decapping 4	2171.13	2285.34	1639.82	1883.86	1339.25	1921.96	1654.98	1514.04	1707.98	1629.87	1586.45	1337.38	1268.03	1264.57	2589.75	2608.83	2395.22	2528.69
ENSG00000038382	TRIO	trio Rho guanine nucleotide exchange factor	7425.2	7247.72	6722.9	5728.95	3296.62	8588.01	7897.04	5088.97	4451.64	6538.97	5867.89	3237.3	2746.16	1538.22	6899.38	6835.21	5430.41	5422.35
ENSG00000038427	VCAN	versican	22509.5	19204.4	7079.07	9238.6	7199.24	4876.5	3921.22	4120.84	3903.59	19282.8	4766.43	9124.57	12278.1	1774.48	7183.82	7103.44	17065.5	16970.9
ENSG00000038532	CLEC16A	C-type lectin domain containing 16A	1272.7	1163.61	2018.59	1640.09	1151.39	2018.55	2309.4	1341.06	1640.75	1464.66	1561.71	1168.47	1594.85	1604.51	1328.5	1317.83	1309.14	1339.45
ENSG00000039123	MTREX	Mtr4 exosome RNA helicase	2552.08	2490.62	1715.75	1551.03	1737.48	2389.12	2050.45	1626.57	1681.6	2267.52	1801.37	2601.93	2004.44	667.98	3265.58	3366.88	3849.17	3593.8
ENSG00000039139	DNAH5	dynein axonemal heavy chain 5	59.1954	33.5155	57.8547	73.4564	59.7339	49.1314	96.0047	23.25	186.371	72.3974	22.6232	111.578	140.067	18.6966	36.3822	36.1528	16.3496	14.8966
ENSG00000039319	ZFYVE16	zinc finger FYVE-type containing 16	2216.01	2133.47	1650.67	1604.34	1186.89	1223.29	782.13	993.241	1039.94	1160.21	901.393	954.608	1022.91	253.255	1765.09	1869.45	2493.32	2328.83
ENSG00000039523	RIPOR1	RHO family interacting cell polarization regulator 1	1099.89	1066.21	1628.07	1603.04	1935.73	1554.72	1631.2	1516.83	1389.7	1505.49	1580.09	1066.19	1348.68	2549.54	1476.23	1511.42	579.243	551.173
ENSG00000039560	RAI14	retinoic acid induced 14	6164.91	5824.36	1470.78	1610.84	1795.48	1530.57	1587.16	716.101	2376.87	2109.73	1019.46	844.58	1349.74	1845.87	5162.96	5244.49	5290.27	5090.91
ENSG00000039650	PNKP	polynucleotide kinase 3'-phosphatase	956.674	1118.58	631.882	760.566	663.999	517.129	561.936	739.351	832.289	702.626	547.906	743.851	703.518	3056.05	1024.21	1049.6	1116.44	1179.31
ENSG00000040199	PHLPP2	PH domain and leucine rich repeat protein phosphatase 2	1167.68	1074.59	988.954	1064.79	600.802	1028.43	1094.81	791.431	839.948	737.897	1053.39	591.981	571.94	334.84	1166.43	1106.74	978.641	1053.93
ENSG00000040275	SPDL1	spindle apparatus coiled-coil protein 1	1647.92	1530.19	443.854	539.547	585.219	687.008	476.5	514.291	570.177	852.062	636.985	970.105	819.18	379.032	1662.55	1560.4	1679.34	1596.42
ENSG00000040341	STAU2	staufen double-stranded RNA binding protein 2	1577.27	1430.69	2635.1	2163.39	2625.7	3883.88	3809.36	3344.29	2239.01	2791.01	3264.1	2065.73	2564.71	1281.57	2633.85	2535.36	2541.2	2466.62
ENSG00000040487	SLC66A1	solute carrier family 66 member 1	536.577	543.579	504.421	509.644	362.732	492.147	435.104	318.06	554.859	590.317	521.041	519.146	539.046	1276.47	589.832	646.086	607.271	646.76
ENSG00000040531	CTNS	cystinosin, lysosomal cystine transporter	443.011	451.411	420.351	468.691	322.044	412.205	409.561	264.12	588.899	516.064	400.148	751.599	758.696	633.986	470.763	500.308	490.488	557.38
ENSG00000040608	RTN4R	reticulon 4 receptor	387.634	496.448	572.219	516.145	855.32	372.233	565.459	869.551	392.316	287.733	436.911	226.255	262.095	1296.87	491.711	518.968	755.586	806.898
ENSG00000040633	PHF23	PHD finger protein 23	1456.02	1428.6	1415.63	1985.92	1400.72	2224.24	1884.86	1185.75	2147.1	2138.51	1938.53	2253.25	2236.83	1813.57	2092.53	2066.54	2034.36	2218.35
ENSG00000040731	CDH10	cadherin 10	581.451	469.216	1095.62	1016.04	1083.87	1562.21	1593.33	1528.92	651.874	656.218	1028.65	666.366	670.624	686.677	792.69	749.879	568.733	535.035
ENSG00000040933	INPP4A	inositol polyphosphate-4-phosphatase type I A	1845.56	1938.66	2986.75	2650.28	2166	3030.33	3525.75	2429.16	2361.55	2189.56	2689.33	1861.18	2119.04	904.238	1779.42	1736.5	1668.83	1714.35
ENSG00000041353	RAB27B	RAB27B, member RAS oncogene family	115.526	89.0254	354.36	434.238	509.037	286.461	1020.82	783.061	796.546	369.412	645.468	1338.93	1679.74	74.7866	51.817	38.4852	50.2167	49.6553
ENSG00000041357	PSMA4	proteasome 20S subunit alpha 4	3879.21	3600.82	1959.83	1783.1	1930.53	2583.98	1989.67	2085.99	1972.64	2279.59	2252.42	2253.25	1955.63	13973.2	4362.55	4214.72	4386.37	4208.28
ENSG00000041515	MYO16	myosin XVI	370.449	365.528	960.027	750.165	596.473	496.311	974.139	851.881	668.894	624.66	1123.38	520.695	215.406	440.221	1341.73	1275.84	433.265	418.346
ENSG00000041802	LSG1	large 60S subunit nuclear export GTPase 1	1632.65	1475.73	1071.22	1123.3	825.886	990.124	1132.68	1022.07	1288.43	1227.04	1544.03	1771.29	1432.5	820.953	1489.46	1429.78	1364.02	1400.28
ENSG00000041880	PARP3	poly(ADP-ribose) polymerase family member 3	84.974	87.9781	149.157	171.615	154.962	120.747	103.051	130.2	132.758	167.071	193.004	210.758	181.45	101.982	61.7394	47.815	42.0419	42.207
ENSG00000041982	TNC	tenascin C	18665.6	15078.8	6863.92	9856.8	10194.6	61.6225	1430.38	6873.64	7416.56	10125.4	6028.38	57316.8	42320.4	2496.85	23647.3	23203.1	5019.33	5164.15
ENSG00000041988	THAP3	THAP domain containing 3	315.072	348.77	459.222	446.589	699.493	588.745	658.821	940.231	544.647	418.606	581.841	488.152	620.752	1427.74	296.57	283.391	296.629	304.138
ENSG00000042088	TDP1	tyrosyl-DNA phosphodiesterase 1	1401.59	1214.94	922.963	774.867	798.184	794.431	997.039	792.361	778.675	730.471	639.813	495.9	553.901	470.815	1487.26	1467.1	1887.21	1883.18
ENSG00000042286	AIFM2	apoptosis inducing factor mitochondria associated 2	143.215	148.725	244.075	222.319	239.801	67.4516	120.666	134.85	158.288	78.8946	114.53	142.571	170.839	141.075	74.9693	79.3029	86.4194	76.9657
ENSG00000042317	SPATA7	spermatogenesis associated 7	336.077	306.876	356.168	354.281	594.742	469.663	507.327	759.811	445.079	534.627	538.008	449.41	539.046	769.962	201.756	212.252	367.866	397.242
ENSG00000042429	MED17	mediator complex subunit 17	343.715	371.812	118.421	189.166	87.4366	162.384	119.786	88.3501	190.626	145.723	156.949	165.817	105.05	171.669	238.138	262.399	272.104	302.897
ENSG00000042753	AP2S1	adaptor related protein complex 2 subunit sigma 1	1520.94	1574.18	1432.81	1354.72	1583.38	1317.39	1601.25	1864.65	1525.86	1597.38	1877.02	1971.2	1750.84	9290.53	2373.66	2634.49	1933.93	1802.49
ENSG00000043093	DCUN1D1	defective in cullin neddylation 1 domain containing 1	1013	972.996	1077.54	1107.7	1173.04	1511.42	1425.1	1132.74	1197.37	1293.87	1371.53	1794.54	1833.6	807.355	1498.28	1524.25	1464.46	1366.76
ENSG00000043143	JADE2	jade family PHD finger 2	138.441	144.535	246.787	362.081	444.974	30.8112	218.433	326.43	233.177	121.591	125.842	238.652	379.879	159.771	267.905	297.386	21.0209	27.3104
ENSG00000043514	TRIT1	tRNA isopentenyltransferase 1	929.94	865.118	574.931	537.597	458.826	610.396	472.096	886.291	526.776	417.677	448.929	179.764	218.589	571.097	726.541	703.23	999.662	878.898
ENSG00000044090	CUL7	cullin 7	1562.95	1601.41	1555.75	1628.39	2137.44	1570.54	1521.1	2062.74	1279.92	1444.24	972.798	928.264	996.386	2396.57	1640.51	1735.33	1737.73	1840.97
ENSG00000044115	CTNNA1	catenin alpha 1	14064.6	12983.1	11998.5	11073.7	15151.6	10458.3	14216.6	13025.6	23417.3	13557.8	10476.7	31125.5	43748.7	13791.3	19821.7	19733.6	18400.3	17962.8
ENSG00000044446	PHKA2	phosphorylase kinase regulatory subunit alpha 2	914.664	913.296	508.941	557.748	388.703	711.157	564.578	378.511	649.321	550.406	472.966	584.233	618.629	416.425	455.328	451.327	650.481	700.139
ENSG00000044459	CNTLN	centlein	579.542	548.816	329.953	419.936	566.174	142.398	158.54	188.79	159.99	261.745	146.344	295.991	230.262	166.57	582.115	636.756	725.222	650.484
ENSG00000044524	EPHA3	EPH receptor A3	3103.94	2791.21	2443.46	1196.1	887.352	8010.09	5444.08	2503.56	2877.27	7696.4	1484.65	4089.63	2967.94	640.785	1771.7	1709.68	8828.79	8565.53
ENSG00000044574	HSPA5	heat shock protein family A (Hsp70) member 5	17511.3	16349.3	12363.7	10970.4	15993.1	11565	12558.1	17650.5	15961.6	20172.9	12572.1	20548.9	25221.6	16624.7	23507.3	22754.1	22036.9	21428.7
ENSG00000046604	DSG2	desmoglein 2	1389.18	1133.24	912.116	953.633	1398.99	65.7862	206.983	499.411	431.462	190.275	193.004	82.1335	197.367	168.27	804.818	836.179	546.544	482.897
ENSG00000046647	GEMIN8	gem nuclear organelle associated protein 8	287.384	324.681	359.784	364.032	466.617	668.687	639.444	703.081	648.47	338.783	303.999	378.124	490.235	481.014	223.805	229.745	390.055	362.483
ENSG00000046651	OFD1	OFD1 centriole and centriolar satellite protein	948.081	880.828	541.484	597.402	489.991	1196.64	911.604	956.041	1393.96	480.793	474.38	466.456	408.529	577.896	575.5	555.12	826.823	753.519
ENSG00000046653	GPM6B	glycoprotein M6B	5495.62	5591.85	15648.8	17875.2	26532.2	19532.7	30788.4	31380.1	30549.6	21298.8	16609.7	35120.6	35467.7	24992.3	18150.3	17962.1	16152.2	15841.3
ENSG00000046889	PREX2	phosphatidylinositol-3,4,5-trisphosphate dependent Rac exchange factor 2	2321.99	2197.36	479.109	917.23	767.884	219.01	308.272	212.97	393.167	310.938	240.372	925.164	856.319	256.654	2052.84	2018.73	2234.06	2162.49
ENSG00000047056	WDR37	WD repeat domain 37	800.092	851.502	1950.79	1748	1031.93	1901.14	2212.51	2201.31	1507.99	1499	2604.5	1078.58	1042.01	856.646	998.856	1071.76	1066.23	1058.9
ENSG00000047188	YTHDC2	YTH N6-methyladenosine RNA binding protein C2	2054.65	1888.39	1481.62	1504.88	890.815	1669.64	1190.81	1044.39	1148.01	1292.02	1723.61	929.813	872.236	521.806	1533.56	1523.08	1590.58	1723.04
ENSG00000047230	CTPS2	CTP synthase 2	1201.09	1139.53	1182.41	982.235	1251.82	2793.83	2559.54	1586.58	2122.42	1095.24	988.351	1563.64	1330.64	667.98	1436.54	1341.15	2126.62	2171.18
ENSG00000047249	ATP6V1H	ATPase H+ transporting V1 subunit H	992.955	926.912	1792.59	1478.23	1667.36	2117.65	2002.01	1897.2	1785.42	1809.94	2412.91	2013.05	2117.98	3261.71	1545.69	1512.59	1336	1281.11
ENSG00000047315	POLR2B	RNA polymerase II subunit B	5643.61	5136.24	6311.59	5754.3	5079.11	6482.85	5647.54	4994.11	5290.73	5479	5924.45	4960.55	4407.87	1757.48	7234.54	7234.06	7106.24	7079.6
ENSG00000047346	ATOSA	atos homolog A	791.5	765.619	1344.22	1218.21	771.347	1673.8	1275.36	1088.1	1388.85	1299.44	1466.97	1084.78	1429.32	487.812	590.935	628.592	745.075	715.036
ENSG00000047365	ARAP2	ArfGAP with RhoGAP domain, ankyrin repeat and PH domain 2	95.4764	80.6466	138.309	277.574	296.938	203.188	695.814	211.11	908.879	713.764	325.916	2564.73	2612.46	120.678	84.8917	93.2975	78.2446	60.8277
ENSG00000047410	TPR	translocated promoter region, nuclear basket protein	8859.26	8178.82	4750.41	4399.58	3677.53	4234.46	3637.61	3684.67	4105.28	4894.25	3853.02	5853.17	5061.51	2182.41	7963.29	7645.73	8015.98	7744.98
ENSG00000047457	CP	ceruloplasmin	78.2907	56.5573	1196.87	1692.1	3392.71	120.747	1418.05	649.141	12569.4	1318	695.664	395.171	1123.72	168.27	105.839	127.118	40.874	42.207
ENSG00000047578	KATNIP	katanin interacting protein	855.469	867.213	859.685	990.036	855.32	855.22	958.285	589.621	995.683	852.062	668.092	1117.33	1430.38	528.605	726.541	714.892	756.753	779.588
ENSG00000047579	DTNBP1	dystrobrevin binding protein 1	269.244	264.982	601.147	540.197	575.696	896.024	1006.73	683.551	735.273	649.72	755.757	464.907	599.529	1364.85	321.927	346.367	252.251	222.207
ENSG00000047621	FERRY3	FERRY endosomal RAB5 effector complex subunit 3	686.475	674.499	871.437	818.421	509.903	883.533	615.663	416.641	799.95	853.918	1129.04	869.375	689.724	800.556	876.48	882.828	576.908	537.518
ENSG00000047634	SCML1	Scm polycomb group protein like 1	879.338	849.408	219.667	213.218	416.406	318.938	336.457	722.611	171.053	258.96	352.074	218.506	147.495	134.276	380.359	351.032	450.782	449.38
ENSG00000047644	WWC3	WWC family member 3	1785.41	1796.22	906.692	893.828	862.246	895.192	1023.46	1073.22	1199.93	1099.88	851.198	1137.47	1595.92	644.184	1629.48	1674.69	1842.83	1872
ENSG00000047662	FAM184B	family with sequence similarity 184 member B	21.0048	19.8998	101.246	128.711	77.0481	34.9749	88.9584	16.74	48.5076	42.6959	120.186	23.2453	43.5057	35.6936	15.4349	18.6595	11.6783	17.3793
ENSG00000047849	MAP4	microtubule associated protein 4	9053.07	8488.84	15139.9	12370.6	13589	12411.9	14798.8	14662.4	14956.5	11422.1	14314.8	15337.3	20830.7	9501.29	14352.2	14301.3	8601.06	8442.64
ENSG00000047932	GOPC	golgi associated PDZ and coiled-coil motif containing	1363.4	1297.68	1230.32	1328.72	1593.77	2261.71	1824.97	1918.59	1434.8	1680.92	1090.86	1120.42	1048.38	623.788	1120.13	1130.07	979.809	1009.24
ENSG00000048028	USP28	ubiquitin specific peptidase 28	1175.31	1100.77	431.198	555.798	1059.63	1174.99	870.207	757.951	731.869	1439.59	454.585	1224.25	1127.96	297.447	667.006	656.581	923.753	928.553
ENSG00000048052	HDAC9	histone deacetylase 9	791.5	804.371	1575.64	3088.42	4628.95	932.665	1375.77	1360.59	698.68	734.184	637.692	519.146	742.78	237.957	1004.37	902.654	759.089	732.415
ENSG00000048140	TSPAN17	tetraspanin 17	1432.15	1620.26	1951.69	1794.81	1759.99	1591.36	1842.58	2127.84	1681.6	1710.62	1930.04	1357.53	1307.29	4179.55	2426.58	2414.07	2072.9	2141.38
ENSG00000048162	NOP16	NOP16 nucleolar protein	447.784	401.138	237.747	282.775	238.07	230.668	259.829	200.88	340.404	270.098	335.106	336.282	217.528	287.248	383.667	391.85	249.915	223.449
ENSG00000048342	CC2D2A	coiled-coil and C2 domain containing 2A	946.171	873.497	866.917	1067.39	1060.49	434.688	497.639	617.521	1007.6	954.161	888.668	1303.29	1552.41	938.231	873.172	879.329	815.145	829.243
ENSG00000048392	RRM2B	ribonucleotide reductase regulatory TP53 inducible subunit M2B	1100.84	1014.89	1804.34	1517.88	3555.47	967.64	1691.97	3189.9	1949.67	1563.97	1458.49	2347.78	3363.73	649.283	1677.99	1635.04	1613.94	1418.9
ENSG00000048405	ZNF800	zinc finger protein 800	576.678	645.173	570.411	587.651	502.977	514.631	569.863	423.151	658.682	503.069	805.952	590.431	651.524	226.059	729.848	747.547	679.677	633.105
ENSG00000048471	SNX29	sorting nexin 29	993.91	969.854	1468.97	1206.5	692.567	1647.15	1303.55	709.591	907.177	1225.19	1765.32	1123.52	1253.18	669.68	966.884	984.289	1214.54	1159.45
ENSG00000048540	LMO3	LIM domain only 3	1163.86	1122.77	3593.32	3893.19	3152.05	3501.66	3965.26	2105.52	2373.47	3170.64	2965.05	2539.94	3294.76	1033.41	753.001	741.716	574.572	523.863
ENSG00000048544	MRPS10	mitochondrial ribosomal protein S10	898.433	909.107	831.661	907.479	819.826	920.174	906.319	771.901	942.069	996.857	1061.17	1280.04	1137.51	1426.04	1405.67	1358.65	1307.97	1243.86
ENSG00000048649	RSF1	remodeling and spacing factor 1	4081.62	3783.06	4682.62	4385.93	3734.67	4520.93	3863.09	3132.24	3164.91	4338.28	3703.14	4807.13	4306	1796.58	4699.91	4746.51	4456.44	4239.32
ENSG00000048707	VPS13D	vacuolar protein sorting 13 homolog D	2477.61	2368.08	2536.57	2611.93	1239.7	2552.34	2566.58	1440.57	2271.35	1753.32	2017	3271.39	2921.25	1276.47	1657.04	1658.36	1450.44	1560.42
ENSG00000048740	CELF2	CUGBP Elav-like family member 2	2930.17	2853	4977.31	6313.35	4447.15	3263.49	4049.81	3876.25	3468.72	3749.81	2769.93	3424.81	4153.2	2721.21	4518	4548.26	2823.81	2711.18
ENSG00000048828	FAM120A	family with sequence similarity 120 member A	2486.21	2397.4	1383.09	1663.49	1561.74	1379.01	1190.81	742.141	1877.33	2363.13	1623.22	4672.31	3645.99	781.86	2856.55	2901.55	1975.97	2143.87
ENSG00000048991	R3HDM1	R3H domain containing 1	2122.44	1935.52	2006.84	1866.96	1656.1	2397.45	2149.1	1860	1581.18	2051.26	1992.96	1487.7	1594.85	1505.93	2578.72	2654.32	2882.2	2840.28
ENSG00000049089	COL9A2	collagen type IX alpha 2 chain	209.093	249.271	658.097	778.117	941.891	53.2951	88.0777	248.31	181.265	91.889	51.6092	137.922	227.078	605.091	36.3822	40.8177	117.951	117.931
ENSG00000049130	KITLG	KIT ligand	1941.99	1690.44	2099.04	2583.97	3157.24	483.82	1579.23	1355.01	1964.13	1348.63	733.133	942.211	1004.87	311.044	2088.12	2108.52	2956.94	2876.28
ENSG00000049167	ERCC8	ERCC excision repair 8, CSA ubiquitin ligase complex subunit	846.876	741.53	679.793	688.41	495.186	644.538	583.955	400.831	541.243	652.505	692.836	692.711	652.585	630.587	692.364	695.067	671.502	645.518
ENSG00000049192	ADAMTS6	ADAM metallopeptidase with thrombospondin type 1 motif 6	243.465	195.856	180.796	398.485	313.387	172.376	168.228	285.51	290.195	154.077	241.079	353.329	518.885	149.573	127.889	143.445	65.3984	49.6553
ENSG00000049239	H6PD	hexose-6-phosphate dehydrogenase/glucose 1-dehydrogenase	2363.04	2525.18	1735.64	1876.06	1711.51	1507.25	1809.12	903.961	2305.39	1899.97	1148.83	1935.56	2964.75	1378.45	1379.22	1412.29	2342.67	2443.04
ENSG00000049245	VAMP3	vesicle associated membrane protein 3	1701.39	1429.64	1128.17	1251.36	1764.31	597.072	807.672	853.741	1567.56	1097.1	892.91	2329.18	2776.93	1050.41	1997.71	1882.28	1465.63	1493.38
ENSG00000049246	PER3	period circadian regulator 3	296.932	264.982	571.315	572.05	738.45	275.636	458.004	333.871	464.652	284.949	366.213	539.292	917.863	236.258	259.085	221.582	188.021	218.483
ENSG00000049323	LTBP1	latent transforming growth factor beta binding protein 1	2824.19	2572.31	2655.89	2718.54	2969.38	1648.82	2033.71	755.161	3625.31	4470.08	4482.93	3207.86	4186.09	1808.48	1641.61	1685.19	1068.56	1159.45
ENSG00000049449	RCN1	reticulocalbin 1	2185.46	2207.83	2278.93	1804.56	2859.44	1757.91	2729.53	1943.7	3437.23	2748.32	2333.02	3420.16	4053.45	11841.8	2401.22	2325.44	2403.39	2578.35
ENSG00000049540	ELN	elastin	506.025	580.236	462.838	513.545	919.383	69.9499	542.558	411.991	3036.41	608.881	497.711	9326.03	13025.2	540.503	52.9195	48.9812	240.573	213.518
ENSG00000049541	RFC2	replication factor C subunit 2	1620.23	1605.6	661.713	684.509	512.5	496.311	537.274	453.841	590.601	729.543	692.129	1156.07	507.212	1694.6	2019.76	2018.73	2239.9	2210.9
ENSG00000049618	ARID1B	AT-rich interaction domain 1B	4622.01	4522.49	3356.48	2889.5	2158.21	4528.42	4494.6	3002.04	2693.45	3440.73	3252.79	2574.03	2658.09	1793.18	3905.02	3948.82	4691.17	4708.56
ENSG00000049656	CLPTM1L	CLPTM1 like	351.353	429.417	365.208	290.575	329.835	284.796	311.795	215.76	411.038	373.125	301.171	547.04	449.912	1534.82	545.733	574.946	383.048	418.346
ENSG00000049759	NEDD4L	NEDD4 like E3 ubiquitin protein ligase	1966.81	1890.48	5752.93	4498.39	3958.02	6649.4	5588.53	5580.94	2786.21	3937.31	5437.35	1709.31	2631.56	6586.32	2483.91	2502.71	1749.41	1718.07
ENSG00000049769	PPP1R3F	protein phosphatase 1 regulatory subunit 3F	227.234	285.929	640.018	525.246	667.462	479.656	530.228	710.521	552.306	375.91	437.618	333.183	342.74	822.652	239.24	233.244	284.95	337.656
ENSG00000049860	HEXB	hexosaminidase subunit beta	892.705	851.502	1214.04	1105.75	2063.85	805.256	1472.66	1275.96	2064.55	1314.29	1091.57	2631.37	2340.82	2337.08	1189.59	1118.4	811.641	832.967
ENSG00000049883	PTCD2	pentatricopeptide repeat domain 2	600.547	577.094	474.589	518.745	461.423	425.528	499.4	436.171	523.372	489.147	490.641	694.261	736.413	351.837	391.384	384.852	465.964	499.035
ENSG00000050030	NEXMIF	neurite extension and migration factor	360.901	341.439	2197.58	2137.39	1425.82	1247.44	1566.9	1262.94	876.541	1515.7	1823.29	836.832	682.296	402.828	307.595	367.359	477.642	454.346
ENSG00000050130	JKAMP	JNK1/MAPK8 associated membrane protein	1330.94	1175.14	1383.09	1441.17	1716.7	1406.49	1329.97	1527.99	1817.76	1706.91	1416.78	1912.32	1978.98	1206.78	2009.84	1984.91	1494.82	1396.55
ENSG00000050165	DKK3	dickkopf WNT signaling pathway inhibitor 3	3650.06	3132.65	15590.9	14769.3	21599.4	23210	19092.6	10780.6	29936	11279.1	19667.3	19276.6	29594.5	19009.4	1589.79	1593.06	1404.9	1529.38
ENSG00000050344	NFE2L3	NFE2 like bZIP transcription factor 3	282.61	270.218	131.077	131.311	80.5109	69.1171	62.5351	128.34	127.652	81.6791	158.362	41.8416	66.8502	222.66	66.1494	64.1421	122.622	141.517
ENSG00000050393	MCUR1	mitochondrial calcium uniporter regulator 1	1166.72	1156.28	1669.65	1796.76	2095.88	1054.24	1699.9	1287.12	1502.03	1363.48	1516.46	1980.5	1807.08	878.742	2267.82	2154.01	1716.71	1781.38
ENSG00000050405	LIMA1	LIM domain and actin binding 1	2266.61	2051.77	1690.44	1498.38	1739.21	922.672	2710.15	850.951	8662.44	2726.04	2598.13	4005.95	4094.84	633.986	4607.31	4458.46	1014.84	1048.97
ENSG00000050426	LETMD1	LETM1 domain containing 1	681.702	677.641	1265.57	1185.05	1632.73	765.285	829.692	1837.68	652.725	523.489	1293.06	426.164	567.696	1233.98	343.977	346.367	336.335	389.794
ENSG00000050438	SLC4A8	solute carrier family 4 member 8	2800.32	2760.84	4860.7	4066.75	2980.64	8238.26	5629.92	4115.26	2129.23	4660.35	4165.5	2216.05	1698.84	2748.41	3305.27	3167.45	3956.61	3982.35
ENSG00000050628	PTGER3	prostaglandin E receptor 3	25.7786	38.7523	446.566	381.583	328.969	450.51	469.454	1241.55	222.965	51.9776	431.255	17.0466	22.2834	100.282	72.7643	80.4691	30.3636	27.3104
ENSG00000050748	MAPK9	mitogen-activated protein kinase 9	1586.82	1441.16	2391.03	2126.98	1816.26	2390.79	2728.65	2877.42	1946.26	2243.39	3262.69	1607.03	1365.65	1198.28	1515.92	1456.61	999.662	995.588
ENSG00000050767	COL23A1	collagen type XXIII alpha 1 chain	88.7931	128.825	1310.77	1786.35	1840.5	53.2951	1062.22	290.16	674.001	976.437	246.734	128.624	222.834	518.407	23.1523	25.6568	339.838	399.725
ENSG00000050820	BCAR1	BCAR1 scaffold protein, Cas family member	633.009	773.998	397.751	361.431	329.835	392.219	488.831	291.09	529.329	361.059	420.65	426.164	498.723	447.02	832.38	997.118	472.971	563.587
ENSG00000051009	FHIP1B	FHF complex subunit HOOK interacting protein 1B	748.535	720.582	708.72	715.062	635.43	658.695	535.512	900.241	576.985	570.826	545.785	545.49	548.596	487.812	596.447	600.603	583.915	640.553
ENSG00000051108	HERPUD1	homocysteine inducible ER protein with ubiquitin like domain 1	1151.45	956.238	1797.11	1460.68	1365.22	1177.49	1593.33	2337.09	2284.96	1663.28	2205.76	931.363	1347.61	1381.85	1047.37	1077.59	963.459	955.864
ENSG00000051128	HOMER3	homer scaffold protein 3	768.585	936.338	443.854	475.841	418.137	347.251	391.065	308.76	607.622	400.042	316.018	768.646	713.068	2396.57	1085.95	1211.7	804.634	922.346
ENSG00000051180	RAD51	RAD51 recombinase	532.758	520.537	77.7423	141.712	79.6452	32.4767	42.2773	44.6401	53.6137	143.867	41.0046	331.633	83.828	203.963	759.616	731.22	762.593	733.656
ENSG00000051341	POLQ	DNA polymerase theta	1220.19	1137.43	85.8781	120.26	87.4366	49.1314	39.635	57.6601	65.5278	151.292	33.9348	220.056	106.111	74.7866	713.311	700.898	720.551	619.449
ENSG00000051382	PIK3CB	phosphatidylinositol-4,5-bisphosphate 3-kinase catalytic subunit beta	467.834	431.512	1147.15	1063.49	1321.94	975.134	1297.38	1155.99	1121.63	943.951	1044.2	1425.71	1534.37	414.726	758.513	742.882	594.425	551.173
ENSG00000051596	THOC3	THO complex subunit 3	162.31	158.151	160.004	134.562	175.739	142.398	160.301	253.89	110.631	99.3144	67.8696	57.3385	66.8502	190.366	216.088	204.088	232.398	198.621
ENSG00000051620	HEBP2	heme binding protein 2	608.185	632.604	782.847	608.453	731.524	510.467	764.514	544.051	824.629	478.009	501.245	658.618	676.991	2100.82	891.914	945.804	502.167	590.898
ENSG00000051825	MPHOSPH9	M-phase phosphoprotein 9	1618.33	1384.61	469.166	616.253	519.425	731.975	443.911	452.911	455.291	607.953	341.469	402.919	478.562	149.573	1220.46	1121.9	1290.45	1255.04
ENSG00000052126	PLEKHA5	pleckstrin homology domain containing A5	2406.01	2274.86	2344.02	2734.14	2217.95	1980.25	1679.64	1751.19	1986.26	1355.13	1324.16	1193.26	1695.66	1193.19	2038.5	2042.05	3962.44	3956.28
ENSG00000052723	SIKE1	suppressor of IKBKE 1	1849.38	1776.32	1805.25	1813.01	1754.79	1672.97	2060.14	2107.38	2027.96	1916.68	2327.36	2084.33	2102.07	674.779	1870.93	1765.66	2067.06	2039.59
ENSG00000052749	RRP12	ribosomal RNA processing 12 homolog	1360.54	1564.75	1058.56	1046.59	1179.1	689.506	1074.55	765.391	1203.33	996.857	945.226	1424.16	1381.57	2411.87	1768.39	1713.18	1361.69	1276.14
ENSG00000052795	FNIP2	folliculin interacting protein 2	1935.31	1718.71	2253.62	1560.14	1071.75	2957.05	2565.7	1748.4	1165.03	1723.62	1717.95	753.149	562.39	654.382	1896.28	1829.8	2014.51	1934.07
ENSG00000052802	MSMO1	methylsterol monooxygenase 1	3603.28	3406.01	2725.5	2421.46	5376.92	5197.11	4784.38	11889.1	2578.56	5508.7	7383.65	6187.91	5029.68	4347.82	5402.2	5427.58	4537.02	4508.7
ENSG00000052841	TTC17	tetratricopeptide repeat domain 17	2679.07	2426.73	3389.02	3397.84	2979.77	3096.11	3344.31	2735.13	4695.88	3142.79	2803.16	2694.91	2927.61	1337.66	1928.26	1906.77	1977.14	2007.31
ENSG00000053108	FSTL4	follistatin like 4	37.2358	38.7523	319.105	163.814	74.451	169.878	162.944	271.56	68.0809	394.473	745.152	23.2453	9.55002	42.4924	24.2548	22.1582	82.9159	78.207
ENSG00000053254	FOXN3	forkhead box N3	1792.09	1667.39	2956.92	1832.51	2354.73	2902.09	3222.76	2798.37	2164.12	1850.77	2427.75	1345.13	2107.37	1069.11	1652.63	1767.99	1867.36	1878.21
ENSG00000053371	AKR7A2	aldo-keto reductase family 7 member A2	1308.98	1535.43	971.778	948.432	1188.62	876.039	907.2	1037.88	972.705	990.36	728.185	1693.81	1516.33	2775.6	1305.35	1231.53	1872.03	1967.59
ENSG00000053372	MRTO4	MRT4 homolog, ribosome maturation factor	1519.03	1583.61	854.261	739.764	605.131	757.79	724.879	561.721	847.607	790.803	962.9	1293.99	891.336	1562.02	2254.59	2237.97	1708.53	1793.8
ENSG00000053438	NNAT	neuronatin	4008.1	4232.37	14056	15124.9	14833.9	288.96	211.386	23966.1	100.419	297.015	1132.57	77.4844	94.4391	23573.1	4965.62	5186.18	12720	12791.2
ENSG00000053501	USE1	unconventional SNARE in the ER 1	347.534	367.623	463.742	449.189	505.574	379.728	336.457	423.151	409.336	288.661	389.543	263.447	360.779	1708.19	288.852	272.895	256.922	294.207
ENSG00000053524	MCF2L2	MCF.2 cell line derived transforming sequence-like 2	85.9288	90.0728	341.704	341.28	249.324	136.569	347.026	371.071	239.134	252.463	228.353	103.829	131.578	42.4924	31.9722	25.6568	42.0419	39.7242
ENSG00000053702	NRIP2	nuclear receptor interacting protein 2	81.155	91.1202	42.4871	36.4032	20.777	38.3059	31.708	36.2701	15.3182	36.1987	26.1581	6.19875	12.7334	30.5945	16.5374	23.3244	24.5244	37.2414
ENSG00000053770	AP5M1	adaptor related protein complex 5 subunit mu 1	1316.62	1181.42	1975.2	2028.18	1862.14	2029.38	1940.35	1636.8	1802.44	2054.97	1906.71	2696.46	2189.08	1390.35	1875.34	1709.68	1408.4	1402.76
ENSG00000053900	ANAPC4	anaphase promoting complex subunit 4	759.992	766.666	509.845	546.697	433.72	648.702	474.739	446.401	676.554	585.677	610.827	705.108	650.463	620.389	626.214	612.265	696.026	657.932
ENSG00000054116	TRAPPC3	trafficking protein particle complex subunit 3	759.038	731.056	1698.58	1340.42	1579.92	1936.94	1857.56	1429.41	1984.56	1421.03	1483.94	1797.64	1918.49	4307.03	1008.78	915.482	801.131	873.933
ENSG00000054118	THRAP3	thyroid hormone receptor associated protein 3	7427.11	7366.07	5770.1	5396.77	4423.77	4859.85	5178.09	5560.48	4980.97	5315.64	5510.17	5662.56	4966.01	3056.05	10222.3	10028.3	9628.75	9101.81
ENSG00000054148	PHPT1	phosphohistidine phosphatase 1	854.514	999.18	896.748	954.933	1347.04	843.562	908.081	1462.89	1156.52	993.144	949.468	1359.08	1289.25	8189.13	1182.97	1211.7	1180.68	1197.93
ENSG00000054267	ARID4B	AT-rich interaction domain 4B	2275.2	2181.65	1741.07	2022.33	1618.01	2561.5	1635.6	1386.63	1446.72	1996.5	1604.83	1363.73	1356.1	800.556	1898.49	1969.74	1937.43	1899.31
ENSG00000054356	PTPRN	protein tyrosine phosphatase receptor type N	178.541	174.909	1782.65	2069.13	1877.72	955.981	1492.92	2596.56	882.498	1820.15	2330.9	1228.9	891.336	3101.94	166.476	149.276	100.433	101.793
ENSG00000054523	KIF1B	kinesin family member 1B	18830.8	18221.9	18894.1	17259.6	13922.3	23807.1	26590.6	16983.7	15599	16970.7	17230.4	15152.9	18067.6	9273.53	18989.3	18488.1	20089	19738
ENSG00000054598	FOXC1	forkhead box C1	207.184	240.892	71.4144	72.1563	102.154	0	9.68854	14.88	17.0202	156.861	19.7953	15.4969	23.3445	156.372	439.894	461.823	28.0279	54.6208
ENSG00000054611	TBC1D22A	TBC1 domain family member 22A	506.025	548.816	375.152	394.584	331.567	340.589	347.907	301.32	395.72	405.611	406.511	356.428	375.634	1115	612.984	630.925	509.174	558.622
ENSG00000054654	SYNE2	spectrin repeat containing nuclear envelope protein 2	8743.73	8297.17	4939.35	5474.77	2603.19	1476.44	1084.24	1235.04	784.632	1084.1	1326.99	779.493	740.657	1164.29	3197.22	3159.29	3691.51	3494.49
ENSG00000054690	PLEKHH1	pleckstrin homology, MyTH4 and FERM domain containing H1	755.218	806.466	480.917	545.397	305.595	595.407	510.85	331.08	789.738	500.285	458.827	309.938	429.751	224.36	363.822	337.037	204.37	208.552
ENSG00000054793	ATP9A	ATPase phospholipid transporting 9A (putative)	5748.64	5451.5	12593.3	10830.6	7255.51	13704.3	15956.2	11586	8385.01	14095.2	17265.7	11886.1	11286	5359.14	5251.16	5392.6	5059.04	4948.15
ENSG00000054965	FAM168A	family with sequence similarity 168 member A	4062.52	4071.08	10338.8	8469.58	8502.13	13388.7	16330.5	9791.05	11734.6	14926.9	14210.9	24801.2	20868.9	3435.08	5128.78	5042.73	4678.32	4668.84
ENSG00000054967	RELT	RELT TNF receptor	315.072	388.57	142.829	134.562	139.379	189.864	211.386	252.96	182.116	146.651	221.283	182.863	124.15	135.976	263.495	317.212	269.769	299.173
ENSG00000054983	GALC	galactosylceramidase	695.068	656.694	619.226	677.359	941.891	19.9857	20.2579	394.321	24.6793	409.324	395.906	333.183	390.49	384.131	615.189	538.793	470.635	433.242
ENSG00000055044	NOP58	NOP58 ribonucleoprotein	1571.54	1518.67	770.191	728.063	470.946	676.182	709.906	579.391	729.316	739.753	803.831	874.024	542.229	657.782	1870.93	1790.15	1615.11	1503.31
ENSG00000055118	KCNH2	potassium voltage-gated channel subfamily H member 2	633.009	794.945	1220.37	930.231	1065.69	1423.98	1514.06	2344.53	874.839	1034.91	1269.02	525.344	603.774	1167.69	496.121	488.646	677.341	739.863
ENSG00000055130	CUL1	cullin 1	2975.05	2737.79	2960.53	2796.54	2550.38	3206.04	2853.72	1843.26	2321.56	2578.46	3213.91	2290.44	2364.16	2100.82	3343.85	3219.93	3564.22	3451.04
ENSG00000055147	FAM114A2	family with sequence similarity 114 member A2	871.7	792.85	765.671	765.766	492.588	737.804	454.481	291.09	699.531	840.924	679.403	931.363	945.452	686.677	924.989	964.463	875.872	872.691
ENSG00000055163	CYFIP2	cytoplasmic FMR1 interacting protein 2	4214.33	4023.95	8202.71	6940.65	4901.64	7828.56	7705.92	5685.1	4718.85	6931.59	8387.55	3750.25	4030.11	4509.29	5440.79	5342.45	7127.26	7308.01
ENSG00000055208	TAB2	TGF-beta activated kinase 1 (MAP3K7) binding protein 2	2659.02	2323.04	2821.32	3491.45	4573.54	2681.41	3168.15	3129.45	3951.24	2958.08	2873.85	4528.19	5493.39	1550.12	4051.65	4113.26	3869.02	3899.18
ENSG00000055211	GINM1	glycosylated integral membrane protein 1	592.909	558.242	1238.45	1203.9	1916.68	819.413	1103.61	1155.99	1428	1148.15	1187.01	1983.6	2615.65	1737.09	823.56	849.008	711.208	651.725
ENSG00000055332	EIF2AK2	eukaryotic translation initiation factor 2 alpha kinase 2	2041.29	1773.18	2779.74	2961.01	3022.19	2489.05	3513.42	1709.34	3525.74	3090.81	2810.23	5484.35	4993.6	1538.22	3286.52	3286.41	2545.87	2570.9
ENSG00000055483	USP36	ubiquitin specific peptidase 36	1365.31	1452.69	879.572	999.787	840.603	806.089	886.061	1088.1	968.45	920.747	1250.64	801.189	807.508	477.614	1101.39	1158.06	1011.34	1055.17
ENSG00000055609	KMT2C	lysine methyltransferase 2C	5170.05	4917.35	3354.67	3772.93	2207.56	3657.38	2949.72	2398.47	2678.98	2668.49	2870.32	3623.17	3199.26	1714.99	2790.4	2670.64	2657.98	2590.76
ENSG00000055813	CCDC85A	coiled-coil domain containing 85A	52.512	71.2204	245.883	156.664	119.468	169.878	247.498	158.1	137.013	34.3424	170.381	13.9472	19.1	18.6966	16.5374	17.4933	18.6853	13.6552
ENSG00000055917	PUM2	pumilio RNA binding family member 2	5319.95	4888.02	5153.59	5219.95	5429.73	5500.22	4661.07	3876.25	3589.56	4753.17	3898.97	4466.2	4098.02	3105.34	5920.37	5945.39	6435.91	6405.53
ENSG00000055950	MRPL43	mitochondrial ribosomal protein L43	901.297	997.085	812.678	823.621	1227.58	965.142	1000.56	1526.13	1008.45	842.78	972.798	915.866	1043.07	2265.69	1091.47	1091.58	1004.33	1036.55
ENSG00000056050	HPF1	histone PARylation factor 1	823.961	781.329	1043.19	824.271	991.237	1007.61	986.47	1052.76	859.521	848.349	973.505	1086.33	823.424	2299.69	1184.07	1131.23	1512.34	1416.42
ENSG00000056097	ZFR	zinc finger RNA binding protein	5764.87	5299.63	5902.08	5346.06	6017.54	6697.7	6029.8	6343.54	5491.57	6838.77	6342.98	8090.92	7490.4	3263.41	8994.11	8906.42	7892.19	7752.43
ENSG00000056277	ZNF280C	zinc finger protein 280C	690.295	662.978	222.379	235.97	304.73	292.29	269.518	312.48	173.606	293.302	241.786	156.519	174.023	71.3872	557.86	535.295	806.97	793.243
ENSG00000056487	PHF21B	PHD finger protein 21B	1881.84	2116.71	1507.84	1116.15	1113.3	3531.64	1085.12	2147.37	388.061	1538.91	1055.51	221.605	360.779	4001.08	1996.61	2110.86	2858.85	2983.04
ENSG00000056586	RC3H2	ring finger and CCCH-type domains 2	3505.89	3285.56	3487.55	3592.21	2887.14	4407.67	3347.83	2679.33	2709.62	3366.48	3091.6	2852.98	2429.95	2168.81	3546.71	3560.47	3224.38	3073.66
ENSG00000056736	IL17RB	interleukin 17 receptor B	211.958	164.435	190.74	197.617	167.948	189.864	174.394	180.42	183.818	142.01	154.828	215.407	204.795	84.9847	103.634	111.957	135.468	129.104
ENSG00000056972	TRAF3IP2	TRAF3 interacting protein 2	236.782	212.614	112.094	134.562	176.605	80.7754	115.382	79.9801	196.583	129.016	130.083	483.503	448.851	186.966	93.7117	85.134	78.2446	60.8277
ENSG00000056998	GYG2	glycogenin 2	961.448	983.469	1708.52	1705.75	2137.44	2916.24	4827.54	1155.99	8303.31	2131.08	2239.7	5808.23	7141.3	2728.01	1160.92	1100.91	2196.69	2145.11
ENSG00000057019	DCBLD2	discoidin, CUB and LCCL domain containing 2	6200.24	5881.96	2559.17	1742.8	1399.85	3143.58	2331.42	2245.02	4318.03	2689.84	2449.67	2625.17	1724.31	1653.8	6651.32	6745.41	4435.42	4514.9
ENSG00000057252	SOAT1	sterol O-acyltransferase 1	1278.43	1181.42	688.833	723.513	756.63	871.875	805.03	486.391	717.402	969.94	878.063	1410.22	1193.75	565.998	1744.14	1737.67	1385.05	1377.93
ENSG00000057294	PKP2	plakophilin 2	240.601	209.472	178.084	159.914	141.111	129.074	343.503	116.25	351.467	142.01	115.237	77.4844	101.867	47.5915	127.889	137.614	149.482	151.449
ENSG00000057608	GDI2	GDP dissociation inhibitor 2	10300	9416.8	6725.61	6210.64	8345.43	8622.15	6951.97	7502.32	6265.99	8195.76	7736.43	8140.51	6868.59	11129.6	13707.3	13552.6	14853.6	14495.6
ENSG00000057663	ATG5	autophagy related 5	711.299	677.641	772.903	707.911	942.757	913.512	864.923	912.331	918.241	921.675	992.593	996.45	1073.85	1075.91	1035.24	1111.41	837.334	824.277
ENSG00000057704	TMCC3	transmembrane and coiled-coil domain family 3	86.8835	72.2677	298.313	390.684	386.106	231.501	679.079	715.171	582.942	131.8	317.432	461.807	997.447	125.777	146.631	132.949	202.034	234.621
ENSG00000057757	PITHD1	PITH domain containing 1	1055.01	1162.57	3033.76	2573.57	2359.06	2428.26	3575.95	3748.84	2754.72	2097.67	3118.47	1828.63	1705.21	3341.6	1580.97	1469.44	1495.99	1513.24
ENSG00000057935	MTA3	metastasis associated 1 family member 3	1528.58	1395.08	2568.21	2224.49	2504.5	2190.1	2536.64	1960.44	2322.41	2041.05	2491.38	2667.01	3427.4	1686.1	1845.57	1781.98	1429.42	1436.28
ENSG00000058056	USP13	ubiquitin specific peptidase 13	877.428	843.123	418.543	403.035	290.013	442.183	398.111	353.401	299.556	408.396	480.036	576.484	354.412	367.134	1006.57	999.45	1128.12	1122.21
ENSG00000058063	ATP11B	ATPase phospholipid transporting 11B (putative)	1583.95	1432.79	865.109	932.181	1006.82	1062.57	1022.58	1057.41	851.862	1114.73	828.575	864.726	845.708	418.125	1523.64	1588.39	1510	1556.69
ENSG00000058085	LAMC2	laminin subunit gamma 2	82.1097	51.3206	30.7353	34.453	37.2255	11.6583	10.5693	9.30001	6.80809	9.28172	28.279	30.9938	11.6723	59.4893	131.196	120.121	12.8461	14.8966
ENSG00000058091	CDK14	cyclin dependent kinase 14	3129.72	2825.77	2761.66	2300.55	2293.26	2066.02	2747.14	2393.82	2352.19	2217.4	2030.43	2976.95	2839.54	1120.1	2628.34	2759.27	4275.42	4077.94
ENSG00000058262	SEC61A1	SEC61 translocon subunit alpha 1	9487.49	9102.59	6509.56	6485.61	5960.41	5914.93	6326.62	7606.48	8449.69	9651.13	7868.63	12769.4	12032	11051.4	13016	12921.7	9026.15	8956.57
ENSG00000058272	PPP1R12A	protein phosphatase 1 regulatory subunit 12A	2996.05	2790.16	1879.37	1788.96	1940.92	2156.79	1935.95	1942.77	1864.56	2145.01	1809.15	1882.87	2084.03	766.562	3285.42	3428.68	2802.79	2726.07
ENSG00000058404	CAMK2B	calcium/calmodulin dependent protein kinase II beta	63.0144	72.2677	1769.09	1809.76	1085.6	441.35	1279.77	1101.12	1026.32	875.266	2017.71	277.394	210.101	1330.86	46.3046	40.8177	53.7202	67.0346
ENSG00000058453	CROCC	ciliary rootlet coiled-coil, rootletin	337.987	456.648	214.243	211.268	148.902	130.74	103.932	112.53	101.27	112.309	86.251	48.0403	75.3391	428.323	168.681	197.091	304.803	302.897
ENSG00000058668	ATP2B4	ATPase plasma membrane Ca2+ transporting 4	4080.66	3525.41	5880.39	6205.44	7178.46	4071.25	7941.08	7302.37	5316.26	4423.67	5825.48	10048.2	10719.4	4616.37	5190.52	4844.48	4358.34	4241.8
ENSG00000058729	RIOK2	RIO kinase 2	749.49	687.067	619.226	560.349	594.742	681.178	627.113	590.551	586.346	617.234	501.245	691.161	602.713	654.382	999.958	993.619	827.991	826.76
ENSG00000058799	YIPF1	Yip1 domain family member 1	695.068	679.735	923.867	850.274	959.206	1174.99	1190.81	1023.93	1182.05	1187.13	1254.17	1187.06	1034.59	2491.75	1078.24	959.799	947.11	876.415
ENSG00000058804	NDC1	NDC1 transmembrane nucleoporin	2580.73	2507.38	1064.89	1116.8	1069.15	1054.24	1059.57	989.521	1145.46	1419.17	883.719	1758.9	1330.64	1099.7	3125.56	3075.32	3795.45	3711.73
ENSG00000059122	FLYWCH1	FLYWCH-type zinc finger 1	1083.66	1268.35	1416.54	1301.41	1220.65	1581.37	1654.1	1715.85	1576.07	841.852	1020.17	863.177	1210.73	2128.02	851.122	946.97	1140.97	1101.11
ENSG00000059145	UNKL	unk like zinc finger	339.896	467.122	172.66	222.319	270.101	252.319	260.71	258.54	221.263	187.491	144.93	159.618	255.728	59.4893	199.551	243.74	252.251	317.794
ENSG00000059378	PARP12	poly(ADP-ribose) polymerase family member 12	93.5669	64.9362	95.8219	126.111	113.408	38.3059	83.6738	24.18	112.333	56.6185	131.497	79.0341	92.3169	181.867	170.886	179.598	98.0977	100.552
ENSG00000059573	ALDH18A1	aldehyde dehydrogenase 18 family member A1	3496.35	3248.91	2173.17	2416.91	2721.79	2689.74	2813.2	2075.76	2879.82	3080.6	1935.7	3096.28	2983.85	2597.13	4082.52	4021.12	4292.94	4240.56
ENSG00000059588	TARBP1	TAR (HIV-1) RNA binding protein 1	1303.25	1265.21	764.767	1112.9	683.91	1008.44	499.4	644.491	985.47	760.173	755.757	367.276	491.296	351.837	392.486	360.362	298.964	271.863
ENSG00000059691	GATB	glutamyl-tRNA amidotransferase subunit B	675.018	652.504	489.053	507.044	589.548	897.69	720.475	644.491	683.362	885.476	632.743	1108.03	1181.02	922.934	777.255	800.026	747.411	780.829
ENSG00000059728	MXD1	MAX dimerization protein 1	349.444	310.018	673.465	698.161	653.61	1160.83	843.784	1986.48	543.796	782.449	911.291	313.037	358.656	290.648	339.567	347.533	305.971	280.552
ENSG00000059758	CDK17	cyclin dependent kinase 17	1623.1	1528.1	2567.3	2427.31	2956.4	3046.15	2965.58	3277.32	2501.12	2715.83	2970	3888.17	4681.63	1228.88	1898.49	1883.44	1848.67	1849.66
ENSG00000059769	DNAJC25	DnaJ heat shock protein family (Hsp40) member C25	284.52	254.508	332.665	280.824	283.953	280.632	273.922	394.321	340.404	252.463	366.213	292.891	213.284	358.636	261.29	233.244	218.384	213.518
ENSG00000059804	SLC2A3	solute carrier family 2 member 3	2584.55	2400.55	1176.08	939.982	3669.74	1319.05	2221.32	5537.23	1767.55	2099.53	1168.63	1337.38	1598.04	924.634	6854.18	7154.76	1946.77	1989.93
ENSG00000059915	PSD	pleckstrin and Sec7 domain containing	401.956	591.757	3167.55	3273.68	3360.68	2768.85	4244.46	4249.18	2970.03	2198.84	2787.6	1301.74	1414.46	3739.33	491.711	522.466	697.194	765.932
ENSG00000060069	CTDP1	CTD phosphatase subunit 1	331.303	423.133	232.323	225.57	187.859	273.97	244.856	229.71	284.238	203.27	173.209	185.963	221.773	778.46	391.384	451.327	358.524	400.966
ENSG00000060138	YBX3	Y-box binding protein 3	2267.56	2266.48	715.048	714.412	1100.32	159.053	458.885	636.121	978.662	833.498	406.511	878.673	969.858	1081.01	2785.99	2860.74	1961.95	2122.76
ENSG00000060237	WNK1	WNK lysine deficient protein kinase 1	10972.2	10452.6	8868.95	8043.8	7013.97	7706.98	9019.15	6430.96	8162.9	6997.49	6507	11266.2	11843.1	2969.37	11535.4	11493.1	9979.1	9792.02
ENSG00000060339	CCAR1	cell division cycle and apoptosis regulator 1	5102.26	4856.6	1363.2	1742.15	1864.74	2876.27	1676.12	2051.58	1691.81	2597.03	1679.07	1526.44	1526.94	1335.96	5288.64	5243.32	4872.18	4712.28
ENSG00000060491	OGFR	opioid growth factor receptor	905.116	1028.51	927.483	1090.79	1131.48	949.32	1141.49	1277.82	1028.87	834.427	912.705	866.276	1258.48	3547.26	788.28	830.348	752.082	810.622
ENSG00000060642	PIGV	phosphatidylinositol glycan anchor biosynthesis class V	250.148	223.087	356.168	364.032	576.562	364.739	442.15	473.371	468.056	422.318	252.39	576.484	714.13	458.918	207.268	206.421	230.062	273.104
ENSG00000060656	PTPRU	protein tyrosine phosphatase receptor type U	948.081	992.896	1030.54	882.126	795.587	44.9678	110.978	1098.33	97.8662	358.274	399.441	570.285	626.057	246.456	263.495	257.734	900.396	970.76
ENSG00000060688	SNRNP40	small nuclear ribonucleoprotein U5 subunit 40	1913.35	1931.33	849.741	988.736	1063.09	1060.07	975.02	833.281	953.132	1182.49	965.728	1092.53	968.797	1942.75	2327.36	2283.46	2542.36	2531.18
ENSG00000060709	RIMBP2	RIMS binding protein 2	461.151	437.796	1271	906.829	752.301	2678.91	1986.15	1563.33	989.726	1415.46	1355.98	379.674	547.535	455.518	178.603	170.268	212.545	212.276
ENSG00000060718	COL11A1	collagen type XI alpha 1 chain	3438.11	3330.6	2042.99	1441.83	2915.71	615.392	1578.35	2408.7	3594.67	3178.06	950.175	1427.26	2203.93	1216.98	8256.55	8121.55	3161.31	3112.14
ENSG00000060749	QSER1	glutamine and serine rich 1	4056.79	3688.8	2454.31	2605.43	2153.88	2578.15	2117.39	1473.12	2208.37	2651.79	2174.66	3643.32	3057.07	1327.46	4526.82	4278.86	3997.48	3937.66
ENSG00000060762	MPC1	mitochondrial pyruvate carrier 1	357.082	409.517	894.036	897.078	1271.73	796.929	790.937	1487.07	932.708	955.089	1057.63	2448.51	1351.86	1347.86	575.5	593.606	553.551	628.139
ENSG00000060971	ACAA1	acetyl-CoA acyltransferase 1	609.14	677.641	479.109	637.705	528.082	676.182	532.87	438.961	765.91	916.106	785.45	1213.41	1402.79	1135.4	476.276	482.815	345.677	399.725
ENSG00000060982	BCAT1	branched chain amino acid transaminase 1	9529.5	8585.2	1591	952.983	897.74	1041.75	2858.12	2945.31	3895.08	5685.05	1185.6	4518.89	3387.08	1596.01	25408	25146	14120.2	14056.2
ENSG00000061273	HDAC7	histone deacetylase 7	3260.52	3711.84	1068.5	1217.56	1192.95	1177.49	1064.86	878.851	1408.42	1233.54	910.584	860.077	1166.16	1640.21	3508.12	3619.94	2795.78	2795.59
ENSG00000061337	LZTS1	leucine zipper tumor suppressor 1	2548.27	2648.77	1640.72	1479.53	1159.18	2963.71	1886.62	1575.42	599.963	951.376	805.245	195.261	145.373	965.427	6925.84	6962.33	4226.37	4161.11
ENSG00000061676	NCKAP1	NCK associated protein 1	7009.88	6730.32	11069.2	9785.3	10144.4	9810.47	12638.3	9069.37	11045.3	9846.98	10476.7	12910.5	12004.4	4121.76	11247.6	10791	9975.6	9362.5
ENSG00000061794	MRPS35	mitochondrial ribosomal protein S35	1193.46	1102.87	1246.59	1109	1323.67	1147.51	1138.84	1248.99	1140.35	1317.08	1542.62	1709.31	1340.19	1308.76	1670.27	1691.02	1561.39	1440
ENSG00000061918	GUCY1B1	guanylate cyclase 1 soluble subunit beta 1	302.66	272.313	1164.33	1133.7	2268.16	886.032	1338.78	1765.14	782.93	773.167	1005.32	661.717	719.435	477.614	415.639	391.85	280.279	248.276
ENSG00000061936	SFSWAP	splicing factor SWAP	2577.86	2729.42	1742.87	1591.34	1516.72	1652.15	1095.69	1680.51	1390.55	1428.46	1430.21	883.323	1053.69	2812.99	1806.98	1976.74	1852.18	1873.24
ENSG00000061938	TNK2	tyrosine kinase non receptor 2	1085.57	1337.48	1403.88	1698.6	1557.41	1543.89	1441.83	1787.46	1554.8	1213.12	1343.96	1717.06	1945.02	2464.56	1099.18	1140.56	727.558	836.691
ENSG00000061987	MON2	MON2 homolog, regulator of endosome-to-Golgi trafficking	2482.39	2429.87	1572.02	1679.1	1474.3	1632.16	1369.61	1379.19	1586.28	1793.23	1502.32	1836.38	1928.04	803.956	1673.58	1625.71	1645.47	1622.49
ENSG00000062038	CDH3	cadherin 3	166.129	146.63	530.636	371.832	643.222	153.224	594.524	736.561	487.629	86.32	295.516	34.0932	117.784	95.1829	70.5594	58.311	46.7132	37.2414
ENSG00000062194	GPBP1	GC-rich promoter binding protein 1	3540.27	3123.22	4745.89	3587.66	4599.51	4686.64	4485.8	5170.81	3381.92	3621.73	3855.84	3945.51	3722.39	4483.79	3854.31	3938.32	4901.38	4639.04
ENSG00000062370	ZNF112	zinc finger protein 112	307.434	304.781	297.409	401.735	180.067	501.307	315.318	104.16	279.132	390.76	393.078	168.916	236.628	197.165	200.653	183.096	260.426	243.311
ENSG00000062485	CS	citrate synthase	4960.95	4494.21	5021.61	4689.51	5912.79	6055.66	6894.72	7707.85	5406.47	5213.54	5582.98	6079.43	5039.23	5362.54	6252.22	6351.23	5706.01	5618.49
ENSG00000062598	ELMO2	engulfment and cell motility 2	1730.99	1556.37	1918.25	2045.08	1813.66	2002.73	2089.2	2099.94	1879.88	2144.08	2140.01	2154.07	2270.78	1342.76	1832.34	1837.96	1684.01	1657.24
ENSG00000062650	WAPL	WAPL cohesin release factor	3144.04	2918.99	1724.79	1816.26	1639.65	2005.23	1780.05	1437.78	1531.82	1712.48	1578.68	1792.99	1808.14	887.241	3663.57	3483.5	3521.01	3442.35
ENSG00000062716	VMP1	vacuole membrane protein 1	1955.36	1794.12	2002.32	1699.9	2037.01	1917.79	1994.08	1975.32	3338.52	2264.74	2757.91	3007.95	2649.6	1133.7	2657	2675.31	1627.95	1622.49
ENSG00000062725	APPBP2	amyloid beta precursor protein binding protein 2	2340.13	2103.1	2683.01	2909	3098.37	3589.09	3637.61	2583.54	3678.07	3334.92	3095.14	4292.64	4459.86	1682.7	2919.39	2705.63	2721.04	2624.28
ENSG00000062822	POLD1	DNA polymerase delta 1, catalytic subunit	1987.82	2460.24	422.159	595.452	518.56	257.316	327.649	378.511	388.912	452.948	248.855	568.736	423.384	868.544	1702.24	1672.36	2729.22	2856.42
ENSG00000063015	SEZ6	seizure related 6 homolog	1001.55	964.617	3222.69	3798.28	3330.38	5152.14	5880.95	1780.95	3005.77	2760.38	2215.66	3804.49	819.18	596.593	560.065	493.311	837.334	870.208
ENSG00000063046	EIF4B	eukaryotic translation initiation factor 4B	8284.49	7757.78	8515.49	7676.52	14873.7	9285.01	11037	15505	7876.96	7740.95	7151.76	7697.3	10838.2	5175.57	8860.71	8808.45	10507	10226.5
ENSG00000063127	SLC6A16	solute carrier family 6 member 16	402.91	384.38	166.332	188.516	185.262	106.59	162.063	139.5	230.624	107.668	113.823	201.46	222.834	292.347	198.448	180.764	200.867	204.828
ENSG00000063169	BICRA	BRD4 interacting chromatin remodeling complex associated protein	789.59	1046.31	659.905	661.757	589.548	716.153	570.743	689.131	563.369	440.882	395.906	367.276	444.607	683.277	775.05	805.858	1000.83	1005.52
ENSG00000063176	SPHK2	sphingosine kinase 2	639.692	789.708	469.166	577.25	456.229	447.179	511.731	374.791	736.124	542.052	438.325	740.751	949.697	734.268	531.4	557.453	705.369	758.484
ENSG00000063177	RPL18	ribosomal protein L18	4398.6	4636.65	5761.97	4749.96	8002.61	6072.31	5998.97	8211.91	4637.16	5000.99	5452.9	4971.4	5127.3	21176.5	4745.12	5124.37	4558.04	4528.56
ENSG00000063180	CA11	carbonic anhydrase 11	478.337	450.364	1231.22	1000.44	1161.78	871.875	1011.13	1485.21	767.612	633.941	918.361	331.633	453.096	2569.94	609.677	574.946	902.732	918.622
ENSG00000063241	ISOC2	isochorismatase domain containing 2	592.909	654.599	499.901	476.491	497.783	391.386	554.009	770.971	681.66	503.069	575.478	554.789	835.097	2020.94	653.777	667.077	682.012	701.381
ENSG00000063244	U2AF2	U2 small nuclear RNA auxiliary factor 2	7515.9	8442.75	5148.17	4863.72	4871.34	5542.69	4567.71	4578.4	5077.13	5704.55	4856.21	5873.32	4845.05	3596.55	9744.91	9804.41	10588.7	10862.1
ENSG00000063245	EPN1	epsin 1	2929.22	3602.91	3835.59	3531.76	4080.95	3112.77	3789.1	4959.7	3592.97	3166.92	3334.1	3657.27	4225.36	12712	4719.76	4971.59	3691.51	3871.87
ENSG00000063322	MED29	mediator complex subunit 29	1205.87	1154.19	2071.02	2055.48	1964.29	1458.12	1942.99	1663.77	2227.1	1731.97	2269.39	2845.23	3192.89	2809.6	1426.62	1513.75	1331.33	1256.28
ENSG00000063587	ZNF275	zinc finger protein 275	1430.24	1310.25	1611.8	1527.63	1476.9	1022.6	1303.55	1391.28	1544.58	1408.04	1766.73	2028.54	2261.23	532.004	1352.76	1426.29	1213.37	1207.86
ENSG00000063601	MTMR1	myotubularin related protein 1	1044.51	991.848	1269.19	1310.51	1302.03	1450.63	1214.59	1349.43	1140.35	1221.47	1214.58	1232	1214.98	571.097	1224.87	1235.03	1386.21	1298.49
ENSG00000063660	GPC1	glypican 1	3301.57	3780.96	3785.87	6393.3	7921.24	2802.16	4277.93	5517.7	3439.79	3280.16	4324.57	5264.29	6100.34	7728.51	8822.13	8858.6	3375.03	3511.87
ENSG00000063761	ADCK1	aarF domain containing kinase 1	216.731	224.135	288.37	295.776	252.787	318.105	399.873	220.41	403.379	314.65	338.641	418.416	517.824	637.386	213.883	219.249	329.328	342.621
ENSG00000063854	HAGH	hydroxyacylglutathione hydrolase	505.07	538.342	1575.64	1305.31	1619.74	1289.91	1189.05	1055.55	1324.17	1374.62	1389.91	1391.62	1453.73	3428.28	870.967	913.15	646.977	753.519
ENSG00000063978	RNF4	ring finger protein 4	2059.43	1940.75	1951.69	1928.07	1907.16	2116.82	2154.38	1947.42	2121.57	2037.34	2220.61	2288.89	2302.62	1446.44	2811.35	2756.94	2332.16	2289.11
ENSG00000064012	CASP8	caspase 8	133.667	120.446	32.5433	58.5051	44.1512	16.6547	36.1118	10.23	97.8662	72.3974	31.8139	100.73	118.845	11.8979	163.169	180.764	86.4194	49.6553
ENSG00000064042	LIMCH1	LIM and calponin homology domains 1	8103.08	7462.43	4514.48	4040.75	4396.94	3873.89	6641.94	4250.11	7696.54	5355.55	5927.28	4528.19	6326.36	2141.62	2165.29	2037.39	2814.47	2822.9
ENSG00000064102	INTS13	integrator complex subunit 13	666.425	631.557	282.042	386.133	610.325	527.122	399.873	349.681	552.306	649.72	378.232	894.17	737.474	496.311	805.92	849.008	670.334	635.587
ENSG00000064115	TM7SF3	transmembrane 7 superfamily member 3	1331.9	1234.84	1792.59	1856.56	2430.91	1797.88	2318.2	1932.54	2905.35	2647.15	2028.31	5583.53	5738.5	1113.3	2204.98	2176.17	1631.46	1700.69
ENSG00000064199	SPA17	sperm autoantigenic protein 17	484.065	408.47	404.983	466.74	391.3	508.802	497.639	176.7	493.586	584.748	337.227	576.484	713.068	475.915	453.123	506.139	696.026	666.622
ENSG00000064225	ST3GAL6	ST3 beta-galactoside alpha-2,3-sialyltransferase 6	186.179	172.814	188.028	98.1585	158.425	328.931	370.807	197.16	206.796	111.381	149.172	156.519	151.739	56.0899	70.5594	75.8043	89.9229	88.1381
ENSG00000064300	NGFR	nerve growth factor receptor	1105.62	1274.63	587.587	190.467	103.885	678.68	295.941	582.181	110.631	749.963	974.212	75.9347	54.1168	1351.26	212.781	232.078	518.516	562.346
ENSG00000064309	CDON	cell adhesion associated, oncogene regulated	1967.77	1797.27	1120.03	2218.64	2919.17	857.719	618.305	931.861	354.871	820.504	572.65	142.571	124.15	224.36	686.851	711.394	3463.78	3457.25
ENSG00000064313	TAF2	TATA-box binding protein associated factor 2	1957.27	1766.89	1170.65	1199.35	923.711	1388.17	1065.74	895.591	1153.97	1340.28	1275.38	1321.88	1031.4	424.924	1942.59	1872.95	1904.73	1713.11
ENSG00000064393	HIPK2	homeodomain interacting protein kinase 2	12384.2	12231	9134.72	8249.22	5663.47	10218.5	10698.8	4597	8389.26	8393.46	9413.38	11700.1	12729.1	4184.65	13040.3	12720	9877.5	9613.26
ENSG00000064419	TNPO3	transportin 3	3307.3	3204.92	2672.16	2560.57	2468.14	2836.3	2918.01	2833.71	2286.67	2783.59	2535.92	3451.16	3197.14	2061.73	4327.27	4417.64	3932.08	3951.32
ENSG00000064490	RFXANK	regulatory factor X associated ankyrin containing protein	682.656	820.081	746.687	730.013	787.795	682.011	723.998	580.321	799.95	827.929	700.612	963.906	1005.94	6572.72	927.194	998.284	994.991	886.346
ENSG00000064545	TMEM161A	transmembrane protein 161A	543.261	610.61	342.608	353.631	420.735	297.287	419.25	367.351	554.859	426.031	264.409	567.186	716.252	1403.95	639.444	623.927	666.831	664.139
ENSG00000064547	LPAR2	lysophosphatidic acid receptor 2	1125.67	1296.63	711.432	988.086	854.455	1462.29	790.057	842.581	870.584	869.697	793.933	388.972	511.457	1941.05	638.342	675.241	754.418	792.001
ENSG00000064601	CTSA	cathepsin A	1139.99	1199.23	892.228	1229.26	1153.99	1091.72	984.708	802.591	1853.5	1700.41	1303.66	3316.33	3412.54	3067.95	973.499	1004.11	1059.22	1024.14
ENSG00000064607	SUGP2	SURP and G-patch domain containing 2	6878.12	7045.58	5391.34	5914.86	4443.68	7487.97	5381.55	5996.65	5270.31	5706.4	5662.16	3324.08	3736.18	4958.01	3905.02	3913.83	4152.8	4025.8
ENSG00000064651	SLC12A2	solute carrier family 12 member 2	2172.09	2085.29	1176.08	1116.15	836.275	1229.95	1236.61	770.971	2038.17	1098.96	1295.89	2273.39	3380.71	919.535	2238.05	2232.14	2301.79	2138.9
ENSG00000064652	SNX24	sorting nexin 24	538.487	494.353	441.142	449.839	461.423	389.721	430.7	380.371	436.569	462.23	478.622	596.63	611.202	440.221	605.267	608.767	632.964	523.863
ENSG00000064666	CNN2	calponin 2	6871.44	6492.57	4500.01	3059.17	2827.41	3753.14	4927.06	4120.84	6208.97	4587.03	6511.95	6485.45	6384.72	2959.17	9453.85	9553.67	4451.77	4722.22
ENSG00000064687	ABCA7	ATP binding cassette subfamily A member 7	411.503	465.027	1050.42	1125.9	857.918	895.192	970.616	903.031	1530.97	659.93	763.533	489.702	653.646	2102.52	275.623	289.222	474.139	474.208
ENSG00000064692	SNCAIP	synuclein alpha interacting protein	1028.28	1010.7	1884.8	2550.17	2149.56	2053.53	2457.37	1224.81	2726.64	1496.21	2762.15	3102.48	3926.12	2247	421.151	433.834	331.664	316.552
ENSG00000064703	DDX20	DEAD-box helicase 20	1410.19	1276.73	741.263	847.023	625.042	953.483	810.315	657.511	897.816	956.017	1288.11	1047.59	826.608	1108.2	1405.67	1308.5	1448.11	1469.8
ENSG00000064726	BTBD1	BTB domain containing 1	1838.88	1827.64	2841.21	2457.86	2732.18	2545.68	2632.64	2258.97	2692.6	3000.78	3069.69	4035.39	3563.22	2204.5	2488.32	2352.26	1684.01	1741.66
ENSG00000064763	FAR2	fatty acyl-CoA reductase 2	347.534	319.444	171.756	208.018	179.202	64.9534	76.6276	84.6301	96.1642	126.231	118.772	206.109	155.984	57.7896	207.268	157.44	113.279	117.931
ENSG00000064933	PMS1	PMS1 homolog 1, mismatch repair system component	796.273	754.098	636.402	629.905	619.848	738.637	561.936	560.791	674.001	749.963	723.236	715.956	531.618	498.011	730.951	746.38	811.641	826.76
ENSG00000064961	HMG20B	high mobility group 20B	1219.23	1439.07	942.851	955.583	1093.39	817.747	856.115	751.441	1231.41	940.238	566.994	1084.78	1456.91	4660.56	1372.6	1460.11	1539.2	1612.55
ENSG00000064989	CALCRL	calcitonin receptor like receptor	534.668	473.406	197.972	246.371	361.866	271.472	302.987	109.74	204.243	581.036	233.302	458.708	421.262	117.279	5101.22	5057.89	249.915	255.725
ENSG00000064995	TAF11	TATA-box binding protein associated factor 11	1359.58	1276.73	1104.66	1060.24	1228.44	1368.19	1038.44	1485.21	1168.44	1081.32	1369.41	934.462	859.502	1181.29	1459.7	1370.31	1346.51	1297.24
ENSG00000064999	ANKS1A	ankyrin repeat and sterile alpha motif domain containing 1A	2574.04	2508.42	4486.45	3034.46	1908.02	5129.66	4623.2	3071.79	2581.97	2494.93	4194.48	1867.37	1948.2	2474.76	2290.97	2302.12	2398.72	2356.14
ENSG00000065000	AP3D1	adaptor related protein complex 3 subunit delta 1	5919.54	5972.04	6025.03	5599.59	4571.81	4568.39	5739.14	4956.91	5769	5654.42	5846.69	5856.27	6117.32	6752.89	7823.27	8059.74	6242.05	6349.67
ENSG00000065029	ZNF76	zinc finger protein 76	1320.44	1276.73	759.343	1016.04	582.622	985.96	569.863	548.701	906.326	1043.27	926.845	516.046	644.096	1133.7	814.74	822.185	1185.35	1220.28
ENSG00000065054	NHERF2	NHERF family PDZ scaffold protein 2	278.791	359.244	805.446	702.711	816.364	488.816	800.626	449.191	866.329	732.328	807.366	1055.34	1142.82	2739.91	206.166	240.241	124.958	124.138
ENSG00000065057	NTHL1	nth like DNA glycosylase 1	250.148	334.107	250.402	245.071	264.041	215.679	290.656	251.1	257.005	215.336	209.265	330.084	303.479	1172.79	309.8	365.027	367.866	387.311
ENSG00000065060	BLTP3A	bridge-like lipid transfer protein family member 3A	1789.23	1663.2	1514.17	1221.46	1044.91	1930.28	2002.89	1520.55	1599.9	1760.74	1445.76	2013.05	1854.83	722.37	1605.23	1604.72	1715.54	1735.45
ENSG00000065135	GNAI3	G protein subunit alpha i3	3837.2	3634.33	3643.04	3231.43	4183.11	3858.07	4179.29	6054.31	3837.21	3830.57	4029.05	5964.75	4737.87	4405.61	7458.35	7243.39	6842.31	6535.87
ENSG00000065150	IPO5	importin 5	13307.5	12320.1	5976.21	6155.38	7297.06	5853.3	5940.84	6228.22	5337.54	7383.61	5116.38	9138.51	6459	5405.03	19658.5	19512	21379.5	20957
ENSG00000065154	OAT	ornithine aminotransferase	1290.84	1126.96	2296.11	2261.55	3201.39	2094.33	2754.19	3320.1	2784.51	2489.36	3003.23	2657.72	3457.11	1828.87	1537.97	1498.59	867.697	795.726
ENSG00000065183	WDR3	WD repeat domain 3	1704.25	1546.95	1520.49	1517.88	1340.12	1338.21	1462.09	1199.7	1662.88	1507.35	1564.54	2617.42	1934.41	385.831	2161.98	2003.56	1900.06	1821.11
ENSG00000065243	PKN2	protein kinase N2	2807.01	2503.19	1207.72	1410.62	1365.22	1264.09	1058.69	1106.7	1205.03	1389.47	983.403	1551.24	1751.9	931.433	2187.34	2225.15	2632.29	2582.07
ENSG00000065268	WDR18	WD repeat domain 18	1390.14	1595.13	674.369	774.217	685.642	630.381	710.787	763.531	851.011	697.985	636.278	756.248	848.891	6394.25	1728.7	1847.29	2092.75	2282.9
ENSG00000065308	TRAM2	translocation associated membrane protein 2	2047.97	1827.64	1068.5	1105.1	924.577	732.808	1427.74	562.651	1887.54	1573.25	881.598	1286.24	1446.3	498.011	1458.59	1448.44	1332.49	1353.11
ENSG00000065320	NTN1	netrin 1	2184.5	2621.54	17910.6	19737	16807.7	13001.5	16654.6	2582.61	25965.2	19390.4	9659.4	22107.9	29765.3	5190.87	5726.33	6050.35	332.831	321.518
ENSG00000065328	MCM10	minichromosome maintenance 10 replication initiation factor	2250.38	2139.75	237.747	346.48	124.662	97.4302	62.5351	70.6801	161.692	427.887	146.344	943.76	177.206	283.849	3150.92	3104.48	3631.95	3566.49
ENSG00000065357	DGKA	diacylglycerol kinase alpha	364.72	313.16	385.999	513.545	433.72	260.646	374.33	296.67	679.107	520.704	393.078	539.292	618.629	630.587	222.703	214.584	178.678	156.414
ENSG00000065361	ERBB3	erb-b2 receptor tyrosine kinase 3	54.4216	46.0838	37.9672	21.4519	51.9425	14.9893	149.732	44.6401	97.8662	11.1381	21.2093	254.149	430.812	81.5853	49.6121	26.823	71.2376	73.2415
ENSG00000065413	ANKRD44	ankyrin repeat domain 44	272.108	250.319	614.706	807.37	813.766	734.474	686.125	585.901	445.079	461.301	706.975	375.025	353.351	110.48	171.988	145.777	162.328	144
ENSG00000065427	KARS1	lysyl-tRNA synthetase 1	4035.79	3649	3301.33	3250.28	3958.02	3731.49	4004.01	4503.07	3407.45	3840.78	3773.83	5115.52	3943.1	7106.42	5940.22	5731.97	4948.09	5082.22
ENSG00000065457	ADAT1	adenosine deaminase tRNA specific 1	1488.48	1465.25	781.943	680.609	485.663	1212.46	960.927	825.841	831.438	1039.55	968.556	912.767	831.913	532.004	1179.66	1050.76	1332.49	1332
ENSG00000065485	PDIA5	protein disulfide isomerase family A member 5	648.285	608.515	1218.56	1229.91	1895.04	1025.1	1757.15	1010.91	1723.3	1206.62	1021.58	1021.24	1894.09	2077.03	594.242	522.466	564.062	567.311
ENSG00000065491	TBC1D22B	TBC1 domain family member 22B	462.106	407.422	985.338	887.327	932.369	757.79	993.516	722.611	878.243	874.338	887.254	734.552	702.457	475.915	751.898	761.541	663.327	614.484
ENSG00000065518	NDUFB4	NADH:ubiquinone oxidoreductase subunit B4	1248.83	1207.6	1719.37	1330.02	2354.73	1657.15	1826.73	2604	1692.66	1690.2	1615.44	1989.8	2032.03	2658.32	1320.78	1335.32	1592.92	1489.66
ENSG00000065526	SPEN	spen family transcriptional repressor	6698.63	6475.82	6915.45	5610.64	3810.85	7084.92	6020.99	4145.95	3941.88	4755.95	5175.06	4659.91	4796.23	2233.4	5612.78	5644.5	6753.56	6625.25
ENSG00000065534	MYLK	myosin light chain kinase	1289.89	1129.05	194.356	197.617	256.25	31.644	161.182	116.25	439.122	172.64	203.609	646.22	854.197	93.4832	649.367	605.268	1161.99	1118.48
ENSG00000065548	ZC3H15	zinc finger CCCH-type containing 15	2157.77	1989.98	1769.99	1588.09	1985.07	2206.75	2141.17	2817.9	1775.21	2011.35	2243.23	2369.47	1810.26	1409.05	2884.11	2940.04	2645.13	2562.21
ENSG00000065559	MAP2K4	mitogen-activated protein kinase kinase 4	1736.72	1613.98	2559.17	2811.49	2165.14	2674.75	2406.28	2002.29	3078.96	2519.06	3284.61	1780.59	1978.98	1284.97	2263.41	2242.64	2392.88	2395.87
ENSG00000065600	PACC1	proton activated chloride channel 1	502.206	491.211	969.97	906.179	1571.26	1363.19	1626.79	1324.32	1498.63	1474.87	1129.75	1588.43	1922.74	1007.92	695.671	675.241	792.956	760.967
ENSG00000065609	SNAP91	synaptosome associated protein 91	326.529	311.065	3480.32	3475.85	2908.78	2789.67	4199.54	4078.06	2961.52	2839.28	4254.58	791.891	907.252	1167.69	295.467	232.078	206.706	245.794
ENSG00000065613	SLK	STE20 like kinase	2436.56	2270.67	1392.13	1390.47	1702.85	997.618	1199.62	1370.82	1115.68	1240.97	1179.94	1380.77	1344.43	552.401	4170.72	4088.77	3344.66	3233.8
ENSG00000065615	CYB5R4	cytochrome b5 reductase 4	674.064	691.256	434.814	451.139	341.089	635.378	454.481	451.051	329.341	605.168	633.45	274.295	211.162	305.945	698.979	688.069	734.565	754.76
ENSG00000065621	GSTO2	glutathione S-transferase omega 2	30.5525	27.2313	104.862	113.11	112.542	28.313	65.1775	95.7901	54.4647	45.4804	69.9906	54.2391	67.9113	159.771	18.7423	25.6568	31.5314	27.3104
ENSG00000065665	SEC61A2	SEC61 translocon subunit alpha 2	937.578	936.338	1499.7	1323.51	1397.25	2477.39	1979.99	2096.22	1645	2278.66	2165.47	2546.14	2292.01	1318.96	1436.54	1471.77	1604.6	1526.9
ENSG00000065675	PRKCQ	protein kinase C theta	45.8287	73.3151	236.843	191.767	154.962	143.231	278.325	65.1001	155.735	198.629	325.916	133.273	133.7	100.282	50.7145	66.4745	73.5732	76.9657
ENSG00000065717	TLE2	TLE family member 2, transcriptional corepressor	97.3859	92.1675	844.317	1323.51	1718.43	20.8184	178.798	512.431	222.114	153.148	557.803	167.366	166.595	2168.81	157.656	164.437	150.65	175.035
ENSG00000065802	ASB1	ankyrin repeat and SOCS box containing 1	1760.59	1842.3	1659.71	1899.46	1843.09	1533.9	1772.12	1474.05	2000.73	1683.7	1572.31	2581.78	2554.1	1451.54	2042.91	2042.05	1639.63	1674.62
ENSG00000065809	FAM107B	family with sequence similarity 107 member B	2195	1999.41	3054.55	2948.01	2376.37	2374.13	2013.46	1771.65	1197.37	1593.67	2099.01	1025.89	1015.49	1167.69	2277.74	2330.11	3150.8	2955.73
ENSG00000065882	TBC1D1	TBC1 domain family member 1	1926.71	1761.66	1137.21	1382.02	1723.63	1015.11	1209.31	852.811	1319.92	1081.32	794.64	949.959	1222.4	1672.5	1812.49	1919.6	2732.72	2806.76
ENSG00000065883	CDK13	cyclin dependent kinase 13	2729.67	2727.32	1989.66	1719.4	1338.39	1893.64	1578.35	1480.56	1451.82	1604.81	1656.44	1470.65	1424.01	1087.8	2442.02	2405.91	2705.86	2839.04
ENSG00000065911	MTHFD2	methylenetetrahydrofolate dehydrogenase (NADP+ dependent) 2, methenyltetrahydrofolate cyclohydrolase	1727.17	1603.51	762.959	587.651	618.116	294.789	548.724	762.601	753.996	1279.95	1564.54	449.41	474.318	350.137	2481.71	2438.56	2118.44	2147.59
ENSG00000065923	SLC9A7	solute carrier family 9 member A7	309.344	255.555	1964.35	1645.29	1577.32	1642.16	2269.76	1864.65	1667.98	1277.16	1786.53	1700.01	1783.73	1349.56	808.125	833.847	314.146	316.552
ENSG00000065970	FOXJ2	forkhead box J2	831.6	834.744	1226.7	1173.35	1241.43	1226.62	1568.66	1461.96	1050.15	1039.55	1017.34	1100.28	896.641	430.023	1040.75	923.646	1119.95	1113.52
ENSG00000065978	YBX1	Y-box binding protein 1	18794.5	18715.2	19393.1	18029.3	23622.6	27249.6	27669.6	28745.4	17100.2	19982.6	23707	18548.2	14043.8	26403.1	27951.4	29163.6	26388.3	26734.4
ENSG00000065989	PDE4A	phosphodiesterase 4A	95.4764	97.4043	675.273	596.102	718.538	477.158	720.475	866.761	452.738	413.965	649.003	277.394	453.096	397.729	99.2241	100.295	91.0907	65.7932
ENSG00000066027	PPP2R5A	protein phosphatase 2 regulatory subunit B'alpha	331.303	339.344	361.592	403.035	885.62	360.575	471.216	506.851	470.609	429.744	372.576	841.481	874.358	258.354	487.301	471.153	363.195	362.483
ENSG00000066032	CTNNA2	catenin alpha 2	1081.75	1099.73	5432.02	4305.97	5848.73	7621.2	7251.43	6574.18	3448.3	3579.96	5290.3	2309.04	4411.05	3256.62	1457.49	1364.48	4186.67	4179.73
ENSG00000066044	ELAVL1	ELAV like RNA binding protein 1	4812.97	4763.39	4126.67	3538.26	3732.94	4381.86	3775.89	3995.29	3019.39	3693.2	3182.8	2642.22	2825.75	4233.94	6485.95	6490.01	6459.26	6229.25
ENSG00000066084	DIP2B	disco interacting protein 2 homolog B	3019.92	2724.18	3062.68	2913.55	2648.2	3472.51	2892.47	2332.44	2697.7	2734.39	2238.99	5797.39	5489.14	1203.38	2822.37	2796.59	2777.1	2687.59
ENSG00000066117	SMARCD1	SWI/SNF related, matrix associated, actin dependent regulator of chromatin, subfamily d, member 1	6205.97	5874.63	3536.37	3613.66	3115.69	4277.77	3089.76	3964.6	2633.03	3462.08	3155.94	1765.1	1870.74	3725.73	6751.65	6431.7	8512.31	8813.81
ENSG00000066135	KDM4A	lysine demethylase 4A	1013	1004.42	1017.88	1003.69	885.62	1639.66	1084.24	834.211	923.347	1120.3	927.552	892.621	959.247	707.073	973.499	1062.43	1180.68	1163.17
ENSG00000066136	NFYC	nuclear transcription factor Y subunit gamma	1719.53	1668.44	1349.64	1350.82	1025.87	1787.05	1259.51	1242.48	1170.99	1488.79	1618.27	963.906	1132.21	1884.96	1657.04	1757.49	2323.98	2402.07
ENSG00000066230	SLC9A3	solute carrier family 9 member A3	92.6121	118.351	116.613	96.8584	81.3766	93.2665	62.5351	129.27	85.1011	71.4692	91.9068	61.9875	59.4224	35.6936	68.3544	59.4772	52.5523	49.6553
ENSG00000066248	NGEF	neuronal guanine nucleotide exchange factor	260.651	273.36	329.953	356.881	332.432	116.583	614.782	674.251	432.313	189.347	496.297	348.68	53.0557	203.963	900.734	876.997	551.215	572.277
ENSG00000066279	ASPM	assembly factor for spindle microtubules	5740.04	5230.51	363.4	714.412	678.716	347.251	169.99	499.411	228.071	476.152	121.6	272.745	440.362	322.942	3892.89	3777.38	5055.53	5004.01
ENSG00000066322	ELOVL1	ELOVL fatty acid elongase 1	886.976	758.287	267.578	354.281	322.044	208.184	275.683	203.67	494.437	535.555	372.576	739.201	581.49	533.704	1124.54	1096.25	335.167	310.345
ENSG00000066382	MPPED2	metallophosphoesterase domain containing 2	251.103	197.951	2451.59	2654.83	3478.42	1787.05	2114.74	662.161	1031.43	1348.63	3141.09	345.581	508.273	406.227	121.274	99.1286	116.783	116.69
ENSG00000066422	ZBTB11	zinc finger and BTB domain containing 11	1088.43	1000.23	970.874	936.731	1156.59	1021.77	879.015	1391.28	770.165	1041.41	1309.32	855.428	891.336	328.041	873.172	754.544	930.76	921.105
ENSG00000066427	ATXN3	ataxin 3	794.364	795.992	369.728	427.087	532.411	617.89	525.824	850.021	342.957	462.23	393.785	252.599	373.512	492.911	573.295	619.262	728.726	686.484
ENSG00000066455	GOLGA5	golgin A5	947.126	761.429	1506.93	1234.46	1532.3	995.953	1247.18	2191.08	1387.15	1183.42	1320.63	1284.69	1392.18	809.055	1127.85	1114.91	1003.17	1003.04
ENSG00000066468	FGFR2	fibroblast growth factor receptor 2	3250.02	3379.82	2310.57	2507.27	2395.42	2177.61	2070.71	830.491	1623.73	2420.67	3413.28	3702.21	4030.11	972.225	380.359	358.029	603.768	669.105
ENSG00000066557	LRRC40	leucine rich repeat containing 40	1261.24	1190.85	1543.09	1382.02	1340.12	1817.03	1795.9	1424.76	1533.52	1633.58	2029.73	1509.4	1374.14	605.091	1959.12	1843.79	1860.35	1730.49
ENSG00000066583	ISOC1	isochorismatase domain containing 1	756.173	652.504	463.742	425.787	483.931	662.858	815.599	733.771	588.048	608.881	551.441	689.611	581.49	181.867	778.358	786.032	863.026	825.519
ENSG00000066629	EML1	EMAP like 1	2256.11	2059.11	2307.86	3101.42	3829.9	1598.85	1124.75	613.801	922.496	1400.61	1180.65	1134.37	1020.79	790.358	2738.59	2618.16	2519.01	2367.31
ENSG00000066651	TRMT11	tRNA methyltransferase 11 homolog	548.035	532.058	497.189	477.141	835.409	438.019	604.213	847.231	665.49	555.047	535.887	926.714	745.963	207.363	503.838	515.469	552.383	477.932
ENSG00000066654	THUMPD1	THUMP domain containing 1	1941.99	1834.97	1622.64	1601.74	1415.43	1777.06	1712.23	1912.08	1453.53	1605.74	1652.91	1497	1314.72	883.841	2081.5	2046.71	2681.34	2516.28
ENSG00000066697	MSANTD3	Myb/SANT DNA binding domain containing 3	864.062	852.55	1037.77	859.375	979.117	1164.17	1171.43	1344.78	1056.1	939.31	1133.99	678.764	574.063	1160.89	1124.54	1141.73	1188.85	1035.31
ENSG00000066735	KIF26A	kinesin family member 26A	986.271	1422.31	972.682	728.063	554.919	322.269	383.138	600.781	120.844	269.17	492.762	68.1863	111.417	775.061	1233.69	1284.01	385.384	427.035
ENSG00000066739	ATG2B	autophagy related 2B	2006.91	1831.83	1274.61	1610.84	995.565	1761.24	1389.87	1017.42	1397.36	1426.6	1402.64	1295.54	1343.37	599.992	1219.35	1153.39	1160.82	1195.45
ENSG00000066777	ARFGEF1	ADP ribosylation factor guanine nucleotide exchange factor 1	2474.75	2280.1	1917.34	2015.17	1773.84	2772.18	2329.65	1617.27	1874.78	2266.6	1954.79	1551.24	1688.23	992.622	3004.29	3005.35	2330.99	2272.97
ENSG00000066827	ZFAT	zinc finger and AT-hook domain containing	329.394	354.007	178.988	187.866	223.353	233.166	238.69	190.65	217.859	248.75	207.144	263.447	288.623	212.462	294.365	296.22	266.265	265.656
ENSG00000066855	MTFR1	mitochondrial fission regulator 1	795.319	782.377	439.334	403.035	582.622	580.417	490.593	571.021	427.207	561.544	369.748	350.23	481.746	547.302	1037.44	1023.94	1293.95	1199.17
ENSG00000066923	STAG3	STAG3 cohesin complex component	197.636	216.803	395.943	306.827	233.741	239.828	273.922	187.86	234.028	163.358	275.013	168.916	203.734	178.468	77.1743	71.1394	85.2515	80.6898
ENSG00000066926	FECH	ferrochelatase	710.345	650.409	769.287	716.362	567.039	776.11	841.142	473.371	930.155	1018.2	1037.84	1036.74	1194.81	843.049	512.658	527.131	555.887	544.966
ENSG00000066933	MYO9A	myosin IXA	1513.3	1319.67	1503.32	1292.31	908.994	1427.31	1595.97	1418.25	984.619	1086.89	1126.21	1290.89	1080.21	487.812	1117.92	1092.75	790.62	739.863
ENSG00000067057	PFKP	phosphofructokinase, platelet	1675.61	1639.12	1883.89	1687.55	2413.6	795.263	2455.61	2504.49	1776.06	920.747	2346.45	801.189	788.408	674.779	2860.96	2979.69	818.648	819.312
ENSG00000067064	IDI1	isopentenyl-diphosphate delta isomerase 1	4219.1	4187.34	2618.83	1985.27	3327.79	4009.63	3100.33	7134.97	1985.41	3897.39	6675.97	3677.41	2619.89	5527.41	6117.72	5979.21	5134.95	4936.97
ENSG00000067082	KLF6	KLF transcription factor 6	2597.91	2427.78	2216.56	1349.52	2168.6	1289.08	1780.93	3798.13	1409.27	1575.11	3167.96	1703.11	1189.51	1250.98	4042.83	4054.94	1900.06	1961.38
ENSG00000067113	PLPP1	phospholipid phosphatase 1	196.681	186.43	391.423	382.233	585.219	213.181	302.106	287.37	525.925	232.971	299.758	585.782	752.33	273.651	168.681	184.263	147.146	177.518
ENSG00000067141	NEO1	neogenin 1	6146.77	5970.99	8848.15	7598.51	5995.9	9314.99	9208.52	5906.44	7853.98	8714.61	8060.22	8904.51	8742.52	3951.79	6980.97	7014.81	6576.05	6658.77
ENSG00000067167	TRAM1	translocation associated membrane protein 1	2912.99	2502.14	2244.58	2170.54	3300.08	1796.21	1918.33	2037.63	2964.07	2976.65	1737.04	3438.76	3727.69	1318.96	3834.46	3819.37	3807.12	3581.39
ENSG00000067177	PHKA1	phosphorylase kinase regulatory subunit alpha 1	251.103	254.508	353.456	487.542	483.931	368.069	472.096	186	613.579	374.053	335.813	746.95	553.901	180.168	203.961	221.582	94.5942	93.1036
ENSG00000067182	TNFRSF1A	TNF receptor superfamily member 1A	1521.89	1469.44	940.139	1010.84	1263.07	725.313	1174.96	1024.86	2373.47	1697.63	1288.82	6755.09	4487.45	1891.76	3865.33	3881.18	1728.39	1759.04
ENSG00000067191	CACNB1	calcium voltage-gated channel auxiliary subunit beta 1	359.946	415.801	1059.46	1115.5	926.309	1446.46	1140.61	1550.31	822.927	938.382	1551.1	392.071	300.295	958.628	331.849	305.549	317.65	352.552
ENSG00000067208	EVI5	ecotropic viral integration site 5	710.345	680.783	835.277	811.27	859.649	918.508	1095.69	760.741	1391.4	1124.94	748.687	1210.31	1615.02	623.788	801.51	765.04	683.18	649.243
ENSG00000067221	STOML1	stomatin like 1	246.329	251.366	982.626	872.376	613.788	584.581	774.203	953.251	621.238	470.583	857.561	427.714	424.446	1731.99	305.39	283.391	247.58	302.897
ENSG00000067225	PKM	pyruvate kinase M1/2	26995	26001.7	9966.38	10746.7	16261.5	12668.4	14148.8	19470.5	12292	11279.1	13911.9	19828.3	14730.4	26719.2	39466.9	39642.1	34255.9	34232.3
ENSG00000067248	DHX29	DExH-box helicase 29	1170.54	1117.53	1044.1	915.929	577.428	1101.71	954.762	762.601	983.768	986.647	1110.66	971.655	700.335	948.43	1391.34	1418.12	1422.42	1348.14
ENSG00000067334	DNTTIP2	deoxynucleotidyltransferase terminal interacting protein 2	1982.09	1874.77	1872.14	1493.18	1278.65	1465.62	1525.51	1601.46	1502.89	1550.05	2218.49	1836.38	1396.43	2858.89	2875.29	2744.11	2447.77	2272.97
ENSG00000067365	METTL22	methyltransferase 22, Kin17 lysine	716.073	738.388	482.725	520.045	460.557	438.019	410.442	666.811	473.162	374.981	514.678	235.553	293.929	1014.72	361.617	386.019	482.314	531.311
ENSG00000067369	TP53BP1	tumor protein p53 binding protein 1	5840.29	5565.66	6078.36	5583.98	3847.21	6446.21	4782.62	4132.93	4447.38	6539.9	5315.75	6062.38	5841.43	1806.78	6141.97	5894.07	6760.56	6621.53
ENSG00000067445	TRO	trophinin	3931.72	3799.82	6239.27	5847.91	3929.45	4828.21	4588.85	5702.77	4358.03	4244.53	6336.62	1656.62	1748.72	4026.58	3187.3	3182.61	3236.06	2996.69
ENSG00000067533	RRP15	ribosomal RNA processing 15 homolog	1189.64	1140.57	705.104	690.36	348.015	530.453	565.459	349.681	653.576	673.853	803.831	932.913	636.668	554.1	1351.65	1363.31	1198.19	1123.45
ENSG00000067560	RHOA	ras homolog family member A	5900.44	5449.4	4631.09	4554.94	6259.94	3585.76	4241.82	5151.28	5179.25	5056.68	4658.97	8213.35	7909.54	13927.3	9671.04	9905.87	8359.32	8047.88
ENSG00000067596	DHX8	DEAH-box helicase 8	2611.28	2472.81	1610.89	1725.9	1509.8	1843.68	1503.49	1860.93	1464.59	2112.52	1913.78	2543.04	2088.27	1310.46	2681.26	2706.8	3211.53	3164.28
ENSG00000067606	PRKCZ	protein kinase C zeta	245.374	233.561	1070.31	910.729	799.049	1216.63	1290.34	1328.97	748.038	854.846	1480.41	640.021	638.79	1043.61	178.603	191.26	333.999	377.38
ENSG00000067704	IARS2	isoleucyl-tRNA synthetase 2, mitochondrial	2712.49	2604.78	2494.08	2383.76	2738.24	2523.19	2577.15	1979.97	2787.91	2721.4	2114.56	3565.83	3138.77	1873.06	3860.92	3757.56	4057.04	3989.8
ENSG00000067715	SYT1	synaptotagmin 1	2765.95	2538.8	9189.86	8065.25	8087.45	10646.5	12243.7	10167.7	6114.51	7497.77	8034.77	5930.66	6451.57	3822.61	3718.7	3742.4	1404.9	1471.04
ENSG00000067798	NAV3	neuron navigator 3	1116.12	988.706	2457.02	1896.86	1433.61	2737.2	2963.81	1737.24	1582.03	1524.99	2011.34	643.121	966.675	523.506	309.8	300.885	360.859	377.38
ENSG00000067829	IDH3G	isocitrate dehydrogenase (NAD(+)) 3 non-catalytic subunit gamma	984.362	1028.51	1157.09	1200.65	1339.25	1160	1187.29	1507.53	1133.55	1047.91	1242.86	962.357	1113.11	4983.5	1307.55	1256.02	1215.71	1330.76
ENSG00000067836	ROGDI	rogdi atypical leucine zipper	188.089	249.271	497.189	457.64	322.909	640.374	411.323	321.78	379.551	394.473	466.604	203.009	275.89	1414.15	210.576	237.909	189.188	229.656
ENSG00000067840	PDZD4	PDZ domain containing 4	2617.96	3318.03	10603.7	8470.88	6766.38	8344.85	10920.8	12562.5	7031.9	5764.88	9206.94	2603.48	3086.78	14318.2	3047.28	3219.93	3814.13	3991.04
ENSG00000067900	ROCK1	Rho associated coiled-coil containing protein kinase 1	2317.21	2139.75	1005.23	949.082	1033.66	1143.35	1005.85	902.101	1020.36	1341.21	835.645	1639.57	1640.48	387.53	2447.53	2515.54	2056.55	1925.38
ENSG00000067955	CBFB	core-binding factor subunit beta	1604.96	1505.05	724.992	730.663	929.771	764.452	745.137	727.261	788.036	854.846	864.631	1253.7	957.125	474.215	1471.82	1460.11	1695.69	1744.14
ENSG00000067992	PDK3	pyruvate dehydrogenase kinase 3	865.016	841.029	496.285	484.942	569.637	364.739	459.765	1325.25	446.781	514.207	386.008	362.627	508.273	611.89	572.192	574.946	749.746	741.105
ENSG00000068001	HYAL2	hyaluronidase 2	1473.2	1569.99	1082.06	1088.84	1108.11	866.879	930.981	1016.49	1340.34	949.52	823.626	1241.3	1392.18	1157.49	1803.67	1979.07	2147.64	2156.28
ENSG00000068024	HDAC4	histone deacetylase 4	1185.82	1369.94	1219.47	1296.21	973.057	1465.62	1707.83	1089.96	956.536	1116.59	1424.56	1098.73	1393.24	977.324	999.958	1082.25	973.97	1003.04
ENSG00000068028	RASSF1	Ras association domain family member 1	509.844	521.584	395.943	490.793	572.234	264.81	359.357	776.551	361.68	368.484	430.548	308.388	289.684	424.924	533.605	529.464	386.552	376.139
ENSG00000068078	FGFR3	fibroblast growth factor receptor 3	1298.48	1590.94	2251.81	2244.64	2696.68	4134.54	4612.63	3072.72	3061.09	2278.66	2603.08	1521.79	2784.36	2653.22	1081.54	1141.73	1858.02	2003.59
ENSG00000068079	IFI35	interferon induced protein 35	33.4167	27.2313	44.295	66.9558	64.0625	19.1529	20.2579	17.67	72.3359	31.5578	66.4557	147.22	199.489	229.459	23.1523	20.9919	12.8461	11.1724
ENSG00000068097	HEATR6	HEAT repeat containing 6	1424.51	1276.73	865.109	973.134	895.143	991.789	1108.9	1065.78	1165.03	986.647	1014.51	1137.47	1132.21	523.506	1514.82	1489.26	2145.3	2142.62
ENSG00000068120	COASY	Coenzyme A synthase	961.448	992.896	1671.46	1400.87	2098.48	1466.45	2047.81	2744.43	1967.54	1483.22	1192.67	2025.44	2286.7	3197.13	1205.02	1210.54	1227.39	1209.11
ENSG00000068137	PLEKHH3	pleckstrin homology, MyTH4 and FERM domain containing H3	370.449	480.737	669.849	611.703	750.57	602.901	809.434	1114.14	749.74	434.384	654.659	720.605	1013.36	622.088	679.134	723.056	635.299	657.932
ENSG00000068305	MEF2A	myocyte enhancer factor 2A	975.769	943.67	1115.51	1047.24	893.412	1129.19	1047.24	992.311	736.975	998.713	1056.22	705.108	712.007	362.035	1079.34	1128.9	878.208	873.933
ENSG00000068354	TBC1D25	TBC1 domain family member 25	263.515	295.355	617.418	662.407	538.471	744.466	775.964	782.131	730.167	511.423	846.956	503.649	566.635	654.382	330.747	354.531	291.957	258.207
ENSG00000068366	ACSL4	acyl-CoA synthetase long chain family member 4	1702.34	1595.13	2428.99	1669.99	1935.73	2899.59	3541.6	5088.97	2126.68	2143.15	4050.26	863.177	997.447	618.689	1881.95	1952.25	1483.14	1370.49
ENSG00000068383	INPP5A	inositol polyphosphate-5-phosphatase A	888.885	886.065	1468.06	1372.92	1299.43	1255.77	1522.86	1011.84	1383.74	1207.55	1413.95	1059.99	1303.05	931.433	1517.03	1558.07	1230.89	1241.38
ENSG00000068438	FTSJ1	FtsJ RNA 2'-O-methyltransferase 1	861.197	896.539	1188.73	938.681	1031.06	979.298	1038.44	1409.88	960.791	894.758	1136.82	982.503	858.441	1403.95	1040.75	1058.93	877.04	998.071
ENSG00000068489	PRR11	proline rich 11	2909.17	2883.38	611.09	691.01	928.04	892.693	813.838	1077.87	744.634	1315.22	679.403	799.639	1100.37	1436.24	4351.53	4521.43	4074.56	3984.83
ENSG00000068615	REEP1	receptor accessory protein 1	543.261	532.058	4965.56	4184.41	3895.69	7627.03	7439.92	6180.79	4101.02	4995.42	8320.39	1515.6	1723.25	2865.69	552.348	497.976	482.314	479.173
ENSG00000068650	ATP11A	ATPase phospholipid transporting 11A	2375.45	2400.55	1511.45	1613.44	1173.04	909.348	1163.51	942.091	920.794	861.344	945.226	1070.83	1026.1	368.834	2092.53	2035.05	1926.92	1915.45
ENSG00000068654	POLR1A	RNA polymerase I subunit A	4800.55	4706.83	2089.1	2475.41	1114.17	2110.15	1543.12	853.741	1932.65	2526.48	2115.98	3807.59	2856.52	1735.39	3938.09	3890.51	3434.59	3271.04
ENSG00000068697	LAPTM4A	lysosomal protein transmembrane 4 alpha	2751.63	2468.62	3485.75	3621.46	6312.75	2144.3	3012.26	3674.44	4712.9	5322.14	2957.28	7292.83	8701.13	3754.63	3172.97	3049.66	1828.82	1826.07
ENSG00000068724	TTC7A	tetratricopeptide repeat domain 7A	615.823	595.947	403.175	499.243	535.874	543.777	539.916	371.071	599.112	535.555	354.902	533.093	678.052	603.392	468.558	443.163	629.46	620.691
ENSG00000068745	IP6K2	inositol hexakisphosphate kinase 2	3281.52	3311.75	3439.64	3122.87	3358.95	4634.18	3368.09	4475.17	2819.4	3559.54	5048.51	1633.37	1982.16	3176.73	2494.93	2633.32	2926.58	2856.42
ENSG00000068784	SRBD1	S1 RNA binding domain 1	768.585	700.683	500.805	647.456	399.958	490.482	479.143	364.561	441.675	705.411	533.766	1078.58	939.086	331.44	960.269	943.471	884.047	926.071
ENSG00000068796	KIF2A	kinesin family member 2A	3171.73	2935.75	4462.95	4255.92	4065.37	4153.69	4284.98	4604.44	3589.56	4322.5	4878.13	4463.1	3977.05	2207.9	4930.34	4894.62	4807.95	4619.18
ENSG00000068831	RASGRP2	RAS guanyl releasing protein 2	60.1501	94.2622	527.02	459.59	409.48	234.832	601.571	309.69	733.571	206.054	755.757	156.519	222.834	564.299	40.7921	27.9893	44.3775	44.6897
ENSG00000068878	PSME4	proteasome activator subunit 4	4242.02	3784.11	1816.1	1852.01	1463.05	2029.38	1626.79	1432.2	1778.61	1737.54	1718.66	1520.24	1282.89	1482.13	3981.09	3845.03	3716.03	3737.8
ENSG00000068885	IFT80	intraflagellar transport 80	739.942	646.22	604.763	581.8	709.881	463.001	464.169	352.471	590.601	655.289	468.725	553.239	703.518	470.815	513.76	506.139	630.628	597.104
ENSG00000068912	ERLEC1	endoplasmic reticulum lectin 1	1198.23	1114.39	2702	2450.71	3599.62	2026.05	2208.99	3024.36	2889.18	2222.97	2427.05	2769.29	3378.59	2221.5	1549	1594.22	1451.61	1391.59
ENSG00000068971	PPP2R5B	protein phosphatase 2 regulatory subunit B'beta	438.237	478.643	3164.83	2587.87	2784.99	1626.33	2604.46	4041.79	1787.12	1347.71	3115.64	875.574	1087.64	967.126	637.239	649.584	547.712	515.173
ENSG00000068976	PYGM	glycogen phosphorylase, muscle associated	35.3263	31.4207	47.9109	43.5538	38.0912	13.3238	14.9732	61.3801	35.7425	8.35355	56.558	24.795	42.4446	135.976	14.3324	16.3271	17.5174	24.8276
ENSG00000069020	MAST4	microtubule associated serine/threonine kinase family member 4	614.868	605.373	1201.39	1066.74	960.071	553.77	1232.21	1261.08	652.725	618.163	1045.62	452.509	630.302	737.668	498.325	539.96	526.691	523.863
ENSG00000069188	SDK2	sidekick cell adhesion molecule 2	4933.27	5200.13	2711.04	1898.81	2307.11	677.015	1677.88	3064.35	1238.22	1496.21	1435.16	1114.23	1619.26	1196.59	4083.62	4306.85	7129.6	7204.98
ENSG00000069248	NUP133	nucleoporin 133	2643.74	2530.42	2485.94	2472.16	2159.08	2736.37	2553.37	1552.17	3004.92	2814.22	2646.21	3125.72	3010.38	2085.53	3348.26	3270.08	3824.64	3832.14
ENSG00000069275	NUCKS1	nuclear casein kinase and cyclin dependent kinase substrate 1	27951.7	26100.2	16573.6	15087.8	17846.6	14398	16569.2	18255.9	11042.7	15335.3	12825.9	16403.5	17249.5	7419.17	29916.1	30102.5	36534.4	35333.4
ENSG00000069329	VPS35	VPS35 retromer complex component	5013.47	4667.03	4732.33	4777.26	5836.61	5707.58	5722.41	5406.1	5254.99	6304.14	5237.27	7392.01	7472.36	3329.7	7324.94	7413.66	7879.34	7528.98
ENSG00000069345	DNAJA2	DnaJ heat shock protein family (Hsp40) member A2	2085.2	1991.03	2769.79	2486.47	3252.47	3349.27	3138.21	3672.58	2897.69	3032.34	3554.67	2966.1	2976.42	2770.5	2567.7	2600.67	2316.97	2196
ENSG00000069399	BCL3	BCL3 transcription coactivator	92.6121	80.6466	83.1661	57.855	90.0337	30.8112	77.5084	132.99	62.9748	84.4637	45.2464	72.8354	116.723	146.174	216.088	183.096	29.1957	42.207
ENSG00000069424	KCNAB2	potassium voltage-gated channel subfamily A regulatory beta subunit 2	267.334	315.255	1048.62	998.487	895.143	759.456	1036.67	1144.83	770.165	517.92	1111.37	308.388	476.44	758.064	162.066	180.764	339.838	300.414
ENSG00000069431	ABCC9	ATP binding cassette subfamily C member 9	449.694	411.612	460.126	479.742	866.575	205.686	417.488	199.02	435.718	561.544	271.479	517.596	843.585	112.18	418.946	433.834	458.957	376.139
ENSG00000069493	CLEC2D	C-type lectin domain family 2 member D	221.505	209.472	55.1428	61.7554	55.4054	109.921	88.9584	64.1701	98.7172	76.1101	75.6464	75.9347	107.172	96.8826	63.9444	64.1421	52.5523	64.5518
ENSG00000069509	FUNDC1	FUN14 domain containing 1	376.177	358.197	669.849	503.144	711.613	630.381	645.609	708.661	582.091	659.93	630.622	722.155	698.213	1126.9	497.223	525.965	559.39	491.587
ENSG00000069667	RORA	RAR related orphan receptor A	451.603	394.854	427.582	514.195	796.452	357.244	562.816	1072.29	1030.57	280.308	275.72	424.615	810.691	100.282	92.6092	90.9651	154.153	135.311
ENSG00000069702	TGFBR3	transforming growth factor beta receptor 3	548.989	457.696	220.571	235.97	451.034	60.7898	124.19	119.04	263.813	434.384	65.7487	463.357	629.24	59.4893	122.376	106.126	439.104	396.001
ENSG00000069849	ATP1B3	ATPase Na+/K+ transporting subunit beta 3	2635.15	2479.1	3998.3	3222.98	3707.83	2778.01	3212.19	4109.68	3337.66	2835.57	3624.66	3235.75	2535	3076.45	3802.49	3708.58	3770.92	3824.7
ENSG00000069869	NEDD4	NEDD4 E3 ubiquitin protein ligase	659.742	562.431	159.1	184.616	255.384	139.067	339.099	331.08	319.98	310.009	201.488	827.534	848.891	115.579	1160.92	1175.55	281.447	268.138
ENSG00000069943	PIGB	phosphatidylinositol glycan anchor biosynthesis class B	154.672	151.867	156.389	178.766	183.53	79.9427	88.0777	170.19	148.927	193.988	160.483	209.208	242.995	124.078	166.476	178.432	143.643	140.276
ENSG00000069956	MAPK6	mitogen-activated protein kinase 6	4717.49	4280.55	4597.64	3274.33	4066.24	5990.71	4550.97	7090.33	2820.25	4748.53	6292.08	3133.47	3016.75	2449.26	6264.35	6170.47	7137.77	7262.08
ENSG00000069966	GNB5	G protein subunit beta 5	357.082	328.87	1585.58	1591.99	1692.46	1164.17	1614.46	1466.61	1255.24	1024.7	1697.45	750.049	919.986	1206.78	592.037	584.276	571.069	580.967
ENSG00000069974	RAB27A	RAB27A, member RAS oncogene family	271.153	196.903	102.15	79.9569	105.616	76.6118	69.5814	117.18	124.248	167.999	60.7999	178.214	94.4391	91.7835	369.334	349.866	140.14	132.828
ENSG00000069998	HDHD5	haloacid dehalogenase like hydrolase domain containing 5	1082.7	1243.21	1043.19	954.283	1144.47	1217.46	1108.9	1017.42	1119.08	1085.03	1061.88	1135.92	1096.13	948.43	1310.86	1289.84	1563.72	1692
ENSG00000070010	UFD1	ubiquitin recognition factor in ER associated degradation 1	1503.75	1486.2	657.193	726.763	719.404	794.431	558.412	803.521	853.564	885.476	928.259	997.999	636.668	1924.05	1615.15	1668.86	1505.33	1510.76
ENSG00000070061	ELP1	elongator acetyltransferase complex subunit 1	2637.06	2514.71	2348.54	2444.86	1959.1	2714.72	2159.66	2166.9	2252.63	2479.15	2099.72	1811.59	1657.46	1694.6	2856.55	2643.82	2782.94	2862.63
ENSG00000070081	NUCB2	nucleobindin 2	807.731	717.44	2061.07	1916.37	2628.29	1313.23	1688.45	1575.42	1960.73	1847.06	1544.03	2013.05	2360.98	3686.64	1165.33	1069.42	952.949	991.864
ENSG00000070087	PFN2	profilin 2	7047.11	6472.67	11137	10174	15265.9	13234.7	13015.2	18366.6	11978.8	11039.7	13203.5	13694.6	15915.6	10750.6	10697.5	11130.4	12788.9	12720.4
ENSG00000070159	PTPN3	protein tyrosine phosphatase non-receptor type 3	85.9288	81.6939	132.885	193.067	250.19	30.8112	253.664	148.8	656.129	228.33	205.73	426.164	717.313	62.8887	41.8946	54.8123	50.2167	54.6208
ENSG00000070182	SPTB	spectrin beta, erythrocytic	34.3715	29.326	235.035	235.32	168.813	12.491	139.163	181.35	172.755	222.761	414.288	657.068	858.441	83.285	5.51245	12.8284	28.0279	33.5173
ENSG00000070193	FGF10	fibroblast growth factor 10	105.979	92.1675	43.391	55.2548	79.6452	29.1458	15.854	93.0001	14.4672	139.226	33.2278	35.6428	77.4613	217.561	212.781	225.08	656.32	621.932
ENSG00000070214	SLC44A1	solute carrier family 44 member 1	1394.91	1269.4	1920.96	2031.43	2896.66	1346.53	2083.04	1219.23	3273.84	1706.91	1168.63	3793.64	5687.57	2602.23	1351.65	1363.31	1154.98	1137.11
ENSG00000070269	TMEM260	transmembrane protein 260	606.275	585.473	390.519	380.283	244.13	472.994	256.306	300.39	314.874	486.362	291.274	314.587	252.545	390.93	401.306	379.021	423.922	399.725
ENSG00000070366	SMG6	SMG6 nonsense mediated mRNA decay factor	2057.52	2076.91	1676.88	1616.69	1085.6	1682.96	1422.45	899.311	1546.29	1545.41	1316.39	1906.12	1822.99	712.172	2310.82	2255.47	2510.83	2531.18
ENSG00000070367	EXOC5	exocyst complex component 5	3901.17	3696.13	3310.37	3219.08	3616.07	4551.74	3858.68	3898.57	3143.63	4077.46	3076.05	5224	4371.79	2462.86	6200.4	6131.98	5492.3	5303.18
ENSG00000070371	CLTCL1	clathrin heavy chain like 1	396.227	372.86	357.072	332.829	330.701	318.938	500.281	408.271	343.808	258.032	325.209	286.692	321.517	288.948	261.29	241.407	348.013	317.794
ENSG00000070404	FSTL3	follistatin like 3	288.339	314.207	243.171	239.871	352.344	177.373	215.79	312.48	275.727	265.457	200.074	230.904	330.006	1118.4	183.013	165.603	195.028	214.759
ENSG00000070413	DGCR2	DiGeorge syndrome critical region gene 2	3808.55	4153.82	4109.49	3839.88	3860.2	5002.25	4805.52	4249.18	4010.81	4530.41	3975.32	5112.42	5866.9	5348.94	5200.45	5264.31	5276.25	5439.73
ENSG00000070423	RNF126	ring finger protein 126	840.192	1130.1	969.066	971.834	745.375	699.499	863.161	987.661	1038.23	611.665	942.398	647.77	730.046	3377.29	1373.7	1523.08	1228.56	1351.86
ENSG00000070444	MNT	MAX network transcriptional repressor	930.895	1141.62	1186.93	1158.4	991.237	1177.49	1244.54	1504.74	1045.04	942.095	1290.23	808.937	1134.33	735.968	1313.07	1441.45	1274.1	1320.83
ENSG00000070476	ZXDC	ZXD family zinc finger C	1402.55	1457.92	831.661	822.971	620.713	806.089	703.741	659.371	642.513	724.902	864.631	523.795	542.229	341.639	1221.56	1240.86	1183.01	1294.76
ENSG00000070495	JMJD6	jumonji domain containing 6, arginine demethylase and lysine hydroxylase	434.418	458.743	805.446	786.568	1168.71	1381.51	1264.8	1674.93	823.778	838.139	922.603	720.605	470.073	729.169	531.4	531.796	390.055	407.173
ENSG00000070501	POLB	DNA polymerase beta	549.944	532.058	955.507	728.063	992.968	1548.06	1062.22	1315.02	736.124	909.609	855.44	488.152	450.973	1400.55	573.295	510.804	684.348	775.863
ENSG00000070540	WIPI1	WD repeat domain, phosphoinositide interacting 1	528.939	393.807	230.515	173.565	293.475	49.1314	183.202	392.461	200.839	496.572	168.967	292.891	389.429	76.4863	199.551	220.415	178.678	203.587
ENSG00000070610	GBA2	glucosylceramidase beta 2	2218.87	2303.14	1995.99	2238.79	2100.21	2376.63	2089.2	2668.17	2154.76	1913.89	1932.16	1284.69	1193.75	1857.77	1969.05	1891.61	1654.81	1631.18
ENSG00000070614	NDST1	N-deacetylase and N-sulfotransferase 1	8291.17	8335.92	5599.25	5399.37	4122.51	5652.61	6104.66	3375.91	5618.37	5325.85	5692.56	6748.89	6965.15	2648.12	6742.83	6688.27	7019.82	7156.56
ENSG00000070669	ASNS	asparagine synthetase (glutamine-hydrolyzing)	61.1049	74.3624	23.5035	42.2537	37.2255	58.2915	36.1118	129.27	44.2526	52.9058	36.7627	10.8478	10.6111	27.1951	25.3573	18.6595	52.5523	73.2415
ENSG00000070718	AP3M2	adaptor related protein complex 3 subunit mu 2	1068.38	1024.32	2162.32	1970.32	1822.32	2573.16	2580.68	1621.92	1950.52	2026.2	1834.6	1675.21	1712.64	1310.46	1356.06	1275.84	1508.84	1495.86
ENSG00000070729	CNGB1	cyclic nucleotide gated channel subunit beta 1	36.281	43.989	244.979	419.936	373.121	59.1243	99.5278	289.23	57.0177	296.087	78.4743	38.7422	47.7501	61.189	59.5345	76.9705	58.3915	64.5518
ENSG00000070748	CHAT	choline O-acetyltransferase	295.977	255.555	22.5995	28.6025	83.9738	21.6511	30.8272	100.44	23.8283	174.496	142.809	17.0466	20.1612	25.4954	50.7145	41.9839	21.0209	18.6207
ENSG00000070756	PABPC1	poly(A) binding protein cytoplasmic 1	14717.7	13072.1	9220.59	9198.95	15768.9	9589.79	12145	15140.4	9276.87	10223.8	8507.03	9660.76	14304.9	15016.8	22939.5	23585.6	17656.4	17174.5
ENSG00000070759	TESK2	testis associated actin remodelling kinase 2	41.0549	34.5628	21.6955	24.7021	24.2399	17.4875	31.708	53.0101	27.2323	20.4198	26.1581	6.19875	15.9167	42.4924	19.8448	29.1555	36.2027	31.0345
ENSG00000070761	CFAP20	cilia and flagella associated protein 20	1077.93	1099.73	1215.85	1148	1187.75	1151.67	1023.46	1711.2	977.811	903.111	1370.83	678.764	551.779	1432.84	1383.62	1413.46	1643.14	1494.62
ENSG00000070770	CSNK2A2	casein kinase 2 alpha 2	1128.53	1043.17	1140.82	1205.85	1551.35	1030.93	1042.84	1338.27	974.407	1038.62	991.886	1131.27	1176.78	606.791	1663.66	1713.18	1166.66	1160.69
ENSG00000070778	PTPN21	protein tyrosine phosphatase non-receptor type 21	1477.97	1479.92	925.675	991.986	846.663	570.424	604.213	398.041	1222.05	701.698	569.115	1232	1331.7	569.398	1066.11	1037.94	923.753	948.415
ENSG00000070785	EIF2B3	eukaryotic translation initiation factor 2B subunit gamma	652.104	611.657	578.547	468.691	612.922	655.364	627.994	681.691	414.442	615.378	649.71	605.928	454.157	1567.12	991.139	1046.1	878.208	893.795
ENSG00000070808	CAMK2A	calcium/calmodulin dependent protein kinase II alpha	200.5	225.182	701.488	930.881	907.263	372.233	550.485	1168.08	365.935	416.749	399.441	55.7888	93.378	195.465	59.5345	43.1501	112.112	88.1381
ENSG00000070814	TCOF1	treacle ribosome biogenesis factor 1	3231.88	3305.46	1356.87	1303.36	1172.17	1742.08	1564.26	1045.32	1172.69	1833.14	1020.87	1041.39	1003.81	2836.79	3397.87	3364.54	3744.06	3823.45
ENSG00000070831	CDC42	cell division cycle 42	121.255	123.588	101.246	113.76	85.7052	129.074	66.0583	152.52	94.4622	95.6017	161.19	61.9875	68.9724	127.477	54.022	45.4826	43.2097	39.7242
ENSG00000070882	OSBPL3	oxysterol binding protein like 3	1420.69	1322.81	303.737	369.882	422.466	153.224	248.379	334.801	326.788	177.281	135.032	320.786	442.484	163.171	1389.14	1436.78	2033.19	1932.83
ENSG00000070950	RAD18	RAD18 E3 ubiquitin protein ligase	1102.75	1016.98	367.92	378.983	369.658	250.654	376.092	543.121	439.122	375.91	279.962	980.953	378.818	283.849	1371.5	1212.87	1229.72	1163.17
ENSG00000070961	ATP2B1	ATPase plasma membrane Ca2+ transporting 1	4293.57	3752.68	3947.68	3241.18	2500.17	5494.39	4195.14	3422.41	2657.71	3332.14	4911.36	10668.1	6653.18	1978.44	4897.26	4985.59	5020.5	4651.46
ENSG00000071051	NCK2	NCK adaptor protein 2	1262.2	1476.78	1739.26	1468.48	1820.59	1787.05	1780.93	1548.45	1157.37	1405.25	1115.61	1309.49	1601.22	1171.09	1809.19	1872.95	1619.78	1745.38
ENSG00000071054	MAP4K4	mitogen-activated protein kinase kinase kinase kinase 4	15859.6	14967.8	10814.3	9446.62	7623.43	11845.7	9959.82	7370.26	8530.53	10971.9	9642.44	10934.6	12603.9	6669.6	17417.1	17100.3	13809.6	13593.1
ENSG00000071073	MGAT4A	alpha-1,3-mannosyl-glycoprotein 4-beta-N-acetylglucosaminyltransferase A	417.232	379.144	1323.43	1021.24	960.071	1714.6	2297.95	1483.35	2004.13	1129.59	1220.95	2202.11	1638.36	554.1	1102.49	1013.44	391.223	398.483
ENSG00000071082	RPL31	ribosomal protein L31	9032.07	8871.12	8670.07	7320.93	13518	9686.39	10183.5	13422.7	8479.47	8035.18	7517.97	9711.9	9326.13	41442	8543.2	8947.23	6720.86	6866.08
ENSG00000071127	WDR1	WD repeat domain 1	8846.85	8475.22	5307.27	5032.74	3823.84	3328.45	5227.41	2231.07	11508.2	6162.13	9679.91	10894.3	11488.7	5862.25	12388.7	12647.6	5110.42	5068.56
ENSG00000071189	SNX13	sorting nexin 13	1519.98	1420.22	1562.08	1773.35	1811.06	1497.26	1422.45	1550.31	1473.95	1716.19	1597.06	2470.2	2565.77	722.37	1254.63	1331.82	1406.07	1372.97
ENSG00000071205	ARHGAP10	Rho GTPase activating protein 10	360.901	326.776	59.6627	31.8528	35.4941	22.4839	59.8928	56.7301	85.9521	165.215	41.0046	182.863	176.145	71.3872	155.451	185.429	85.2515	60.8277
ENSG00000071242	RPS6KA2	ribosomal protein S6 kinase A2	2548.27	2685.43	2541.09	1954.07	1787.69	3246.01	4953.49	3478.21	2564.95	2481	2198.69	1058.44	1577.88	1444.74	3645.93	3617.61	3565.38	3609.94
ENSG00000071243	ING3	inhibitor of growth family member 3	951.9	927.959	407.695	549.948	342.821	570.424	465.05	457.561	663.788	608.881	803.831	824.434	660.013	428.323	695.671	745.214	861.858	876.415
ENSG00000071246	VASH1	vasohibin 1	2115.76	2316.76	1863.1	1929.37	2425.72	1967.76	1736.01	2095.29	1312.26	1257.67	1075.31	2228.45	2145.57	826.052	1322.99	1215.2	1880.21	1900.56
ENSG00000071282	LMCD1	LIM and cysteine rich domains 1	438.237	430.464	182.604	137.162	172.276	138.234	515.254	212.97	1414.38	149.436	141.395	206.109	153.861	362.035	380.359	372.024	178.678	160.138
ENSG00000071462	BUD23	BUD23 rRNA methyltransferase and ribosome maturation factor	1185.82	1273.59	1101.95	1038.14	843.201	846.06	954.762	574.741	1186.31	1095.24	1022.99	1431.91	1177.84	3397.69	1826.83	1881.11	1531.02	1540.55
ENSG00000071537	SEL1L	SEL1L adaptor subunit of SYVN1 ubiquitin ligase	3195.6	3032.1	4288.48	4196.11	3855.87	4490.11	4482.27	4032.49	4597.16	5105.87	4618.67	4932.66	5616.48	1788.08	4336.09	4194.89	4173.82	4215.73
ENSG00000071539	TRIP13	thyroid hormone receptor interactor 13	1211.6	1164.66	201.588	279.524	164.485	229.003	240.452	134.85	278.281	361.059	253.097	519.146	241.934	253.255	1529.15	1567.4	1297.46	1318.35
ENSG00000071553	ATP6AP1	ATPase H+ transporting accessory protein 1	3036.15	3196.54	5763.78	5845.96	6807.94	5745.88	6434.95	8212.84	6922.97	6476.78	6695.76	7052.63	7950.93	6654.3	4316.25	4299.85	4176.16	4277.8
ENSG00000071564	TCF3	transcription factor 3	7877.76	9321.49	4170.96	4599.15	5168.28	2976.2	3601.5	3514.48	4109.53	3675.56	2702.77	4179.51	5370.3	5415.23	10643.4	11005.6	10698.5	11302.8
ENSG00000071575	TRIB2	tribbles pseudokinase 2	5381.05	5352	7802.25	5208.9	5040.16	11381	10985	11619.4	6475.34	8548.46	11275.5	5467.3	3928.24	3339.9	14606.9	14668.7	6771.07	6707.18
ENSG00000071626	DAZAP1	DAZ associated protein 1	2986.5	3117.99	1554.85	1375.52	1100.32	1489.77	1121.23	1432.2	1261.2	1240.04	1093.69	771.745	741.719	2430.56	3015.31	3106.81	2788.78	2796.83
ENSG00000071655	MBD3	methyl-CpG binding domain protein 3	2413.64	3039.43	1992.37	1998.92	1363.49	1956.93	1633.84	1205.28	2234.75	1800.65	1805.61	2268.74	1839.97	7257.7	3053.9	3090.48	3229.05	3366.63
ENSG00000071794	HLTF	helicase like transcription factor	1556.27	1491.44	1861.29	1573.79	1131.48	876.871	1063.98	1552.17	851.011	1484.15	1235.79	1624.07	1958.82	261.753	1841.16	1710.84	2200.19	2115.31
ENSG00000071859	FAM50A	family with sequence similarity 50 member A	1203	1209.7	1627.16	1611.49	1342.71	1333.21	1365.2	1623.78	1576.07	1404.32	1688.26	1517.15	1356.1	11648	2147.65	2040.88	1657.15	1669.66
ENSG00000071889	FAM3A	FAM3 metabolism regulating signaling molecule A	520.346	540.437	880.476	899.678	971.325	767.783	918.65	1002.54	1167.59	600.527	722.529	770.195	897.702	3333.1	624.009	685.737	912.075	1005.52
ENSG00000071967	CYBRD1	cytochrome b reductase 1	440.146	373.907	555.948	775.517	2008.44	497.144	1110.66	616.591	2234.75	1569.54	388.836	1689.16	2810.89	435.122	199.551	165.603	274.44	239.587
ENSG00000071994	PDCD2	programmed cell death 2	1406.37	1499.82	1269.19	1216.26	1112.44	1424.81	1176.72	1045.32	1488.42	1423.82	1302.25	1431.91	1148.13	2428.86	1650.43	1580.23	1611.6	1775.18
ENSG00000072041	SLC6A15	solute carrier family 6 member 15	289.294	261.84	1336.08	1543.23	2479.39	1432.31	1895.43	2208.75	1102.06	948.592	1116.31	461.807	605.896	441.921	1171.95	1141.73	353.852	377.38
ENSG00000072042	RDH11	retinol dehydrogenase 11	2129.12	2027.69	3121.44	2733.49	3721.68	3798.11	3841.95	3684.67	3970.82	3865.84	4046.73	6955	5788.38	5750.07	2803.63	2670.64	2305.3	2213.38
ENSG00000072110	ACTN1	actinin alpha 1	9685.13	9120.4	2179.5	2018.43	2519.21	1351.53	2635.28	1354.08	8370.54	3293.15	2294.13	7889.46	9030.08	1222.08	11419.6	11630.7	4574.39	4596.84
ENSG00000072121	ZFYVE26	zinc finger FYVE-type containing 26	1696.62	1633.88	689.737	869.775	597.339	990.124	821.765	566.371	843.352	1066.47	795.347	1532.64	1541.8	705.373	1165.33	1173.22	1190.02	1173.11
ENSG00000072133	RPS6KA6	ribosomal protein S6 kinase A6	603.411	578.142	706.008	569.449	554.919	756.957	786.534	708.661	457.844	638.582	494.176	375.025	366.084	445.32	467.456	453.659	446.111	465.518
ENSG00000072134	EPN2	epsin 2	804.866	782.377	1176.98	1250.71	1524.51	1213.3	1437.43	1169.01	1226.31	1032.13	878.063	1332.73	1799.65	270.251	1245.81	1100.91	738.068	770.898
ENSG00000072135	PTPN18	protein tyrosine phosphatase non-receptor type 18	459.242	505.874	582.163	691.01	683.91	592.076	839.38	716.101	662.937	575.467	854.026	424.615	429.751	883.841	245.855	290.389	552.383	615.725
ENSG00000072163	LIMS2	LIM zinc finger domain containing 2	254.922	238.798	39.7751	70.8561	73.5853	24.1494	45.8004	29.76	140.417	148.508	202.195	72.8354	196.306	409.626	27.5623	12.8284	19.8531	26.069
ENSG00000072182	ASIC4	acid sensing ion channel subunit family member 4	191.908	255.555	700.584	281.474	132.453	4393.52	2282.09	399.901	538.69	1763.53	1107.83	57.3385	48.8112	1252.68	105.839	125.952	70.0698	63.3105
ENSG00000072195	SPEG	striated muscle enriched protein kinase	1032.1	1264.16	1675.07	2097.73	2062.12	1743.75	1353.75	2307.33	2214.33	1232.61	1247.1	936.012	1247.87	1890.06	517.068	451.327	583.915	696.415
ENSG00000072201	LNX1	ligand of numb-protein X 1	10.5024	10.4736	110.286	85.1574	109.945	16.6547	162.063	204.6	82.548	48.2649	114.53	30.9938	14.8556	61.189	241.445	227.413	43.2097	43.4484
ENSG00000072210	ALDH3A2	aldehyde dehydrogenase 3 family member A2	1166.72	1151.05	1872.14	1899.46	2617.04	1670.47	1950.04	1598.67	2195.61	1565.83	1718.66	3460.45	5101.84	1657.2	1447.57	1339.99	1575.4	1580.28
ENSG00000072274	TFRC	transferrin receptor	2782.18	2644.58	2854.77	2640.53	1745.27	1576.37	1662.91	2638.41	2444.1	2829.07	3600.63	1416.42	3620.52	1803.38	5000.89	4941.27	4563.88	4369.66
ENSG00000072310	SREBF1	sterol regulatory element binding transcription factor 1	2371.63	2827.87	1254.72	1411.92	817.229	1836.18	987.351	781.201	1168.44	1343.06	1257.71	1589.98	1733.86	3231.12	3724.21	3861.35	3027.01	3241.25
ENSG00000072364	AFF4	ALF transcription elongation factor 4	6012.15	5675.63	8159.32	8203.71	6662.5	7301.43	7441.68	7134.97	6471.09	7576.67	6993.4	7801.13	7866.04	3462.28	8964.35	8765.3	5820.46	5514.22
ENSG00000072401	UBE2D1	ubiquitin conjugating enzyme E2 D1	844.966	918.533	1179.69	948.432	1088.2	1541.4	1416.29	1519.62	896.965	1145.36	1212.46	861.627	860.563	783.559	1005.47	1050.76	1300.96	1252.55
ENSG00000072415	PALS1	protein associated with LIN7 1, MAGUK p55 family member	1773.95	1721.86	1297.21	1629.69	1995.46	1476.44	1584.52	1071.36	1909.67	1515.7	1092.28	2443.86	2598.67	1165.99	1793.75	1671.19	1626.79	1567.86
ENSG00000072422	RHOBTB1	Rho related BTB domain containing 1	1556.27	1443.26	791.886	889.277	948.817	763.619	710.787	609.151	674.852	794.515	439.032	288.242	300.295	426.623	1305.35	1224.53	984.48	1034.07
ENSG00000072501	SMC1A	structural maintenance of chromosomes 1A	8814.38	8538.06	3767.79	3368.59	2577.22	3953	3271.2	2736.06	2632.18	4370.76	2650.45	5718.35	3764.83	1706.49	9314.94	8862.1	9974.43	9913.67
ENSG00000072506	HSD17B10	hydroxysteroid 17-beta dehydrogenase 10	1441.69	1391.94	845.221	841.823	579.159	995.12	590.12	456.631	928.453	1355.13	1029.36	2166.46	1573.63	6304.17	1991.1	1951.08	2057.72	2150.07
ENSG00000072518	MARK2	microtubule affinity regulating kinase 2	1532.4	1639.12	1366.82	1496.43	1483.83	1578.87	1487.63	1481.49	1537.78	1483.22	1234.38	1323.43	1532.25	912.736	2147.65	2170.33	2036.69	2141.38
ENSG00000072571	HMMR	hyaluronan mediated motility receptor	1495.16	1394.03	135.597	154.063	282.221	136.569	65.1775	196.23	91.9092	310.009	56.558	134.823	214.345	171.669	1991.1	1951.08	3048.03	2902.35
ENSG00000072609	CHFR	checkpoint with forkhead and ring finger domains	1304.21	1301.87	765.671	884.077	669.193	1080.06	905.438	715.171	896.114	1033.98	1032.89	650.869	738.535	657.782	1475.13	1530.08	1197.03	1118.48
ENSG00000072657	TRHDE	thyrotropin releasing hormone degrading enzyme	91.6574	96.357	183.508	126.761	87.4366	128.241	268.637	252.03	528.478	116.021	197.953	13.9472	127.334	20.3963	19.8448	17.4933	45.5453	53.3794
ENSG00000072682	P4HA2	prolyl 4-hydroxylase subunit alpha 2	618.687	516.348	249.498	300.326	945.354	112.419	296.822	1001.61	248.495	1534.27	275.013	368.826	831.913	152.973	163.169	179.598	221.888	213.518
ENSG00000072736	NFATC3	nuclear factor of activated T cells 3	1293.71	1119.63	491.765	484.292	464.02	422.197	379.615	318.99	491.884	528.13	263.702	613.677	623.935	212.462	1375.91	1331.82	1480.81	1504.55
ENSG00000072756	TRNT1	tRNA nucleotidyl transferase 1	1019.69	993.943	536.964	607.803	572.234	775.278	532.87	446.401	628.897	900.327	787.57	1035.19	743.841	470.815	606.37	614.598	628.292	512.691
ENSG00000072778	ACADVL	acyl-CoA dehydrogenase very long chain	3033.29	3319.08	3282.35	4543.89	4773.52	2776.34	2694.3	2936.01	5403.07	3642.15	2927.58	4718.8	4415.29	5809.56	2808.04	2880.56	2847.17	3033.94
ENSG00000072786	STK10	serine/threonine kinase 10	1001.55	956.238	361.592	373.132	273.564	430.525	500.281	236.22	692.723	528.13	458.12	447.86	476.44	504.809	2504.86	2516.7	564.062	559.863
ENSG00000072803	FBXW11	F-box and WD repeat domain containing 11	2601.73	2408.92	4903.19	4463.29	4985.62	4673.32	5662.51	5015.5	5193.72	4689.12	4651.9	6910.06	7147.66	2491.75	3519.15	3530.15	3021.17	2979.32
ENSG00000072832	CRMP1	collapsin response mediator protein 1	10881.4	11972.4	26909.7	22986	21616.8	40456.8	38622.1	35866.4	18632.9	24893.6	33164.2	12242.5	10290.7	35912.9	20320	20383.2	14253.4	14611.1
ENSG00000072840	EVC	EvC ciliary complex subunit 1	915.619	955.191	666.233	754.715	719.404	579.585	936.266	331.08	818.672	566.185	494.176	773.295	985.775	249.855	654.879	637.922	636.467	624.415
ENSG00000072849	DERL2	derlin 2	1392.05	1239.02	1323.43	1214.96	999.028	1205.8	1177.6	1527.06	1319.07	1294.8	1281.75	2014.6	1651.09	1081.01	1550.1	1551.07	1457.45	1332
ENSG00000072952	IRAG1	inositol 1,4,5-triphosphate receptor associated 1	206.229	205.282	224.187	235.32	277.893	118.249	251.902	243.66	146.374	180.065	154.121	158.068	267.401	163.171	121.274	113.123	157.657	144
ENSG00000072954	TMEM38A	transmembrane protein 38A	75.4264	84.836	505.325	411.486	443.243	366.404	425.415	378.511	405.932	236.684	553.562	491.251	567.696	737.668	132.299	103.794	119.119	106.759
ENSG00000072958	AP1M1	adaptor related protein complex 1 subunit mu 1	2304.8	2431.97	3737.96	3075.42	2707.07	2829.64	3190.17	3568.42	2618.56	2618.37	3165.84	2397.37	2295.19	6363.66	3741.85	3731.9	2885.71	2914.76
ENSG00000073008	PVR	PVR cell adhesion molecule	858.333	819.034	684.313	614.303	926.309	778.609	994.397	1269.45	982.066	908.68	839.18	1163.82	1034.59	362.035	767.333	770.871	318.817	305.38
ENSG00000073050	XRCC1	X-ray repair cross complementing 1	1122.8	1189.8	970.874	852.224	1223.25	1105.87	1035.79	1146.69	965.897	870.625	599.515	915.866	686.541	1939.35	1137.77	1099.74	1457.45	1436.28
ENSG00000073060	SCARB1	scavenger receptor class B member 1	841.147	821.129	739.456	754.065	1030.19	749.463	877.254	951.391	745.485	597.743	703.44	980.953	1047.32	1420.94	648.264	669.41	611.943	708.829
ENSG00000073111	MCM2	minichromosome maintenance complex component 2	5019.2	5432.65	1024.21	1380.07	746.241	488.816	523.181	407.341	744.634	1084.1	580.427	2219.15	796.896	795.457	5478.27	5607.18	8505.3	8463.74
ENSG00000073150	PANX2	pannexin 2	63.0144	129.872	278.426	304.226	472.677	148.227	317.96	423.151	254.452	180.994	298.344	113.127	273.767	326.341	255.778	281.059	79.4124	72.0001
ENSG00000073169	SELENOO	selenoprotein O	490.749	634.699	276.618	339.979	342.821	285.629	262.471	319.92	377.849	226.474	248.855	227.804	283.317	1128.6	296.57	303.217	244.076	268.138
ENSG00000073331	ALPK1	alpha kinase 1	46.7834	49.2258	237.747	414.086	388.703	30.8112	46.6812	35.3401	89.3561	93.7454	48.0743	69.736	108.234	93.4832	38.5872	34.9866	42.0419	37.2414
ENSG00000073350	LLGL2	LLGL scribble cell polarity complex component 2	134.622	151.867	49.7189	53.3046	98.6908	3.33095	81.9122	15.81	279.983	30.6297	36.0557	30.9938	114.6	56.0899	50.7145	65.3083	35.0349	26.069
ENSG00000073417	PDE8A	phosphodiesterase 8A	523.211	557.195	470.974	505.744	328.104	396.383	343.503	315.27	492.735	446.451	351.367	244.851	231.323	358.636	533.605	517.801	328.16	348.828
ENSG00000073464	CLCN4	chloride voltage-gated channel 4	461.151	474.453	2110.79	2073.68	1990.26	2832.97	3231.57	2799.3	1901.16	1842.42	1839.55	1476.85	1534.37	795.457	357.207	426.836	889.886	967.036
ENSG00000073536	NLE1	notchless homolog 1	877.428	992.896	903.076	881.476	569.637	816.082	867.565	672.391	758.251	809.366	1078.14	674.115	540.107	1048.71	845.61	856.005	990.319	952.14
ENSG00000073578	SDHA	succinate dehydrogenase complex flavoprotein subunit A	232.008	252.413	209.723	199.567	249.324	168.213	200.817	266.91	167.649	205.126	219.162	271.196	316.212	491.212	262.393	236.743	255.755	256.966
ENSG00000073584	SMARCE1	SWI/SNF related, matrix associated, actin dependent regulator of chromatin, subfamily e, member 1	807.731	790.755	663.521	475.841	245.861	486.318	288.014	422.221	291.897	529.986	653.952	455.608	294.99	703.674	589.832	538.793	664.495	681.518
ENSG00000073605	GSDMB	gasdermin B	250.148	276.503	175.372	239.221	252.787	209.85	97.7662	361.771	203.392	111.381	111.702	54.2391	84.8891	161.471	49.6121	67.6407	47.881	44.6897
ENSG00000073614	KDM5A	lysine demethylase 5A	4024.33	3633.29	1915.53	1921.57	1471.71	2252.55	1875.17	1756.77	1579.48	1992.79	1502.32	2274.94	2301.56	1096.3	3260.06	3214.1	3679.83	3545.39
ENSG00000073670	ADAM11	ADAM metallopeptidase domain 11	138.441	139.299	418.543	520.695	276.161	222.341	382.257	378.511	449.334	262.673	639.106	94.531	91.2558	603.392	51.817	52.4799	128.461	124.138
ENSG00000073711	PPP2R3A	protein phosphatase 2 regulatory subunit B''alpha	1141.9	1065.16	2328.65	1651.79	1573.86	3430.87	3354	2114.82	1779.46	2122.73	2159.1	1472.2	1492.99	822.652	1227.07	1188.38	1256.58	1236.42
ENSG00000073712	FERMT2	FERM domain containing kindlin 2	3256.7	2980.78	1673.27	1618.64	2022.3	2344.99	3140.85	1262.01	3037.26	4040.33	3325.61	6290.19	5913.59	970.526	3568.76	3576.79	2941.76	2812.97
ENSG00000073792	IGF2BP2	insulin like growth factor 2 mRNA binding protein 2	4409.1	4173.72	2264.47	2074.33	3098.37	2652.27	2952.36	1731.66	2216.88	3308	1735.62	2428.36	2745.1	2359.18	5823.35	5909.23	4517.16	4512.42
ENSG00000073803	MAP3K13	mitogen-activated protein kinase kinase kinase 13	931.85	858.834	1019.69	789.168	935.831	1508.92	1484.11	1964.16	1424.59	1230.76	1630.99	1453.61	1446.3	1167.69	675.826	623.927	999.662	986.898
ENSG00000073849	ST6GAL1	ST6 beta-galactoside alpha-2,6-sialyltransferase 1	1226.87	1117.53	1079.35	548.648	492.588	960.145	824.407	1202.49	228.071	723.974	517.506	41.8416	89.1336	283.849	875.377	904.986	1562.56	1562.9
ENSG00000073910	FRY	FRY microtubule binding protein	750.445	694.398	2108.08	1938.47	1045.78	3628.23	3861.33	2351.04	2281.56	2433.67	2911.32	1540.39	2020.36	640.785	739.771	712.56	297.796	254.483
ENSG00000073921	PICALM	phosphatidylinositol binding clathrin assembly protein	4648.75	4097.27	5018.9	3992	4346.72	4916.48	5207.15	5077.81	4906.93	4845.99	4662.5	5341.78	5350.14	3130.84	5810.12	5789.11	4080.4	3972.42
ENSG00000074047	GLI2	GLI family zinc finger 2	3343.58	3911.88	341.704	501.193	368.792	856.886	735.449	381.301	691.021	723.974	846.956	898.819	938.025	1167.69	3050.59	3118.47	3826.98	3964.97
ENSG00000074054	CLASP1	cytoplasmic linker associated protein 1	5015.38	4868.12	5812.59	5619.74	3971.01	6648.57	5882.71	4324.51	4712.9	5283.16	4786.93	4999.3	4385.58	2167.11	5652.47	5689.98	5597.41	5511.73
ENSG00000074071	MRPS34	mitochondrial ribosomal protein S34	1012.05	1112.29	829.854	851.574	975.654	733.641	656.179	933.721	950.579	685.919	818.677	942.211	900.886	3414.69	1278.89	1243.19	1185.35	1183.04
ENSG00000074181	NOTCH3	notch receptor 3	9465.53	11215.1	4009.15	3753.43	4499.09	3779.79	4599.42	3590.74	6340.88	5874.4	2862.54	10489.8	11783.7	3951.79	10437.3	10743.2	9724.51	10044
ENSG00000074201	CLNS1A	chloride nucleotide-sensitive channel 1A	2500.53	2416.26	2635.1	2635.33	4240.24	3278.48	3327.57	3002.04	3559.78	3214.26	2716.91	4858.27	4773.95	5044.69	3080.36	3120.8	3511.66	3336.83
ENSG00000074211	PPP2R2C	protein phosphatase 2 regulatory subunit Bgamma	67.7883	61.7941	2524.82	1977.47	1547.02	369.735	1117.71	1692.6	817.821	1414.53	2600.96	375.025	375.634	827.751	73.8668	92.1313	54.888	47.1725
ENSG00000074219	TEAD2	TEA domain transcription factor 2	4006.19	4000.91	868.725	1081.04	1038.85	760.288	595.405	503.131	761.655	1292.94	787.57	1453.61	1168.29	946.73	4225.84	4229.88	5405.88	5378.91
ENSG00000074266	EED	embryonic ectoderm development	761.902	779.235	438.43	513.545	532.411	586.246	594.524	595.201	631.45	549.478	578.306	763.997	658.952	610.19	751.898	805.858	923.753	950.898
ENSG00000074276	CDHR2	cadherin related family member 2	191.908	245.082	238.651	187.866	95.228	257.316	189.367	158.1	91.9092	145.723	287.739	77.4844	30.7723	188.666	106.942	146.944	109.776	103.035
ENSG00000074317	SNCB	synuclein beta	12.4119	12.5683	940.139	1082.99	902.934	48.2987	368.165	1182.96	235.73	127.16	1127.63	144.121	161.289	593.193	22.0498	15.1609	16.3496	12.4138
ENSG00000074319	TSG101	tumor susceptibility 101	1408.28	1324.91	2598.94	2205.64	2757.28	2645.6	2363.12	2667.24	2264.54	2664.78	2878.1	2724.35	2246.38	3487.77	2467.37	2362.76	1841.67	1719.31
ENSG00000074356	NCBP3	nuclear cap binding subunit 3	4107.4	3826	2035.76	1968.37	1345.31	2260.05	1490.27	1434.99	1537.78	1835	1891.16	996.45	1087.64	1543.32	3064.92	2938.87	3010.66	2963.18
ENSG00000074370	ATP2A3	ATPase sarcoplasmic/endoplasmic reticulum Ca2+ transporting 3	102.16	129.872	103.958	138.462	193.053	43.3023	147.09	85.5601	57.8687	43.6241	137.153	13.9472	56.239	373.933	28.6647	24.4906	33.8671	29.7932
ENSG00000074410	CA12	carbonic anhydrase 12	379.041	368.67	779.231	1216.91	1480.36	144.063	1196.98	2694.21	799.099	1325.43	2006.4	4339.13	3816.83	764.863	951.449	946.97	1295.12	1310.9
ENSG00000074527	NTN4	netrin 4	220.551	217.851	290.178	191.117	180.933	420.532	694.052	269.7	323.384	603.312	425.599	43.3913	157.045	152.973	154.349	158.606	185.685	203.587
ENSG00000074582	BCS1L	BCS1 homolog, ubiquinol-cytochrome c reductase complex chaperone	593.863	616.894	500.805	505.094	482.2	670.353	582.193	563.581	577.836	631.157	562.752	660.167	598.468	2257.19	649.367	613.431	558.222	628.139
ENSG00000074590	NUAK1	NUAK family kinase 1	2744.95	2710.56	1805.25	1125.25	933.234	3170.23	2591.25	1203.42	1704.57	1576.96	2013.47	688.062	678.052	380.732	2619.52	2619.33	2773.59	2805.52
ENSG00000074603	DPP8	dipeptidyl peptidase 8	1424.51	1190.85	1643.44	1760.35	1495.08	1166.66	1482.35	1176.45	1747.98	1405.25	1700.28	2667.01	2415.09	656.082	1477.34	1470.6	1075.57	1015.45
ENSG00000074621	SLC24A1	solute carrier family 24 member 1	362.81	355.054	228.707	245.721	193.053	211.515	245.737	132.06	322.533	338.783	245.32	376.574	484.929	112.18	238.138	226.247	314.146	324.001
ENSG00000074657	ZNF532	zinc finger protein 532	6453.25	6287.29	5886.72	6209.99	6360.36	7772.76	7040.05	4787.65	5251.59	5615.44	4470.91	4748.25	6284.98	2382.97	6048.26	6121.49	5896.37	5736.42
ENSG00000074695	LMAN1	lectin, mannose binding 1	3095.35	2728.37	2518.49	2011.92	3505.26	1691.29	1887.5	2471.01	2055.19	3055.54	1409.71	3077.68	3602.48	829.451	2933.73	2867.73	3095.92	2947.04
ENSG00000074696	HACD3	3-hydroxyacyl-CoA dehydratase 3	7925.5	7220.49	9028.95	8608.7	9946.13	8651.3	9130.13	6557.44	9733.86	9430.23	9520.84	17750.1	15740.6	10262.8	10600.4	10676.7	9642.77	9233.4
ENSG00000074755	ZZEF1	zinc finger ZZ-type and EF-hand domain containing 1	2735.4	2697.99	1772.7	1958.62	1268.26	1848.67	1925.38	2045.07	1697.77	1553.76	1794.3	1506.3	1410.22	973.925	1757.37	1833.3	1677	1714.35
ENSG00000074800	ENO1	enolase 1	30302.3	30134.6	15390.3	16941.8	30842.6	18629.1	23493.8	33617.7	22945.8	19327.3	25331.6	30970.5	25246	63084.2	61704.2	59698.8	52923.7	51836.4
ENSG00000074842	MYDGF	myeloid derived growth factor	1290.84	1527.05	973.586	772.267	1115.9	670.353	883.419	1158.78	1142.06	993.144	1037.13	1176.21	1225.59	7002.74	1655.94	1835.63	1361.69	1386.62
ENSG00000074855	ANO8	anoctamin 8	819.188	1095.54	1053.14	1222.11	950.548	1494.76	936.266	1256.43	1069.72	950.448	1050.57	379.674	484.929	848.148	846.712	867.667	891.054	989.381
ENSG00000074935	TUBE1	tubulin epsilon 1	761.902	837.887	339.896	445.289	445.84	877.704	378.734	490.111	456.142	566.185	510.436	373.475	292.867	258.354	292.16	271.729	395.894	384.828
ENSG00000074964	ARHGEF10L	Rho guanine nucleotide exchange factor 10 like	1448.38	1727.09	1460.83	1456.78	1012.88	1536.4	1178.48	927.211	1114.82	1316.15	1735.62	1602.38	1624.57	1213.58	1525.85	1426.29	1796.12	1873.24
ENSG00000075035	WSCD2	WSC domain containing 2	310.298	292.213	265.77	222.969	177.47	58.2915	37.8734	429.661	22.9773	90.9609	365.506	15.4969	11.6723	390.93	171.988	184.263	866.529	762.208
ENSG00000075043	KCNQ2	potassium voltage-gated channel subfamily Q member 2	1412.1	2099.95	5688.75	5188.1	5049.68	5548.52	6523.91	5473.06	3507.87	4248.24	5227.38	5383.62	6450.51	6159.69	1303.14	1488.1	1483.14	1932.83
ENSG00000075089	ACTR6	actin related protein 6	491.704	499.59	1011.55	716.362	1263.07	1231.62	1270.96	1244.34	874.839	945.807	829.989	1097.18	1089.76	739.367	650.469	641.421	573.404	562.346
ENSG00000075131	TIPIN	TIMELESS interacting protein	467.834	395.901	239.555	213.218	165.35	174.875	212.267	147.87	257.856	167.071	200.074	370.376	249.362	302.546	682.441	634.423	588.586	566.07
ENSG00000075142	SRI	sorcin	1566.77	1531.24	3186.53	2864.8	4570.08	3736.49	3302.91	2850.45	4631.2	3322.86	2673.78	11721.8	10039.2	6312.67	3523.56	3488.16	2126.62	2119.04
ENSG00000075151	EIF4G3	eukaryotic translation initiation factor 4 gamma 3	5996.87	5560.42	6020.51	5494.28	4575.27	6982.49	5599.1	4249.18	5148.62	6576.1	5365.94	5086.08	5234.47	3317.8	6857.49	7005.48	6054.03	5896.56
ENSG00000075188	NUP37	nucleoporin 37	533.713	482.832	246.787	296.426	390.435	208.184	258.068	212.97	266.366	297.943	197.246	419.966	418.079	535.404	601.96	570.281	680.845	589.656
ENSG00000075213	SEMA3A	semaphorin 3A	2680.02	2372.27	1466.26	1175.95	1338.39	3874.72	4416.21	954.181	4833.74	4584.24	2202.23	5755.54	5610.11	1177.89	2498.24	2589.01	1602.26	1471.04
ENSG00000075218	GTSE1	G2 and S-phase expressed 1	2161.59	2342.94	216.051	344.53	493.454	174.042	86.3161	356.191	161.692	330.429	112.409	212.307	290.745	195.465	2081.5	2124.85	2431.42	2452.97
ENSG00000075223	SEMA3C	semaphorin 3C	1997.37	1839.16	1276.42	1200.65	979.983	2382.46	2204.58	980.221	879.094	774.095	1129.75	147.22	196.306	287.248	1135.56	1193.04	972.802	927.312
ENSG00000075234	TTC38	tetratricopeptide repeat domain 38	746.626	749.908	453.798	501.193	470.08	707.826	911.604	527.311	1180.35	577.323	597.394	650.869	664.257	921.235	766.231	777.868	1907.07	1973.8
ENSG00000075239	ACAT1	acetyl-CoA acetyltransferase 1	714.164	687.067	882.284	869.125	893.412	1050.91	1089.52	786.781	1092.7	985.719	1032.89	1754.25	1581.06	1577.32	1044.06	971.461	885.215	878.898
ENSG00000075240	GRAMD4	GRAM domain containing 4	1044.51	1196.08	1559.37	1601.09	1505.47	1376.51	1591.56	1036.95	1303.75	1144.44	1116.31	960.807	1729.62	1352.96	638.342	748.713	1021.85	960.829
ENSG00000075275	CELSR1	cadherin EGF LAG seven-pass G-type receptor 1	2368.77	2607.92	4296.62	4471.09	3311.34	1338.21	1864.6	1030.44	3001.51	1753.32	819.384	5797.39	6647.88	2304.79	5685.54	5799.61	2537.69	2764.56
ENSG00000075292	ZNF638	zinc finger protein 638	5570.09	5161.38	4352.66	4131.76	2967.65	5628.47	4465.54	2975.07	3483.19	4822.78	3503.77	4336.03	3547.3	2529.15	4821.19	4649.72	5083.56	4832.7
ENSG00000075303	SLC25A40	solute carrier family 25 member 40	729.44	658.788	365.208	365.332	569.637	403.044	487.95	1087.17	299.556	361.987	316.018	401.369	393.673	156.372	605.267	619.262	938.935	850.346
ENSG00000075336	TIMM21	translocase of inner mitochondrial membrane 21	585.27	580.236	548.716	589.601	627.639	605.399	548.724	631.471	577.836	773.167	697.785	1354.43	802.202	696.875	730.951	703.23	547.712	583.449
ENSG00000075340	ADD2	adducin 2	2834.69	2887.57	6609.9	6478.46	7553.31	5745.88	7613.43	8357.92	4943.52	4599.09	6094.83	4401.12	4597.81	2466.26	4024.09	3833.36	4072.22	4116.42
ENSG00000075391	RASAL2	RAS protein activator like 2	2966.45	2864.52	2357.58	1946.92	1356.57	3871.39	2493.48	2188.29	1383.74	2633.22	1997.21	1369.92	1329.58	863.445	2158.68	2183.16	2062.39	1958.9
ENSG00000075399	VPS9D1	VPS9 domain containing 1	464.97	578.142	633.69	705.311	505.574	677.015	629.755	627.751	765.91	521.633	733.133	503.649	494.479	1772.78	470.763	506.139	454.286	496.553
ENSG00000075407	ZNF37A	zinc finger protein 37A	865.016	752.003	853.357	925.03	397.36	985.96	819.122	212.97	920.794	797.3	702.026	547.04	493.418	333.14	667.006	689.236	741.572	671.587
ENSG00000075413	MARK3	microtubule affinity regulating kinase 3	3511.62	3393.44	3801.24	3478.45	3565.86	4157.02	4232.13	3973.9	3766.57	3284.8	3630.32	2994	3347.81	3243.02	3688.93	3904.5	3575.89	3602.49
ENSG00000075415	SLC25A3	solute carrier family 25 member 3	12618.2	12529.5	9099.46	8407.83	10312.3	10073.6	9568.76	11851.9	9195.17	10154.2	12349.4	10074.5	9348.41	19599.2	13986.2	13859.4	14569.8	14869.3
ENSG00000075420	FNDC3B	fibronectin type III domain containing 3B	3466.75	2946.22	1825.14	1742.8	1733.15	949.32	1387.22	1122.51	2954.71	2560.83	1254.17	3561.18	3850.78	973.925	4231.36	4266.03	1924.58	1842.21
ENSG00000075426	FOSL2	FOS like 2, AP-1 transcription factor subunit	642.556	606.42	697.872	395.234	1121.96	17.4875	564.578	490.111	2461.12	1235.4	2419.98	954.608	1643.67	273.651	1320.78	1259.52	158.825	152.69
ENSG00000075429	CACNG5	calcium voltage-gated channel auxiliary subunit gamma 5	136.531	131.967	622.842	639.655	658.805	410.539	2260.07	1421.97	2250.07	5397.32	2652.57	1816.24	1482.38	1011.32	80.4818	85.134	56.0558	68.276
ENSG00000075461	CACNG4	calcium voltage-gated channel auxiliary subunit gamma 4	3101.07	3264.62	6301.64	5753.65	4459.27	8848.66	10417.8	3979.48	9287.93	12361.4	8425.73	8527.94	7805.55	9474.1	3623.88	3591.96	3654.14	3649.66
ENSG00000075539	FRYL	FRY like transcription coactivator	3319.72	2932.6	1927.29	2244.64	1600.7	2474.89	1927.14	1512.18	2384.53	2619.3	1527.77	4755.99	4513.98	1295.17	3519.15	3498.66	3190.51	3094.76
ENSG00000075618	FSCN1	fascin actin-bundling protein 1	12474.9	14609.6	10065.8	9022.13	9259.62	6162.25	7480.44	9561.34	6376.62	6221.54	7469.19	4291.09	4663.6	14537.5	15546.2	16534.7	12640.6	13399.5
ENSG00000075624	ACTB	actin beta	129207	124769	93506.8	86564.1	68414.4	85490.4	96097.1	66576.9	126808	101116	127488	131201	146202	156175	215675	227553	116183	117873
ENSG00000075651	PLD1	phospholipase D1	228.189	179.098	114.805	100.109	189.59	69.9499	174.394	244.59	192.328	255.247	76.3533	192.161	293.929	71.3872	148.836	110.791	113.279	99.3105
ENSG00000075702	WDR62	WD repeat domain 62	1516.17	1580.46	147.349	249.622	171.41	120.747	57.2505	153.45	161.692	232.971	100.39	334.733	153.861	547.302	1494.98	1467.1	1726.05	1884.42
ENSG00000075711	DLG1	discs large MAGUK scaffold protein 1	2399.32	2258.1	1298.12	1344.32	1390.33	1010.11	1064.86	780.271	1314.81	1470.22	970.677	1642.67	1374.14	627.187	2348.3	2250.8	2530.69	2450.49
ENSG00000075785	RAB7A	RAB7A, member RAS oncogene family	3953.68	3629.1	8291.3	7087.56	8750.59	7969.29	8732.9	9726.88	8175.66	8547.54	9351.16	11652.1	11994.8	7563.64	6940.17	6993.82	5027.51	5013.94
ENSG00000075826	SEC31B	SEC31 homolog B, COPII coat complex component	527.03	511.111	737.648	1011.49	489.126	731.143	289.776	518.941	719.104	361.059	369.748	80.5838	105.05	413.026	232.625	207.587	402.901	400.966
ENSG00000075856	SART3	spliceosome associated factor 3, U4/U6 recycling protein	2617.01	2707.42	1412.02	1517.88	1429.29	1580.53	1536.96	1642.38	1363.32	1595.53	1409	1497	1442.05	1660.6	2520.29	2590.17	2607.76	2734.76
ENSG00000075914	EXOSC7	exosome component 7	649.24	698.588	535.156	518.095	625.042	559.599	628.875	509.641	605.069	557.831	530.938	581.133	601.652	1120.1	614.087	626.26	733.397	754.76
ENSG00000075945	KIFAP3	kinesin associated protein 3	1057.88	914.344	5094.83	3856.13	3737.27	5083.02	5491.64	5623.72	3444.89	4242.67	6246.13	2921.16	3617.34	2702.51	1485.05	1457.77	1403.73	1476
ENSG00000075975	MKRN2	makorin ring finger protein 2	628.235	604.326	581.259	620.154	637.162	532.119	640.325	688.201	752.294	646.936	624.966	610.577	701.396	195.465	749.693	765.04	773.103	800.691
ENSG00000076003	MCM6	minichromosome maintenance complex component 6	5536.68	5450.45	1366.82	1531.53	1279.52	1298.24	1994.08	1741.89	2075.62	1346.78	969.263	4063.28	1474.95	2187.51	6280.89	6098.16	13571.3	12994.8
ENSG00000076043	REXO2	RNA exonuclease 2	647.33	634.699	571.315	621.454	805.109	303.949	550.485	365.491	1129.29	870.625	434.083	1577.58	1685.05	538.803	431.074	490.978	269.769	268.138
ENSG00000076053	RBM7	RNA binding motif protein 7	442.056	421.038	1190.54	966.634	1329.73	876.039	996.158	699.361	1219.5	1385.76	761.412	1775.94	1826.18	1132	592.037	508.472	416.915	435.725
ENSG00000076067	RBMS2	RNA binding motif single stranded interacting protein 2	1386.32	1183.51	631.882	647.456	711.613	741.135	941.55	823.051	967.599	829.786	546.492	939.111	1172.53	700.274	789.383	760.375	836.166	835.45
ENSG00000076108	BAZ2A	bromodomain adjacent to zinc finger domain 2A	5414.47	5519.58	3519.19	3616.91	3411.76	4429.33	3484.35	4467.73	2621.96	3070.39	2166.88	2216.05	2633.68	1030.02	5104.53	5070.72	5505.15	5588.7
ENSG00000076201	PTPN23	protein tyrosine phosphatase non-receptor type 23	1738.63	1828.69	2232.83	2135.44	2153.88	1908.63	2234.53	2925.78	2068.81	1647.51	1760.37	2016.14	2327.02	1545.02	2437.61	2632.16	2207.2	2199.73
ENSG00000076242	MLH1	mutL homolog 1	1870.38	1749.09	1045.9	1113.55	1130.62	1304.07	886.061	1128.09	1074.83	869.697	687.18	960.807	743.841	1007.92	2634.95	2436.23	2921.91	2872.56
ENSG00000076248	UNG	uracil DNA glycosylase	2133.9	2318.85	1338.79	1622.54	1713.24	1332.38	1394.27	1374.54	1459.48	1442.38	1083.09	2104.48	1642.6	1449.84	2346.1	2296.29	3528.01	3616.14
ENSG00000076321	KLHL20	kelch like family member 20	759.038	686.02	955.507	975.735	870.038	1153.34	1078.95	854.671	1105.46	967.155	1226.6	1121.97	1184.2	256.654	618.497	644.919	638.803	682.76
ENSG00000076351	SLC46A1	solute carrier family 46 member 1	69.6978	83.7887	124.749	151.463	132.453	89.9355	112.739	110.67	155.735	103.027	98.2696	198.36	182.512	195.465	62.8419	86.3002	64.2306	96.8278
ENSG00000076356	PLXNA2	plexin A2	5032.56	4993.8	4396.05	4025.15	2363.39	4470.13	4570.35	4242.67	2067.11	1599.24	3375.81	1303.29	847.83	2945.57	2447.53	2303.28	3177.66	3354.21
ENSG00000076382	SPAG5	sperm associated antigen 5	3488.71	3280.33	261.25	430.337	589.548	316.44	172.632	512.431	308.917	478.937	195.125	326.984	361.84	616.989	3204.94	3069.49	3869.02	3778.77
ENSG00000076513	ANKRD13A	ankyrin repeat domain 13A	1177.22	1096.58	1421.96	1369.02	880.426	1136.69	1183.76	929.071	1220.35	1015.42	1143.18	587.332	925.291	1385.25	1234.79	1277.01	1390.88	1335.73
ENSG00000076554	TPD52	tumor protein D52	242.51	210.519	376.056	311.377	530.68	248.988	519.658	572.881	428.058	384.263	534.473	406.018	507.212	673.079	327.44	330.04	198.531	207.311
ENSG00000076555	ACACB	acetyl-CoA carboxylase beta	550.899	538.342	296.505	421.237	375.718	155.722	246.617	283.65	313.172	289.59	221.99	309.938	446.729	239.657	197.346	264.732	482.314	512.691
ENSG00000076604	TRAF4	TNF receptor associated factor 4	2552.08	2916.89	1517.78	1426.87	1173.9	1791.22	1341.42	1555.89	1241.62	1454.45	2121.63	827.534	795.835	4247.54	3893.99	3742.4	3264.08	3320.7
ENSG00000076641	PAG1	phosphoprotein membrane anchor with glycosphingolipid microdomains 1	1057.88	899.681	1692.25	1727.85	1450.06	941.825	1787.98	1837.68	1256.09	1275.31	2280	2321.43	2057.5	962.027	700.081	637.922	580.411	563.587
ENSG00000076650	GPATCH1	G-patch domain containing 1	440.146	449.317	348.936	464.14	251.056	452.176	347.026	281.79	348.063	374.981	390.957	294.441	252.545	560.899	416.741	405.844	423.922	415.863
ENSG00000076685	NT5C2	5'-nucleotidase, cytosolic II	1385.36	1223.31	1705.81	1529.58	1007.69	2125.98	1269.2	1015.56	1683.3	1661.43	1911.66	1318.79	1242.56	302.546	1384.73	1369.14	1430.59	1328.28
ENSG00000076706	MCAM	melanoma cell adhesion molecule	2116.71	1714.53	2785.16	2761.44	3034.31	1172.49	2214.27	2065.53	3962.31	2825.36	2740.94	3677.41	4055.58	951.829	557.86	543.458	77.0767	105.517
ENSG00000076716	GPC4	glypican 4	4911.31	5003.23	3167.55	3869.79	5159.63	1187.48	2644.97	4093.87	8270.97	4225.04	1568.78	1394.72	2289.88	2908.18	11231.1	10898.3	8946.74	8998.77
ENSG00000076770	MBNL3	muscleblind like splicing regulator 3	1182	1098.68	178.988	492.093	328.104	16.6547	22.9002	128.34	64.6768	72.3974	25.4511	168.916	82.7669	28.8948	795.998	767.372	958.788	890.071
ENSG00000076826	CAMSAP3	calmodulin regulated spectrin associated protein family member 3	255.877	305.829	2367.52	1932.62	1701.98	1694.62	1879.58	1953	1447.57	1211.26	1865.71	464.907	791.591	4327.42	417.844	431.501	397.062	364.966
ENSG00000076864	RAP1GAP	RAP1 GTPase activating protein	143.215	146.63	1035.96	1309.86	1557.41	303.949	1120.35	1592.16	965.897	572.682	1409	776.394	553.901	549.001	112.454	131.783	199.699	232.138
ENSG00000076924	XAB2	XPA binding protein 2	1434.06	1610.84	1404.78	1406.07	1750.46	1235.78	1397.79	1941.84	1403.32	1192.7	1103.59	1391.62	1651.09	5642.99	1622.87	1643.2	1880.21	1934.07
ENSG00000076928	ARHGEF1	Rho guanine nucleotide exchange factor 1	1190.59	1310.25	632.786	739.114	595.608	595.407	367.284	460.351	783.781	711.908	530.231	514.497	687.602	790.358	1361.58	1415.79	916.746	926.071
ENSG00000076984	MAP2K7	mitogen-activated protein kinase kinase 7	1135.21	1283.01	684.313	711.162	687.373	829.405	705.502	916.051	702.935	663.643	690.715	364.177	454.157	1507.63	1060.6	1133.57	1309.14	1209.11
ENSG00000077044	DGKD	diacylglycerol kinase delta	1759.63	1880.01	2950.59	2534.57	1755.66	3063.64	3615.59	2291.52	2479.85	2197.91	2514	2152.52	1937.59	1104.8	1659.25	1674.69	1632.63	1642.35
ENSG00000077063	CTTNBP2	cortactin binding protein 2	406.73	396.949	988.954	1283.21	998.162	1551.39	1064.86	741.211	639.96	680.35	715.459	339.382	456.279	171.669	196.243	185.429	147.146	135.311
ENSG00000077080	ACTL6B	actin like 6B	154.672	155.009	1459.02	1179.85	898.606	2659.76	1682.28	1519.62	753.996	1467.44	1798.55	178.214	115.661	3674.74	213.883	244.906	358.524	363.725
ENSG00000077092	RARB	retinoic acid receptor beta	333.213	305.829	452.894	212.568	180.933	2298.35	446.554	359.911	104.674	167.071	422.064	21.6956	32.8945	321.242	36.3822	33.8204	66.5663	62.0691
ENSG00000077097	TOP2B	DNA topoisomerase II beta	13352.4	12695	13915.9	11870.7	11139.9	17273.5	13341.1	9902.65	7648.03	12149.8	10918.5	7610.52	7331.24	9457.1	12716.1	12379.4	14920.2	14731.5
ENSG00000077147	TM9SF3	transmembrane 9 superfamily member 3	5786.83	5549.95	8089.72	6759.29	7057.26	6107.29	7080.56	5633.02	8613.08	7407.74	6904.32	12267.3	10823.4	5984.63	7722.94	7867.32	6222.19	6108.84
ENSG00000077150	NFKB2	nuclear factor kappa B subunit 2	528.939	533.105	199.78	227.52	412.077	174.875	328.53	251.1	517.415	335.998	147.051	593.531	610.14	666.28	483.993	440.831	548.88	566.07
ENSG00000077152	UBE2T	ubiquitin conjugating enzyme E2 T	1032.1	1003.37	389.615	409.536	632.833	532.119	380.496	767.251	303.811	522.561	328.743	514.497	271.645	1477.03	1316.37	1295.67	1515.84	1472.28
ENSG00000077157	PPP1R12B	protein phosphatase 1 regulatory subunit 12B	981.498	914.344	1769.99	1652.44	1928.8	1733.76	2302.35	1993.92	1393.1	1617.8	1505.86	1318.79	1600.16	732.568	690.159	728.887	884.047	865.243
ENSG00000077232	DNAJC10	DnaJ heat shock protein family (Hsp40) member C10	4242.02	3959.01	3810.28	3643.57	3734.67	3265.99	3608.54	2816.97	4654.18	5285.01	2822.25	6124.37	5825.51	2314.98	5713.1	5813.6	4120.1	3753.94
ENSG00000077235	GTF3C1	general transcription factor IIIC subunit 1	5901.4	6011.84	4681.71	4806.52	3434.27	4632.51	4537.76	3365.68	4699.28	4845.06	4346.48	8340.42	6968.33	4781.24	6613.84	6792.06	7136.61	7062.22
ENSG00000077254	USP33	ubiquitin specific peptidase 33	3044.74	2806.92	4275.82	4025.8	3693.11	6068.15	4921.78	3275.46	3787.85	4169.35	4362.74	2921.16	3042.21	2039.63	3179.58	3330.72	4354.84	4173.52
ENSG00000077264	PAK3	p21 (RAC1) activated kinase 3	1139.99	1072.49	6552.05	6306.85	5297.27	6929.2	11063.4	10516.5	6140.89	4753.17	6948.86	3094.73	3538.81	1774.48	805.92	821.018	1330.16	1271.17
ENSG00000077279	DCX	doublecortin	8422.93	8259.47	27552.4	19622.6	14543	73256.7	64560.9	55547.1	17949.5	20813.3	23805.3	1752.7	1935.47	12938.1	7383.38	7120.94	10599.2	10116
ENSG00000077312	SNRPA	small nuclear ribonucleoprotein polypeptide A	2006.91	2112.52	1034.15	1074.54	1726.22	1102.54	1140.61	1488.93	989.726	1132.37	571.236	911.217	1050.5	4534.79	2713.23	2822.25	3097.08	3164.28
ENSG00000077348	EXOSC5	exosome component 5	259.696	325.728	185.316	178.766	229.413	144.063	148.851	225.06	136.162	180.065	114.53	168.916	141.128	562.599	362.719	418.673	344.51	350.07
ENSG00000077454	LRCH4	leucine rich repeats and calponin homology domain containing 4	315.072	362.386	188.028	241.171	198.247	193.195	123.309	206.46	243.389	199.557	194.418	119.326	163.412	66.2881	245.855	249.571	255.755	249.518
ENSG00000077458	FAM76B	family with sequence similarity 76 member B	1067.43	1045.26	728.608	726.113	660.536	1229.95	751.303	832.351	614.43	970.868	1003.9	461.807	393.673	341.639	878.685	935.308	1073.24	957.105
ENSG00000077463	SIRT6	sirtuin 6	475.473	575	611.09	536.297	480.468	592.908	541.678	592.411	565.922	397.258	530.938	373.475	408.529	2833.39	595.345	607.6	632.964	613.242
ENSG00000077514	POLD3	DNA polymerase delta 3, accessory subunit	1762.49	1640.16	583.971	744.965	595.608	529.62	510.85	514.291	565.922	749.035	563.459	1001.1	591.04	535.404	1906.21	1818.14	2618.27	2471.59
ENSG00000077549	CAPZB	capping actin protein of muscle Z-line subunit beta	6488.58	6467.44	5105.68	4698.61	5077.38	5077.19	5141.97	5224.75	5353.71	6071.17	6356.41	7283.54	7611.37	10835.6	9053.65	8792.13	7206.67	7149.12
ENSG00000077585	GPR137B	G protein-coupled receptor 137B	246.329	266.029	634.594	687.11	1155.72	622.887	1145.89	888.151	1035.68	656.218	784.743	1287.79	1630.93	644.184	239.24	242.574	331.664	316.552
ENSG00000077684	JADE1	jade family PHD finger 1	1604.96	1524.95	1039.58	1266.96	1732.28	650.367	914.246	1229.46	955.685	822.36	575.478	1156.07	1540.74	729.169	1259.04	1244.36	1570.73	1518.21
ENSG00000077721	UBE2A	ubiquitin conjugating enzyme E2 A	297.886	279.645	500.805	419.936	543.665	442.183	425.415	563.581	531.882	481.721	573.357	644.67	664.257	130.876	486.198	571.447	363.195	361.242
ENSG00000077782	FGFR1	fibroblast growth factor receptor 1	12402.4	13680.6	4163.73	4774.01	4941.47	3206.87	4070.07	4360.78	4286.54	5947.73	5304.44	5572.68	5460.49	6377.25	13815.3	14145.1	17821.1	18633.1
ENSG00000077942	FBLN1	fibulin 1	7416.61	7725.31	2991.27	2745.84	3683.59	1161.67	2665.23	2537.04	2075.62	6823.92	1686.84	1259.9	2275.03	12049.1	5487.09	5727.3	6662.47	6848.7
ENSG00000077943	ITGA8	integrin subunit alpha 8	2280.93	1921.9	108.478	59.1551	33.7627	189.864	111.859	21.39	34.0404	372.197	152	32.5435	22.2834	22.096	46.3046	38.4852	169.335	139.035
ENSG00000078018	MAP2	microtubule associated protein 2	15512.1	14210.6	48401.8	41608.2	35249.1	47793.2	40226.8	40430	23043.7	44130.9	46872.5	24226.3	18967.4	26722.6	27442.1	26956	18176.1	17941.7
ENSG00000078043	PIAS2	protein inhibitor of activated STAT 2	1073.15	994.99	753.015	910.079	809.438	867.711	965.331	734.701	1213.54	976.437	910.584	1744.95	1764.63	671.379	868.762	858.337	970.466	927.312
ENSG00000078053	AMPH	amphiphysin	979.588	1002.32	2577.25	1874.76	2138.3	2145.13	2969.1	4573.75	1227.16	2287.02	2696.4	1042.94	1244.69	786.959	956.961	882.828	1801.96	1688.28
ENSG00000078061	ARAF	A-Raf proto-oncogene, serine/threonine kinase	1171.5	1079.83	693.353	823.621	933.234	607.898	552.247	601.711	993.13	840.924	724.65	1253.7	1263.79	3049.25	1373.7	1310.83	1334.83	1334.49
ENSG00000078070	MCCC1	methylcrotonyl-CoA carboxylase subunit 1	604.366	581.284	630.978	624.704	477.871	642.873	529.347	374.791	584.644	874.338	591.031	1067.74	891.336	450.419	425.561	383.686	660.991	579.725
ENSG00000078114	NEBL	nebulette	775.269	718.488	2096.33	2784.84	3687.05	629.549	1137.96	1078.8	2828.76	661.787	806.659	1475.3	3655.54	1585.82	1056.19	1021.61	1094.26	1008
ENSG00000078124	ACER3	alkaline ceramidase 3	1182	1073.54	957.315	978.335	962.668	2021.88	3005.21	781.201	2288.37	2156.14	1686.84	2786.34	1789.04	2745.01	1927.15	1924.26	1149.14	1046.48
ENSG00000078140	UBE2K	ubiquitin conjugating enzyme E2 K	3087.71	2932.6	3930.5	3432.3	3425.61	3996.3	3955.57	3941.35	3133.42	3679.27	3959.06	3021.89	2756.77	2277.59	4460.67	4439.8	4117.77	3906.63
ENSG00000078142	PIK3C3	phosphatidylinositol 3-kinase catalytic subunit type 3	1676.57	1508.2	1929.09	1798.06	1212.86	2017.72	1501.72	1154.13	1692.66	1817.36	1570.9	2525.99	1726.43	1138.8	1733.11	1721.34	1853.35	1749.11
ENSG00000078177	N4BP2	NEDD4 binding protein 2	2651.38	2484.33	1793.5	1712.25	1313.28	1964.43	1361.68	1262.94	873.988	1330.07	1388.5	773.295	800.08	334.84	2940.34	3031	2774.76	2604.42
ENSG00000078237	TIGAR	TP53 induced glycolysis regulatory phosphatase	374.268	336.202	270.29	318.528	287.415	210.682	265.114	280.86	299.556	419.534	341.469	669.466	525.251	260.053	571.09	534.128	336.335	316.552
ENSG00000078246	TULP3	TUB like protein 3	1368.18	1209.7	829.854	867.175	1042.31	769.448	780.368	992.311	889.306	1022.85	815.849	1149.87	1226.65	521.806	1510.41	1443.78	1726.05	1680.83
ENSG00000078269	SYNJ2	synaptojanin 2	689.34	724.772	195.26	260.673	254.518	358.077	552.247	144.15	478.268	300.728	229.06	393.621	337.434	95.1829	2031.89	1975.58	220.72	224.69
ENSG00000078295	ADCY2	adenylate cyclase 2	347.534	342.486	4382.49	3943.24	5534.48	1129.19	5167.52	3065.28	5783.47	1261.39	4984.18	3902.12	6277.55	1471.94	257.983	277.56	345.677	404.69
ENSG00000078304	PPP2R5C	protein phosphatase 2 regulatory subunit B'gamma	3339.77	3085.52	4677.19	4253.32	4926.75	4233.63	3811.12	4270.57	3861.89	4199.05	4769.96	5098.48	5777.76	3781.82	4673.46	4646.22	4327.98	4085.39
ENSG00000078328	RBFOX1	RNA binding fox-1 homolog 1	244.42	267.076	1895.65	934.781	558.382	10.8256	23.781	1734.45	8.51011	430.672	3997.95	30.9938	50.9335	588.094	130.094	127.118	232.398	212.276
ENSG00000078369	GNB1	G protein subunit beta 1	12898.9	12372.4	19513.3	16406.8	18640.4	18347.7	19977.8	22579.5	15101.2	17655.7	19955.1	18915.5	17808.7	7828.79	21650.7	21529.6	18317.4	18052.2
ENSG00000078399	HOXA9	homeobox A9	278.791	263.934	29.8313	6.50056	10.3885	8249.09	3394.51	488.251	2322.41	2415.1	836.352	937.562	1530.13	1281.57	87.0967	87.4665	116.783	162.621
ENSG00000078403	MLLT10	MLLT10 histone lysine methyltransferase DOT1L cofactor	2189.27	1952.28	1167.04	1322.86	1282.12	1597.19	1303.55	1473.12	982.917	1100.81	822.919	762.447	788.408	404.527	2037.4	2040.88	2871.69	2881.25
ENSG00000078487	ZCWPW1	zinc finger CW-type and PWWP domain containing 1	23.8691	32.4681	56.0468	42.9037	49.3454	45.8005	48.4427	58.5901	73.1869	51.9776	47.3673	65.0869	92.3169	135.976	28.6647	22.1582	30.3636	24.8276
ENSG00000078549	ADCYAP1R1	ADCYAP receptor type I	1256.47	1303.96	3726.21	5084.09	5265.24	9291.67	7665.4	4000.87	4207.4	4975	5952.73	11114.4	11461.1	2967.67	355.002	391.85	2503.83	2538.63
ENSG00000078618	NRDC	nardilysin convertase	4470.21	4444.99	4141.13	3518.11	3360.68	4107.89	4045.41	2564.94	4194.63	3872.33	3607.69	4408.86	4361.18	3805.62	5061.53	5055.56	5290.27	5215.04
ENSG00000078668	VDAC3	voltage dependent anion channel 3	2751.63	2398.45	3679.2	3321.79	2860.3	4072.91	3925.62	4573.75	3236.39	3062.04	3884.83	2301.29	1859.07	5933.63	3512.53	3530.15	3949.6	3940.14
ENSG00000078674	PCM1	pericentriolar material 1	8791.47	8168.35	6084.69	5489.73	4350.19	7362.22	5789.35	5012.71	5243.08	5851.2	4863.28	5864.02	5561.3	3555.76	9152.87	9021.87	9969.76	9788.29
ENSG00000078687	TNRC6C	trinucleotide repeat containing adaptor 6C	1845.56	1909.33	2326.84	1751.9	1263.94	2400.78	2415.97	1944.63	1437.36	1285.52	1700.28	776.394	1241.5	1174.49	1163.13	1102.08	1291.62	1291.04
ENSG00000078699	CBFA2T2	CBFA2/RUNX1 partner transcriptional co-repressor 2	2693.39	2820.54	1996.89	2246.59	1865.6	3255.17	2774.45	2212.47	1819.46	2227.61	1997.91	1360.63	1644.73	929.733	1680.19	1729.5	2060.05	2125.25
ENSG00000078725	BRINP1	BMP/retinoic acid inducible neural specific 1	241.555	252.413	1620.84	1527.63	1463.91	2381.63	2094.49	2255.25	774.42	1207.55	2565.61	401.369	394.734	582.995	131.196	110.791	133.133	157.655
ENSG00000078747	ITCH	itchy E3 ubiquitin protein ligase	816.323	769.808	969.97	915.929	1118.5	942.658	904.558	888.151	994.832	969.94	846.249	1033.64	1090.82	848.148	1120.13	1056.59	993.823	816.829
ENSG00000078804	TP53INP2	tumor protein p53 inducible nuclear protein 2	1126.62	1140.57	1864.91	1915.72	1713.24	3078.63	2489.08	2783.49	2265.39	2524.63	4449.7	3234.2	3512.29	1658.9	1475.13	1482.26	1006.67	1021.66
ENSG00000078808	SDF4	stromal cell derived factor 4	1626.92	2161.75	2127.97	2050.28	2551.24	1527.24	1861.96	1897.2	2985.35	2280.52	1915.9	3314.78	3888.98	4463.4	1984.48	2039.72	1694.52	2020.97
ENSG00000078814	MYH7B	myosin heavy chain 7B	63.0144	100.546	25.3114	44.2038	24.2399	49.1314	36.9926	65.1001	33.1894	47.3368	39.5906	27.8944	38.2001	62.8887	13.2299	12.8284	15.1818	19.8621
ENSG00000078900	TP73	tumor protein p73	65.8787	76.4571	25.3114	38.3533	31.1655	199.024	337.337	60.4501	221.263	23.2043	7.06975	18.5963	18.0389	23.7957	42.9971	54.8123	81.7481	93.1036
ENSG00000078967	UBE2D4	ubiquitin conjugating enzyme E2 D4 (putative)	216.731	175.956	404.983	374.432	294.341	374.731	407.8	269.7	439.973	427.887	574.064	720.605	742.78	1245.88	280.032	281.059	272.104	237.104
ENSG00000079102	RUNX1T1	RUNX1 partner transcriptional co-repressor 1	690.295	648.315	3022	2203.04	1637.06	1876.99	1687.57	3865.09	514.862	1266.95	2080.63	69.736	50.9335	1125.2	531.4	516.635	332.831	311.587
ENSG00000079134	THOC1	THO complex subunit 1	1663.2	1528.1	498.997	769.667	461.423	800.26	400.753	498.481	679.958	769.455	666.678	387.422	294.99	1052.11	1058.39	1015.78	1260.09	1262.48
ENSG00000079150	FKBP7	FKBP prolyl isomerase 7	496.477	446.175	414.023	267.823	407.749	521.293	448.315	688.201	256.154	621.875	253.804	185.963	289.684	304.245	285.545	268.23	552.383	516.415
ENSG00000079156	OSBPL6	oxysterol binding protein like 6	545.17	504.827	826.238	629.255	596.473	857.719	1141.49	1032.3	658.682	851.134	968.556	1566.74	1137.51	786.959	766.231	790.697	266.265	232.138
ENSG00000079215	SLC1A3	solute carrier family 1 member 3	4193.32	3827.05	11949.7	16484.1	22544.8	10508.3	14725.7	6328.66	14813.5	11129.7	16763.1	15036.6	16226.6	5075.29	1313.07	1277.01	3052.71	2963.18
ENSG00000079246	XRCC5	X-ray repair cross complementing 5	18753.5	17082.4	10144.5	9596.13	10332.2	13327.1	11481.8	11930.1	9013.91	11209.5	8796.19	11777.6	9103.3	12351.7	24832.5	24530.3	30188.4	29009.8
ENSG00000079277	MKNK1	MAPK interacting serine/threonine kinase 1	502.206	459.79	341.704	349.08	230.279	280.632	371.688	321.78	468.907	295.159	334.399	370.376	523.129	282.149	370.437	355.697	391.223	391.035
ENSG00000079308	TNS1	tensin 1	3002.73	2679.14	743.975	928.28	780.004	403.044	1331.73	945.811	1699.47	1129.59	1247.1	2293.54	2096.76	328.041	286.647	327.708	496.327	511.449
ENSG00000079313	REXO1	RNA exonuclease 1 homolog	1087.48	1321.77	932.907	794.369	664.864	865.213	868.446	903.031	754.847	655.289	661.022	460.258	475.379	582.995	1191.79	1256.02	1297.46	1436.28
ENSG00000079332	SAR1A	secretion associated Ras related GTPase 1A	3158.36	2923.18	3765.98	3491.45	3972.74	3690.69	3926.5	4534.69	3771.68	3973.5	4128.03	5186.81	4906.59	4505.89	3410	3411.19	3626.11	3675.73
ENSG00000079335	CDC14A	cell division cycle 14A	421.051	407.422	148.253	159.264	251.921	61.6225	66.0583	76.2601	91.0582	90.0327	48.0743	110.028	87.0113	44.1921	330.747	290.389	515.013	489.104
ENSG00000079337	RAPGEF3	Rap guanine nucleotide exchange factor 3	89.7478	84.836	95.8219	154.063	119.468	51.6297	103.932	52.0801	120.844	34.3424	85.544	27.8944	39.2612	115.579	16.5374	33.8204	28.0279	19.8621
ENSG00000079387	SENP1	SUMO specific peptidase 1	1474.16	1417.08	800.926	813.221	663.133	791.1	745.137	824.911	665.49	743.466	677.282	609.028	499.785	435.122	1483.95	1440.28	1747.07	1768.97
ENSG00000079432	CIC	capicua transcriptional repressor	3378.91	3782.01	3414.33	4049.2	3256.8	3875.56	3103.86	3936.7	3655.94	3161.35	3558.91	2894.82	3251.25	2320.08	3953.53	4419.97	3226.71	3523.04
ENSG00000079435	LIPE	lipase E, hormone sensitive type	256.832	329.918	188.932	185.266	169.679	252.319	289.776	251.1	172.755	217.192	163.311	175.115	148.556	312.744	237.035	281.059	468.3	495.311
ENSG00000079462	PAFAH1B3	platelet activating factor acetylhydrolase 1b catalytic subunit 3	1304.21	1387.75	1958.02	1716.15	1702.85	2778.01	2120.03	2586.33	1342.04	1583.46	1940.65	1179.31	896.641	15436.6	1963.53	2067.71	2315.81	2272.97
ENSG00000079482	OPHN1	oligophrenin 1	390.499	376.002	1344.22	1352.12	1933.99	1849.51	2423.9	1222.95	1269.71	1260.46	1305.08	2510.5	2568.96	654.382	458.636	400.013	398.23	446.897
ENSG00000079616	KIF22	kinesin family member 22	3173.64	3348.4	709.624	921.13	988.64	863.548	647.371	1362.45	662.086	985.719	550.027	808.937	617.568	2420.37	2819.07	2821.08	4361.84	4329.94
ENSG00000079691	CARMIL1	capping protein regulator and myosin 1 linker 1	327.484	306.876	488.149	714.412	643.222	189.864	400.753	386.881	438.271	383.335	414.994	300.64	424.446	186.966	585.422	643.753	388.887	331.449
ENSG00000079739	PGM1	phosphoglucomutase 1	567.13	591.757	647.25	882.777	1661.3	751.961	1329.09	793.291	1305.45	794.515	979.161	2107.58	2027.79	1388.65	528.093	504.973	325.824	324.001
ENSG00000079785	DDX1	DEAD-box helicase 1	5881.35	5626.41	4497.3	3631.86	2894.93	5217.93	4237.42	3057.84	3953.8	4474.72	4890.85	4667.66	3562.16	5435.62	7276.43	7144.26	7261.56	7013.81
ENSG00000079805	DNM2	dynamin 2	3811.42	3979.96	2881.89	3185.28	3153.78	2514.86	2872.21	2338.95	3649.99	2971.08	2962.93	3885.07	4430.15	2637.93	4576.44	4547.09	4484.46	4554.63
ENSG00000079819	EPB41L2	erythrocyte membrane protein band 4.1 like 2	3308.26	2952.5	1074.83	1158.4	1673.42	1098.38	1660.26	698.431	2838.12	1257.67	916.947	2242.4	3278.84	292.347	2397.92	2330.11	1755.25	1809.93
ENSG00000079841	RIMS1	regulating synaptic membrane exocytosis 1	150.853	163.388	686.121	627.954	444.974	1001.78	1173.19	936.511	689.319	720.261	924.017	117.776	129.456	171.669	280.032	228.579	103.937	98.0691
ENSG00000079931	MOXD1	monooxygenase DBH like 1	2500.53	2516.8	837.989	518.745	786.929	8553.87	9534.41	713.311	4529.93	9497.98	4900.75	3916.06	4024.8	1366.55	981.216	986.622	176.342	158.897
ENSG00000079950	STX7	syntaxin 7	1470.34	1409.74	4346.34	3419.3	4568.35	5010.58	5923.22	6150.1	3581.05	4147.07	4322.45	2649.97	3274.6	2646.42	2060.55	2030.39	1556.72	1586.49
ENSG00000079974	RABL2B	RAB, member of RAS oncogene family like 2B	617.732	564.526	741.263	759.916	586.951	787.769	675.556	737.491	832.289	825.145	741.617	627.624	489.173	387.53	625.112	671.742	664.495	674.07
ENSG00000079999	KEAP1	kelch like ECH associated protein 1	1685.16	1834.97	1350.55	1456.78	1175.63	1673.8	1450.64	774.691	1722.45	1705.98	1763.2	1996	2140.27	3022.06	1919.44	1911.43	1673.5	1778.9
ENSG00000080031	PTPRH	protein tyrosine phosphatase receptor type H	24.8239	39.7996	58.7587	72.1563	90.0337	63.288	170.871	292.95	143.821	219.049	331.571	86.7826	45.6279	130.876	41.8946	30.3217	73.5732	64.5518
ENSG00000080189	SLC35C2	solute carrier family 35 member C2	1236.42	1315.48	1314.39	1324.81	1152.26	899.355	975.901	1151.34	1184.61	969.94	1028.65	1139.02	1308.35	2510.45	1229.28	1302.67	1476.14	1430.07
ENSG00000080200	CRYBG3	crystallin beta-gamma domain containing 3	865.016	791.803	318.201	207.368	180.067	667.855	292.418	358.051	231.475	271.954	232.595	283.593	304.54	130.876	669.211	641.421	733.397	688.967
ENSG00000080224	EPHA6	EPH receptor A6	57.2859	60.7468	303.737	263.923	240.667	288.127	397.23	411.061	356.574	133.657	267.944	60.4379	65.7891	171.669	82.6868	88.6327	188.021	170.069
ENSG00000080298	RFX3	regulatory factor X3	2988.41	2814.25	2504.93	2779.64	3972.74	2892.09	2479.39	3496.81	2076.47	4536.9	1764.61	5298.39	5216.44	1937.65	3501.51	3347.05	3823.47	3663.32
ENSG00000080345	RIF1	replication timing regulatory factor 1	5609.24	5310.11	1757.34	2234.89	1206.8	1688.79	1654.1	1334.55	1710.53	1761.67	1667.05	2581.78	1762.51	1244.18	4914.9	5039.23	4819.63	4708.56
ENSG00000080371	RAB21	RAB21, member RAS oncogene family	1549.58	1534.38	1747.39	1578.99	1892.44	2037.71	2067.18	2500.77	1662.02	1977.93	2406.54	2433.01	2554.1	1420.94	2376.97	2473.55	2012.17	1988.69
ENSG00000080493	SLC4A4	solute carrier family 4 member 4	535.623	497.495	877.764	988.736	1244.02	958.48	1617.11	656.581	1810.1	2596.1	1009.56	9118.37	6365.62	307.645	255.778	277.56	126.126	116.69
ENSG00000080503	SMARCA2	SWI/SNF related, matrix associated, actin dependent regulator of chromatin, subfamily a, member 2	696.023	693.351	1413.82	2629.48	3037.77	1618.01	1987.91	2157.6	2096.04	2519.99	1204.69	2894.82	3409.36	652.683	696.774	706.729	464.796	446.897
ENSG00000080546	SESN1	sestrin 1	714.164	690.209	473.685	517.445	758.361	637.876	810.315	1302	611.877	603.312	510.436	406.018	494.479	328.041	756.308	772.037	1102.43	1149.52
ENSG00000080561	MID2	midline 2	99.2955	103.688	370.632	304.226	277.027	1041.75	1122.11	518.941	945.473	432.528	426.306	554.789	455.218	42.4924	92.6092	71.1394	72.4054	70.7587
ENSG00000080573	COL5A3	collagen type V alpha 3 chain	258.741	302.687	349.84	415.386	519.425	2.49821	54.6082	100.44	118.29	2608.16	273.599	934.462	1296.68	73.0869	72.7643	58.311	486.985	533.794
ENSG00000080603	SRCAP	Snf2 related CREBBP activator protein	423.915	437.796	193.452	172.915	88.3023	181.537	140.043	106.95	154.033	125.303	219.162	133.273	152.8	93.4832	302.082	331.206	348.013	347.587
ENSG00000080608	PUM3	pumilio RNA binding family member 3	868.835	779.235	221.475	215.169	204.307	232.333	232.525	183.21	294.45	362.915	219.162	334.733	291.806	338.239	1149.9	1125.4	658.656	645.518
ENSG00000080644	CHRNA3	cholinergic receptor nicotinic alpha 3 subunit	214.822	215.756	335.377	277.574	154.962	586.246	318.841	173.91	294.45	297.943	370.455	97.6304	199.489	368.834	343.977	338.204	540.705	657.932
ENSG00000080802	CNOT4	CCR4-NOT transcription complex subunit 4	945.217	842.076	1163.42	1190.9	1202.47	1360.69	1277.13	1157.85	1148.86	1158.36	1242.86	1431.91	1398.55	571.097	845.61	863.002	894.557	891.312
ENSG00000080815	PSEN1	presenilin 1	2404.1	2225.64	2833.98	3002.61	3015.26	3353.43	3427.98	2371.5	3215.97	2988.71	2770.64	3506.95	3920.82	2994.86	3441.97	3407.69	3408.89	3402.63
ENSG00000080819	CPOX	coproporphyrinogen oxidase	551.854	659.836	323.625	319.828	477.871	428.859	502.924	477.091	474.864	462.23	289.86	522.245	483.868	338.239	525.888	478.15	529.027	608.277
ENSG00000080822	CLDND1	claudin domain containing 1	1544.81	1357.38	2246.39	2344.75	4141.55	2922.9	3280.89	3519.13	3833.8	3225.4	2805.28	4645.97	4808.97	1516.13	1984.48	2066.54	1450.44	1386.62
ENSG00000080823	MOK	MOK protein kinase	422.006	432.559	574.931	807.37	474.409	754.459	506.447	393.391	843.352	628.372	583.962	605.928	609.079	1009.62	242.548	192.426	370.202	333.932
ENSG00000080824	HSP90AA1	heat shock protein 90 alpha family class A member 1	32705.4	30323.1	37905.7	29062.1	38755.2	36349.8	37926.2	42769.8	28965.9	40692.9	32603.6	92390.9	36845.1	38372.3	73707	72282.3	62455.5	59948.8
ENSG00000080839	RBL1	RB transcriptional corepressor like 1	1176.27	951.001	316.393	431.637	186.993	266.476	262.471	141.36	320.831	452.948	315.311	745.4	316.212	401.128	1405.67	1405.29	1714.37	1683.31
ENSG00000080845	DLGAP4	DLG associated protein 4	3142.13	3112.75	4036.27	3715.07	3461.97	3951.33	3591.81	4643.5	2621.11	2855.06	2944.55	1952.61	2168.92	3520.07	3735.24	3857.85	3547.87	3428.7
ENSG00000080854	IGSF9B	immunoglobulin superfamily member 9B	1715.71	1772.13	4987.26	3969.24	2896.66	4724.11	5164.87	2866.26	7002.97	3786.01	3348.94	8138.96	8834.83	1745.59	756.308	698.565	780.11	808.139
ENSG00000080986	NDC80	NDC80 kinetochore complex component	1627.87	1573.13	194.356	340.63	358.404	96.5974	81.0315	228.78	177.01	340.639	90.4928	330.084	251.484	431.722	1897.39	1804.14	1986.48	2081.8
ENSG00000081014	AP4E1	adaptor related protein complex 4 subunit epsilon 1	675.018	632.604	407.695	459.59	315.984	436.354	379.615	339.451	405.081	408.396	392.371	407.568	448.851	186.966	598.652	563.284	683.18	636.829
ENSG00000081019	RSBN1	round spermatid basic protein 1	1311.85	1213.89	2025.82	1891.01	2070.78	2559	2127.08	2099.01	1441.61	1724.54	1802.79	1025.89	1061.11	831.151	1377.01	1433.28	2000.49	1909.24
ENSG00000081026	MAGI3	membrane associated guanylate kinase, WW and PDZ domain containing 3	1380.59	1225.41	1688.63	1374.22	1323.67	1864.5	1804.71	1638.66	959.089	1181.56	1450.01	897.27	871.174	554.1	1148.79	1155.72	1323.15	1248.83
ENSG00000081059	TCF7	transcription factor 7	405.775	391.712	138.309	183.966	121.199	78.2772	102.17	52.0801	108.078	79.8228	222.697	100.73	167.656	215.861	291.057	227.413	582.747	598.346
ENSG00000081087	OSTM1	osteoclastogenesis associated transmembrane protein 1	561.401	559.289	950.987	893.177	1005.95	965.142	926.577	779.341	1013.55	1028.41	1284.57	1413.32	1210.73	661.181	841.2	782.533	413.412	412.139
ENSG00000081138	CDH7	cadherin 7	930.895	937.386	771.999	822.321	716.807	2121.81	1544.88	487.321	385.508	423.246	990.472	123.975	103.989	212.462	366.027	300.885	420.419	378.621
ENSG00000081154	PCNP	PEST proteolytic signal containing nuclear protein	3748.4	3481.42	4692.56	3864.59	6298.03	4182	3973.18	5683.24	3705.3	4754.1	4048.14	5406.86	5425.47	3101.94	5328.33	5338.95	5103.41	4986.63
ENSG00000081177	EXD2	exonuclease 3'-5' domain containing 2	845.921	822.176	1639.82	1718.1	1964.29	2289.19	2297.07	1807.92	2113.06	2037.34	1696.03	2879.32	3037.97	1403.95	1485.05	1507.92	1281.11	1217.8
ENSG00000081181	ARG2	arginase 2	135.577	156.056	517.076	423.837	610.325	491.314	576.028	1057.41	385.508	554.119	666.678	151.869	166.595	283.849	155.451	183.096	221.888	234.621
ENSG00000081189	MEF2C	myocyte enhancer factor 2C	251.103	206.33	342.608	547.998	805.975	114.085	140.043	584.041	145.523	237.612	123.721	178.214	114.6	141.075	117.966	134.115	106.272	109.242
ENSG00000081307	UBA5	ubiquitin like modifier activating enzyme 5	1731.94	1727.09	1940.84	1703.15	1494.21	1747.08	1665.55	1547.52	1812.65	1769.1	1793.6	1748.05	1526.94	1723.49	1831.24	1851.96	1810.14	1776.42
ENSG00000081320	STK17B	serine/threonine kinase 17b	569.994	517.395	168.14	221.019	386.106	62.4552	98.647	179.49	317.427	108.596	235.423	334.733	396.857	103.681	472.968	538.793	516.181	494.07
ENSG00000081377	CDC14B	cell division cycle 14B	561.401	479.69	592.107	583.101	456.229	488.816	702.86	448.261	1071.42	587.533	679.403	1255.25	1454.79	209.062	461.943	447.828	298.964	286.759
ENSG00000081386	ZNF510	zinc finger protein 510	878.383	736.293	1718.47	1599.14	1258.74	1599.69	1724.56	1282.47	1329.28	1197.34	1164.39	934.462	1157.68	914.436	734.258	656.581	887.55	768.415
ENSG00000081479	LRP2	LDL receptor related protein 2	2461.38	2392.17	1395.74	1419.72	1763.45	616.225	1738.65	1378.26	2187.95	1731.97	2240.4	3802.94	3267.17	2972.77	3269.99	3239.76	1713.21	1597.66
ENSG00000081665	ZNF506	zinc finger protein 506	318.891	293.26	503.517	628.605	602.533	631.214	458.004	854.671	381.253	502.141	558.51	350.23	387.307	511.608	259.085	251.903	272.104	288
ENSG00000081692	JMJD4	jumonji domain containing 4	176.631	211.566	270.29	248.322	132.453	225.672	175.275	123.69	287.642	185.634	257.339	294.441	249.362	956.928	230.42	202.922	205.538	206.069
ENSG00000081721	DUSP12	dual specificity phosphatase 12	580.497	529.963	545.1	406.935	318.581	596.239	495.877	474.301	449.334	468.727	655.366	291.341	233.445	902.538	561.167	518.968	468.3	481.656
ENSG00000081760	AACS	acetoacetyl-CoA synthetase	1132.35	1154.19	910.308	954.933	935.831	944.323	780.368	659.371	782.079	710.98	801.71	636.922	632.424	1019.82	842.302	868.833	684.348	690.208
ENSG00000081791	DELE1	DAP3 binding cell death enhancer 1	2222.69	2162.79	1058.56	1195.45	1113.3	1616.34	989.993	1009.98	1117.38	1790.44	1194.08	1999.1	1492.99	929.733	2115.68	2108.52	2229.39	2162.49
ENSG00000081803	CADPS2	calcium dependent secretion activator 2	659.742	582.331	379.672	505.744	420.735	714.488	900.154	253.89	2007.53	1230.76	795.347	3023.44	3520.78	237.957	457.533	457.158	378.377	366.208
ENSG00000081853	PCDHGA2	protocadherin gamma subfamily A, 2	14.3215	16.7577	12.6557	9.75085	10.3885	18.3202	9.68854	18.6	10.2121	14.8508	13.4325	26.3447	16.9778	0	20.9473	20.9919	26.8601	16.138
ENSG00000081870	IFT25	intraflagellar transport 25	534.668	492.258	401.367	445.939	502.977	402.212	402.515	438.031	500.394	478.009	357.729	520.695	418.079	1266.27	575.5	606.434	553.551	521.38
ENSG00000081913	PHLPP1	PH domain and leucine rich repeat protein phosphatase 1	2289.52	2482.24	3424.28	3676.07	3538.15	3025.33	3297.63	2351.04	2918.12	3597.59	3570.93	6082.53	6022.88	3353.5	5967.78	5810.1	2321.64	2457.94
ENSG00000082014	SMARCD3	SWI/SNF related, matrix associated, actin dependent regulator of chromatin, subfamily d, member 3	611.049	764.571	1790.78	1894.91	1610.22	897.69	915.127	1032.3	856.968	1393.19	1867.83	1129.72	1132.21	2379.57	572.192	613.431	329.328	391.035
ENSG00000082068	WDR70	WD repeat domain 70	995.819	899.681	695.161	596.102	668.327	910.181	713.429	584.971	583.793	706.339	714.045	516.046	554.963	1585.82	1025.32	958.632	1278.77	1209.11
ENSG00000082146	STRADB	STE20 related adaptor beta	802.002	744.672	1336.08	1268.26	1323.67	1754.58	1869.89	1242.48	1782.02	1612.23	1722.9	2245.5	2348.24	1276.47	1304.25	1249.02	1423.58	1408.97
ENSG00000082153	BZW1	basic leucine zipper and W2 domains 1	5678.94	5006.37	4029.94	3536.96	3518.24	4787.4	4142.29	4593.28	3645.73	4836.7	5282.52	5918.26	4333.59	2683.82	9576.23	9628.31	8479.61	8061.53
ENSG00000082196	C1QTNF3	C1q and TNF related 3	135.577	102.641	157.292	127.411	147.171	109.921	127.713	96.7201	137.013	116.95	89.0789	128.624	102.928	142.774	61.7394	55.9785	33.8671	23.5862
ENSG00000082212	ME2	malic enzyme 2	2007.87	1841.26	1644.34	1653.09	1924.47	1479.77	1817.04	1594.02	1805.84	2343.63	1572.31	4343.78	3226.85	679.878	2779.38	2860.74	3413.57	3249.94
ENSG00000082213	C5orf22	chromosome 5 open reading frame 22	1148.58	999.18	1061.27	915.929	850.126	1034.26	1015.54	1262.94	1016.96	888.261	1105.71	711.307	672.746	498.011	1388.03	1337.65	1715.54	1771.45
ENSG00000082258	CCNT2	cyclin T2	2940.67	2708.47	1599.14	1887.76	1986.8	2758.86	1743.06	2762.1	1265.45	1733.83	1713	1244.4	1264.85	1084.41	1897.39	1829.8	2163.99	2114.07
ENSG00000082269	FAM135A	family with sequence similarity 135 member A	1115.16	1041.07	1450.89	1515.28	1467.38	1473.94	1606.54	864.901	1974.34	1775.59	1158.73	1983.6	2054.32	373.933	1123.44	1168.55	1304.47	1205.38
ENSG00000082397	EPB41L3	erythrocyte membrane protein band 4.1 like 3	2098.57	1938.66	3332.97	4426.88	4316.42	1177.49	2727.77	2286.87	5095.85	6607.66	4144.29	16138.5	16758.2	2136.52	1383.62	1271.18	2563.39	2538.63
ENSG00000082438	COBLL1	cordon-bleu WH2 repeat protein like 1	253.967	222.04	93.1099	141.712	134.185	21.6511	47.5619	67.8901	121.695	113.237	48.7813	263.447	202.673	47.5915	401.306	401.179	269.769	242.069
ENSG00000082458	DLG3	discs large MAGUK scaffold protein 3	1815.96	1741.76	1943.56	1874.76	1550.48	2210.92	1952.68	1703.76	1401.61	1809.01	2014.88	740.751	855.258	1934.25	1485.05	1472.94	1772.76	1739.18
ENSG00000082482	KCNK2	potassium two pore domain channel subfamily K member 2	224.37	242.987	449.278	244.421	154.962	722.815	425.415	186	245.942	196.772	245.32	161.168	133.7	69.6875	162.066	163.271	227.727	222.207
ENSG00000082512	TRAF5	TNF receptor associated factor 5	302.66	288.024	186.22	301.626	295.207	144.063	316.199	120.9	461.248	103.955	166.139	105.379	180.389	175.069	302.082	311.381	204.37	181.242
ENSG00000082515	MRPL22	mitochondrial ribosomal protein L22	571.904	611.657	480.013	470.641	495.186	470.496	442.15	598.921	541.243	504.926	603.757	599.73	495.54	540.503	702.286	768.539	801.131	727.45
ENSG00000082516	GEMIN5	gem nuclear organelle associated protein 5	1518.08	1467.35	734.032	977.035	740.181	1079.23	1021.7	784.921	951.43	1073.89	769.896	1211.86	1008.06	690.076	1751.86	1760.99	1835.83	1809.93
ENSG00000082641	NFE2L1	NFE2 like bZIP transcription factor 1	7872.03	7685.51	7159.52	6880.85	9199.02	6760.15	7776.38	10170.5	7848.87	7646.28	6954.52	9008.34	10778.8	3586.36	11422.9	11593.4	9717.51	9661.67
ENSG00000082684	SEMA5B	semaphorin 5B	3800.92	4591.62	3981.13	4482.79	4508.61	5207.1	5178.97	3490.3	4877.99	3473.22	3773.13	4497.2	5076.37	8185.73	4890.65	4921.45	6051.69	6084.01
ENSG00000082701	GSK3B	glycogen synthase kinase 3 beta	5297.03	4959.24	7093.53	5602.84	4799.49	8730.41	7053.26	6995.47	5203.93	6659.63	6470.94	6127.47	5930.56	3360.3	6713.06	6522.66	5875.35	5652.01
ENSG00000082781	ITGB5	integrin subunit beta 5	4412.92	4214.57	4686.23	4257.87	4635.01	6618.59	6810.17	1505.67	10610.4	10689.8	7242.25	9225.3	14944.7	8539.27	2359.33	2279.96	2287.78	2217.11
ENSG00000082805	ERC1	ELKS/RAB6-interacting/CAST family member 1	1982.09	1812.98	4010.96	3865.24	2490.64	5234.58	5194.82	2070.18	3866.99	4523.91	4200.85	5541.69	4868.39	1992.04	3292.04	3148.79	1819.48	1796.28
ENSG00000082898	XPO1	exportin 1	8520.32	7536.79	3822.03	3969.24	5904.14	6152.26	5071.51	6191.02	4020.17	6009.91	3115.64	7153.36	6021.82	3156.33	9126.41	9051.03	8215.68	7973.39
ENSG00000082996	RNF13	ring finger protein 13	590.044	539.389	1347.83	1656.34	2252.57	1128.36	1484.99	1435.92	2553.88	1839.64	1425.26	2454.71	3474.09	1155.79	1116.82	1217.53	1073.24	1000.55
ENSG00000083067	TRPM3	transient receptor potential cation channel subfamily M member 3	168.993	183.288	1668.75	1081.04	747.973	224.006	513.493	411.061	265.515	163.358	557.097	41.8416	35.0168	83.285	114.659	94.4638	123.79	142.759
ENSG00000083093	PALB2	partner and localizer of BRCA2	779.088	728.961	710.528	626.004	463.154	517.129	588.359	425.941	594.857	554.119	621.431	573.385	518.885	331.44	790.485	808.19	929.592	866.484
ENSG00000083097	DOP1A	DOP1 leucine zipper like protein A	1234.51	1144.76	1255.63	1409.32	922.846	1797.88	1378.42	1433.13	1258.64	1266.03	1408.29	633.823	638.79	384.131	607.472	594.772	696.026	691.449
ENSG00000083099	LYRM2	LYR motif containing 2	1487.52	1416.03	1793.5	1720.05	1660.43	1565.54	1410.12	1433.13	1684.15	1680.92	1883.38	2429.91	2049.01	2078.73	2082.6	2117.85	1900.06	1782.62
ENSG00000083123	BCKDHB	branched chain keto acid dehydrogenase E1 subunit beta	741.852	732.103	3897.06	4504.24	5047.08	1307.4	2378.1	1948.35	4975.86	2019.7	2569.15	1405.57	1722.19	2629.43	740.873	720.724	1348.84	1361.8
ENSG00000083168	KAT6A	lysine acetyltransferase 6A	5195.83	4868.12	4961.95	4497.09	3856.73	5635.96	5266.16	4941.1	3183.63	4108.09	4221.35	4207.4	3557.91	1823.77	5484.89	5313.3	5738.71	5576.29
ENSG00000083223	TUT7	terminal uridylyl transferase 7	842.102	732.103	647.25	654.607	553.188	816.914	789.176	727.261	573.581	643.223	683.645	612.127	591.04	261.753	681.339	728.887	750.914	754.76
ENSG00000083290	ULK2	unc-51 like autophagy activating kinase 2	1269.84	1291.39	2560.07	2196.54	1823.18	2719.72	3104.74	2050.65	2490.91	1772.81	2119.51	1686.06	1876.05	1096.3	1055.08	1071.76	1692.18	1719.31
ENSG00000083312	TNPO1	transportin 1	11650	10805.6	7809.48	7859.18	8032.05	11351	6920.26	6722.98	4489.08	7774.37	6361.36	7088.28	6991.68	3511.57	16368.7	16271.1	19224.8	18826.8
ENSG00000083444	PLOD1	procollagen-lysine,2-oxoglutarate 5-dioxygenase 1	3319.72	3186.06	2000.51	2045.73	4022.95	1651.32	2554.25	2410.56	4244.84	4279.8	2620.05	7167.31	6428.23	5935.33	2647.08	2623.99	1243.74	1224
ENSG00000083457	ITGAE	integrin subunit alpha E	498.387	484.927	276.618	280.174	328.104	325.6	256.306	337.591	346.361	373.125	427.013	378.124	331.067	1363.16	474.071	384.852	384.216	355.035
ENSG00000083520	DIS3	DIS3 homolog, exosome endoribonuclease and 3'-5' exoribonuclease	2226.51	1976.36	2300.63	1997.62	1912.35	2189.26	2266.24	2977.86	2151.36	1937.09	2284.24	2237.75	1785.85	1383.55	2987.75	2896.89	2674.33	2634.21
ENSG00000083535	PIBF1	progesterone immunomodulatory binding factor 1	418.187	380.191	627.362	592.201	612.056	629.549	620.067	646.351	728.465	604.24	412.874	591.981	518.885	353.537	549.04	572.614	624.789	543.725
ENSG00000083544	TDRD3	tudor domain containing 3	879.338	778.187	684.313	549.298	747.973	801.925	757.468	868.621	639.96	487.29	533.059	635.372	589.979	584.695	643.854	661.246	826.823	897.519
ENSG00000083635	NUFIP1	nuclear FMR1 interacting protein 1	475.473	439.89	506.229	476.491	411.212	333.927	401.634	372.001	509.755	497.5	686.473	714.406	569.818	470.815	546.835	577.279	566.397	568.553
ENSG00000083642	PDS5B	PDS5 cohesin associated factor B	3409.46	3321.17	2518.49	2227.74	2075.97	3574.94	3084.48	2702.58	2409.21	3608.73	2458.15	2992.45	2312.17	1791.48	4092.44	3961.65	4047.7	3752.7
ENSG00000083720	OXCT1	3-oxoacid CoA-transferase 1	1036.87	1046.31	1733.83	1513.98	1567.8	1267.42	1779.17	1567.05	1399.91	2161.71	1425.97	2309.04	1634.12	552.401	1715.47	1763.32	1490.15	1426.35
ENSG00000083750	RRAGB	Ras related GTP binding B	403.865	402.186	1613.6	1405.42	1247.49	1222.46	1390.75	912.331	1462.04	1028.41	1603.42	1245.95	1028.22	1211.88	416.741	432.667	387.719	405.932
ENSG00000083799	CYLD	CYLD lysine 63 deubiquitinase	726.576	722.677	1321.62	1185.7	1076.08	1417.32	1554.57	2006.01	1101.21	1238.18	1250.64	908.118	948.636	537.104	637.239	658.914	677.341	671.587
ENSG00000083807	SLC27A5	solute carrier family 27 member 5	120.3	115.209	184.412	193.717	248.458	150.725	141.805	214.83	169.351	141.082	155.535	207.658	249.362	1274.77	127.889	129.45	109.776	100.552
ENSG00000083812	ZNF324	zinc finger protein 324	405.775	444.08	676.177	752.115	413.809	721.982	656.179	396.181	682.511	500.285	704.854	455.608	455.218	494.611	371.539	421.005	376.041	414.621
ENSG00000083817	ZNF416	zinc finger protein 416	222.46	175.956	264.866	282.124	252.787	308.945	283.61	267.84	257.856	301.656	303.999	209.208	297.112	453.818	231.523	212.252	213.713	218.483
ENSG00000083828	ZNF586	zinc finger protein 586	367.584	340.391	171.756	254.822	233.741	435.521	178.798	248.31	229.773	287.733	171.088	218.506	161.289	212.462	224.908	226.247	345.677	386.07
ENSG00000083838	ZNF446	zinc finger protein 446	219.596	247.177	290.178	269.123	225.95	232.333	280.968	210.18	285.94	206.054	226.939	201.46	232.384	752.965	206.166	229.745	275.608	281.794
ENSG00000083844	ZNF264	zinc finger protein 264	875.519	914.344	1056.75	1135	1008.55	1334.04	1208.43	1142.97	993.981	1195.49	1010.97	843.031	1126.9	584.695	803.715	776.702	830.327	795.726
ENSG00000083845	RPS5	ribosomal protein S5	6543.95	6363.75	5002.62	4974.23	8210.38	6532.82	6368.9	9140.98	4875.44	5681.34	5831.13	6380.07	5932.69	45108.2	9913.59	10105.3	8334.8	8262.63
ENSG00000083857	FAT1	FAT atypical cadherin 1	28393.7	25538.8	9477.32	8479.99	6040.92	3270.16	7166.88	7508.83	11975.4	7457.86	6893.01	16025.3	14058.7	3307.61	20831.5	20379.7	12237.7	11728.6
ENSG00000083937	CHMP2B	charged multivesicular body protein 2B	723.711	640.983	1674.17	1285.16	1228.44	1916.96	2343.75	1952.07	1592.24	1487.86	1795.72	1631.82	1723.25	848.148	949.244	890.992	1038.2	1071.31
ENSG00000084070	SMAP2	small ArfGAP2	846.876	861.976	2690.24	2311.6	2304.52	2922.07	3357.52	4655.59	1908.82	2472.65	3523.56	1647.32	1131.15	1477.03	1334.01	1251.35	1082.58	1025.38
ENSG00000084072	PPIE	peptidylprolyl isomerase E	1424.51	1359.47	1213.14	1018.64	1277.79	947.654	1043.72	1448.01	1038.23	1257.67	1092.98	1343.58	1398.55	3033.96	1397.96	1315.5	1729.56	1580.28
ENSG00000084073	ZMPSTE24	zinc metallopeptidase STE24	1683.25	1497.72	1322.52	1403.47	1081.27	1164.17	900.154	655.651	1554.8	1775.59	1759.66	2773.94	2227.28	1198.28	2597.47	2598.34	2004	1884.42
ENSG00000084090	STARD7	StAR related lipid transfer domain containing 7	4872.16	4729.87	4987.26	4761.01	5009.86	4679.15	4842.51	4437.97	4843.1	5389.89	5319.99	7091.38	6602.25	5772.16	8609.34	8418.94	6968.44	6988.98
ENSG00000084092	NOA1	nitric oxide associated 1	444.92	554.052	607.474	527.846	921.114	669.52	725.76	823.051	645.066	490.075	598.101	539.292	679.113	543.902	438.791	439.665	543.041	513.932
ENSG00000084093	REST	RE1 silencing transcription factor	1960.13	1809.83	825.334	903.578	916.786	732.808	809.434	625.891	1167.59	985.719	646.882	963.906	1491.93	547.302	1894.08	1960.41	1999.32	1898.07
ENSG00000084112	SSH1	slingshot protein phosphatase 1	2528.22	2346.08	1414.73	1376.17	823.289	1597.19	1768.6	1062.06	1448.42	1177.85	1371.53	1134.37	1073.85	457.218	1932.67	1973.24	1291.62	1238.9
ENSG00000084207	GSTP1	glutathione S-transferase pi 1	9439.75	9832.6	4939.35	4604.35	5559.58	3794.78	4220.68	4995.97	5285.63	4612.09	4236.9	7863.12	5836.13	24985.5	10458.2	10840	11122.4	10895.6
ENSG00000084234	APLP2	amyloid beta precursor like protein 2	12711.7	12338.9	21575.3	18501.3	22503.2	13155.6	17920.3	17197.6	20641.3	18658.1	22521.4	30739.6	33259.6	6074.71	20916.4	20520.8	11548.7	11477.8
ENSG00000084444	FAM234B	family with sequence similarity 234 member B	785.771	742.577	1920.96	1526.33	2042.21	1906.13	3506.37	4567.24	1707.98	1561.19	2063.66	1354.43	1565.14	812.454	1136.67	1144.06	1206.37	1129.66
ENSG00000084463	WBP11	WW domain binding protein 11	1981.14	1849.63	2033.95	1805.21	1700.25	1925.29	1687.57	2147.37	1711.38	1841.49	2172.53	2033.19	1673.38	797.157	2973.42	2996.02	3296.78	3202.76
ENSG00000084623	EIF3I	eukaryotic translation initiation factor 3 subunit I	3176.5	2991.26	3052.74	2652.23	4100	3041.99	3282.65	4626.76	2883.22	3060.18	2912.03	4066.38	3512.29	13164.1	4965.62	4748.85	4228.71	4287.73
ENSG00000084628	NKAIN1	sodium/potassium transporting ATPase interacting 1	1449.33	1492.49	2893.64	1749.95	1427.55	3567.44	2766.52	3589.81	1200.78	1671.64	2593.89	573.385	286.501	4667.36	2627.23	2642.65	3220.87	3361.66
ENSG00000084652	TXLNA	taxilin alpha	3301.57	3209.11	1957.12	2359.05	2117.52	1879.49	2056.61	1426.62	2779.4	2812.36	2283.53	2425.26	2375.83	2172.21	4262.23	4226.38	3663.48	3902.9
ENSG00000084676	NCOA1	nuclear receptor coactivator 1	2000.23	1786.79	3218.17	3494.7	2444.76	3684.03	3920.34	1675.86	4270.37	3362.77	2867.49	5848.53	6716.85	1206.78	2201.67	2184.33	1828.82	1806.21
ENSG00000084693	AGBL5	AGBL carboxypeptidase 5	2114.8	2026.64	1701.29	1600.44	1548.75	1548.06	1566.9	2003.22	1587.14	1693.91	1509.39	1196.36	1358.23	2094.02	1895.18	1911.43	3005.99	3134.49
ENSG00000084710	EFR3B	EFR3 homolog B	1982.09	2293.71	4215.26	4083.65	2765.94	4553.4	4934.11	2860.68	2709.62	2595.17	3345.41	4191.91	4321.92	759.764	1977.87	1857.79	2419.74	2374.76
ENSG00000084731	KIF3C	kinesin family member 3C	2102.39	2103.1	9696.99	7887.78	7453.75	9120.13	11193.8	12487.1	5950.27	6612.3	9826.25	2801.84	2727.06	5629.39	2683.46	2761.61	3202.19	3232.56
ENSG00000084733	RAB10	RAB10, member RAS oncogene family	3474.39	3293.94	4639.22	4659.6	6231.37	5895.77	6261.44	5846.92	4972.46	6394.18	5425.33	7915.81	7321.69	3202.22	6043.85	6222.95	4949.26	4689.94
ENSG00000084754	HADHA	hydroxyacyl-CoA dehydrogenase trifunctional multienzyme complex subunit alpha	5475.57	4951.91	3686.43	4107.06	5627.11	3650.72	4099.13	4858.33	4421	4234.32	3643.04	7382.72	7509.5	8082.05	5978.8	5590.86	6022.5	6121.25
ENSG00000084764	MAPRE3	microtubule associated protein RP/EB family member 3	614.868	620.036	3778.64	3158.62	2756.42	3952.17	3676.36	3434.5	2570.05	2714.9	4203.67	1193.26	1166.16	2172.21	707.799	690.402	840.837	860.277
ENSG00000084774	CAD	carbamoyl-phosphate synthetase 2, aspartate transcarbamylase, and dihydroorotase	3526.9	3441.62	1502.41	1878.01	1366.95	1260.76	1690.21	1006.26	1943.71	1809.94	1008.85	2733.65	2126.47	1203.38	3166.35	3010.01	4111.93	4036.97
ENSG00000085063	CD59	CD59 molecule (CD59 blood group)	2034.6	1765.85	2175.88	1968.37	2669.85	2169.28	2143.81	2700.72	3077.25	2170.07	2491.38	3207.86	3707.53	5133.08	2555.57	2523.7	1612.77	1554.21
ENSG00000085117	CD82	CD82 molecule	597.682	602.231	623.746	574.65	819.826	43.3023	138.282	514.291	110.631	240.397	308.948	91.4316	183.573	693.475	147.734	135.281	645.81	767.174
ENSG00000085185	BCORL1	BCL6 corepressor like 1	815.369	861.976	1090.2	996.536	1201.6	1287.41	1228.68	1309.44	690.17	879.907	670.213	542.391	604.835	382.431	1218.25	1191.88	1123.45	1201.66
ENSG00000085224	ATRX	ATRX chromatin remodeler	7055.71	6909.42	6187.74	5250.51	4577	6042.34	5724.17	3906.94	5206.48	6008.06	5547.63	5186.81	5836.13	2289.49	6269.86	6352.4	5655.8	5354.08
ENSG00000085274	MYNN	myoneurin	539.442	448.269	432.102	432.938	618.982	543.777	525.824	700.291	445.079	526.274	627.794	474.205	492.357	283.849	456.431	428.003	576.908	492.828
ENSG00000085365	SCAMP1	secretory carrier membrane protein 1	1043.56	955.191	4609.39	3817.13	4340.66	4923.14	5053.02	5406.1	3212.57	3803.65	4729.66	3046.69	3042.21	1402.25	1524.74	1528.91	1696.86	1629.93
ENSG00000085377	PREP	prolyl endopeptidase	1843.65	1698.82	1265.57	990.686	1025	1987.74	1788.86	1238.76	1234.82	1529.63	1422.43	1309.49	1139.64	713.872	1917.23	1888.11	1769.26	1840.97
ENSG00000085382	HACE1	HECT domain and ankyrin repeat containing E3 ubiquitin protein ligase 1	1024.46	967.759	711.432	687.11	734.987	752.794	664.106	821.191	676.554	715.621	600.222	714.406	739.596	292.347	897.427	977.292	1125.79	1060.14
ENSG00000085415	SEH1L	SEH1 like nucleoporin	1360.54	1368.9	790.982	927.63	780.87	794.431	865.804	596.131	884.2	969.94	1327.7	1199.46	905.13	593.193	2290.97	2227.48	2126.62	2047.04
ENSG00000085433	WDR47	WD repeat domain 47	1048.33	1018.03	3782.25	3665.02	3950.23	4393.52	5047.73	5020.15	3243.2	3308	4103.99	2020.79	2325.96	1250.98	1520.33	1433.28	1074.4	1003.04
ENSG00000085449	WDFY1	WD repeat and FYVE domain containing 1	1849.38	1703	1518.69	1419.72	1692.46	1364.02	1282.41	1668.42	1253.54	1470.22	1295.18	1701.56	1636.24	1371.65	2029.68	2011.73	2209.53	2183.59
ENSG00000085465	OVGP1	oviductal glycoprotein 1	63.0144	61.7941	96.7258	109.86	96.0937	38.3059	69.5814	109.74	126.801	31.5578	123.721	41.8416	47.7501	212.462	11.0249	10.496	12.8461	13.6552
ENSG00000085511	MAP3K4	mitogen-activated protein kinase kinase kinase 4	1808.32	1808.79	664.425	758.616	674.387	845.227	722.237	743.071	566.773	737.897	626.38	574.934	459.462	618.689	1539.08	1394.8	1748.24	1552.97
ENSG00000085514	PILRA	paired immunoglobin like type 2 receptor alpha	48.693	34.5628	46.103	62.4054	34.6284	53.2951	28.1849	33.4801	72.3359	39.9114	42.4185	13.9472	23.3445	93.4832	19.8448	11.6622	21.0209	23.5862
ENSG00000085552	IGSF9	immunoglobulin superfamily member 9	1154.31	1242.17	873.245	893.828	1128.02	1052.58	665.867	1052.76	382.955	531.843	212.093	136.373	171.9	929.733	694.569	623.927	1882.54	1984.97
ENSG00000085563	ABCB1	ATP binding cassette subfamily B member 1	461.151	433.606	21.6955	20.8018	23.3741	11.6583	14.0924	31.62	11.9142	47.3368	36.7627	30.9938	12.7334	15.2973	533.605	489.812	94.5942	80.6898
ENSG00000085644	ZNF213	zinc finger protein 213	578.587	666.12	1045	1067.39	972.191	1041.75	1292.98	1432.2	1144.61	763.886	1002.49	624.525	891.336	1188.09	687.954	721.89	882.879	928.553
ENSG00000085662	AKR1B1	aldo-keto reductase family 1 member B	3354.09	3262.52	2418.15	2600.88	2632.62	2591.48	2643.21	2677.47	1982.86	2942.31	2696.4	1791.44	1660.64	7946.07	3294.24	3344.72	5150.13	5314.35
ENSG00000085719	CPNE3	copine 3	1967.77	1800.41	2797.82	3276.93	5103.35	2934.56	3125	3746.98	3073.85	3269.95	2553.59	6034.49	6108.83	1271.37	3538.99	3547.64	3139.13	2903.59
ENSG00000085760	MTIF2	mitochondrial translational initiation factor 2	865.016	777.14	665.329	595.452	574.831	620.389	622.709	426.871	694.425	620.947	624.966	799.639	792.652	751.265	940.424	889.825	852.515	747.312
ENSG00000085788	DDHD2	DDHD domain containing 2	2270.43	2304.19	2195.77	2164.04	1814.53	2510.7	2164.07	1993.92	1903.71	1733.83	2187.38	1417.97	1417.65	831.151	2178.52	2005.9	2629.95	2435.59
ENSG00000085831	TTC39A	tetratricopeptide repeat domain 39A	19.0953	16.7577	33.4473	20.8018	29.4341	9.99284	9.68854	13.95	11.9142	22.2761	53.0231	24.795	25.4667	37.3933	13.2299	17.4933	12.8461	13.6552
ENSG00000085832	EPS15	epidermal growth factor receptor pathway substrate 15	1525.71	1407.65	3991.07	3439.45	4812.48	2695.57	4728.89	6643.93	3512.12	3932.66	4868.23	3852.53	5262.06	2649.82	2533.52	2566.85	2102.09	2042.07
ENSG00000085840	ORC1	origin recognition complex subunit 1	1422.6	1294.53	142.829	209.318	156.693	67.4516	51.085	44.6401	82.548	147.579	104.632	351.779	92.3169	185.267	1534.67	1511.42	2096.25	2102.9
ENSG00000085871	MGST2	microsomal glutathione S-transferase 2	102.16	92.1675	104.862	93.6081	147.171	179.038	272.16	53.9401	291.897	164.286	123.721	351.779	337.434	193.765	85.9942	92.1313	73.5732	44.6897
ENSG00000085872	CHERP	calcium homeostasis endoplasmic reticulum protein	1731.94	2064.34	1512.36	1551.03	1469.11	1373.18	1835.54	2190.15	1515.65	1169.5	1191.96	1321.88	1490.86	890.64	2201.67	2368.59	2642.8	2608.14
ENSG00000085982	USP40	ubiquitin specific peptidase 40	1681.34	1803.55	767.479	875.626	448.437	851.889	575.147	401.761	1045.04	1013.56	721.115	1176.21	1131.15	1050.41	1230.38	1239.69	1751.74	1662.21
ENSG00000085998	POMGNT1	protein O-linked mannose N-acetylglucosaminyltransferase 1 (beta 1,2-)	1979.23	2095.76	4428.6	4118.76	4282.66	2991.19	3857.8	3188.04	4944.37	3474.15	3930.08	4774.59	3834.87	6093.41	2583.13	2613.5	2487.48	2563.45
ENSG00000085999	RAD54L	RAD54 like	735.168	778.187	90.398	135.212	65.7939	40.8041	32.5887	38.1301	78.293	158.717	45.2464	226.255	70.0335	103.681	589.832	616.93	842.005	770.898
ENSG00000086015	MAST2	microtubule associated serine/threonine kinase 2	2140.58	2118.81	3757.84	2901.85	2563.36	3258.5	4972.87	5717.65	3490	2790.09	2991.92	2547.69	2377.96	2226.6	2709.92	2682.3	2178	2132.69
ENSG00000086061	DNAJA1	DnaJ heat shock protein family (Hsp40) member A1	7629.52	7248.77	10019.7	8327.22	10012.8	13432.9	11310.9	9751.99	9066.67	13125.3	12028.5	17038.8	9585.04	7728.51	12332.5	12057.5	9117.24	8901.95
ENSG00000086062	B4GALT1	beta-1,4-galactosyltransferase 1	1177.22	1014.89	417.639	326.328	526.351	174.875	307.391	248.31	629.748	637.654	183.814	844.58	1082.34	161.471	714.414	747.547	585.083	546.208
ENSG00000086065	CHMP5	charged multivesicular body protein 5	1350.99	1301.87	2297.92	2045.73	3360.68	2648.1	2570.11	3655.84	2353.04	2416.03	2366.95	2845.23	2595.48	2462.86	1788.24	1766.82	1627.95	1512
ENSG00000086102	NFX1	nuclear transcription factor, X-box binding 1	1569.63	1378.32	1484.33	1529.58	1240.56	1319.89	1229.56	1199.7	1302.05	1349.56	1568.78	1163.82	1084.46	921.235	1490.57	1426.29	1300.96	1313.38
ENSG00000086189	DIMT1	DIM1 rRNA methyltransferase and ribosome maturation factor	522.256	438.843	216.955	260.673	319.447	210.682	278.325	239.94	407.634	265.457	265.823	458.708	442.484	73.0869	546.835	559.785	572.236	536.277
ENSG00000086200	IPO11	importin 11	1219.23	1123.82	656.289	693.61	696.896	607.898	594.524	461.281	716.551	824.217	626.38	1329.63	1125.84	579.596	1575.46	1558.07	1686.35	1601.38
ENSG00000086232	EIF2AK1	eukaryotic translation initiation factor 2 alpha kinase 1	4831.11	4466.98	5140.03	4881.27	5491.19	4620.85	4685.73	4969	4914.59	5183.84	4943.88	5544.79	5875.39	3929.69	5968.88	6031.69	6578.38	6501.11
ENSG00000086289	EPDR1	ependymin related 1	164.219	190.619	448.374	541.497	865.709	538.78	884.3	495.691	1056.1	681.278	668.092	1602.38	1751.9	494.611	352.797	354.531	212.545	233.38
ENSG00000086300	SNX10	sorting nexin 10	96.4312	94.2622	381.48	369.882	524.62	119.081	339.099	951.391	286.791	351.777	700.612	784.142	735.352	426.623	120.171	116.622	89.9229	68.276
ENSG00000086475	SEPHS1	selenophosphate synthetase 1	4857.84	4629.32	2827.65	2778.99	2828.27	3303.47	2631.76	2126.91	2765.78	3264.38	2572.68	2944.41	3374.34	3977.29	4629.36	4733.68	6372.84	6288.84
ENSG00000086504	MRPL28	mitochondrial ribosomal protein L28	1303.25	1412.89	1572.92	1454.83	1464.78	1548.89	1648.81	1575.42	1764.15	1526.84	1799.96	2412.87	1952.45	11150	1999.92	2039.72	1741.23	1746.62
ENSG00000086544	ITPKC	inositol-trisphosphate 3-kinase C	442.056	410.564	532.444	516.795	510.768	540.446	619.186	611.011	628.046	441.81	504.073	643.121	599.529	841.349	606.37	597.104	515.013	576.001
ENSG00000086589	RBM22	RNA binding motif protein 22	1752.95	1665.3	1773.61	1871.51	2117.52	2163.45	1880.46	2491.47	1663.73	1961.23	2321.71	1988.25	1744.47	2860.59	2392.4	2335.94	2701.19	2647.87
ENSG00000086598	TMED2	transmembrane p24 trafficking protein 2	3452.43	3120.08	4406	3837.28	4494.76	3861.4	3664.03	4892.74	4712.9	4710.47	4331.64	5715.25	4901.28	4075.87	5710.9	5804.27	4678.32	4356.01
ENSG00000086619	ERO1B	endoplasmic reticulum oxidoreductase 1 beta	178.541	157.104	418.543	416.036	663.133	264.81	406.919	591.481	302.96	216.264	295.516	207.658	233.445	379.032	173.091	151.609	252.251	248.276
ENSG00000086666	ZFAND6	zinc finger AN1-type containing 6	1716.67	1690.44	2416.34	2072.38	2845.59	3201.04	2480.27	2948.1	2323.26	2301.87	2287.06	2152.52	2294.13	3470.78	2611.8	2674.14	2373.03	2265.52
ENSG00000086712	TXLNG	taxilin gamma	743.761	661.93	827.142	953.633	808.572	1717.94	1836.42	1434.06	1459.48	732.328	764.947	767.096	812.813	297.447	996.651	981.957	1378.04	1380.42
ENSG00000086758	HUWE1	HECT, UBA and WWE domain containing E3 ubiquitin protein ligase 1	17286	15981.6	8513.68	8114	5095.56	8928.6	8604.31	6364	7723.77	7659.28	6440.54	12775.6	10785.2	6868.47	13396.4	13038.3	12348.6	12426.2
ENSG00000086827	ZW10	zw10 kinetochore protein	982.452	902.823	442.046	575.3	357.538	545.442	442.15	354.331	581.24	601.455	547.906	711.307	483.868	645.884	1203.92	1130.07	1347.68	1286.07
ENSG00000086848	ALG9	ALG9 alpha-1,2-mannosyltransferase	582.406	562.431	626.458	746.915	548.859	754.459	556.651	511.501	410.187	751.819	737.375	382.773	382.001	572.797	465.251	500.308	637.635	629.38
ENSG00000086991	NOX4	NADPH oxidase 4	126.984	128.825	34.3512	24.0521	15.5828	51.6297	55.4889	25.11	38.2955	40.8396	55.1441	54.2391	71.0946	86.6844	97.0191	106.126	59.5593	63.3105
ENSG00000087008	ACOX3	acyl-CoA oxidase 3, pristanoyl	542.306	533.105	598.435	619.504	491.723	613.727	689.648	442.681	712.296	660.858	746.566	584.233	1262.73	837.95	625.112	593.606	536.034	547.449
ENSG00000087053	MTMR2	myotubularin related protein 2	2554.95	2313.61	1780.84	1538.68	1414.57	2026.05	1795.9	1815.36	1548.84	1832.21	1881.97	1884.42	1357.16	1653.8	4286.48	4270.7	3126.28	2943.32
ENSG00000087074	PPP1R15A	protein phosphatase 1 regulatory subunit 15A	1300.39	1341.67	1902.88	1781.8	1410.24	1458.12	1588.04	3063.42	1382.89	1210.34	1997.91	632.273	660.013	1424.34	2266.72	2240.31	1826.49	1807.45
ENSG00000087076	HSD17B14	hydroxysteroid 17-beta dehydrogenase 14	112.662	140.346	309.161	326.978	541.068	215.679	465.931	345.961	433.164	165.215	320.26	450.959	806.446	866.844	116.864	123.619	79.4124	94.345
ENSG00000087077	TRIP6	thyroid hormone receptor interactor 6	1017.78	1186.66	726.8	841.823	938.429	336.426	602.451	449.191	1403.32	674.781	600.929	1510.95	1656.4	1983.54	725.438	705.563	433.265	496.553
ENSG00000087085	ACHE	acetylcholinesterase (Yt blood group)	99.2955	109.973	1107.38	898.378	918.517	771.114	1358.16	2371.5	1210.14	737.897	1991.55	686.512	566.635	1536.52	232.625	250.737	77.0767	68.276
ENSG00000087086	FTL	ferritin light chain	7437.61	6704.14	5986.15	4722.66	9415.45	3793.95	4516.62	8757.82	5778.36	4824.64	4714.11	6166.21	6656.37	17374.3	5210.37	5323.79	3969.45	3930.21
ENSG00000087087	SRRT	serrate, RNA effector molecule	5062.16	5269.26	2962.34	3732.62	1665.62	2937.89	1658.5	1213.65	3050.02	3108.45	3241.48	2560.09	2087.21	4609.57	5530.09	5552.37	5581.06	5674.35
ENSG00000087088	BAX	BCL2 associated X, apoptosis regulator	1823.6	2203.64	1151.67	1081.69	1250.08	783.605	1022.58	1238.76	1472.25	1368.13	1104.3	1363.73	1821.93	3088.35	2455.25	2488.71	2309.97	2364.83
ENSG00000087095	NLK	nemo like kinase	966.221	922.723	1657.9	1339.12	1517.59	2130.97	1972.94	2356.62	1786.27	2126.44	1444.35	1118.88	1343.37	1402.25	1682.4	1611.72	1243.74	1173.11
ENSG00000087111	PIGS	phosphatidylinositol glycan anchor biosynthesis class S	1639.33	1618.17	1673.27	1549.73	1867.33	1891.14	1959.73	2100.87	2063.7	1678.13	1589.28	1645.77	1879.23	1711.59	1798.16	1823.97	2252.74	2397.11
ENSG00000087152	ATXN7L3	ataxin 7 like 3	2844.24	3025.82	4426.79	4054.4	3342.5	5593.49	5519.83	5392.15	4050.81	4065.39	5995.86	2245.5	2199.69	2627.73	4045.04	3997.8	3991.64	4063.04
ENSG00000087157	PGS1	phosphatidylglycerophosphate synthase 1	1266.02	1333.29	793.694	741.064	651.013	780.274	662.344	544.981	678.256	817.72	889.375	598.18	688.663	820.953	878.685	846.675	682.012	716.277
ENSG00000087191	PSMC5	proteasome 26S subunit, ATPase 5	3132.58	3101.23	2156.9	2000.22	1579.92	2262.54	1698.14	1301.07	1979.45	2251.75	2389.58	2464	1798.59	7412.37	4363.66	4277.69	4087.4	3902.9
ENSG00000087206	UIMC1	ubiquitin interaction motif containing 1	928.031	881.876	902.172	730.013	930.637	1168.33	955.643	1036.95	887.604	810.294	902.807	708.208	614.385	610.19	1006.57	1034.44	1074.4	1041.52
ENSG00000087245	MMP2	matrix metallopeptidase 2	8100.22	7564.02	1457.22	1246.16	2295.86	122.412	657.94	976.501	4664.39	3943.8	493.469	1633.37	2816.2	2029.44	2618.41	2767.44	3693.84	3678.21
ENSG00000087253	LPCAT2	lysophosphatidylcholine acyltransferase 2	283.565	270.218	235.035	154.713	176.605	23.3166	91.6008	174.84	162.543	113.237	134.325	134.823	132.639	69.6875	754.103	730.053	220.72	237.104
ENSG00000087258	GNAO1	G protein subunit alpha o1	1644.1	1725	8445.88	8640.55	10327.9	8286.56	9168.89	13407.8	6477.04	6899.1	8543.09	7717.45	8915.48	3360.3	1808.08	1765.66	1344.17	1422.62
ENSG00000087263	OGFOD1	2-oxoglutarate and iron dependent oxygenase domain containing 1	1120.89	984.517	1025.11	984.835	976.52	1018.44	1328.21	1250.85	1234.82	1170.42	1212.46	2101.38	1686.11	623.788	1564.43	1517.25	1288.12	1227.73
ENSG00000087266	SH3BP2	SH3 domain binding protein 2	1239.28	1372.04	1738.35	2047.68	1984.2	861.049	1340.54	914.191	1480.76	1537.05	1655.03	1168.47	1705.21	1740.49	1036.34	1032.1	422.754	458.07
ENSG00000087269	NOP14	NOP14 nucleolar protein	1111.35	1087.16	429.39	555.148	406.018	477.158	435.984	252.03	551.455	513.279	478.622	573.385	410.651	543.902	1416.7	1328.32	1272.93	1236.42
ENSG00000087274	ADD1	adducin 1	9063.58	8795.71	11318.7	10534.2	9611.1	11381.8	11787.4	9655.27	10252.1	10795.6	12702.9	12902.7	13610.9	14029.3	11643.4	11553.7	11459.9	11407.1
ENSG00000087299	L2HGDH	L-2-hydroxyglutarate dehydrogenase	373.313	371.812	399.559	408.885	488.26	588.745	720.475	501.271	532.733	591.246	544.371	709.757	723.68	205.663	402.409	366.193	407.572	391.035
ENSG00000087301	TXNDC16	thioredoxin domain containing 16	622.506	591.757	1477.1	1404.12	2098.48	2089.34	1428.62	1904.64	942.069	1008.92	859.682	593.531	881.786	426.623	618.497	578.445	834.998	811.863
ENSG00000087302	RTRAF	RNA transcription, translation and transport factor	3668.2	3259.38	2129.78	1790.91	2448.23	2592.31	2157.9	2590.05	1925.84	2508.85	1885.5	2344.68	2371.59	7745.51	4551.08	4492.28	4538.18	4343.59
ENSG00000087303	NID2	nidogen 2	2247.51	1854.87	224.187	172.265	210.367	22.4839	16.7348	54.8701	28.0834	457.589	37.4697	60.4379	124.15	40.7927	326.337	331.206	465.964	454.346
ENSG00000087338	GMCL1	germ cell-less 1, spermatogenesis associated	823.007	822.176	645.442	659.157	713.344	503.806	570.743	654.721	645.066	636.726	428.427	523.795	671.685	382.431	621.804	625.094	994.991	923.588
ENSG00000087365	SF3B2	splicing factor 3b subunit 2	7609.47	7411.11	8287.69	7389.84	8249.34	6477.86	8163.04	9450.67	7864.19	7789.22	8753.77	10232.6	9117.09	10884.8	10625.8	10702.4	10846.8	10520.7
ENSG00000087448	KLHL42	kelch like family member 42	2082.34	2043.4	2341.31	2149.74	1573.86	2889.6	2389.55	1864.65	2170.08	2248.96	2560.66	2144.77	1720.07	1104.8	1880.85	1954.58	1662.99	1682.07
ENSG00000087460	GNAS	GNAS complex locus	38431.2	36090.9	44361	40696.8	48164.6	47920.6	45937.8	61896.2	34870.2	53845.1	67429.2	36317	40407.2	60900.1	52690.2	51738.2	36401.2	36136.6
ENSG00000087470	DNM1L	dynamin 1 like	3381.77	3108.56	2975	3076.07	3223.9	4307.75	3967.02	3787.9	3161.5	3807.36	3686.17	3223.35	2651.72	1995.44	3916.04	3923.16	3762.75	3693.11
ENSG00000087495	PHACTR3	phosphatase and actin regulator 3	274.017	278.597	1079.35	915.929	1249.22	1518.91	1322.93	1428.48	580.389	934.669	1078.84	185.963	355.473	644.184	212.781	230.911	176.342	132.828
ENSG00000087502	ERGIC2	ERGIC and golgi 2	735.168	726.867	588.491	718.962	944.488	866.046	879.896	695.641	805.056	1094.31	781.208	1693.81	1447.36	564.299	1019.8	966.796	651.649	646.76
ENSG00000087510	TFAP2C	transcription factor AP-2 gamma	88.7931	87.9781	140.117	247.021	370.523	0.832736	49.3235	25.11	251.048	35.2705	50.9022	20.146	128.395	23.7957	97.0191	109.625	38.5384	44.6897
ENSG00000087586	AURKA	aurora kinase A	1375.82	1358.42	172.66	276.924	479.603	208.184	160.301	341.311	226.369	310.938	147.051	108.478	282.256	384.131	1745.24	1767.99	1677	1736.69
ENSG00000087842	PIR	pirin	300.751	317.35	215.147	146.263	379.181	197.359	485.308	451.051	719.955	507.71	364.799	1081.68	1172.53	854.946	266.803	267.064	437.936	500.277
ENSG00000087884	AAMDC	adipogenesis associated Mth938 domain containing	90.7026	112.067	101.246	113.11	147.171	48.2987	88.9584	107.88	135.311	102.099	83.4231	235.553	154.923	297.447	164.271	155.107	88.755	94.345
ENSG00000087903	RFX2	regulatory factor X2	495.523	561.384	553.236	592.201	788.661	469.663	482.666	478.021	696.127	569.898	325.916	613.677	753.391	865.145	314.21	379.021	580.411	599.587
ENSG00000087995	METTL2A	methyltransferase 2A, tRNA N3-cytidine	859.288	828.46	1004.32	966.634	876.097	1091.72	961.808	799.801	896.114	1047.91	1352.44	1089.43	1058.99	1160.89	1112.41	1163.89	1200.53	1189.24
ENSG00000088035	ALG6	ALG6 alpha-1,3-glucosyltransferase	421.051	368.67	278.426	261.973	213.83	359.742	251.902	188.79	238.283	351.777	272.185	344.031	270.584	319.543	359.412	354.531	453.118	419.587
ENSG00000088038	CNOT3	CCR4-NOT transcription complex subunit 3	102.16	101.594	57.8547	68.2559	56.2711	59.1243	61.6544	53.9401	65.5278	57.5467	60.7999	37.1925	67.9113	61.189	152.144	171.434	142.475	109.242
ENSG00000088179	PTPN4	protein tyrosine phosphatase non-receptor type 4	1427.37	1259.97	1499.7	1564.04	1329.73	1459.79	1566.9	817.471	1443.31	1270.67	1761.08	1772.84	1863.32	800.556	819.15	822.185	1151.48	1166.9
ENSG00000088205	DDX18	DEAD-box helicase 18	3647.2	3305.46	2061.98	1941.07	1757.39	2057.69	1713.99	2073.9	1806.7	1981.65	2111.03	2008.4	1598.04	1099.7	4563.21	4428.13	4268.42	4164.83
ENSG00000088247	KHSRP	KH-type splicing regulatory protein	10653.3	12023.7	7749.82	7106.42	6374.22	5914.93	6278.18	7157.29	6110.26	6011.77	6743.84	7148.71	6968.33	5583.5	14827.4	15471.1	16636.9	16303.1
ENSG00000088256	GNA11	G protein subunit alpha 11	1507.57	1692.53	2067.4	2195.24	1783.36	1673.8	1918.33	1436.85	2243.26	1844.28	2026.19	2174.21	2317.47	2010.74	2120.09	2197.16	1876.7	2002.35
ENSG00000088298	EDEM2	ER degradation enhancing alpha-mannosidase like protein 2	317.936	302.687	535.156	482.992	589.548	582.083	519.658	488.251	608.473	602.384	458.12	700.459	1044.14	1291.77	377.052	423.338	309.475	310.345
ENSG00000088305	DNMT3B	DNA methyltransferase 3 beta	2505.3	2496.9	517.076	430.337	197.382	1544.73	589.24	426.871	317.427	774.095	456.706	72.8354	516.762	453.818	2464.07	2391.92	3549.03	3360.42
ENSG00000088325	TPX2	TPX2 microtubule nucleation factor	6934.45	6510.38	1007.94	1365.77	1997.19	895.192	563.697	1997.64	757.4	1426.6	517.506	1244.4	1448.42	1679.3	8494.69	8289.49	10791.9	10534.4
ENSG00000088356	PDRG1	p53 and DNA damage regulated 1	587.18	593.852	1082.06	1123.95	1084.73	1011.77	1130.92	1691.67	1082.49	982.006	1593.52	1015.05	1101.44	2331.98	783.87	734.718	790.62	801.932
ENSG00000088367	EPB41L1	erythrocyte membrane protein band 4.1 like 1	1681.34	1583.61	6806.97	5448.77	3877.51	6702.7	8961.02	8423.95	5894.95	5092.88	9677.78	2532.19	2963.69	2731.41	2633.85	2571.51	3194.01	3346.76
ENSG00000088387	DOCK9	dedicator of cytokinesis 9	452.558	428.37	473.685	659.807	541.068	182.369	468.573	407.341	371.041	250.606	342.176	113.127	176.145	86.6844	226.01	198.257	105.105	105.517
ENSG00000088448	ANKRD10	ankyrin repeat domain 10	4080.66	4018.71	1723.89	1656.99	1405.05	1946.11	1300.03	1468.47	1462.89	1404.32	1566.66	1131.27	909.375	1356.36	1719.88	1741.17	1925.75	1986.21
ENSG00000088451	TGDS	TDP-glucose 4,6-dehydratase	211.958	234.608	161.812	143.012	358.404	175.707	192.89	259.47	232.326	227.402	154.828	229.354	240.873	168.27	206.166	188.928	233.566	213.518
ENSG00000088538	DOCK3	dedicator of cytokinesis 3	579.542	529.963	2055.65	1972.27	1005.09	1542.23	1721.04	1212.72	1314.81	1224.26	1667.75	759.347	890.274	185.267	303.185	300.885	515.013	472.966
ENSG00000088543	C3orf18	chromosome 3 open reading frame 18	225.324	239.845	496.285	572.7	611.191	565.428	753.945	466.861	759.102	252.463	497.711	334.733	377.757	372.233	124.581	125.952	246.412	248.276
ENSG00000088682	COQ9	coenzyme Q9	912.755	953.096	787.366	847.673	962.668	1097.55	864.042	838.861	1027.17	918.89	903.514	1055.34	952.88	1315.56	1017.6	1058.93	1128.12	1081.24
ENSG00000088727	KIF9	kinesin family member 9	152.762	153.962	212.435	240.521	221.621	215.679	179.678	85.5601	306.364	285.877	173.916	305.289	334.251	1145.59	158.759	178.432	171.671	165.104
ENSG00000088756	ARHGAP28	Rho GTPase activating protein 28	1713.8	1561.61	212.435	164.464	226.816	234.832	226.36	409.201	79.995	545.765	262.288	68.1863	62.6057	135.976	564.475	521.3	1584.74	1541.8
ENSG00000088766	CRLS1	cardiolipin synthase 1	43.9192	171.767	32.5433	37.7033	24.2399	18.3202	17.6155	41.8501	64.6768	15.7789	26.8651	44.941	83.828	37.3933	27.5623	31.4879	23.3566	131.586
ENSG00000088808	PPP1R13B	protein phosphatase 1 regulatory subunit 13B	232.962	252.413	914.828	806.72	507.305	1125.86	1058.69	666.811	616.132	790.803	1339.01	215.407	210.101	453.818	143.324	156.273	120.286	146.483
ENSG00000088812	ATRN	attractin	2808.92	2723.13	4252.32	3918.54	3124.34	4497.61	4484.92	3412.18	4034.64	4482.14	4215.69	5927.56	5786.25	2398.27	3004.29	3001.85	3080.73	3218.9
ENSG00000088826	SMOX	spermine oxidase	470.699	512.158	326.337	447.889	679.582	557.101	661.463	634.261	569.326	649.72	506.194	750.049	883.908	615.289	733.156	710.228	388.887	424.552
ENSG00000088832	FKBP1A	FKBP prolyl isomerase 1A	2229.37	1982.65	1698.58	1727.85	1562.6	1930.28	1609.18	1120.65	1497.78	2470.79	1928.63	2409.77	1966.24	3197.13	2606.29	2529.53	1992.32	1950.21
ENSG00000088833	NSFL1C	NSFL1 cofactor	2496.71	2409.97	2725.5	2422.76	2431.78	2749.7	2973.5	3076.44	2459.42	2578.46	2748.01	2966.1	2663.4	5058.29	3265.58	3202.44	3341.16	3315.73
ENSG00000088836	SLC4A11	solute carrier family 4 member 11	48.693	65.9836	33.4473	44.2038	53.674	7.49463	29.9464	51.1501	108.929	38.0551	32.5209	97.6304	202.673	50.9908	35.2797	30.3217	81.7481	89.3795
ENSG00000088854	DNAAF9	dynein axonemal assembly factor 9	1632.65	1500.86	2334.98	2487.77	1468.24	3080.29	2328.77	1421.97	1559.9	1859.13	2008.52	860.077	1418.71	1016.42	1478.44	1439.11	1436.43	1376.69
ENSG00000088876	ZNF343	zinc finger protein 343	327.484	294.308	149.157	237.271	179.202	270.639	124.19	173.91	203.392	272.883	116.651	97.6304	155.984	212.462	185.218	188.928	218.384	189.931
ENSG00000088881	EBF4	EBF family member 4	499.342	638.889	1250.2	1192.2	1048.37	1790.38	1599.49	1009.98	1606.71	1010.78	1224.48	841.481	1029.28	3557.46	348.387	342.868	350.349	402.208
ENSG00000088882	CPXM1	carboxypeptidase X, M14 family member 1	3643.38	4174.77	3821.12	3088.42	3729.47	3068.63	4573.87	3320.1	5642.2	3351.63	3404.09	3245.05	3480.45	6963.65	2464.07	2443.23	4318.63	4508.7
ENSG00000088888	MAVS	mitochondrial antiviral signaling protein	3236.65	3242.62	2390.12	3010.41	2171.2	1994.4	2102.41	1068.57	2600.69	2830.92	2260.2	4081.88	4089.53	2352.38	2970.11	2880.56	2871.69	2846.49
ENSG00000088899	LZTS3	leucine zipper tumor suppressor family member 3	576.678	714.298	3092.52	2511.82	2613.58	1448.96	2550.73	3272.67	2260.28	1174.14	2793.26	1510.95	1887.72	1507.63	879.787	843.177	838.501	898.76
ENSG00000088930	XRN2	5'-3' exoribonuclease 2	5210.15	4676.45	2589.9	2847.25	3357.22	3676.53	2426.54	2527.74	2309.64	3361.84	2122.34	3585.98	2549.86	1670.8	6775.9	6459.69	7311.78	6900.84
ENSG00000088970	KIZ	kizuna centrosomal protein	205.274	168.625	373.344	302.926	358.404	350.582	437.746	355.261	302.109	276.595	277.134	192.161	358.656	404.527	133.401	137.614	218.384	216
ENSG00000088986	DYNLL1	dynein light chain LC8-type 1	4582.87	4263.8	3996.49	4389.83	5816.7	4397.68	3654.34	3808.36	4561.42	5701.76	3556.09	7285.09	6432.47	12683.1	5137.6	5232.83	4016.17	3703.04
ENSG00000088992	TESC	tescalcin	21.0048	28.2787	266.674	370.532	431.123	59.957	192.009	387.811	174.457	406.539	897.859	415.317	466.89	4053.77	33.0747	27.9893	46.7132	44.6897
ENSG00000089006	SNX5	sorting nexin 5	2966.45	2695.9	1379.47	1646.59	2124.45	1286.58	1666.43	1264.8	2189.65	1958.44	1713.71	3330.28	3570.65	1288.37	2644.87	2698.63	2631.12	2481.52
ENSG00000089009	RPL6	ribosomal protein L6	5647.43	4984.38	6202.21	5128.94	9217.2	7094.91	7360.65	8182.15	5814.11	5995.06	5153.85	5974.05	7063.83	9927.92	6263.25	6587.97	5152.46	5184.01
ENSG00000089022	MAPKAPK5	MAPK activated protein kinase 5	1725.26	1657.97	1498.8	1411.27	1232.77	1582.2	1382.82	1453.59	1262.05	1499	1514.34	1503.2	1274.4	1301.97	1508.21	1428.62	1439.93	1471.04
ENSG00000089048	ESF1	ESF1 nucleolar pre-rRNA processing protein homolog	842.102	825.318	696.064	690.36	726.33	691.171	821.765	613.801	822.927	742.538	676.575	1018.15	933.78	258.354	1119.03	1123.07	893.389	943.45
ENSG00000089050	RBBP9	RB binding protein 9, serine hydrolase	1185.82	1104.96	1795.3	1649.84	1527.11	1628.83	1905.12	1569.84	1983.71	1722.69	1746.94	2696.46	2499.98	1067.41	1350.55	1379.64	1837	1833.52
ENSG00000089053	ANAPC5	anaphase promoting complex subunit 5	3863.93	3694.03	2866.52	2933.05	2502.76	2292.52	2095.37	1663.77	2548.78	2443.88	2883.05	2112.23	1824.05	3239.62	3615.06	3491.66	3726.54	3600.01
ENSG00000089057	SLC23A2	solute carrier family 23 member 2	2032.69	1845.45	3635.81	3426.45	2189.38	4256.95	3810.24	2344.53	2913.01	3560.47	4388.2	4301.94	3684.19	955.228	2167.5	2121.35	1900.06	1894.35
ENSG00000089060	SLC8B1	solute carrier family 8 member B1	263.515	277.55	137.405	177.465	203.442	118.249	192.009	178.56	181.265	206.982	187.348	275.845	370.329	324.642	180.808	176.099	294.293	304.138
ENSG00000089063	TMEM230	transmembrane protein 230	1846.51	1618.17	2065.59	1911.17	2250.84	1579.7	1286.81	1367.1	1955.62	2274.95	1667.05	2539.94	2489.37	2581.84	2865.37	2860.74	2451.27	2563.45
ENSG00000089091	DZANK1	double zinc ribbon and ankyrin repeat domains 1	275.927	262.887	342.608	356.881	250.19	347.251	302.987	282.72	256.154	421.39	390.957	227.804	206.917	236.258	220.498	197.091	178.678	171.311
ENSG00000089094	KDM2B	lysine demethylase 2B	2089.02	2178.51	1463.54	1445.08	1284.71	2034.38	1838.18	1869.3	1153.12	1412.68	1317.8	1104.93	1039.89	990.922	2316.33	2264.8	2648.64	2681.38
ENSG00000089101	CFAP61	cilia and flagella associated protein 61	22.9143	21.9945	128.365	143.662	119.468	63.288	90.72	34.4101	101.27	94.6735	65.7487	123.975	99.7447	62.8887	18.7423	24.4906	39.7062	31.0345
ENSG00000089116	LHX5	LIM homeobox 5	156.581	233.561	1168.85	632.505	189.59	91.601	88.0777	555.211	50.2096	48.2649	270.772	27.8944	29.7112	652.683	479.583	564.45	93.4263	135.311
ENSG00000089123	TASP1	taspase 1	159.446	143.488	169.044	161.864	152.365	149.06	152.374	115.32	260.409	202.341	166.139	286.692	242.995	171.669	133.401	115.456	85.2515	83.1726
ENSG00000089154	GCN1	GCN1 activator of EIF2AK4	6218.38	6528.18	3236.25	3267.18	2448.23	2907.08	2809.68	2391.96	3122.36	3057.4	2267.27	4628.92	3762.71	2826.59	5003.1	4896.96	5307.78	5316.84
ENSG00000089157	RPLP0	ribosomal protein lateral stalk subunit P0	28484.4	27457.5	19672.4	19925.5	31942.9	18062.1	18275.2	21005	14204.2	22535.1	19897.1	26439.2	24805.7	109688	35939	35785.4	23339.1	23956.2
ENSG00000089159	PXN	paxillin	1326.17	1342.71	649.058	673.458	703.821	643.705	693.171	742.141	765.059	521.633	532.352	1019.7	1353.98	486.113	1607.43	1651.37	829.159	944.691
ENSG00000089163	SIRT4	sirtuin 4	33.4167	20.9472	77.7423	57.855	113.408	112.419	103.932	219.48	77.442	57.5467	53.0231	26.3447	58.3613	127.477	15.4349	20.9919	25.6922	36.0001
ENSG00000089177	KIF16B	kinesin family member 16B	312.208	262.887	192.548	247.671	281.355	159.885	265.114	214.83	257.005	226.474	159.776	272.745	332.129	93.4832	239.24	233.244	282.615	274.345
ENSG00000089195	TRMT6	tRNA methyltransferase 6 non-catalytic subunit	915.619	826.366	564.987	584.401	337.627	518.795	534.631	460.351	565.922	452.02	837.059	387.422	332.129	443.62	1041.85	1032.1	972.802	937.243
ENSG00000089199	CHGB	chromogranin B	396.227	419.991	3517.39	3277.58	4238.51	3928.02	4199.54	4638.85	2217.73	4219.47	4724.72	1524.89	1242.56	2665.12	446.508	410.509	390.055	396.001
ENSG00000089220	PEBP1	phosphatidylethanolamine binding protein 1	6233.66	6525.04	9150.08	8019.75	9981.62	9723.86	10750.8	13060.9	8936.46	8580.02	10092.1	10818.4	9890.64	8500.17	8329.31	8348.96	8074.37	8239.05
ENSG00000089234	BRAP	BRCA1 associated protein	874.564	807.513	903.98	962.083	918.517	1118.37	986.47	884.431	891.008	1022.85	883.012	1047.59	1146	1086.1	992.241	941.139	999.662	891.312
ENSG00000089248	ERP29	endoplasmic reticulum protein 29	1930.53	1832.88	2880.08	2685.38	3890.5	2357.48	2667.87	3396.37	3221.08	3153.93	3129.78	4263.19	4865.21	8391.39	2369.25	2302.12	2236.39	2146.35
ENSG00000089280	FUS	FUS RNA binding protein	17432.1	18473.3	11168.7	9776.2	3430.8	10388.4	6043.01	2683.98	7732.28	10415	11193.5	13065.4	7028.82	17374.3	14117.4	14084.4	16815.6	16999.5
ENSG00000089289	IGBP1	immunoglobulin binding protein 1	830.645	740.482	1339.7	1211.06	2423.99	2112.65	2105.06	2471.94	1365.87	1484.15	1927.92	1205.66	1541.8	3414.69	894.119	875.831	996.158	994.347
ENSG00000089335	ZNF302	zinc finger protein 302	1203.96	1134.29	1336.99	1378.77	1496.81	2093.5	1776.53	1253.64	1637.34	1763.53	1316.39	1475.3	1569.39	895.739	732.053	732.386	1033.53	984.415
ENSG00000089351	GRAMD1A	GRAM domain containing 1A	1429.28	1633.88	3035.56	2675.63	3835.96	2840.46	4242.7	4418.44	3195.55	2338.99	2884.46	1989.8	2530.76	2012.44	2440.91	2505.04	1724.88	1746.62
ENSG00000089472	HEPH	hephaestin	1558.18	1445.35	2045.71	1772.05	2217.08	3429.21	2854.6	3139.68	4547.8	3362.77	2730.34	1856.53	3787.12	2374.47	509.35	542.292	1340.67	1328.28
ENSG00000089486	CDIP1	cell death inducing p53 target 1	45.8287	52.3679	145.541	137.812	177.47	118.249	195.532	230.64	157.437	123.447	141.395	122.425	222.834	49.2911	24.2548	44.3163	66.5663	58.3449
ENSG00000089505	CMTM1	CKLF like MARVEL transmembrane domain containing 1	19.0953	25.1366	29.8313	20.8018	28.5684	24.1494	32.5887	43.7101	20.4243	39.9114	29.693	32.5435	42.4446	1.69969	17.6398	15.1609	36.2027	39.7242
ENSG00000089597	GANAB	glucosidase II alpha subunit	14720.6	13800	11068.3	10484.8	10670.7	9725.53	9574.04	8360.71	12707.3	12192.5	8743.87	13984.4	14460.9	9285.43	18704.8	17845.5	19676.8	19715.6
ENSG00000089639	GMIP	GEM interacting protein	767.63	1011.75	792.79	872.376	653.61	1584.7	1002.32	862.111	864.627	734.184	767.775	326.984	362.901	657.782	540.22	571.447	778.942	777.105
ENSG00000089682	RBM41	RNA binding motif protein 41	1070.29	992.896	696.968	525.246	543.665	795.263	677.317	943.021	502.947	672.925	521.748	441.661	448.851	399.428	437.689	403.512	511.509	459.311
ENSG00000089685	BIRC5	baculoviral IAP repeat containing 5	3625.24	3709.74	516.173	828.172	883.023	378.895	244.856	752.371	383.806	726.759	353.488	712.857	838.28	3764.82	4692.2	4858.47	5589.23	5563.87
ENSG00000089692	LAG3	lymphocyte activating 3	80.2002	108.925	65.0866	69.556	21.6427	77.4445	14.9732	43.7101	35.7425	42.6959	73.5254	24.795	10.6111	277.05	44.0996	40.8177	39.7062	58.3449
ENSG00000089693	MLF2	myeloid leukemia factor 2	4337.49	4419.85	5797.22	5543.03	5816.7	5232.08	5466.1	6880.15	5943.46	5862.33	6668.9	8696.85	7402.33	14321.6	6498.08	6645.12	5076.55	5051.18
ENSG00000089775	ZBTB25	zinc finger and BTB domain containing 25	387.634	371.812	371.536	483.642	597.339	594.574	630.636	558.001	749.74	556.903	407.925	483.503	577.246	311.044	257.983	285.724	357.356	335.173
ENSG00000089818	NECAP1	NECAP endocytosis associated 1	706.526	654.599	2774.31	2651.58	2727.85	2498.21	2689.01	3095.04	1914.77	2418.82	3752.62	1792.99	1502.54	1001.12	717.721	809.356	565.229	532.553
ENSG00000089820	ARHGAP4	Rho GTPase activating protein 4	48.693	63.8889	112.094	94.9082	102.154	50.7969	76.6276	160.89	70.6339	36.1987	65.0417	65.0869	71.0946	377.332	18.7423	27.9893	35.0349	36.0001
ENSG00000089876	DHX32	DEAH-box helicase 32 (putative)	1040.69	1006.51	908.5	861.325	802.512	986.793	884.3	597.991	1016.11	879.907	884.426	1086.33	1136.45	780.16	1277.79	1331.82	1082.58	1125.93
ENSG00000089902	RCOR1	REST corepressor 1	1660.33	1669.49	923.867	990.036	1277.79	1071.73	1056.93	1496.37	887.604	1171.35	1148.13	1249.05	1272.28	453.818	1746.34	1688.69	1664.16	1600.14
ENSG00000089916	GPATCH2L	G-patch domain containing 2 like	2976	2769.22	3032.85	3121.57	2631.76	3227.69	3476.43	3047.61	2650.05	2700.98	2519.66	4112.87	2905.33	1257.77	2508.16	2707.96	2180.34	2083.04
ENSG00000090006	LTBP4	latent transforming growth factor beta binding protein 4	3253.84	4362.25	2646.85	3432.95	3192.73	1206.64	1844.35	2763.03	2261.14	1854.49	1494.55	1197.91	1602.28	2892.88	2606.29	2916.71	4549.86	4894.77
ENSG00000090013	BLVRB	biliverdin reductase B	131.757	143.488	371.536	273.674	518.56	36.6404	236.048	825.841	277.43	135.513	260.874	500.549	674.868	1064.01	135.606	143.445	158.825	192.414
ENSG00000090020	SLC9A1	solute carrier family 9 member A1	957.628	830.555	608.378	622.754	431.989	503.806	686.125	649.141	679.107	671.997	822.919	962.357	1125.84	841.349	842.302	872.332	886.382	957.105
ENSG00000090054	SPTLC1	serine palmitoyltransferase long chain base subunit 1	1780.64	1482.01	1414.73	1566.64	2096.75	1614.68	1655.86	1701.9	2006.68	2136.65	1577.97	2936.66	2593.36	1363.16	1998.81	2060.71	1861.52	2011.04
ENSG00000090060	PAPOLA	poly(A) polymerase alpha	7471.98	6727.18	6896.46	6032.52	6212.33	6577.78	7065.59	6226.36	6242.16	6314.35	4868.23	7478.8	6808.11	5187.47	10215.7	10153.1	10677.5	10412.7
ENSG00000090061	CCNK	cyclin K	449.694	408.47	414.927	379.633	450.169	366.404	360.238	488.251	332.745	413.965	370.455	458.708	472.196	64.5884	542.425	515.469	597.929	592.139
ENSG00000090097	PCBP4	poly(rC) binding protein 4	4060.61	4618.85	3463.15	3060.47	2456.02	4237.8	2751.55	4527.25	1975.2	2562.68	3408.33	934.462	960.308	12463.9	4224.74	4217.05	4800.95	5007.73
ENSG00000090238	YPEL3	yippee like 3	194.772	202.14	1041.38	884.727	1186.02	871.875	1344.95	1877.67	1019.51	519.776	988.351	274.295	703.518	996.021	152.144	145.777	289.622	294.207
ENSG00000090263	MRPS33	mitochondrial ribosomal protein S33	633.963	575	1027.83	1004.34	1109.84	1035.92	1041.08	1076.94	1091	1093.39	1176.41	1332.73	1119.48	1691.2	718.823	776.702	827.991	803.174
ENSG00000090266	NDUFB2	NADH:ubiquinone oxidoreductase subunit B2	726.576	789.708	706.008	633.155	682.179	876.871	690.529	667.741	922.496	930.957	807.366	1196.36	957.125	6185.19	975.704	1042.6	636.467	635.587
ENSG00000090273	NUDC	nuclear distribution C, dynein complex regulator	2660.93	2687.52	3338.4	2958.41	3165.9	2606.46	3022.83	3128.52	3113.85	3464.87	3079.58	5678.06	3987.67	19575.4	4300.81	4360.49	3544.36	3722.9
ENSG00000090316	MAEA	macrophage erythroblast attacher, E3 ubiquitin ligase	2161.59	2216.21	2101.75	1850.71	1221.52	1866.16	1440.95	1132.74	1832.23	1527.77	1796.42	1258.35	1224.53	2926.87	2905.06	3018.18	3062.05	3082.35
ENSG00000090372	STRN4	striatin 4	3773.23	4329.78	4303.85	4493.19	4023.82	4161.18	4356.32	4215.7	3819.34	3483.43	3447.92	2592.63	2839.54	3129.14	5218.09	5265.48	5329.97	5738.91
ENSG00000090432	MUL1	mitochondrial E3 ubiquitin protein ligase 1	835.419	868.26	1216.76	1132.4	960.071	885.199	1023.46	1068.57	1300.34	1059.97	1401.22	1526.44	1454.79	1521.23	1122.33	1034.44	998.494	1065.11
ENSG00000090447	TFAP4	transcription factor AP-4	534.668	589.663	183.508	248.972	276.161	214.846	211.386	299.46	147.225	181.922	62.9208	122.425	142.189	149.573	433.279	435	784.781	713.794
ENSG00000090470	PDCD7	programmed cell death 7	815.369	891.302	682.505	693.61	910.726	822.744	652.656	862.111	664.639	784.305	619.31	804.288	788.408	341.639	768.436	760.375	1246.07	1334.49
ENSG00000090487	SPG21	SPG21 abhydrolase domain containing, maspardin	1513.3	1505.05	1734.74	1469.13	2071.64	2006.06	1747.46	2021.82	1765	2093.03	1552.52	1975.85	2387.51	2032.83	1954.71	2103.86	1998.16	2007.31
ENSG00000090520	DNAJB11	DnaJ heat shock protein family (Hsp40) member B11	1160.99	1234.84	1025.11	790.469	948.817	979.298	864.042	928.141	1056.96	1385.76	1056.93	1365.28	1266.97	1507.63	1342.83	1355.15	1236.73	1138.35
ENSG00000090530	P3H2	prolyl 3-hydroxylase 2	734.214	670.309	239.555	258.072	484.797	36.6404	438.627	39.0601	2239.86	469.655	108.874	1044.49	1108.86	112.18	805.92	776.702	75.9089	62.0691
ENSG00000090539	CHRD	chordin	126.984	143.488	343.512	332.829	277.027	104.092	176.155	406.411	242.538	364.772	567.701	133.273	228.139	278.75	94.8141	116.622	120.286	101.793
ENSG00000090581	GNPTG	N-acetylglucosamine-1-phosphate transferase subunit gamma	617.732	662.978	839.797	1149.3	1489.02	755.292	996.158	785.851	1513.95	1163.93	1225.9	1971.2	2736.61	2828.29	355.002	367.359	404.069	364.966
ENSG00000090612	ZNF268	zinc finger protein 268	1161.95	1076.68	984.434	1004.34	647.55	1060.07	814.718	465.931	818.672	1084.1	904.928	937.562	923.169	1164.29	1142.18	1139.4	1382.71	1371.73
ENSG00000090615	GOLGA3	golgin A3	2900.57	2946.22	1817.9	1772.7	1063.96	1693.79	2014.34	2380.8	1913.92	1849.85	1585.04	1718.6	1685.05	1376.75	2267.82	2254.3	1787.95	1757.8
ENSG00000090621	PABPC4	poly(A) binding protein cytoplasmic 4	3226.15	3172.45	1714.85	1790.26	1291.64	1666.31	1385.46	1461.03	1567.56	1624.3	1580.09	1256.8	997.447	1698	3694.44	3660.76	3170.66	3223.87
ENSG00000090661	CERS4	ceramide synthase 4	376.177	368.67	1167.04	1141.5	1434.48	884.366	1248.06	1187.61	1089.29	933.741	1161.56	878.673	1446.3	2520.65	500.53	542.292	460.125	440.69
ENSG00000090674	MCOLN1	mucolipin TRP cation channel 1	310.298	292.213	429.39	518.095	282.221	427.194	395.469	265.98	491.884	524.417	529.524	539.292	514.64	537.104	403.511	412.842	296.629	343.863
ENSG00000090686	USP48	ubiquitin specific peptidase 48	2353.49	2104.14	1755.53	1610.84	1521.92	1882.82	1579.23	1381.98	1729.25	1922.24	1494.55	1740.3	1766.75	1801.68	2252.39	2236.81	2110.27	2070.62
ENSG00000090776	EFNB1	ephrin B1	2859.52	3450	2221.98	2306.4	3642.04	1219.96	1315	4796.02	658.682	1146.29	1633.11	475.754	552.84	3215.82	2456.35	2386.08	7913.21	8109.95
ENSG00000090857	PDPR	pyruvate dehydrogenase phosphatase regulatory subunit	2265.66	2185.84	2060.17	2240.74	1436.21	784.438	1058.69	575.671	1049.3	1593.67	1605.54	2490.35	2400.24	2274.19	2075.99	2126.02	1102.43	1109.8
ENSG00000090861	AARS1	alanyl-tRNA synthetase 1	4219.1	4034.42	4688.94	4825.37	5207.24	5262.89	6510.7	7151.71	6018.35	5461.36	5312.21	6731.85	8427.37	5897.94	4473.9	4360.49	5808.78	5676.84
ENSG00000090863	GLG1	golgi glycoprotein 1	8280.67	8051.04	9740.38	9303.61	10281.2	8413.14	10570.2	9825.46	11751.6	11130.6	9289.65	21743.7	27166.6	11869	9095.54	8744.31	9383.51	9085.67
ENSG00000090889	KIF4A	kinesin family member 4A	3018.01	2947.27	333.569	531.096	524.62	293.123	168.228	430.591	264.664	566.185	225.525	562.537	440.362	518.407	3879.66	3654.93	4796.28	4677.53
ENSG00000090905	TNRC6A	trinucleotide repeat containing adaptor 6A	1152.4	1077.73	645.442	830.772	597.339	1075.9	806.791	642.631	720.806	838.139	682.231	495.9	681.235	134.276	647.162	655.415	761.425	722.484
ENSG00000090924	PLEKHG2	pleckstrin homology and RhoGEF domain containing G2	4915.13	5079.69	2508.54	2494.92	1514.99	2642.27	1755.39	1927.89	2369.21	2232.25	2006.4	1958.81	1693.54	2425.46	4920.41	4940.11	4061.71	4069.25
ENSG00000090932	DLL3	delta like canonical Notch ligand 3	1048.33	1821.36	748.495	743.664	707.284	482.154	381.376	525.451	423.803	537.412	437.618	261.897	317.273	1568.82	787.178	749.879	3647.13	4478.9
ENSG00000090971	NAT14	N-acetyltransferase 14 (putative)	766.676	1088.21	1437.33	1309.86	1421.49	1052.58	1176.72	1604.25	1316.51	1117.52	1152.37	1309.49	1420.83	8945.49	1288.81	1214.03	1292.79	1299.73
ENSG00000090975	PITPNM2	phosphatidylinositol transfer protein membrane associated 2	415.322	412.659	451.99	519.395	399.092	670.353	660.583	411.061	606.771	411.18	481.45	512.947	428.69	224.36	642.752	690.402	218.384	266.897
ENSG00000090989	EXOC1	exocyst complex component 1	1137.12	1089.25	1604.56	1474.33	1208.53	1583.86	1737.77	1683.3	1779.46	1569.54	1469.8	1588.43	1436.75	1227.18	1331.81	1426.29	1205.2	1140.83
ENSG00000091009	RBM27	RNA binding motif protein 27	716.073	669.262	599.339	587.001	692.567	721.982	709.025	713.311	503.798	637.654	600.929	649.32	602.713	406.227	919.477	925.978	947.11	909.933
ENSG00000091039	OSBPL8	oxysterol binding protein like 8	4102.62	3856.37	3790.39	3369.89	3497.46	4812.38	3857.8	4079.92	2837.27	4195.34	3138.97	3630.92	3349.94	1135.4	5968.88	5827.6	4672.49	4508.7
ENSG00000091073	DTX2	deltex E3 ubiquitin ligase 2	89.7478	98.4517	26.2154	45.5039	47.614	42.4696	56.3697	51.1501	40.8485	42.6959	40.2976	24.795	61.5446	57.7896	93.7117	99.1286	100.433	85.6553
ENSG00000091127	PUS7	pseudouridine synthase 7	961.448	901.775	274.81	360.131	206.039	194.028	205.221	75.3301	283.387	310.009	192.297	280.494	185.695	91.7835	1368.19	1372.64	1063.89	1044
ENSG00000091129	NRCAM	neuronal cell adhesion molecule	3997.6	3792.48	9401.39	9795.05	9360.91	7058.27	8355.93	7060.57	5721.35	6885.18	8820.93	7841.42	6396.39	4256.04	12001.7	11992.2	4631.61	4333.66
ENSG00000091136	LAMB1	laminin subunit beta 1	6014.06	5306.96	1575.64	1510.73	1671.68	632.88	1027.87	1001.61	3147.89	3692.27	575.478	1436.56	1389	684.977	7206.98	7069.62	1132.79	1152
ENSG00000091140	DLD	dihydrolipoamide dehydrogenase	1989.73	1826.59	2292.49	1973.57	1788.55	2380.79	2271.52	1945.56	2453.46	2427.17	2755.08	3661.91	2964.75	2598.83	2576.52	2466.55	2339.16	2244.42
ENSG00000091157	WDR7	WD repeat domain 7	939.488	920.628	1629.88	1385.92	1101.18	1826.19	1817.04	1277.82	1262.9	1537.98	1548.28	1235.1	1271.21	909.337	1079.34	969.128	1075.57	1001.79
ENSG00000091164	TXNL1	thioredoxin like 1	1968.72	1784.7	2652.28	2460.46	3023.92	3017.84	2814.96	3924.61	2553.03	2653.64	3226.64	3263.64	2572.14	4976.71	2515.88	2498.04	2679	2460.42
ENSG00000091317	CMTM6	CKLF like MARVEL transmembrane domain containing 6	2272.34	1998.36	1134.49	1102.5	1255.28	990.956	1065.74	726.331	1553.09	1542.62	942.398	2214.51	2322.78	911.036	3628.29	3523.15	2905.56	2767.04
ENSG00000091409	ITGA6	integrin subunit alpha 6	2838.51	2582.79	1381.28	1827.31	2578.08	1291.57	1846.99	1273.17	2827.91	2604.45	1536.96	5684.26	4850.35	622.088	1442.06	1344.65	3857.34	3856.97
ENSG00000091428	RAPGEF4	Rap guanine nucleotide exchange factor 4	102.16	114.162	259.442	296.426	241.533	537.948	1407.48	501.271	1199.07	1421.96	870.287	2084.33	2094.64	122.378	50.7145	71.1394	136.636	151.449
ENSG00000091436	MAP3K20	mitogen-activated protein kinase kinase kinase 20	1227.83	1075.64	479.109	544.097	921.114	360.575	552.247	378.511	755.698	598.671	221.283	1321.88	1460.09	404.527	1637.2	1618.71	1098.93	1044
ENSG00000091483	FH	fumarate hydratase	2432.74	2196.31	1573.83	1545.18	1824.05	1773.73	1802.95	1806.99	1719.04	1878.62	1938.53	2019.24	1582.12	3462.28	2848.83	2812.92	3584.07	3603.73
ENSG00000091490	SEL1L3	SEL1L family member 3	817.278	785.519	1206.81	1604.34	1741.81	72.4481	237.81	467.791	598.261	606.096	393.785	743.851	859.502	567.698	2672.44	2603	1970.13	1960.14
ENSG00000091527	CDV3	CDV3 homolog	5821.2	5362.47	4793.81	4153.86	4061.91	3816.43	4677.81	4588.63	4623.54	4284.44	4767.13	4018.34	3805.15	2811.3	6786.93	6788.56	6016.66	6044.29
ENSG00000091542	ALKBH5	alkB homolog 5, RNA demethylase	1892.34	1981.6	2228.31	2037.93	3560.66	2026.05	2329.65	5817.16	1806.7	2027.13	2058.71	2008.4	2242.13	2056.63	2318.54	2417.57	2524.85	2538.63
ENSG00000091622	PITPNM3	PITPNM family member 3	193.817	196.903	1875.76	2239.44	1811.93	274.803	1265.68	1142.04	1226.31	485.434	1482.53	1690.71	2221.97	356.936	132.299	156.273	152.986	139.035
ENSG00000091640	SPAG7	sperm associated antigen 7	1634.56	1727.09	1209.53	1069.99	1304.62	1183.32	1138.84	1722.36	1342.04	1433.1	1540.5	1548.14	1517.39	2860.59	1878.64	2045.55	1728.39	1679.59
ENSG00000091651	ORC6	origin recognition complex subunit 6	1498.03	1381.47	241.363	312.677	324.641	191.529	194.652	294.81	310.619	323.004	156.949	455.608	247.24	299.146	1396.85	1374.97	1395.56	1328.28
ENSG00000091656	ZFHX4	zinc finger homeobox 4	4656.38	4474.31	5601.96	3072.82	1218.92	12589.3	8939.88	3883.69	4489.08	5787.15	2762.15	991.801	1241.5	2095.72	3231.4	3218.77	3949.6	3896.7
ENSG00000091664	SLC17A6	solute carrier family 17 member 6	176.631	182.24	1701.29	1376.17	960.071	1672.13	2556.01	2798.37	1547.14	4044.97	1341.13	630.723	355.473	435.122	158.759	156.273	321.153	337.656
ENSG00000091732	ZC3HC1	zinc finger C3HC-type containing 1	852.604	814.845	541.484	529.146	489.126	599.57	559.293	413.851	612.728	650.649	650.417	819.785	675.929	909.337	951.449	946.97	1049.88	1057.66
ENSG00000091844	RGS17	regulator of G protein signaling 17	350.398	324.681	974.49	938.031	945.354	1370.68	1378.42	1654.47	777.824	967.155	1327.7	970.105	583.613	288.948	519.273	485.147	282.615	271.863
ENSG00000091947	TMEM101	transmembrane protein 101	366.629	407.422	324.529	318.528	634.565	463.001	390.184	731.911	399.975	461.301	272.185	478.854	567.696	1210.18	327.44	347.533	351.517	383.587
ENSG00000091972	CD200	CD200 molecule	848.785	798.087	4290.29	3838.58	3963.22	6417.9	4503.41	4741.15	2841.52	4050.54	4527.47	1752.7	1780.55	1536.52	1195.1	1247.85	1495.99	1449.93
ENSG00000091986	CCDC80	coiled-coil domain containing 80	4807.24	4438.7	1638.92	1597.84	2398.88	289.792	1725.44	1656.33	6001.33	2472.65	1149.54	9344.62	8615.18	985.823	3525.76	3591.96	4151.63	4045.66
ENSG00000092020	PPP2R3C	protein phosphatase 2 regulatory subunit B''gamma	678.837	620.036	559.564	527.196	672.656	537.115	562.816	769.111	605.069	459.445	518.92	610.577	633.485	1461.74	984.524	948.136	902.732	893.795
ENSG00000092036	HAUS4	HAUS augmin like complex subunit 4	308.389	268.124	122.941	125.461	264.907	106.59	151.494	275.28	127.652	116.95	88.3719	158.068	163.412	180.168	289.955	261.233	561.726	500.277
ENSG00000092051	JPH4	junctophilin 4	492.658	631.557	3464.95	3883.44	4176.18	3235.18	2574.51	3205.71	1587.99	2118.09	2407.25	999.549	1333.82	1580.72	675.826	692.734	769.6	799.45
ENSG00000092054	MYH7	myosin heavy chain 7	35.3263	47.1311	216.955	169.665	124.662	9.1601	35.2311	133.92	52.7627	86.32	101.804	198.36	99.7447	321.242	82.6868	86.3002	202.034	209.793
ENSG00000092096	SLC22A17	solute carrier family 22 member 17	1652.7	1817.17	9173.59	8944.78	10579	5278.72	7398.52	9208.87	7315.29	5278.51	9836.85	7684.91	8236.37	13640.1	1530.26	1569.73	2385.88	2452.97
ENSG00000092108	SCFD1	sec1 family domain containing 1	1424.51	1281.97	1131.78	1208.45	1418.9	1133.35	1113.3	1121.58	1409.27	1445.16	1393.45	2044.04	1689.29	1502.53	1397.96	1420.46	1367.53	1253.8
ENSG00000092140	G2E3	G2/M-phase specific E3 ubiquitin protein ligase	1121.85	1070.4	687.025	775.517	1237.96	1240.78	1027.87	1438.71	699.531	827.001	543.664	626.074	660.013	322.942	902.939	895.656	1115.28	1180.55
ENSG00000092148	HECTD1	HECT domain E3 ubiquitin protein ligase 1	5986.37	5533.19	3223.59	3532.41	2556.44	4825.71	3782.94	2205.96	4110.38	4156.35	3187.75	4819.53	3954.77	1677.6	4878.52	4757.01	4022	3921.52
ENSG00000092199	HNRNPC	heterogeneous nuclear ribonucleoprotein C	17525.7	16979.8	14615.5	12853.6	19949.4	14318.9	14752.1	18521.9	12395	12226.8	12145.8	14161.1	16728.5	14843.4	22103.8	22487	24573.5	23745.1
ENSG00000092201	SUPT16H	SPT16 homolog, facilitates chromatin remodeling subunit	10558.7	9662.93	6675.89	6254.84	5276.5	6667.72	6649.86	4671.4	5589.44	6293.01	5795.08	7237.05	5879.63	4040.17	12088.8	12170.7	13885.5	13527.3
ENSG00000092203	TOX4	TOX high mobility group box family member 4	2117.67	1860.11	2595.33	2508.57	2563.36	2614.79	2245.98	2817.9	2273.05	2271.24	2636.31	2533.74	2535	1847.57	2634.95	2693.97	2828.48	2736
ENSG00000092208	GEMIN2	gem nuclear organelle associated protein 2	431.553	347.723	343.512	356.881	464.02	410.539	391.065	508.711	428.058	416.749	367.627	457.158	406.407	603.392	452.021	436.166	441.439	456.828
ENSG00000092421	SEMA6A	semaphorin 6A	3509.71	3424.86	4927.59	4816.92	3992.65	2914.58	4506.93	4523.53	3243.2	3702.48	4248.21	9578.63	7522.24	2600.53	5526.78	5689.98	3347	3300.83
ENSG00000092439	TRPM7	transient receptor potential cation channel subfamily M member 7	1375.82	1312.34	854.261	998.487	672.656	746.132	664.986	651.001	887.604	861.344	654.659	542.391	687.602	297.447	1167.54	1231.53	1372.2	1380.42
ENSG00000092445	TYRO3	TYRO3 protein tyrosine kinase	1723.35	1836.02	1516.88	1396.32	2053.46	1551.39	2160.55	1479.63	1837.33	1410.82	1367.29	2773.94	2487.25	1383.55	2064.96	1967.41	1712.04	1695.73
ENSG00000092470	WDR76	WD repeat domain 76	944.262	851.502	387.807	391.334	290.878	232.333	286.252	189.72	360.829	399.114	339.348	1135.92	294.99	334.84	1203.92	1237.36	1374.54	1430.07
ENSG00000092531	SNAP23	synaptosome associated protein 23	441.101	368.67	150.965	203.468	204.307	149.06	118.905	103.23	274.876	340.639	139.274	297.54	322.579	178.468	490.608	444.33	476.474	508.966
ENSG00000092621	PHGDH	phosphoglycerate dehydrogenase	5512.81	5821.22	2059.27	2142.59	2575.48	997.618	1950.92	2082.27	1854.35	2879.19	2469.46	4763.74	5319.36	6859.97	5006.41	4998.42	9298.26	9432.02
ENSG00000092758	COL9A3	collagen type IX alpha 3 chain	211.958	261.84	675.273	917.23	1529.71	102.427	485.308	213.9	1558.2	473.368	271.479	1458.26	3657.66	479.314	28.6647	31.4879	81.7481	79.4484
ENSG00000092820	EZR	ezrin	3872.52	3860.56	6546.62	7032.96	8189.61	6681.88	7272.57	3368.47	10790.8	5805.72	6764.34	13894.5	15586.7	8625.95	7044.91	7347.18	4393.37	4307.59
ENSG00000092841	MYL6	myosin light chain 6	10438.4	10224.3	7746.2	7446.4	9225.86	7204.84	6742.35	9928.69	12105.6	10331.5	10618.1	17807.5	13260.7	59458.7	18549.4	18012.3	9712.84	9849.12
ENSG00000092847	AGO1	argonaute RISC component 1	7589.42	7399.59	3048.22	3081.92	2211.02	4753.26	2976.14	1683.3	2748.76	3825	2713.37	4949.71	4517.16	3394.29	5660.18	5646.83	5625.43	5421.11
ENSG00000092850	TEKT2	tektin 2	174.722	245.082	184.412	375.733	287.415	174.875	154.136	215.76	285.089	198.629	114.53	74.3851	83.828	613.59	142.221	137.614	333.999	358.759
ENSG00000092853	CLSPN	claspin	2146.31	2050.73	270.29	297.726	101.288	142.398	183.202	165.54	169.351	478.009	212.093	728.354	149.617	253.255	2430.99	2417.57	2258.58	2271.73
ENSG00000092871	RFFL	ring finger and FYVE like domain containing E3 ubiquitin protein ligase	290.248	286.976	368.824	395.884	514.231	258.148	327.649	381.301	279.983	279.38	245.32	268.096	391.551	222.66	589.832	646.086	323.489	350.07
ENSG00000092931	MFSD11	major facilitator superfamily domain containing 11	472.608	566.621	487.245	475.841	308.192	362.24	397.23	413.851	434.867	411.18	646.882	353.329	368.206	550.701	425.561	421.005	391.223	377.38
ENSG00000092964	DPYSL2	dihydropyrimidinase like 2	14294.7	13917.3	19363.2	18689.8	17949.6	19825.8	24220.5	27857.3	19565.6	19152.8	21307.5	20364.5	22782.1	17294.4	17482.2	17937.6	18283.5	18546.2
ENSG00000092969	TGFB2	transforming growth factor beta 2	1297.52	1201.32	2748.1	2996.76	3823.84	10311.8	10843.2	609.151	11983.1	9627	5784.47	16076.5	22014.9	1528.03	457.533	543.458	101.601	93.1036
ENSG00000092978	GPATCH2	G-patch domain containing 2	773.359	664.025	624.65	547.347	689.97	824.409	601.571	638.911	519.117	674.781	630.622	587.332	643.035	377.332	657.084	653.083	590.922	639.311
ENSG00000093000	NUP50	nucleoporin 50	3904.03	3854.28	1282.75	1606.29	1312.41	1657.98	1423.34	1341.99	1520.76	1796.94	1237.91	1765.1	1498.29	1516.13	4514.7	4401.31	4653.8	4660.15
ENSG00000093009	CDC45	cell division cycle 45	1268.88	1207.6	111.19	172.265	84.8395	39.1386	31.708	32.55	97.0152	270.098	53.0231	407.568	68.9724	275.351	1268.97	1261.85	1486.65	1534.35
ENSG00000093010	COMT	catechol-O-methyltransferase	309.344	308.971	611.994	736.514	831.081	76.6118	117.143	531.031	119.993	125.303	164.725	156.519	242.995	1628.31	700.081	686.903	519.684	525.104
ENSG00000093072	ADA2	adenosine deaminase 2	632.054	599.089	803.638	558.398	762.69	1078.39	1007.61	776.551	605.92	227.402	155.535	201.46	215.406	1383.55	962.474	992.453	843.173	852.829
ENSG00000093144	ECHDC1	ethylmalonyl-CoA decarboxylase 1	1391.09	1376.23	1355.07	1097.95	1268.26	1368.19	1501.72	1535.43	1752.23	1440.52	1057.63	1899.92	1657.46	2197.71	2442.02	2499.21	2013.34	1842.21
ENSG00000093167	LRRFIP2	LRR binding FLII interacting protein 2	1395.87	1343.76	866.917	841.823	844.066	1079.23	668.51	637.981	958.238	1096.17	1022.99	1317.24	1090.82	883.841	1127.85	1138.23	999.662	972.002
ENSG00000093183	SEC22C	SEC22 homolog C, vesicle trafficking protein	1624.05	1497.72	1865.81	1913.12	1996.32	2017.72	1900.72	1862.79	1743.72	1678.13	1443.64	1944.86	1926.98	1592.61	1920.54	2038.55	1818.31	1874.49
ENSG00000093217	XYLB	xylulokinase	200.5	185.382	36.1592	57.855	30.2998	102.427	85.4353	23.25	34.8914	100.243	66.4557	113.127	39.2612	22.096	122.376	149.276	178.678	208.552
ENSG00000094631	HDAC6	histone deacetylase 6	3130.67	3207.01	4130.28	4058.95	3289.69	3401.73	3213.95	3898.57	3272.14	3062.04	3469.13	1665.92	2169.98	2782.4	2716.54	2639.15	3248.9	3308.28
ENSG00000094804	CDC6	cell division cycle 6	2505.3	2197.36	291.985	381.583	148.036	84.1064	78.3891	84.6301	222.965	551.334	319.553	1421.06	232.384	518.407	3064.92	2963.36	3422.91	3330.63
ENSG00000094841	UPRT	uracil phosphoribosyltransferase homolog	279.746	248.224	488.149	460.24	498.648	428.859	460.646	440.821	431.462	427.887	535.18	492.801	428.69	309.344	379.257	377.855	210.209	189.931
ENSG00000094880	CDC23	cell division cycle 23	1980.18	1777.37	1429.19	1379.42	1357.43	1204.14	1351.11	1393.14	1618.62	1336.57	1437.28	1727.9	1662.77	839.649	2491.63	2475.88	2885.71	2763.32
ENSG00000094916	CBX5	chromobox 5	23274.3	21236.2	12721.7	12460.3	9827.53	15104.2	15694.6	12580.1	11181.4	12585.1	10022.1	19065.8	15806.4	9805.54	22787.4	22217.6	31905.1	31341.2
ENSG00000094975	SUCO	SUN domain containing ossification factor	3434.29	3171.4	3000.31	2757.54	2469.87	2608.13	2308.52	2764.89	2866.2	2976.65	3326.32	3668.11	2893.66	1092.9	4024.09	3873.01	3985.8	4092.83
ENSG00000095002	MSH2	mutS homolog 2	3220.42	3143.12	2071.92	1946.27	1768.64	2160.12	1779.17	1813.5	1388	2068.9	1567.36	2116.87	1308.35	1092.9	4574.23	4415.31	5501.64	5371.46
ENSG00000095015	MAP3K1	mitogen-activated protein kinase kinase kinase 1	1188.68	1120.67	276.618	261.323	315.984	383.059	314.437	358.051	367.637	309.081	400.148	275.845	247.24	129.177	917.272	1015.78	1111.77	1114.76
ENSG00000095059	DHPS	deoxyhypusine synthase	123.165	149.772	28.9274	48.7542	43.2854	54.1279	10.5693	81.8401	45.1036	64.972	44.5394	18.5963	18.0389	168.27	44.0996	38.4852	51.3845	54.6208
ENSG00000095066	HOOK2	hook microtubule tethering protein 2	355.172	445.127	385.999	438.788	304.73	358.077	336.457	358.051	569.326	339.711	369.748	195.261	241.934	1072.51	368.232	369.692	273.272	283.035
ENSG00000095139	ARCN1	archain 1	6490.49	5592.89	5901.18	5100.34	5568.24	4645.84	5030.12	6875.5	5386.9	5577.39	5584.4	5499.85	4950.1	3033.96	9308.32	9273.78	7604.9	7408.56
ENSG00000095203	EPB41L4B	erythrocyte membrane protein band 4.1 like 4B	137.486	116.257	763.863	568.149	425.929	1163.33	1802.95	733.771	1328.43	912.393	1273.26	591.981	1019.73	351.837	158.759	157.44	152.986	144
ENSG00000095209	TMEM38B	transmembrane protein 38B	503.161	485.974	453.798	527.196	796.452	340.589	484.427	533.821	491.884	375.91	246.027	427.714	373.512	360.335	610.779	643.753	930.76	867.726
ENSG00000095261	PSMD5	proteasome 26S subunit, non-ATPase 5	1447.42	1313.39	696.968	790.469	715.076	1057.58	1142.37	950.461	1627.13	894.758	791.812	756.248	832.974	433.422	1388.03	1309.66	1481.98	1479.73
ENSG00000095319	NUP188	nucleoporin 188	4654.48	4456.51	1662.42	1846.16	1042.31	1841.18	1317.64	870.481	1663.73	1943.59	1430.21	2893.27	1395.36	1050.41	5975.5	5661.99	5533.18	5511.73
ENSG00000095321	CRAT	carnitine O-acetyltransferase	843.057	947.859	1762.76	1824.71	2059.52	1669.64	2197.54	1993.92	2123.27	1494.36	1714.42	2242.4	2406.61	2493.45	1519.23	1591.89	1345.34	1363.04
ENSG00000095370	SH2D3C	SH2 domain containing 3C	447.784	471.311	1166.13	754.065	845.798	383.891	723.118	1540.08	254.452	319.291	541.543	34.0932	62.6057	637.386	288.852	271.729	227.727	252
ENSG00000095380	NANS	N-acetylneuraminate synthase	471.654	461.885	291.082	238.571	275.295	278.967	397.23	281.79	400.826	463.158	370.455	578.034	460.523	1930.85	500.53	534.128	407.572	418.346
ENSG00000095383	TBC1D2	TBC1 domain family member 2	107.888	89.0254	54.2388	55.9048	61.4653	49.1314	49.3235	100.44	62.9748	42.6959	54.4371	32.5435	55.1779	71.3872	33.0747	33.8204	72.4054	67.0346
ENSG00000095397	WHRN	whirlin	349.444	357.149	1172.46	1080.39	1639.65	716.153	2053.97	1845.12	1455.23	508.638	670.213	514.497	910.436	533.704	229.318	226.247	390.055	384.828
ENSG00000095485	CWF19L1	CWF19 like cell cycle control factor 1	711.299	719.535	493.573	498.593	441.512	508.802	401.634	492.901	498.692	546.693	694.957	534.643	454.157	953.529	771.743	718.391	906.236	888.829
ENSG00000095539	SEMA4G	semaphorin 4G	381.906	367.623	1016.07	1024.49	1067.42	1084.22	1455.04	1287.12	1433.95	807.51	1258.42	754.698	1070.66	987.523	246.958	236.743	260.426	290.483
ENSG00000095564	BTAF1	B-TFIID TATA-box binding protein associated factor 1	4041.52	3736.97	1357.78	1831.21	1569.53	1868.66	1273.6	1930.68	1942.86	1775.59	1963.98	1624.07	1460.09	671.379	2271.13	2204.15	2049.54	2048.28
ENSG00000095574	IKZF5	IKAROS family zinc finger 5	645.421	596.994	570.411	627.954	749.704	688.673	616.544	760.741	566.773	653.433	590.324	661.717	802.202	492.911	657.084	609.933	676.173	675.312
ENSG00000095587	TLL2	tolloid like 2	215.777	206.33	159.1	156.664	144.573	434.688	273.922	73.4701	183.818	257.104	550.734	156.519	148.556	616.989	83.7892	72.3056	339.838	368.69
ENSG00000095637	SORBS1	sorbin and SH3 domain containing 1	1013	938.433	3841.91	3438.15	4698.2	3554.12	5393	3828.82	9682.8	4768.95	3909.57	8329.58	10182.4	921.235	790.485	758.043	775.439	748.553
ENSG00000095713	CRTAC1	cartilage acidic protein 1	268.289	332.013	690.641	377.683	205.173	18.3202	99.5278	380.371	36.5935	2023.41	2768.52	184.413	147.495	1721.79	251.368	221.582	81.7481	81.9312
ENSG00000095739	BAMBI	BMP and activin membrane bound inhibitor	1057.88	1034.79	443.854	260.023	378.315	338.091	402.515	177.63	651.874	406.539	416.408	1284.69	1222.4	571.097	117.966	104.96	265.097	244.552
ENSG00000095777	MYO3A	myosin IIIA	106.934	84.836	69.6064	226.87	270.101	5.82915	12.3309	49.2901	13.6162	44.5523	48.0743	30.9938	47.7501	52.6905	52.9195	54.8123	167	167.586
ENSG00000095787	WAC	WW domain containing adaptor with coiled-coil	5061.2	4674.36	5401.28	5385.07	5337.1	6113.12	6362.73	4854.61	5494.98	5748.17	5902.54	5679.61	6251.02	2549.54	7076.88	7130.27	7409.88	6997.67
ENSG00000095794	CREM	cAMP responsive element modulator	454.468	471.311	461.03	396.534	544.531	386.39	391.065	436.171	530.18	499.357	603.05	822.885	779.919	535.404	663.699	703.23	520.852	521.38
ENSG00000095906	NUBP2	NUBP iron-sulfur cluster assembly factor 2, cytosolic	1292.75	1719.76	1014.27	1038.79	1030.19	1128.36	1007.61	1262.01	1216.95	975.509	938.863	863.177	961.369	2738.21	1435.44	1433.28	1618.61	1829.8
ENSG00000095951	HIVEP1	HIVEP zinc finger 1	1210.64	962.522	1083.87	912.029	819.826	1360.69	1281.53	1009.98	823.778	1146.29	901.393	1168.47	1176.78	219.261	944.834	845.509	797.627	816.829
ENSG00000096060	FKBP5	FKBP prolyl isomerase 5	2009.78	1887.34	101.246	131.311	77.0481	188.198	179.678	193.44	114.035	250.606	206.437	94.531	40.3223	582.995	4262.23	4297.52	3550.2	3573.94
ENSG00000096063	SRPK1	SRSF protein kinase 1	1863.7	1734.43	1075.74	928.931	989.505	1559.72	1365.2	956.041	908.028	1214.05	999.663	788.792	616.507	1271.37	2381.38	2341.77	2488.64	2469.11
ENSG00000096070	BRPF3	bromodomain and PHD finger containing 3	2912.99	2906.42	2251.81	2134.79	1418.03	2519.03	1569.54	1076.94	1525.01	2098.6	2297.67	1483.05	1207.55	559.2	2688.97	2724.29	3008.33	3024.01
ENSG00000096080	MRPS18A	mitochondrial ribosomal protein S18A	134.622	159.198	156.389	122.211	142.842	134.903	116.263	100.44	148.927	155.005	177.451	251.05	212.223	628.887	153.246	177.265	155.321	166.345
ENSG00000096092	TMEM14A	transmembrane protein 14A	265.424	281.739	1014.27	991.336	1357.43	1222.46	1393.39	1552.17	1142.06	923.531	1131.87	911.217	952.88	650.983	363.822	377.855	287.286	284.276
ENSG00000096093	EFHC1	EF-hand domain containing 1	1458.88	1408.7	1178.79	1406.72	1373.88	1076.73	981.185	996.961	1424.59	1205.7	818.677	925.164	1021.85	1259.47	920.579	948.136	1400.23	1300.97
ENSG00000096384	HSP90AB1	heat shock protein 90 alpha family class B member 1	35002.6	33420.2	33026	29484	41353.2	31858.8	34212	47263.6	24464.9	36501.3	36294	48528.5	27650.5	22838.8	58998.7	58297	55165.9	53481.2
ENSG00000096401	CDC5L	cell division cycle 5 like	3164.09	2843.58	2329.56	2359.7	2295.86	2320.84	2000.24	1921.38	1932.65	2281.45	2512.59	2885.52	2220.91	2148.41	4211.51	4039.78	4565.04	4301.39
ENSG00000096433	ITPR3	inositol 1,4,5-trisphosphate receptor type 3	423.915	416.849	84.0701	83.8573	127.259	3.33095	22.9002	166.47	31.4874	37.1269	62.9208	46.4907	79.5835	105.381	343.977	309.048	232.398	249.518
ENSG00000096654	ZNF184	zinc finger protein 184	501.251	444.08	417.639	460.89	535.874	439.685	419.25	500.341	376.998	523.489	392.371	357.978	360.779	399.428	407.921	409.343	511.509	464.277
ENSG00000096696	DSP	desmoplakin	1991.64	1600.36	480.917	694.91	374.852	1.66547	23.781	13.02	676.554	190.275	31.8139	54.2391	549.657	44.1921	124.581	96.7962	682.012	671.587
ENSG00000096717	SIRT1	sirtuin 1	1276.52	1310.25	999.802	940.632	921.98	1276.58	1117.71	1081.59	822.927	1055.33	1288.11	880.223	808.569	258.354	1723.19	1816.97	1728.39	1657.24
ENSG00000096746	HNRNPH3	heterogeneous nuclear ribonucleoprotein H3	6603.15	6352.23	6467.07	5231	8182.68	7527.94	6307.24	7192.63	4546.95	6593.73	3963.3	7159.56	7012.9	6545.52	7564.18	7906.97	8299.76	8004.43
ENSG00000096872	IFT74	intraflagellar transport 74	423.915	427.322	317.297	312.027	416.406	290.625	264.233	294.81	326.788	290.518	176.744	264.997	314.09	523.506	413.434	441.997	603.768	532.553
ENSG00000096968	JAK2	Janus kinase 2	388.589	315.255	467.358	480.392	493.454	686.175	639.444	766.321	495.288	527.202	545.078	622.975	514.64	277.05	420.049	450.161	227.727	219.725
ENSG00000097007	ABL1	ABL proto-oncogene 1, non-receptor tyrosine kinase	5540.5	5773.04	4476.51	4338.48	3960.62	5738.39	4496.37	3961.81	4172.51	4625.08	4155.6	4115.97	4627.52	1849.27	6268.76	6494.68	6549.19	6688.56
ENSG00000097021	ACOT7	acyl-CoA thioesterase 7	2120.53	2241.35	3106.07	2460.46	1773.84	4439.32	4086.8	3555.4	2555.59	3081.53	4288.51	1129.72	821.302	6132.5	3993.22	3912.67	3476.63	3488.28
ENSG00000097033	SH3GLB1	SH3 domain containing GRB2 like, endophilin B1	2725.85	2465.48	5812.59	4952.78	4789.97	6256.35	7061.19	5711.14	6357.9	5712.9	7334.87	8848.72	8258.65	2196.01	4306.33	4270.7	3167.15	3072.42
ENSG00000097046	CDC7	cell division cycle 7	2030.78	2051.77	598.435	547.998	560.979	732.808	647.371	762.601	507.202	726.759	536.594	759.347	431.873	452.119	1465.21	1478.77	1991.15	1944
ENSG00000097096	SYDE2	synapse defective Rho GTPase homolog 2	151.808	171.767	92.2059	80.607	45.8826	41.6368	100.409	66.9601	108.078	51.0495	58.6789	35.6428	50.9335	20.3963	101.429	86.3002	78.2446	89.3795
ENSG00000099139	PCSK5	proprotein convertase subtilisin/kexin type 5	509.844	529.963	272.098	302.276	541.068	724.481	656.179	441.751	1436.51	236.684	133.618	303.739	511.457	78.186	234.83	141.113	421.586	456.828
ENSG00000099194	SCD	stearoyl-CoA desaturase	41544.7	37251.4	22093.3	16055.7	26845.6	32968	31788.1	56720.8	12866.4	32815.5	41814.8	61496.3	36618	19883	67006	65196.3	46138.6	45933.6
ENSG00000099203	TMED1	transmembrane p24 trafficking protein 1	211.958	284.881	182.604	191.117	326.372	118.249	174.394	199.95	285.089	210.695	200.074	401.369	448.851	470.815	250.265	255.402	262.762	238.345
ENSG00000099204	ABLIM1	actin binding LIM protein 1	4747.09	4397.86	4570.52	3282.13	2807.49	4920.64	9147.75	4497.49	8500.75	4871.97	6359.95	9002.14	8965.35	1752.39	5179.5	5021.74	5440.92	5320.56
ENSG00000099219	ERMP1	endoplasmic reticulum metallopeptidase 1	511.754	504.827	483.629	443.338	763.555	479.656	705.502	676.111	630.599	428.815	277.134	466.456	869.052	292.347	296.57	284.558	407.572	393.518
ENSG00000099246	RAB18	RAB18, member RAS oncogene family	2025.05	1764.8	5360.6	4719.41	5047.95	4913.14	5666.04	5511.19	5471.15	5298.93	6301.98	6877.52	6127.93	2728.01	2948.06	2996.02	2503.83	2351.18
ENSG00000099250	NRP1	neuropilin 1	3110.62	2731.51	1545.81	1493.83	1200.74	517.962	546.962	1646.1	830.587	864.128	748.687	1664.37	1446.3	2750.11	7865.16	7825.33	2544.7	2459.18
ENSG00000099256	PRTFDC1	phosphoribosyl transferase domain containing 1	573.813	560.337	411.311	488.192	581.756	1519.74	1032.27	494.761	1200.78	362.915	766.361	474.205	492.357	902.538	524.785	489.812	861.858	779.588
ENSG00000099260	PALMD	palmdelphin	488.839	450.364	228.707	401.085	436.317	46.6332	200.817	94.8601	881.647	337.855	138.567	472.655	830.852	333.14	270.11	250.737	33.8671	38.4828
ENSG00000099282	TSPAN15	tetraspanin 15	617.732	590.71	259.442	162.514	221.621	102.427	229.002	330.15	74.0379	154.077	253.804	41.8416	72.1557	812.454	130.094	128.284	295.461	345.104
ENSG00000099284	MACROH2A2	macroH2A.2 histone	5719.99	6506.19	3765.98	3144.32	2352.13	6690.2	3871.01	2402.19	2606.65	4238.03	3739.9	2071.93	1835.73	6596.52	5650.26	5449.74	9000.46	9512.71
ENSG00000099290	WASHC2A	WASH complex subunit 2A	827.781	691.256	649.058	663.057	419.003	532.951	516.135	418.501	629.748	797.3	772.724	1055.34	984.714	695.175	718.823	738.217	696.026	723.725
ENSG00000099308	MAST3	microtubule associated serine/threonine kinase 3	319.846	387.523	889.516	921.13	912.457	516.297	926.577	810.961	637.407	568.969	741.617	520.695	698.213	581.296	359.412	319.544	280.279	325.242
ENSG00000099326	MZF1	myeloid zinc finger 1	980.543	1095.54	405.887	484.292	330.701	463.001	269.518	432.451	442.526	324.86	258.046	173.565	241.934	997.721	444.303	454.826	434.433	439.449
ENSG00000099330	OCEL1	occludin/ELL domain containing 1	122.21	119.399	361.592	250.272	415.54	210.682	288.014	445.471	319.129	206.054	250.976	227.804	335.312	1186.39	126.786	127.118	155.321	181.242
ENSG00000099331	MYO9B	myosin IXB	4705.08	5101.68	2049.32	2104.23	1472.57	1546.39	1507.01	1427.55	2061.15	1511.99	1174.29	1712.41	1698.84	2416.97	5769.33	5877.75	4756.57	4687.46
ENSG00000099338	CATSPERG	cation channel sperm associated auxiliary subunit gamma	50.6025	59.6994	173.564	213.869	172.276	69.9499	101.289	320.85	101.27	61.2594	159.069	63.5372	72.1557	239.657	35.2797	36.1528	17.5174	19.8621
ENSG00000099341	PSMD8	proteasome 26S subunit, non-ATPase 8	3667.25	3617.58	3759.65	3200.88	3804.79	4085.4	3935.31	5681.38	3552.12	3921.53	4468.79	4165.56	3349.94	8410.09	5838.79	5798.44	4497.31	4754.49
ENSG00000099364	FBXL19	F-box and leucine rich repeat protein 19	2056.56	2780.74	2764.37	1887.76	1508.93	3424.21	3391.87	3035.52	2204.12	1917.6	2346.45	928.264	1248.93	2714.41	2571.01	2702.13	2893.88	3212.7
ENSG00000099365	STX1B	syntaxin 1B	445.875	448.269	2906.3	2623.63	1972.95	2867.11	3701.02	3154.56	2018.6	2340.85	4032.59	911.217	854.197	2122.92	384.769	415.174	463.628	518.897
ENSG00000099377	HSD3B7	hydroxy-delta-5-steroid dehydrogenase, 3 beta- and steroid delta-isomerase 7	35.3263	30.3734	46.103	57.855	60.5996	27.4803	29.9464	31.62	49.3586	48.2649	45.9534	96.0807	67.9113	95.1829	29.7672	29.1555	18.6853	14.8966
ENSG00000099381	SETD1A	SET domain containing 1A, histone lysine methyltransferase	1888.52	2161.75	1448.18	1601.09	976.52	1357.36	1211.07	1050.9	1448.42	1059.04	1286.69	1193.26	1223.46	1366.55	2338.38	2358.1	2799.29	2712.42
ENSG00000099385	BCL7C	BAF chromatin remodeling complex subunit BCL7C	552.808	677.641	529.732	555.798	394.763	740.303	584.836	548.701	660.384	583.82	648.296	643.121	499.785	2597.13	783.87	829.182	743.907	811.863
ENSG00000099617	EFNA2	ephrin A2	411.503	521.584	790.982	557.748	554.919	807.754	834.096	1152.27	481.672	480.793	605.171	134.823	134.761	912.736	547.938	604.102	720.551	830.484
ENSG00000099622	CIRBP	cold inducible RNA binding protein	9802.56	10248.4	13228.8	11100.4	7864.1	10029.5	8631.61	10870.8	8736.48	9763.44	13808.6	8532.59	7823.59	16053.6	7761.53	7983.94	10724.2	10584
ENSG00000099624	ATP5F1D	ATP synthase F1 subunit delta	701.752	1012.8	1157.09	1020.59	1301.16	923.505	1183.76	1401.51	1236.52	769.455	896.445	909.667	1107.8	10830.5	1115.72	1205.87	923.753	1173.11
ENSG00000099625	CBARP	CACN subunit beta associated regulatory protein	420.096	781.329	964.547	1055.69	708.15	597.905	671.152	731.911	1009.3	606.096	1188.43	793.441	886.03	1327.46	713.311	742.882	467.132	659.174
ENSG00000099715	PCDH11Y	protocadherin 11 Y-linked	52.512	57.6047	164.524	116.36	62.331	21.6511	12.3309	13.95	15.3182	145.723	206.437	32.5435	27.589	28.8948	20.9473	17.4933	12.8461	3.72414
ENSG00000099783	HNRNPM	heterogeneous nuclear ribonucleoprotein M	12051	12768.3	6501.42	5660.04	1663.03	4948.95	2955.01	1108.56	4439.72	5314.71	5327.77	7063.48	4466.23	12205.5	18349.8	18612.9	19713	19670.9
ENSG00000099785	MARCHF2	membrane associated ring-CH-type finger 2	299.796	319.444	750.303	676.059	840.603	664.524	880.777	1023.93	910.582	603.312	832.11	684.962	967.736	2430.56	372.642	342.868	330.496	357.518
ENSG00000099795	NDUFB7	NADH:ubiquinone oxidoreductase subunit B7	849.74	832.65	1005.23	892.527	1028.46	957.647	880.777	1205.28	948.026	785.234	901.393	1078.58	986.836	8314.91	1038.55	1139.4	965.795	911.174
ENSG00000099797	TECR	trans-2,3-enoyl-CoA reductase	1415.92	1479.92	2234.64	2104.88	2767.67	1782.89	1831.13	1860	2056.04	1880.48	2265.86	2699.56	2784.36	9880.33	2346.1	2337.1	2634.62	2620.56
ENSG00000099800	TIMM13	translocase of inner mitochondrial membrane 13	1183.91	1479.92	737.648	744.965	812.901	762.787	782.13	791.431	955.685	861.344	798.175	1156.07	1039.89	4636.77	1429.93	1579.06	1218.05	1272.42
ENSG00000099804	CDC34	cell division cycle 34, ubiqiutin conjugating enzyme	1658.43	1969.03	1707.62	1743.45	2112.33	1695.45	1936.83	2450.55	2120.72	1771.88	1811.98	1947.96	2081.91	5314.95	2170.8	2163.34	2131.29	2331.31
ENSG00000099810	MTAP	methylthioadenosine phosphorylase	1862.74	1758.51	714.144	616.903	715.076	531.286	710.787	544.051	690.17	755.532	579.013	829.083	717.313	549.001	1713.27	1615.21	1598.76	1528.14
ENSG00000099814	CEP170B	centrosomal protein 170B	1224.96	1430.69	1967.96	1758.4	1102.05	1904.47	2139.41	2068.32	1825.42	1385.76	1787.94	616.776	790.53	1026.62	1332.91	1407.63	949.445	1011.73
ENSG00000099817	POLR2E	RNA polymerase II, I and III subunit E	3508.76	3735.93	2785.16	2693.18	2437.84	2589.81	2786.78	2803.95	2821.95	2761.31	2948.79	3790.54	3383.89	10993.6	4729.68	4915.61	4406.22	4684.97
ENSG00000099821	POLRMT	RNA polymerase mitochondrial	1071.25	1397.18	818.102	903.578	940.16	612.061	723.118	766.321	827.182	810.294	699.199	903.468	1032.46	2685.52	1008.78	1040.27	1041.7	1154.48
ENSG00000099822	HCN2	hyperpolarization activated cyclic nucleotide gated potassium and sodium channel 2	51.5573	60.7468	428.486	389.384	302.998	427.194	757.468	491.971	505.5	333.214	671.626	170.466	127.334	290.648	83.7892	106.126	102.769	91.8622
ENSG00000099840	IZUMO4	IZUMO family member 4	64.924	74.3624	33.4473	86.4575	83.9738	77.4445	29.9464	68.8201	74.0379	72.3974	42.4185	63.5372	54.1168	207.363	42.9971	32.6541	36.2027	37.2414
ENSG00000099860	GADD45B	growth arrest and DNA damage inducible beta	235.827	224.135	120.229	63.7055	85.7052	9.99284	70.4621	126.48	259.558	96.5299	407.218	97.6304	146.434	57.7896	201.756	240.241	51.3845	37.2414
ENSG00000099864	PALM	paralemmin	2144.4	2612.11	5764.68	5523.53	6757.72	5434.44	6870.06	7798.99	5547.74	4281.66	5025.18	3807.59	5351.2	25442.7	2939.24	2984.36	3497.65	3715.45
ENSG00000099875	MKNK2	MAPK interacting serine/threonine kinase 2	2099.53	2271.72	1478.91	1775.3	1988.53	1234.12	1010.25	1146.69	1011	1326.36	1435.16	605.928	973.041	1312.16	1777.21	1878.78	1901.23	1925.38
ENSG00000099889	ARVCF	ARVCF delta catenin family member	2198.82	2828.91	2046.61	2345.4	1837.9	2131.81	1800.31	1924.17	1870.52	2168.21	1810.56	1365.28	1745.53	5564.8	1986.69	2021.06	2800.45	3063.73
ENSG00000099899	TRMT2A	tRNA methyltransferase 2 homolog A	641.602	722.677	500.805	647.456	541.068	529.62	496.758	603.571	569.326	478.937	434.79	365.727	447.79	1714.99	475.173	468.82	544.208	595.863
ENSG00000099901	RANBP1	RAN binding protein 1	4576.18	5228.41	2429.9	2251.15	2079.43	2058.52	1951.8	1846.98	2168.38	2429.03	2309.69	3090.08	2035.22	7266.19	5323.92	5530.21	6392.7	7152.84
ENSG00000099904	ZDHHC8	zinc finger DHHC-type palmitoyltransferase 8	1493.25	1642.26	840.701	1069.34	1025	931.832	792.699	829.561	1062.91	941.166	597.394	936.012	1167.23	688.376	1167.54	1223.36	1453.95	1483.45
ENSG00000099910	KLHL22	kelch like family member 22	821.097	785.519	1107.38	1017.99	1118.5	1498.09	1662.03	1092.75	1284.18	1125.87	1290.94	1241.3	1285.01	1703.09	676.929	667.077	878.208	918.622
ENSG00000099917	MED15	mediator complex subunit 15	1856.06	1855.92	1476.2	1337.17	1547.89	1574.7	1641.77	2038.56	1548.84	1490.64	1089.45	1687.61	1711.58	2020.94	2028.58	2051.38	1457.45	1500.83
ENSG00000099940	SNAP29	synaptosome associated protein 29	792.454	708.014	1124.55	1119.4	856.186	1177.49	1141.49	903.031	1316.51	1060.9	1113.49	1566.74	1392.18	1052.11	1083.75	1077.59	944.774	948.415
ENSG00000099942	CRKL	CRK like proto-oncogene, adaptor protein	4759.5	4774.91	4985.45	5002.83	5116.34	6193.06	5982.24	5121.52	5553.7	5456.72	5831.84	8390.01	8011.41	2921.78	6042.75	5876.58	7423.89	7495.46
ENSG00000099949	LZTR1	leucine zipper like post translational regulator 1	451.603	471.311	388.711	534.346	411.212	487.984	351.43	374.791	491.884	374.981	376.818	330.084	353.351	1293.47	406.819	396.515	337.503	369.932
ENSG00000099954	CECR2	CECR2 histone acetyl-lysine reader	2708.67	2741.98	1116.42	1339.12	1388.6	669.52	703.741	1008.12	462.95	679.422	704.854	557.888	908.313	414.726	1490.57	1444.95	2833.15	2758.35
ENSG00000099957	P2RX6	purinergic receptor P2X 6	41.0549	76.4571	66.8945	59.1551	45.8826	44.135	44.9196	48.3601	79.144	37.1269	33.2278	226.255	213.284	120.678	25.3573	16.3271	71.2376	67.0346
ENSG00000099968	BCL2L13	BCL2 like 13	1616.42	1515.53	2119.83	1983.32	2001.52	1767.9	2009.05	1993.92	2433.89	1772.81	1916.61	2987.8	2906.39	1368.25	1887.46	1933.59	1946.77	1921.66
ENSG00000099991	CABIN1	calcineurin binding protein 1	2979.82	3054.1	2109.89	2054.18	2272.49	2365.8	2452.08	2656.08	1872.22	2094.88	1461.32	2646.87	3075.11	3163.13	3809.1	3713.24	3787.27	3676.97
ENSG00000099992	TBC1D10A	TBC1 domain family member 10A	140.35	138.251	136.501	178.115	182.665	178.206	188.486	308.76	176.159	152.22	200.074	113.127	114.6	249.855	104.737	108.458	99.2655	89.3795
ENSG00000099995	SF3A1	splicing factor 3a subunit 1	4747.09	4647.13	4175.48	4131.76	3781.42	4108.72	3963.5	4177.57	3831.25	4165.64	4393.14	4957.45	4311.31	3249.82	7740.58	7589.76	8943.24	9002.5
ENSG00000099999	RNF215	ring finger protein 215	466.88	509.016	847.029	772.917	880.426	654.531	820.884	1134.6	917.39	669.212	760.705	703.559	822.363	1813.57	615.189	581.943	517.348	589.656
ENSG00000100003	SEC14L2	SEC14 like lipid binding 2	174.722	152.914	383.287	321.778	244.13	195.693	243.975	156.24	369.339	213.48	360.557	548.59	323.64	535.404	210.576	221.582	190.356	197.38
ENSG00000100014	SPECC1L	sperm antigen with calponin homology and coiled-coil domains 1 like	1481.79	1458.97	1311.67	1094.69	676.119	1245.77	1037.55	821.191	982.917	1020.99	1070.36	1094.08	947.575	1857.77	1560.02	1540.58	1536.86	1508.28
ENSG00000100023	PPIL2	peptidylprolyl isomerase like 2	1690.89	1758.51	1458.12	1452.23	915.92	1817.03	1232.21	1155.99	1332.68	1379.26	1447.89	1146.77	1176.78	1424.34	1783.83	1753.99	1679.34	1665.93
ENSG00000100027	YPEL1	yippee like 1	422.961	437.796	955.507	787.868	1046.64	888.53	934.504	1366.17	415.293	445.523	362.678	156.519	219.651	328.041	330.747	302.051	818.648	824.277
ENSG00000100028	SNRPD3	small nuclear ribonucleoprotein D3 polypeptide	1715.71	1687.29	1880.28	1785.05	1642.25	1905.3	1805.59	1683.3	1355.66	1850.77	1868.54	1430.36	1121.6	936.532	2303.1	2182	2556.38	2529.94
ENSG00000100029	PES1	pescadillo ribosomal biogenesis factor 1	2372.59	2531.46	1597.33	1532.83	1399.85	1496.43	1466.49	1833.96	1728.4	1686.49	1655.74	2265.64	1953.51	5653.18	3238.01	3285.24	2761.92	2734.76
ENSG00000100030	MAPK1	mitogen-activated protein kinase 1	4439.65	4060.61	7416.25	8018.45	8374.87	7156.54	8222.05	6760.18	7559.53	6955.72	6673.85	13169.3	10931.6	3040.75	6429.72	6339.57	6664.8	6367.05
ENSG00000100034	PPM1F	protein phosphatase, Mg2+/Mn2+ dependent 1F	1391.09	1417.08	755.727	808.67	671.79	919.341	842.903	588.691	739.528	687.775	585.376	579.584	648.341	1337.66	1414.49	1411.13	1187.68	1250.07
ENSG00000100036	SLC35E4	solute carrier family 35 member E4	91.6574	101.594	210.627	217.119	161.022	134.903	201.698	270.63	152.331	153.148	207.144	187.512	234.506	407.927	126.786	118.954	88.755	99.3105
ENSG00000100056	ESS2	ess-2 splicing factor homolog	547.08	579.189	758.439	752.765	560.979	742.801	739.852	721.681	725.061	683.135	870.287	751.599	688.663	1794.88	514.863	573.78	544.208	577.242
ENSG00000100060	MFNG	MFNG O-fucosylpeptide 3-beta-N-acetylglucosaminyltransferase	68.743	89.0254	218.763	201.517	280.49	77.4445	199.936	153.45	171.904	178.209	65.7487	131.724	188.878	581.296	70.5594	60.6434	169.335	147.724
ENSG00000100065	CARD10	caspase recruitment domain family member 10	271.153	300.592	160.004	194.367	172.276	49.1314	229.002	106.95	468.056	97.4581	152.707	91.4316	172.962	188.666	370.437	382.52	74.7411	88.1381
ENSG00000100075	SLC25A1	solute carrier family 25 member 1	2367.82	2511.56	1740.16	1775.3	2280.28	1815.37	2006.41	2835.57	1711.38	1980.72	1973.87	2381.87	2304.74	8007.26	3198.32	3280.58	2490.98	2630.49
ENSG00000100077	GRK3	G protein-coupled receptor kinase 3	1597.32	1482.01	2612.5	2451.36	1540.96	2392.45	2304.99	1583.79	916.539	1186.2	2412.2	271.196	397.918	1201.68	1050.67	1075.25	1387.38	1315.86
ENSG00000100078	PLA2G3	phospholipase A2 group III	412.458	432.559	56.9507	73.4564	150.633	9.1601	29.0656	42.7801	16.1692	72.3974	59.3859	44.941	30.7723	54.3902	384.769	351.032	288.454	258.207
ENSG00000100083	GGA1	golgi associated, gamma adaptin ear containing, ARF binding protein 1	1523.8	1764.8	1325.23	1545.18	1465.65	1405.66	1263.03	1333.62	1473.95	1403.4	1251.35	1332.73	1444.18	2593.73	1442.06	1513.75	1374.54	1402.76
ENSG00000100084	HIRA	histone cell cycle regulator	438.237	527.869	487.245	469.341	290.878	456.34	415.727	243.66	475.715	427.887	429.134	396.72	453.096	882.142	511.555	558.619	550.048	549.932
ENSG00000100092	SH3BP1	SH3 domain binding protein 1	61.1049	89.0254	35.2552	27.3024	47.614	42.4696	90.72	36.2701	101.27	34.3424	55.851	54.2391	96.5614	222.66	51.817	81.6354	33.8671	31.0345
ENSG00000100095	SEZ6L	seizure related 6 homolog like	295.022	284.881	10512.4	12410.9	8294.36	27.4803	63.4159	8878.72	138.715	1983.5	11251.5	1193.26	541.168	1648.7	513.76	495.643	757.921	754.76
ENSG00000100097	LGALS1	galectin 1	3027.56	2790.16	164.524	208.018	490.857	30.8112	205.221	135.78	400.826	1240.97	290.567	1762	2180.59	1198.28	317.517	303.217	167	151.449
ENSG00000100099	HPS4	HPS4 biogenesis of lysosomal organelles complex 3 subunit 2	1853.2	1792.03	1598.24	1643.34	1805	1886.98	2039.88	2351.04	1615.22	1323.57	1423.85	1104.93	1387.94	1021.52	1187.38	1174.38	1805.46	1797.52
ENSG00000100100	PIK3IP1	phosphoinositide-3-kinase interacting protein 1	237.736	218.898	308.257	351.68	521.157	219.842	303.868	670.531	339.553	185.634	234.009	444.761	1113.11	215.861	112.454	122.453	101.601	75.7243
ENSG00000100104	SRRD	SRR1 domain containing	630.144	594.899	675.273	583.101	566.174	804.423	678.198	555.211	554.008	670.14	728.185	743.851	605.896	691.776	659.289	644.919	682.012	783.312
ENSG00000100105	PATZ1	POZ/BTB and AT hook containing zinc finger 1	3120.17	3352.59	3050.93	2743.24	2391.09	3105.27	2578.91	2164.11	2364.96	2389.11	2475.12	2426.81	2703.72	2991.46	3723.11	3792.55	4213.53	4334.9
ENSG00000100106	TRIOBP	TRIO and F-actin binding protein	2375.45	2668.67	1151.67	1110.3	1047.51	1200.81	913.365	919.771	1098.65	1395.97	1054.81	1021.24	1288.19	1633.41	2241.36	2306.78	1547.37	1600.14
ENSG00000100109	TFIP11	tuftelin interacting protein 11	991.045	890.254	877.764	993.936	788.661	987.625	978.543	956.041	1010.15	871.554	1181.36	1027.44	1061.11	1121.8	1145.49	1116.07	1070.9	1097.38
ENSG00000100116	GCAT	glycine C-acetyltransferase	444.92	514.253	400.463	345.18	375.718	338.091	356.715	242.73	470.609	499.357	317.432	626.074	619.69	1358.06	415.639	448.994	620.117	620.691
ENSG00000100124	ANKRD54	ankyrin repeat domain 54	674.064	746.766	807.254	1029.69	773.944	1077.56	820.884	793.291	1101.21	1102.67	1100.05	948.409	898.763	2335.38	819.15	791.863	838.501	892.553
ENSG00000100129	EIF3L	eukaryotic translation initiation factor 3 subunit L	5958.68	5489.2	7627.78	6494.71	10293.3	8644.64	8682.7	9463.69	5705.18	5581.1	6371.26	4545.24	6524.79	4975.01	5523.48	5372.77	6731.37	7011.32
ENSG00000100138	SNU13	small nuclear ribonucleoprotein 13	2209.32	2320.95	3380.88	3300.99	3709.56	3459.19	4170.48	6176.14	3827	3279.23	4123.08	4018.34	3486.82	7475.26	3330.62	3422.85	2924.24	2886.21
ENSG00000100139	MICALL1	MICAL like 1	1796.87	1918.76	1475.3	1422.32	1045.78	1593.86	1887.5	1010.91	2135.19	1587.17	1722.9	1084.78	1548.16	1517.83	2184.03	2218.15	1625.62	1567.86
ENSG00000100142	POLR2F	RNA polymerase II, I and III subunit F	704.616	817.987	857.877	793.719	809.438	1063.4	805.03	876.991	1000.79	1125.87	1032.18	1323.43	838.28	3773.32	1159.82	1152.22	877.04	839.174
ENSG00000100147	CCDC134	coiled-coil domain containing 134	944.262	901.775	573.123	564.249	530.68	508.802	613.901	690.061	537.839	555.047	675.868	500.549	612.263	200.564	815.843	802.359	933.096	912.415
ENSG00000100150	DEPDC5	DEP domain containing 5, GATOR1 subcomplex subunit	395.272	395.901	378.768	335.429	224.219	292.29	332.934	233.43	337.851	279.38	332.985	178.214	177.206	198.864	388.076	373.19	441.439	477.932
ENSG00000100151	PICK1	protein interacting with PRKCA 1	387.634	467.122	633.69	688.41	475.274	459.671	441.269	702.151	434.015	576.395	702.733	192.161	205.856	1176.19	362.719	369.692	258.09	253.242
ENSG00000100154	TTC28	tetratricopeptide repeat domain 28	3638.61	3754.78	3116.02	2190.69	1297.7	4666.65	4078.88	2204.1	2552.18	2893.11	2594.6	2897.92	2915.94	2066.83	3025.23	2948.2	4259.07	4290.21
ENSG00000100162	CENPM	centromere protein M	527.03	609.562	69.6064	103.359	68.391	58.2915	52.8466	59.5201	73.1869	157.789	38.8836	280.494	111.417	559.2	553.45	549.289	748.579	844.139
ENSG00000100167	SEPTIN3	septin 3	4286.89	3961.11	23024.4	23460.5	24145.5	26961.5	31999.5	31023.9	17752.1	19956.6	28223.9	17238.7	16778.3	9438.4	5558.75	5527.88	6055.2	6028.15
ENSG00000100196	KDELR3	KDEL endoplasmic reticulum protein retention receptor 3	387.634	306.876	280.234	290.575	643.222	5.82915	56.3697	56.7301	167.649	542.981	131.497	316.136	480.685	217.561	157.656	200.59	50.2167	45.9311
ENSG00000100201	DDX17	DEAD-box helicase 17	35010.2	33738.5	18961.9	24323.8	16470.1	23838.7	17482.5	14149	21984.2	17635.3	19303.3	6384.72	11920.6	11464.4	14619	14337.5	17951.9	17497.3
ENSG00000100209	HSCB	HscB mitochondrial iron-sulfur cluster cochaperone	168.993	195.856	160.908	136.512	224.219	170.711	192.89	163.68	261.26	188.419	145.637	342.481	292.867	622.088	232.625	199.424	211.377	213.518
ENSG00000100211	CBY1	chibby 1, beta catenin antagonist	445.875	393.807	494.477	523.295	528.948	582.083	480.023	407.341	552.306	491.003	463.069	681.863	664.257	1104.8	418.946	417.507	543.041	590.898
ENSG00000100216	TOMM22	translocase of outer mitochondrial membrane 22	1962.04	1875.82	1429.19	1487.33	1592.9	1730.43	1425.1	1712.13	1443.31	1614.09	2218.49	2095.18	1615.02	4505.89	2621.72	2917.88	2521.34	2553.52
ENSG00000100218	RSPH14	radial spoke head 14 homolog	23.8691	30.3734	35.2552	48.1042	62.331	42.4696	54.6082	53.9401	76.591	56.6185	42.4185	68.1863	74.278	149.573	17.6398	17.4933	36.2027	44.6897
ENSG00000100219	XBP1	X-box binding protein 1	1699.48	1616.07	1281.84	1181.8	1897.63	1018.44	1322.05	1344.78	2617.71	2730.68	1438.69	4611.87	5504	1874.76	2094.73	1960.41	1702.7	1704.42
ENSG00000100220	RTCB	RNA 2',3'-cyclic phosphate and 5'-OH ligase	3171.73	3147.31	2117.12	2021.03	2017.1	2419.1	2308.52	2270.13	2175.18	2401.18	2567.03	2778.59	2467.09	4667.36	3910.53	3920.83	4626.94	4662.63
ENSG00000100221	JOSD1	Josephin domain containing 1	1754.86	1610.84	1607.28	1627.09	1773.84	1891.14	2004.65	2198.52	1547.99	1676.28	1674.12	1557.44	1495.11	1177.89	2385.79	2237.97	1975.97	1997.38
ENSG00000100225	FBXO7	F-box protein 7	2199.78	2051.77	1836.89	1947.57	2038.74	1672.97	1774.77	1649.82	2079.02	1883.26	1740.57	2547.69	2547.73	3062.85	3056.1	2985.52	2394.05	2410.76
ENSG00000100226	GTPBP1	GTP binding protein 1	2321.03	2524.13	3354.67	3024.06	3886.17	2912.91	3972.3	4615.6	2581.12	2754.81	2839.92	2701.11	2850.15	2964.27	2982.24	3042.67	2966.29	3024.01
ENSG00000100228	RAB36	RAB36, member RAS oncogene family	653.059	723.725	773.807	898.378	574.831	635.378	776.845	437.101	1034.83	968.083	699.199	1576.03	1240.44	1364.85	907.349	949.303	1387.38	1385.38
ENSG00000100234	TIMP3	TIMP metallopeptidase inhibitor 3	3823.83	3333.74	3028.33	3037.71	3992.65	3820.59	8521.51	775.621	8638.61	4841.35	3556.79	11315.8	14022.6	599.992	227.113	234.41	402.901	459.311
ENSG00000100239	PPP6R2	protein phosphatase 6 regulatory subunit 2	1762.49	1886.29	1687.73	1697.95	1387.73	1999.4	1835.54	1275.03	1804.99	1802.51	1628.87	1448.96	1600.16	3922.9	1589.79	1638.54	1525.19	1593.93
ENSG00000100241	SBF1	SET binding factor 1	5685.62	6829.82	8444.98	7991.14	7866.7	6199.72	8625.45	7813.87	7275.29	5767.66	6731.82	7190.56	8023.08	5835.05	6061.49	6256.77	6226.87	6286.36
ENSG00000100242	SUN2	Sad1 and UNC84 domain containing 2	1520.94	1801.46	1914.63	1749.95	2044.8	1982.75	2059.26	2835.57	1760.74	1298.51	1469.8	869.375	1926.98	715.571	1261.25	1251.35	1896.55	1944
ENSG00000100243	CYB5R3	cytochrome b5 reductase 3	2358.27	2551.36	2629.68	2716.59	3118.28	1909.46	2195.78	2499.84	2268.79	2642.51	2627.12	4066.38	4759.1	2603.93	2874.19	2955.2	2347.34	2420.69
ENSG00000100246	DNAL4	dynein axonemal light chain 4	397.182	416.849	562.275	523.945	548.859	657.029	507.327	560.791	415.293	612.594	365.506	396.72	440.362	1018.12	450.918	356.863	597.929	571.035
ENSG00000100258	LMF2	lipase maturation factor 2	1519.98	1869.53	1083.87	1263.71	1174.77	802.758	815.599	979.291	1477.35	1068.33	931.086	1458.26	1378.39	4655.46	1919.44	2065.37	1466.79	1607.59
ENSG00000100263	RHBDD3	rhomboid domain containing 3	804.866	1068.31	690.641	791.769	672.656	725.313	778.607	642.631	1049.3	716.549	663.85	1016.6	1007	1335.96	668.109	661.246	809.306	845.381
ENSG00000100266	PACSIN2	protein kinase C and casein kinase substrate in neurons 2	2076.61	2112.52	1298.12	1175.95	1513.26	1551.39	1798.55	1576.35	1360.77	1611.31	1164.39	1777.49	1734.92	1752.39	3671.29	3722.57	2431.42	2282.9
ENSG00000100271	TTLL1	TTL family tubulin polyglutamylase complex subunit L1	420.096	378.096	900.364	852.874	835.409	706.993	789.176	602.641	626.344	851.134	791.105	779.493	835.097	2379.57	478.481	528.297	526.691	564.829
ENSG00000100280	AP1B1	adaptor related protein complex 1 subunit beta 1	3066.7	3201.77	3373.65	3235.33	2870.69	3449.19	3584.76	3025.29	3140.23	3004.49	3409.03	4032.29	4072.55	5456.02	3737.44	3835.7	4268.42	4281.52
ENSG00000100281	HMGXB4	HMG-box containing 4	1987.82	1915.62	1332.47	1255.91	1647.44	1440.63	1672.59	2099.01	1089.29	1184.35	1322.04	1249.05	1130.09	401.128	2389.1	2331.27	2719.87	2714.9
ENSG00000100284	TOM1	target of myb1 membrane trafficking protein	581.451	650.409	870.533	885.377	974.788	748.63	993.516	1088.1	1108.02	865.984	1241.45	1137.47	1568.33	2999.96	697.876	749.879	659.824	693.932
ENSG00000100285	NEFH	neurofilament heavy chain	242.51	196.903	176.276	189.816	95.228	156.554	214.029	117.18	252.75	245.966	540.836	127.074	119.906	241.357	272.315	282.225	165.832	126.621
ENSG00000100292	HMOX1	heme oxygenase 1	97.3859	108.925	124.749	113.11	128.125	14.1565	83.6738	236.22	160.841	148.508	264.409	413.767	578.307	290.648	160.964	114.289	68.9019	65.7932
ENSG00000100294	MCAT	malonyl-CoA-acyl carrier protein transacylase	415.322	514.253	372.44	411.486	256.25	401.379	359.357	210.18	421.25	434.384	511.143	429.264	425.507	1388.65	576.602	545.791	618.95	651.725
ENSG00000100296	THOC5	THO complex subunit 5	1502.8	1349	516.173	596.102	421.6	640.374	487.95	424.081	414.442	726.759	694.25	388.972	473.257	1764.28	1437.65	1359.81	1333.66	1313.38
ENSG00000100297	MCM5	minichromosome maintenance complex component 5	4200.01	4635.61	553.236	908.129	406.883	112.419	139.163	98.5801	207.647	749.963	410.753	1903.02	466.89	2745.01	4368.07	4464.29	3377.36	3240.01
ENSG00000100299	ARSA	arylsulfatase A	494.568	594.899	914.828	1141.5	1394.66	688.673	871.088	1054.62	1365.02	811.222	699.199	874.024	1471.76	2753.51	391.384	441.997	536.034	582.208
ENSG00000100300	TSPO	translocator protein	454.468	485.974	631.882	733.914	1218.05	4.99642	56.3697	300.39	150.629	186.563	316.725	226.255	474.318	5484.91	490.608	543.458	99.2655	114.207
ENSG00000100302	RASD2	RASD family member 2	24.8239	28.2787	261.25	211.268	314.252	109.921	414.846	713.311	139.566	291.446	301.878	30.9938	36.0779	227.759	15.4349	15.1609	282.615	305.38
ENSG00000100304	TTLL12	tubulin tyrosine ligase like 12	1483.7	1646.45	1309.87	1428.82	1387.73	895.192	1358.16	1363.38	956.536	1027.49	1235.09	1421.06	1104.62	1329.16	1955.82	2077.04	2076.4	2198.49
ENSG00000100307	CBX7	chromobox 7	82.1097	94.2622	145.541	191.767	210.367	36.6404	118.905	194.37	109.78	65.9002	86.958	63.5372	141.128	101.982	24.2548	34.9866	71.2376	65.7932
ENSG00000100311	PDGFB	platelet derived growth factor subunit B	161.355	158.151	243.171	225.57	216.427	9.1601	139.163	327.36	366.786	85.3918	180.986	74.3851	146.434	103.681	2437.61	2506.21	21.0209	28.5518
ENSG00000100314	CABP7	calcium binding protein 7	33.4167	53.4153	271.194	271.074	140.245	569.592	607.736	118.11	680.809	536.483	494.176	794.99	993.202	176.768	25.3573	18.6595	49.0488	48.4139
ENSG00000100316	RPL3	ribosomal protein L3	30846.5	32396.9	25628.7	24772.3	40416.5	30947	31796.9	34910.4	24563.6	25296.4	23426.3	29661	34381.1	97596.5	32828.8	31321.2	31790.7	32057.4
ENSG00000100319	ZMAT5	zinc finger matrin-type 5	199.546	214.708	260.346	254.822	289.147	275.636	301.226	305.97	296.152	246.894	290.567	356.428	372.451	999.421	316.415	307.882	339.838	335.173
ENSG00000100320	RBFOX2	RNA binding fox-1 homolog 2	246.329	290.118	410.407	295.776	291.744	501.307	509.97	491.971	224.667	335.998	346.418	75.9347	70.0335	30.5945	234.83	235.576	224.223	297.932
ENSG00000100321	SYNGR1	synaptogyrin 1	612.959	676.593	3341.11	2955.81	3307.87	1887.81	3330.22	4622.11	2430.49	1706.91	3093.02	1094.08	1921.68	1568.82	496.121	566.783	589.754	594.622
ENSG00000100324	TAB1	TGF-beta activated kinase 1 (MAP3K7) binding protein 1	1169.59	1334.33	1295.4	1323.51	1257.01	1433.14	1529.03	1366.17	1410.98	1220.55	1129.75	1321.88	1568.33	2117.82	1163.13	1156.89	1750.58	1728
ENSG00000100325	ASCC2	activating signal cointegrator 1 complex subunit 2	1455.06	1449.54	874.149	982.235	751.435	951.818	713.429	621.241	952.281	943.951	1061.88	1075.48	963.491	2872.48	1500.49	1531.25	1244.91	1305.93
ENSG00000100330	MTMR3	myotubularin related protein 3	2711.53	2522.04	2304.24	2959.71	2637.82	3082.79	2885.42	2436.6	2645.79	2851.34	2458.86	4641.32	4148.95	1320.66	2430.99	2375.59	2700.02	2647.87
ENSG00000100335	MIEF1	mitochondrial elongation factor 1	2499.57	2489.57	2543.8	2501.42	2037.01	2389.12	2656.42	2193.87	2442.4	2215.55	2836.38	2950.61	2892.6	2063.43	2859.86	2934.21	3334.15	3221.38
ENSG00000100336	APOL4	apolipoprotein L4	16.231	16.7577	166.332	166.414	213.83	2.49821	26.4233	20.46	119.142	81.6791	162.604	499	424.446	84.9847	35.2797	54.8123	28.0279	27.3104
ENSG00000100344	PNPLA3	patatin like phospholipase domain containing 3	797.228	802.276	263.962	224.92	264.907	266.476	325.887	490.111	123.397	366.628	559.217	179.764	162.35	120.678	470.763	450.161	425.09	461.794
ENSG00000100345	MYH9	myosin heavy chain 9	21259.7	20200.4	3276.93	3227.53	2800.57	1066.74	3780.29	1896.27	10160.2	3506.63	2275.05	5103.12	7112.65	2082.13	25663.8	26000.9	8833.46	8628.84
ENSG00000100347	SAMM50	SAMM50 sorting and assembly machinery component	1305.16	1251.59	1158	1010.84	1089.93	1089.22	1140.61	1206.21	1150.57	985.719	1225.19	1078.58	1067.48	3528.57	1609.64	1623.38	1679.34	1620
ENSG00000100348	TXN2	thioredoxin 2	1481.79	1515.53	1468.97	1457.43	1839.63	1492.26	1377.53	1979.97	1492.67	1654.93	1967.51	2133.92	1902.58	6127.4	1954.71	1897.44	2036.69	2114.07
ENSG00000100350	FOXRED2	FAD dependent oxidoreductase domain containing 2	1002.5	921.675	1844.12	1762.95	1237.96	952.65	1036.67	842.581	1125.89	1836.85	1686.84	4050.89	3554.73	1765.98	1272.27	1350.48	1428.26	1422.62
ENSG00000100353	EIF3D	eukaryotic translation initiation factor 3 subunit D	4948.54	4435.56	2929.8	2697.08	4502.55	3002.01	3694.86	4188.73	2972.58	3282.02	2526.02	3745.6	3986.6	5665.08	5912.65	5716.81	5512.15	5485.66
ENSG00000100354	TNRC6B	trinucleotide repeat containing adaptor 6B	3446.7	3297.08	1380.38	1727.85	1005.09	2122.65	1866.37	1972.53	1532.67	1446.09	1232.26	2020.79	2395.99	1267.97	2242.46	2214.65	2287.78	2238.21
ENSG00000100359	SGSM3	small G protein signaling modulator 3	52.512	56.5573	27.1194	50.0543	45.0169	66.6189	26.4233	53.0101	57.8687	38.0551	38.1767	20.146	26.5278	105.381	33.0747	29.1555	35.0349	33.5173
ENSG00000100360	IFT27	intraflagellar transport 27	1462.7	1479.92	558.66	783.318	674.387	939.327	488.831	770.971	853.564	732.328	530.938	494.351	601.652	1488.93	514.863	523.632	720.551	660.415
ENSG00000100364	KIAA0930	KIAA0930	2075.66	1978.46	5098.45	4234.47	2730.45	3793.11	4522.79	2259.9	2545.37	3371.12	4842.07	2149.42	2550.92	5430.52	2626.13	2537.69	2342.67	2409.52
ENSG00000100372	SLC25A17	solute carrier family 25 member 17	840.192	749.908	979.914	917.88	978.251	1020.93	990.874	983.941	1056.96	1014.49	1050.57	1346.68	1043.07	1002.82	1049.57	1124.24	877.04	849.105
ENSG00000100376	FAM118A	family with sequence similarity 118 member A	578.587	550.91	471.877	583.101	643.222	299.785	463.289	782.131	390.614	530.914	578.306	322.335	510.396	717.271	646.059	661.246	596.761	552.415
ENSG00000100379	KCTD17	potassium channel tetramerization domain containing 17	1350.04	1619.22	1097.43	1047.89	885.62	1095.88	985.589	792.361	1016.11	1261.39	1165.1	1002.65	847.83	4378.41	2213.8	2183.16	2221.21	2317.66
ENSG00000100380	ST13	ST13 Hsp70 interacting protein	4395.73	3992.53	6888.33	6154.08	9914.96	6741	7701.51	7589.74	6841.28	7028.12	6630.01	11334.4	10919.9	8282.61	5914.86	5944.22	6042.35	5910.22
ENSG00000100387	RBX1	ring-box 1	1471.29	1512.39	1150.77	1019.94	1454.39	1425.64	1104.49	1661.91	1083.34	1346.78	1261.24	1269.2	1135.39	3938.19	1810.29	1980.24	1671.16	1617.52
ENSG00000100393	EP300	E1A binding protein p300	5955.82	5558.33	3706.32	3671.52	1914.95	3765.63	3161.99	2510.07	3002.37	3022.13	3504.48	3206.31	2941.41	992.622	5759.41	5803.11	5766.74	5620.98
ENSG00000100395	L3MBTL2	L3MBTL histone methyl-lysine binding protein 2	972.905	997.085	819.91	964.034	481.334	799.427	528.466	325.5	861.223	1033.98	923.31	844.58	820.241	1516.13	1187.38	1112.57	1069.73	1129.66
ENSG00000100401	RANGAP1	Ran GTPase activating protein 1	4039.61	4329.78	2904.49	2845.95	3210.05	2567.33	3547.77	3909.73	3817.63	2882.9	2822.95	2924.26	3048.58	5904.74	4533.44	4543.59	4754.23	4873.66
ENSG00000100403	ZC3H7B	zinc finger CCCH-type containing 7B	5376.28	5871.49	6678.6	6268.49	6189.82	6532.82	7601.1	4322.65	7080.41	5860.48	4751.58	6037.59	6859.04	4086.07	6987.58	6919.18	5125.6	5184.01
ENSG00000100410	PHF5A	PHD finger protein 5A	982.452	1015.94	717.76	659.157	709.881	758.623	669.39	911.401	684.213	726.759	798.175	763.997	627.118	775.061	1033.03	1029.77	1097.76	1149.52
ENSG00000100412	ACO2	aconitase 2	1871.34	1837.07	3589.7	3484.3	4194.36	2832.97	2902.16	3297.78	2775.15	2765.02	2984.85	4277.14	4001.46	3807.32	2606.29	2537.69	2430.25	2452.97
ENSG00000100413	POLR3H	RNA polymerase III subunit H	841.147	992.896	1158	1189.6	641.49	1013.44	932.743	463.141	1093.55	1077.61	1153.78	1338.93	1170.41	1415.85	1160.92	1132.4	892.222	1006.76
ENSG00000100416	TRMU	tRNA mitochondrial 2-thiouridylase	1437.87	1529.14	611.994	785.918	663.133	796.096	688.767	805.381	846.756	700.77	670.213	463.357	489.173	2194.31	1084.85	1047.26	1011.34	990.622
ENSG00000100417	PMM1	phosphomannomutase 1	343.715	386.475	839.797	888.627	1101.18	711.99	880.777	1225.74	838.246	645.08	857.561	754.698	821.302	2427.16	633.932	632.091	539.537	522.622
ENSG00000100418	DESI1	desumoylating isopeptidase 1	1237.37	1196.08	1544.9	1470.43	1426.69	2290.03	2218.68	1674	2027.96	2136.65	1860.76	2732.1	2471.33	1371.65	1714.37	1786.65	1265.93	1225.24
ENSG00000100422	CERK	ceramide kinase	4012.87	4213.52	3279.64	3194.38	2995.35	4283.6	3419.18	2176.2	2681.53	3168.78	2994.04	1881.32	2176.34	4463.4	4669.05	4743.01	6275.91	6605.39
ENSG00000100425	BRD1	bromodomain containing 1	2257.06	2586.97	2057.46	2049.63	1555.68	2200.09	1898.07	1681.44	1489.27	1604.81	1773.09	858.528	1083.4	1468.54	2294.28	2356.93	2436.09	2487.73
ENSG00000100426	ZBED4	zinc finger BED-type containing 4	3221.37	3078.19	2305.15	1862.41	1329.73	3216.03	2027.55	1380.12	1237.37	1929.67	1597.06	908.118	932.719	1890.06	3816.82	3770.39	4447.09	4703.59
ENSG00000100427	MLC1	modulator of VRAC current 1	334.167	381.238	3869.94	6892.55	7968.85	4978.93	5422.94	1267.59	6397.05	7098.66	5272.62	18053.9	25640.8	8221.42	1188.48	1174.38	335.167	331.449
ENSG00000100433	KCNK10	potassium two pore domain channel subfamily K member 10	554.718	513.206	1114.61	1102.5	889.949	393.052	1012.01	1000.68	691.021	1035.84	844.128	1775.94	1620.32	836.25	335.157	334.705	1495.99	1520.69
ENSG00000100439	ABHD4	abhydrolase domain containing 4, N-acyl phospholipase B	558.537	525.774	905.788	1143.45	1811.93	632.88	1626.79	1683.3	2133.48	1559.33	1257.71	3587.53	5240.84	1375.05	727.643	648.418	949.445	1030.35
ENSG00000100441	KHNYN	KH and NYN domain containing	1770.13	1692.53	827.142	927.63	1029.33	988.458	945.073	525.451	1066.32	1086.89	547.199	733.003	1090.82	358.636	1787.14	1677.02	1574.23	1622.49
ENSG00000100442	FKBP3	FKBP prolyl isomerase 3	1873.25	1808.79	1860.39	1536.08	1661.3	2566.49	1762.43	1824.66	1815.21	2186.77	2049.52	1898.37	1507.84	4106.46	2359.33	2452.56	2679	2563.45
ENSG00000100445	SDR39U1	short chain dehydrogenase/reductase family 39U member 1	166.129	174.909	211.531	234.02	257.981	224.006	160.301	243.66	172.755	194.916	226.232	148.77	210.101	316.143	113.556	108.458	112.112	111.724
ENSG00000100461	RBM23	RNA binding motif protein 23	2576.91	2529.37	2652.28	2762.74	2697.55	3080.29	2825.53	2372.43	2948.75	3127.94	3321.37	3626.27	3266.11	3613.55	3142.1	3139.46	3726.54	3777.52
ENSG00000100462	PRMT5	protein arginine methyltransferase 5	1694.71	1785.75	1336.99	1235.76	1188.62	1435.64	1311.48	1129.02	1475.65	1564.9	1292.35	1799.19	1491.93	734.268	2283.26	2309.11	2635.79	2623.04
ENSG00000100473	COCH	cochlin	106.934	123.588	281.138	297.726	330.701	283.13	404.277	180.42	435.718	246.894	347.832	334.733	337.434	277.05	205.063	216.917	38.5384	52.138
ENSG00000100478	AP4S1	adaptor related protein complex 4 subunit sigma 1	436.327	447.222	470.974	542.797	362.732	584.581	543.439	346.891	541.243	602.384	802.417	494.351	389.429	530.305	379.257	411.675	387.719	417.104
ENSG00000100479	POLE2	DNA polymerase epsilon 2, accessory subunit	494.568	444.08	88.59	119.61	51.9425	36.6404	45.8004	46.5001	79.995	103.027	62.9208	178.214	64.7279	125.777	532.503	506.139	665.663	644.277
ENSG00000100483	VCPKMT	valosin containing protein lysine methyltransferase	277.836	273.36	272.098	236.621	213.83	219.01	210.506	385.021	266.366	241.325	328.743	162.717	155.984	249.855	212.781	228.579	178.678	206.069
ENSG00000100485	SOS2	SOS Ras/Rho guanine nucleotide exchange factor 2	1440.74	1401.37	1444.56	1576.39	1229.31	1689.62	1330.85	950.461	1607.56	1751.46	1387.79	2214.51	2061.74	924.634	1941.48	1932.43	2130.12	1998.62
ENSG00000100490	CDKL1	cyclin dependent kinase like 1	268.289	292.213	310.969	251.572	163.619	217.344	236.929	162.75	335.298	232.971	323.088	336.282	338.495	151.273	201.756	197.091	214.881	148.966
ENSG00000100503	NIN	ninein	7460.53	6919.9	2142.43	1976.17	1444	2245.89	2315.56	1508.46	1720.74	2043.83	2465.22	3427.91	4286.9	1458.34	6117.72	5782.12	5205.02	5268.42
ENSG00000100504	PYGL	glycogen phosphorylase L	422.006	373.907	442.95	577.25	823.289	129.074	544.32	407.341	813.566	340.639	406.511	582.683	982.591	1585.82	571.09	591.273	377.209	362.483
ENSG00000100505	TRIM9	tripartite motif containing 9	452.558	445.127	2185.82	2108.78	2695.82	3030.33	2396.59	2019.03	1985.41	1768.17	2736.7	5591.28	3897.47	1446.44	1773.91	1729.5	691.355	662.898
ENSG00000100519	PSMC6	proteasome 26S subunit, ATPase 6	2033.65	1885.24	1777.22	1773.35	1933.99	2040.2	1784.45	2489.61	1911.37	2041.05	2424.93	2030.09	1715.82	2296.29	2379.17	2201.82	2249.24	2101.66
ENSG00000100522	GNPNAT1	glucosamine-phosphate N-acetyltransferase 1	633.009	556.147	321.817	338.029	318.581	342.255	367.284	329.22	386.359	407.468	420.65	506.748	464.768	117.279	757.411	770.871	754.418	764.691
ENSG00000100523	DDHD1	DDHD domain containing 1	1442.65	1347.95	795.502	785.268	651.879	1400.66	1093.04	724.471	705.488	996.857	986.23	683.413	637.729	375.633	874.275	908.485	1787.95	1694.49
ENSG00000100526	CDKN3	cyclin dependent kinase inhibitor 3	397.182	373.907	121.133	161.864	272.698	120.747	139.163	262.26	135.311	155.933	107.46	209.208	288.623	501.41	383.667	431.501	548.88	520.139
ENSG00000100528	CNIH1	cornichon family member 1	2177.82	2006.74	2918.95	2856.35	3721.68	2964.54	2989.36	2714.67	2898.54	3217.97	3766.06	4374.77	3668.27	1890.06	3282.11	3316.73	2475.8	2389.66
ENSG00000100532	CGRRF1	cell growth regulator with ring finger domain 1	360.901	312.113	477.301	471.941	527.217	555.435	463.289	597.061	596.559	581.964	679.403	805.838	679.113	831.151	497.223	516.635	448.446	412.139
ENSG00000100554	ATP6V1D	ATPase H+ transporting V1 subunit D	1410.19	1272.54	2190.34	1919.62	2700.15	2991.19	2778.85	2525.88	2536.86	2629.51	2552.18	3286.89	3168.49	3496.27	2207.19	2199.49	2214.2	2241.93
ENSG00000100564	PIGH	phosphatidylinositol glycan anchor biosynthesis class H	260.651	241.94	353.456	341.93	358.404	381.393	369.045	430.591	431.462	378.694	566.994	571.835	444.607	622.088	336.259	332.373	309.475	325.242
ENSG00000100567	PSMA3	proteasome 20S subunit alpha 3	2234.15	2022.45	1391.23	1308.56	1290.77	1760.4	1470.9	1293.63	1713.94	1654.93	1563.83	2250.15	1711.58	4165.95	2270.03	2452.56	2260.92	2121.52
ENSG00000100568	VTI1B	vesicle transport through interaction with t-SNAREs 1B	1309.94	1244.26	1266.48	1109.65	1360.03	1610.51	1724.56	1755.84	1575.22	1460.94	1460.61	1741.85	1685.05	1799.98	1657.04	1672.36	1536.86	1575.31
ENSG00000100575	TIMM9	translocase of inner mitochondrial membrane 9	316.027	290.118	475.493	367.932	616.385	454.674	446.554	590.551	418.697	395.401	421.357	469.556	401.101	1621.51	407.921	405.844	398.23	343.863
ENSG00000100577	GSTZ1	glutathione S-transferase zeta 1	543.261	535.2	303.737	318.528	373.121	379.728	381.376	450.121	424.654	343.424	289.86	509.848	487.051	1694.6	432.176	428.003	573.404	582.208
ENSG00000100578	KIAA0586	KIAA0586	1260.29	1107.06	621.938	696.86	612.056	793.598	659.702	637.981	640.811	736.969	640.52	957.708	968.797	436.822	1526.95	1413.46	1582.41	1538.07
ENSG00000100580	TMED8	transmembrane p24 trafficking protein family member 8	1533.35	1498.77	2284.36	2006.07	1775.57	3126.93	2623.83	2672.82	1684.15	2314.86	2212.83	1893.72	1559.84	1317.26	1571.05	1546.41	1471.46	1521.93
ENSG00000100583	SAMD15	sterile alpha motif domain containing 15	224.37	192.714	112.094	161.214	84.8395	187.366	103.932	39.9901	171.904	290.518	149.172	227.804	176.145	234.558	221.6	169.102	202.034	248.276
ENSG00000100591	AHSA1	activator of HSP90 ATPase activity 1	1730.99	1532.29	2648.66	2147.14	3031.71	2935.4	3452.64	3279.18	2902.8	3030.48	2726.8	4934.21	3359.49	3837.91	2533.52	2488.71	1974.8	1976.28
ENSG00000100592	DAAM1	dishevelled associated activator of morphogenesis 1	3182.23	3058.29	5912.03	4166.86	3442.92	5467.75	5902.97	7328.41	3593.82	4542.47	5255.65	3018.79	2888.35	3107.04	4447.44	4397.81	2817.97	2775.73
ENSG00000100596	SPTLC2	serine palmitoyltransferase long chain base subunit 2	2179.73	2024.54	1675.07	1295.56	999.028	1817.86	1989.67	1370.82	1623.73	1236.33	1777.34	1213.41	1200.12	997.721	2410.04	2339.44	2337.99	2289.11
ENSG00000100599	RIN3	Ras and Rab interactor 3	379.041	382.286	52.4308	66.3057	82.2424	2.49821	10.5693	13.95	25.5303	97.4581	41.7115	27.8944	53.0557	243.056	444.303	430.335	220.72	239.587
ENSG00000100600	LGMN	legumain	1316.62	1196.08	1902.88	1518.53	1936.59	892.693	1477.06	1577.28	2971.73	2088.39	1866.41	1915.42	2994.46	1830.57	1029.73	1021.61	1420.08	1374.21
ENSG00000100601	ALKBH1	alkB homolog 1, histone H2A dioxygenase	207.184	215.756	266.674	219.069	258.847	365.571	284.491	274.35	245.091	303.512	291.981	178.214	238.751	501.41	246.958	249.571	286.118	276.828
ENSG00000100603	SNW1	SNW domain containing 1	2054.65	2064.34	1595.52	1482.13	1637.92	1746.25	1683.16	1690.74	1422.04	1752.39	1486.77	1517.15	1526.94	2303.09	2675.74	2643.82	3109.93	3046.35
ENSG00000100612	DHRS7	dehydrogenase/reductase 7	536.577	471.311	1153.48	1125.25	1704.58	946.821	1104.49	810.031	1287.58	1122.16	1221.65	2194.36	2349.31	1295.17	953.654	937.64	571.069	595.863
ENSG00000100614	PPM1A	protein phosphatase, Mg2+/Mn2+ dependent 1A	1574.41	1596.17	3278.73	2648.33	3046.43	3512.48	3265.04	3999.94	2248.37	2412.32	3014.54	2157.17	2123.29	2036.23	2303.1	2285.79	2256.25	2274.21
ENSG00000100625	SIX4	SIX homeobox 4	287.384	284.881	52.4308	76.0566	145.439	49.1314	92.4816	90.2101	130.205	151.292	54.4371	168.916	242.995	33.9939	207.268	200.59	196.195	192.414
ENSG00000100626	GALNT16	polypeptide N-acetylgalactosaminyltransferase 16	1343.35	1411.84	1279.13	1181.8	1083	1634.66	1590.68	1448.94	1571.82	1111.95	1181.36	1642.67	1778.43	1895.16	1009.88	1141.73	1446.94	1484.69
ENSG00000100629	CEP128	centrosomal protein 128	434.418	365.528	131.981	156.014	185.262	114.918	87.1969	95.7901	89.3561	183.778	71.4045	147.22	118.845	62.8887	503.838	496.809	532.53	495.311
ENSG00000100632	ERH	ERH mRNA splicing and mitosis factor	3223.28	2847.77	3534.56	3163.17	3900.88	4012.96	3156.7	3961.81	3113.85	4073.75	4058.04	4103.58	3300.06	7118.32	4518	4436.3	5214.36	4781.8
ENSG00000100644	HIF1A	hypoxia inducible factor 1 subunit alpha	5179.6	4535.06	3513.77	3436.2	3319.99	4352.71	3462.33	3330.33	3727.43	5569.03	3908.16	6403.31	4534.14	1973.35	7300.69	7154.76	6974.28	6730.77
ENSG00000100647	SUSD6	sushi domain containing 6	721.802	643.078	1007.94	1162.95	1232.77	600.403	668.51	738.421	899.518	795.443	843.421	1114.23	1091.89	336.54	950.346	950.469	927.257	924.829
ENSG00000100650	SRSF5	serine and arginine rich splicing factor 5	8512.68	8709.83	9234.15	7205.87	4118.18	4447.65	5003.69	6031.06	7092.32	4475.65	9591.53	1633.37	2489.37	6365.36	6660.14	6804.89	8178.31	7774.77
ENSG00000100664	EIF5	eukaryotic translation initiation factor 5	10232.2	9655.6	10033.3	7905.34	5749.17	8851.16	7624	6391.9	7790.15	6627.15	13639	5752.44	5635.58	10301.8	13751.4	13741.6	13862.1	13073
ENSG00000100678	SLC8A3	solute carrier family 8 member A3	322.71	305.829	481.821	352.981	237.204	90.7683	250.141	483.601	158.288	185.634	605.171	38.7422	14.8556	88.3841	49.6121	40.8177	275.608	208.552
ENSG00000100697	DICER1	dicer 1, ribonuclease III	7752.69	7244.58	3258.85	3268.48	1793.75	4564.23	3223.64	2420.79	2881.52	3289.44	3158.06	2295.09	2230.46	1227.18	5784.77	5655	6370.51	6528.43
ENSG00000100711	ZFYVE21	zinc finger FYVE-type containing 21	688.385	772.95	464.646	582.451	657.939	520.46	596.286	639.841	713.147	444.594	451.05	576.484	822.363	375.633	483.993	497.976	522.02	496.553
ENSG00000100714	MTHFD1	methylenetetrahydrofolate dehydrogenase, cyclohydrolase and formyltetrahydrofolate synthetase 1	2074.7	1825.55	1118.22	1365.12	1181.69	851.889	1148.53	609.151	1692.66	1631.73	1045.62	3968.75	2080.84	1293.47	3305.27	3131.3	3231.38	3271.04
ENSG00000100722	ZC3H14	zinc finger CCCH-type containing 14	2552.08	2399.5	2108.08	2278.45	1774.7	2065.19	1897.19	1298.28	2353.04	2106.95	2129.41	2860.73	2417.22	960.328	2935.93	2983.19	3162.48	3185.38
ENSG00000100726	TELO2	telomere maintenance 2	1441.69	1956.47	750.303	904.228	496.051	659.527	716.952	543.121	782.93	711.908	698.492	776.394	658.952	1803.38	1569.95	1686.35	1535.7	1597.66
ENSG00000100731	PCNX1	pecanex 1	3915.49	3680.42	2852.06	3158.62	2343.47	3259.33	2763	1882.32	2577.71	3120.51	2453.91	3541.04	3215.17	1086.1	2840.01	2756.94	2126.62	2132.69
ENSG00000100744	GSKIP	GSK3B interacting protein	770.495	777.14	631.882	633.805	646.685	796.929	585.717	1010.91	753.145	794.515	861.803	579.584	552.84	688.376	1227.07	1230.36	1274.1	1124.69
ENSG00000100749	VRK1	VRK serine/threonine kinase 1	1573.45	1523.91	506.229	676.709	808.572	317.273	326.768	398.041	318.278	471.511	292.688	607.478	291.806	989.222	1630.58	1673.52	1905.9	1881.93
ENSG00000100764	PSMC1	proteasome 26S subunit, ATPase 1	780.997	815.892	675.273	681.259	642.356	724.481	730.164	779.341	725.061	788.018	1076.02	987.152	667.441	744.466	1189.59	1231.53	1172.5	1132.14
ENSG00000100767	PAPLN	papilin, proteoglycan like sulfated glycoprotein	181.405	210.519	38.8711	50.7044	32.0312	10.8256	13.2117	14.88	12.7652	12.0662	22.6232	29.4441	14.8556	23.7957	27.5623	27.9893	18.6853	18.6207
ENSG00000100784	RPS6KA5	ribosomal protein S6 kinase A5	185.224	200.045	357.072	380.283	325.507	393.052	359.357	327.36	197.434	195.844	472.966	58.8882	105.05	237.957	179.706	173.767	312.978	338.897
ENSG00000100796	PPP4R3A	protein phosphatase 4 regulatory subunit 3A	3414.24	3362.02	2435.32	2518.32	2157.35	2993.69	2282.09	2225.49	2395.6	2443.88	2322.41	2725.9	2182.71	1961.45	3647.04	3755.23	4183.16	4097.8
ENSG00000100802	C14orf93	chromosome 14 open reading frame 93	163.265	166.53	219.667	199.567	246.727	241.494	273.922	198.09	177.861	200.485	134.325	210.758	291.806	462.317	142.221	142.279	235.902	207.311
ENSG00000100804	PSMB5	proteasome 20S subunit beta 5	3327.35	3417.53	2512.16	2379.86	3251.6	3227.69	3560.98	4251.04	3508.72	2985	2939.6	3675.86	3566.4	6591.42	4391.22	4451.46	4059.37	4013.39
ENSG00000100811	YY1	YY1 transcription factor	3811.42	3937.02	4177.29	3785.93	3553.74	3609.08	3752.99	3799.99	3413.4	3230.04	3325.61	3734.75	3718.14	3989.18	4644.79	4687.04	5229.54	5603.6
ENSG00000100813	ACIN1	apoptotic chromatin condensation inducer 1	8522.23	8292.98	4388.82	5108.79	3243.81	5720.9	4426.78	3010.41	4435.47	4941.59	4280.74	2178.86	3657.66	5252.06	6456.18	6424.7	7300.1	7164.01
ENSG00000100815	TRIP11	thyroid hormone receptor interactor 11	1204.91	1119.63	669.849	993.936	947.086	1298.24	949.477	569.161	886.753	1412.68	645.468	1749.6	1743.41	565.998	1065.01	1000.62	940.103	840.415
ENSG00000100836	PABPN1	poly(A) binding protein nuclear 1	1554.36	1639.12	563.179	864.575	648.416	1169.99	330.291	611.011	787.185	752.747	450.343	235.553	342.74	379.032	611.882	662.413	802.299	873.933
ENSG00000100842	EFS	embryonal Fyn-associated substrate	2227.46	2798.54	979.01	1235.11	1388.6	1969.42	1386.34	885.361	1108.02	974.581	863.217	1143.67	1042.01	700.274	1709.96	1597.72	3514	3716.7
ENSG00000100852	ARHGAP5	Rho GTPase activating protein 5	2703.89	2505.28	3524.62	3556.46	4263.62	2958.71	3261.52	2505.42	2965.77	3060.18	3018.08	5005.49	6052.59	890.64	2179.62	2066.54	2450.11	2373.52
ENSG00000100865	CINP	cyclin dependent kinase 2 interacting protein	554.718	526.821	798.214	748.215	812.035	645.371	646.49	703.081	669.745	655.289	858.975	892.621	864.808	1737.09	684.646	665.911	562.894	522.622
ENSG00000100883	SRP54	signal recognition particle 54	1332.85	1276.73	1783.55	1760.35	2314.91	1539.73	2020.5	3193.62	2019.45	1757.03	1833.19	2388.07	2109.49	1767.68	2026.38	2015.23	1775.1	1592.69
ENSG00000100888	CHD8	chromodomain helicase DNA binding protein 8	5445.97	5147.77	4729.62	4808.47	3082.79	5655.95	4573.87	3408.46	3963.16	4482.14	4476.57	4539.04	4447.13	1878.16	5495.91	5214.17	5464.27	5360.29
ENSG00000100890	PRORP	protein only RNase P catalytic subunit	291.203	292.213	162.716	178.115	186.993	246.49	204.34	169.26	246.793	201.413	148.465	278.944	238.751	139.375	200.653	186.595	210.209	180
ENSG00000100902	PSMA6	proteasome 20S subunit alpha 6	221.505	231.466	262.154	218.419	290.878	371.4	259.829	375.721	274.876	287.733	328.037	350.23	269.523	200.564	219.396	235.576	262.762	244.552
ENSG00000100906	NFKBIA	NFKB inhibitor alpha	456.377	405.328	406.791	384.833	425.063	373.899	454.481	360.841	491.033	287.733	375.404	266.546	370.329	299.146	273.418	265.898	261.594	295.449
ENSG00000100916	BRMS1L	BRMS1 like transcriptional repressor	410.549	376.002	886.804	810.62	792.989	727.812	687.006	618.451	769.314	901.255	880.891	843.031	825.547	433.422	538.015	553.954	448.446	419.587
ENSG00000100934	SEC23A	SEC23 homolog A, COPII coat complex component	3616.65	3082.38	2960.53	2592.42	3388.38	1936.94	2374.57	2353.83	2392.19	3154.86	2287.06	2676.31	2984.91	1514.43	3917.15	3927.83	3296.78	3096.01
ENSG00000100941	PNN	pinin, desmosome associated protein	8016.2	7692.85	2203.9	2711.39	3191.87	3236.85	2046.04	2742.57	2602.39	3408.25	2434.12	2553.89	2751.47	1497.43	4800.24	5008.91	4384.03	4200.83
ENSG00000100979	PLTP	phospholipid transfer protein	3743.63	4032.33	5596.54	6187.89	8536.76	2303.35	3546.89	2554.71	5960.48	5161.56	3646.58	10855.6	11982.1	7062.23	3717.6	3812.37	4818.46	4886.08
ENSG00000100982	PCIF1	phosphorylated CTD interacting factor 1	1302.3	1436.98	1219.47	1329.37	1663.03	1508.92	1383.7	1774.44	1268.01	1303.15	1327.7	1188.61	1349.74	2549.54	1425.52	1500.92	1712.04	1716.83
ENSG00000100983	GSS	glutathione synthetase	1155.26	1106.01	952.795	1183.75	1097.72	1299.07	1004.97	824.911	1344.6	1412.68	1228.02	2048.69	1741.29	2230	1346.14	1315.5	1549.71	1479.73
ENSG00000100991	TRPC4AP	transient receptor potential cation channel subfamily C member 4 associated protein	3572.73	3514.93	3433.32	3613.66	2854.24	4088.74	3720.4	2813.25	4119.74	3940.09	4539.49	4480.15	4181.85	4436.2	4699.91	4481.78	4366.51	4432.97
ENSG00000100994	PYGB	glycogen phosphorylase B	4474.98	4693.21	5473.6	5481.28	5306.8	4668.32	6291.39	5465.62	4935.86	4639.93	6024.14	5030.29	5832.94	8984.59	7481.5	7575.76	4770.58	5037.53
ENSG00000100997	ABHD12	abhydrolase domain containing 12, lysophospholipase	1215.41	1329.1	1525.92	1370.97	1588.58	1216.63	1434.79	1734.45	1378.64	1406.18	1711.59	2209.86	1968.37	4108.16	1341.73	1316.66	1154.98	1350.62
ENSG00000101003	GINS1	GINS complex subunit 1	1931.49	1870.58	475.493	577.9	399.958	411.372	381.376	455.701	514.862	612.594	468.018	1221.15	493.418	577.896	2070.48	2197.16	2981.47	2892.42
ENSG00000101004	NINL	ninein like	2714.39	3104.37	1562.98	1552.98	1311.55	1804.54	1628.56	1453.59	1348.85	1266.95	1230.84	514.497	1118.41	1198.28	1243.61	1140.56	1365.19	1480.97
ENSG00000101019	UQCC1	ubiquinol-cytochrome c reductase complex assembly factor 1	1239.28	1178.28	1246.59	1287.11	1169.57	1109.2	1045.48	1144.83	1082.49	1165.78	1431.62	1104.93	1115.23	1069.11	1401.26	1275.84	1027.69	1068.83
ENSG00000101040	ZMYND8	zinc finger MYND-type containing 8	4325.08	4358.06	3706.32	3858.08	2948.6	5484.4	4869.81	2817.9	3443.19	4231.54	3389.24	3117.97	3692.68	2896.28	4684.48	4619.39	4121.27	3868.14
ENSG00000101052	IFT52	intraflagellar transport 52	1449.33	1274.63	1573.83	1428.17	1338.39	1563.88	1337.9	1348.5	1251.84	1457.23	1662.81	1148.32	1064.3	3186.93	1661.45	1604.72	1926.92	1917.93
ENSG00000101057	MYBL2	MYB proto-oncogene like 2	3608.05	3632.24	526.116	850.924	435.452	154.889	157.659	197.16	257.856	879.907	217.041	1278.49	365.023	3598.25	5601.75	5582.69	5160.64	5213.8
ENSG00000101079	NDRG3	NDRG family member 3	1146.67	983.469	2773.41	2305.75	2725.25	2795.5	3553.93	2881.14	2287.52	2207.19	2902.84	1819.33	2240.01	2297.99	1440.95	1471.77	1909.4	1953.93
ENSG00000101084	RAB5IF	RAB5 interacting factor	64.924	308.971	91.302	96.2083	85.7052	63.288	63.4159	101.37	118.29	57.5467	69.9906	74.3851	140.067	220.96	82.6868	87.4665	109.776	283.035
ENSG00000101096	NFATC2	nuclear factor of activated T cells 2	118.391	91.1202	31.6393	35.7531	28.5684	9.1601	23.781	11.16	85.9521	38.9832	14.1395	68.1863	31.8334	35.6936	52.9195	48.9812	30.3636	27.3104
ENSG00000101098	RIMS4	regulating synaptic membrane exocytosis 4	360.901	349.818	2952.4	2353.2	1865.6	425.528	1387.22	3668.86	945.473	1294.8	2989.8	483.503	494.479	1261.17	274.52	335.871	1025.35	1053.93
ENSG00000101104	PABPC1L	poly(A) binding protein cytoplasmic 1 like	710.345	710.109	92.2059	262.623	148.902	196.526	83.6738	92.0701	313.172	314.65	148.465	153.419	161.289	132.576	163.169	152.775	157.657	146.483
ENSG00000101109	STK4	serine/threonine kinase 4	1948.67	1793.08	1300.83	1346.27	1041.45	1314.89	1202.26	1039.74	1142.06	1263.24	1127.63	1236.65	1324.27	739.367	2629.44	2591.34	2410.4	2318.9
ENSG00000101115	SALL4	spalt like transcription factor 4	2119.58	2092.62	136.501	165.114	129.856	89.9355	88.0777	147.87	61.2728	123.447	122.307	26.3447	77.4613	302.546	921.682	960.965	1017.18	1032.83
ENSG00000101126	ADNP	activity dependent neuroprotector homeobox	7506.36	6694.71	7333.99	7123.32	5920.58	8344.02	7552.66	7157.29	6083.02	6422.02	8621.56	5602.12	5322.55	4266.23	8639.11	8491.24	10720.7	10468.6
ENSG00000101132	PFDN4	prefoldin subunit 4	687.43	627.368	460.126	377.683	725.464	731.143	582.193	947.671	498.692	664.571	504.78	522.245	496.601	1453.24	573.295	567.949	408.74	398.483
ENSG00000101134	DOK5	docking protein 5	1151.45	1151.05	1570.21	1461.33	3264.59	1658.81	2083.92	2986.23	1029.72	1328.21	2640.55	1803.84	2251.68	1713.29	1878.64	2018.73	622.453	612.001
ENSG00000101138	CSTF1	cleavage stimulation factor subunit 1	976.724	976.138	764.767	837.923	872.635	891.861	852.592	797.941	933.559	856.703	850.491	1024.34	928.475	1132	1062.8	1069.42	1237.9	1212.83
ENSG00000101144	BMP7	bone morphogenetic protein 7	1579.18	1866.39	2883.7	2257.65	2850.78	670.353	1557.21	1488.93	2197.31	1813.65	2416.44	2839.03	3791.36	2654.92	1547.9	1615.21	2391.71	2418.21
ENSG00000101146	RAE1	ribonucleic acid export 1	1821.69	1744.9	1974.29	1846.16	1635.32	2140.13	1990.56	2183.64	1748.83	1606.67	2190.21	1419.51	1271.21	2551.24	2408.94	2323.11	2656.81	2668.97
ENSG00000101150	TPD52L2	TPD52 like 2	2483.34	2500.04	2045.71	1897.51	1842.23	1624.67	1479.7	2172.48	1730.96	1789.52	1677.65	1642.67	1530.13	3480.97	2216	2148.18	1691.02	1890.62
ENSG00000101152	DNAJC5	DnaJ heat shock protein family (Hsp40) member C5	3238.56	3680.42	6524.93	5718.55	4428.97	6252.19	7488.36	5638.6	5563.91	5133.72	7032.28	4613.42	4866.27	4125.16	4375.78	4444.46	4053.54	4176.01
ENSG00000101160	CTSZ	cathepsin Z	474.518	394.854	66.8945	46.154	41.554	62.4552	37.8734	49.2901	56.1667	50.1213	51.6092	51.1397	43.5057	50.9908	38.5872	25.6568	33.8671	43.4484
ENSG00000101161	PRPF6	pre-mRNA processing factor 6	3229.97	3210.15	4019.09	3532.41	2838.66	3723.16	3744.18	3516.34	3205.76	3132.58	3751.92	2840.58	2998.71	8435.58	3821.23	3773.89	4527.67	4495.04
ENSG00000101166	PRELID3B	PRELI domain containing 3B	955.719	860.928	767.479	684.509	756.63	1707.94	1697.26	1367.1	1645	950.448	1051.98	900.369	927.413	577.896	1033.03	953.967	1571.9	1467.31
ENSG00000101180	HRH3	histamine receptor H3	76.3811	95.3096	126.557	131.961	115.139	183.202	147.97	214.83	133.609	103.027	89.0789	209.208	203.734	309.344	59.5345	59.4772	130.797	132.828
ENSG00000101181	MTG2	mitochondrial ribosome associated GTPase 2	757.128	819.034	948.275	789.818	630.236	776.943	758.349	673.321	808.46	674.781	681.524	807.388	943.33	1274.77	646.059	621.595	791.788	742.346
ENSG00000101182	PSMA7	proteasome 20S subunit alpha 7	4398.6	4957.15	3398.06	3053.96	3446.39	4067.08	3157.58	4166.41	3204.91	3809.22	3493.16	4204.31	3376.46	17872.3	6666.76	7070.79	5416.39	5421.11
ENSG00000101188	NTSR1	neurotensin receptor 1	37.2358	19.8998	213.339	323.078	310.79	13.3238	45.8004	105.09	26.3813	15.7789	108.167	60.4379	9.55002	297.447	69.4569	103.794	94.5942	103.035
ENSG00000101189	MRGBP	MRG domain binding protein	763.811	753.051	534.252	658.507	634.565	571.257	565.459	519.871	577.836	491.003	557.097	328.534	518.885	1983.54	930.502	871.166	916.746	973.243
ENSG00000101190	TCFL5	transcription factor like 5	391.453	402.186	397.751	395.234	521.157	565.428	721.356	488.251	734.422	430.672	413.581	915.866	1484.5	438.521	305.39	352.198	585.083	541.242
ENSG00000101191	DIDO1	death inducer-obliterator 1	4987.69	5251.45	2986.75	3231.43	1540.1	3093.62	2493.48	1535.43	2695.15	2856.91	2627.12	2285.79	2363.1	1677.6	3957.94	4161.07	4139.96	4204.56
ENSG00000101193	GID8	GID complex subunit 8 homolog	2905.35	3031.05	2828.55	2631.43	2557.3	3011.17	3052.77	3268.95	2732.6	2646.22	2830.73	2753.8	2676.13	2199.4	3451.9	3364.54	4235.72	4185.94
ENSG00000101198	NKAIN4	sodium/potassium transporting ATPase interacting 4	698.887	787.613	978.106	1309.86	1240.56	635.378	778.607	771.901	691.021	567.113	946.64	274.295	318.334	8491.67	650.469	695.067	854.851	783.312
ENSG00000101199	ARFGAP1	ADP ribosylation factor GTPase activating protein 1	2809.87	3200.73	1979.72	2403.91	1882.05	1792.88	1800.31	1957.65	2551.33	1947.3	1984.48	1295.54	1641.54	6059.41	2007.63	2072.37	1974.8	1996.14
ENSG00000101204	CHRNA4	cholinergic receptor nicotinic alpha 4 subunit	217.686	274.408	1057.66	1044.64	822.424	726.146	959.166	1137.39	531.031	775.024	1347.49	145.671	141.128	761.463	77.1743	72.3056	117.951	155.173
ENSG00000101210	EEF1A2	eukaryotic translation elongation factor 1 alpha 2	658.787	872.449	9109.41	9277.6	13468.7	8682.11	10003	12906.6	5774.11	9630.71	11272	7281.99	7504.2	58483.1	1859.9	1920.76	940.103	940.967
ENSG00000101213	PTK6	protein tyrosine kinase 6	38.1906	35.6102	47.9109	56.5549	25.9713	29.1458	27.3041	42.7801	30.6364	22.2761	33.9348	15.4969	18.0389	69.6875	26.4598	12.8284	17.5174	19.8621
ENSG00000101216	GMEB2	glucocorticoid modulatory element binding protein 2	994.864	1120.67	575.835	589.601	519.425	537.948	496.758	568.231	514.862	489.147	607.999	567.186	600.59	844.748	1124.54	1105.58	1478.47	1438.76
ENSG00000101220	ADISSP	adipose secreted signaling protein	914.664	1050.5	683.409	886.677	903.8	587.079	794.461	607.291	969.301	723.046	681.524	1022.79	1155.55	3069.65	1334.01	1379.64	1318.48	1361.8
ENSG00000101222	SPEF1	sperm flagellar 1	22.9143	20.9472	110.286	153.413	180.067	96.5974	125.07	39.9901	205.945	133.657	72.1115	142.571	178.267	882.142	41.8946	25.6568	42.0419	50.8966
ENSG00000101224	CDC25B	cell division cycle 25B	2486.21	2638.3	1588.29	1722.65	2669.85	1948.6	2174.64	2058.09	2763.23	2366.84	1176.41	3178.41	3852.9	3110.44	1876.44	1828.63	4631.61	4838.9
ENSG00000101236	RNF24	ring finger protein 24	1280.34	1320.72	1199.58	1248.11	1082.14	1924.45	1830.25	1832.1	1151.42	1541.69	1363.76	1042.94	884.969	501.41	1361.58	1364.48	1359.35	1453.66
ENSG00000101246	ARFRP1	ADP ribosylation factor related protein 1	616.778	720.582	845.221	785.918	683.91	666.189	672.913	581.251	833.14	634.87	731.719	709.757	715.191	1964.85	620.702	590.107	587.418	567.311
ENSG00000101247	NDUFAF5	NADH:ubiquinone oxidoreductase complex assembly factor 5	251.103	256.603	492.669	397.184	349.746	547.941	491.473	598.921	397.422	435.313	617.896	384.323	286.501	746.166	274.52	272.895	268.601	260.69
ENSG00000101255	TRIB3	tribbles pseudokinase 3	315.072	376.002	553.236	492.743	488.26	229.003	466.812	440.821	574.432	1042.34	945.226	672.565	875.419	778.46	518.17	564.45	775.439	764.691
ENSG00000101265	RASSF2	Ras association domain family member 2	3554.59	3529.6	2720.08	2009.97	1842.23	4579.22	4742.98	3327.54	4358.88	3215.19	2152.03	6724.1	3079.35	1691.2	5967.78	5808.94	6244.38	5967.32
ENSG00000101266	CSNK2A1	casein kinase 2 alpha 1	5581.55	5207.47	5137.32	4814.32	5850.46	5442.77	5935.55	8134.72	4550.35	5418.67	5509.46	5896.57	5522.04	3304.21	6762.67	7000.81	7398.2	7232.29
ENSG00000101290	CDS2	CDP-diacylglycerol synthase 2	2492.89	2531.46	4848.95	4508.79	4225.53	6079.81	6818.97	4918.78	5551.99	4241.75	4451.82	5248.8	6586.33	3227.72	3449.69	3250.25	3650.63	3621.11
ENSG00000101294	HM13	histocompatibility minor 13	858.333	788.661	526.116	574.65	530.68	528.788	444.792	544.051	771.867	721.19	542.25	895.72	838.28	576.197	943.731	1055.43	690.187	720.001
ENSG00000101298	SNPH	syntaphilin	321.756	348.77	1198.68	932.181	761.824	950.985	1270.08	1456.38	868.031	956.945	1522.82	762.447	842.524	1436.24	199.551	200.59	254.587	243.311
ENSG00000101310	SEC23B	SEC23 homolog B, COPII coat complex component	1894.25	1675.77	2684.82	2273.9	2572.02	2578.15	2940.03	3034.59	3203.2	2968.29	2399.47	4814.88	3851.84	2277.59	3183.99	3184.95	2391.71	2441.8
ENSG00000101333	PLCB4	phospholipase C beta 4	482.156	480.737	941.947	838.573	541.068	2409.11	1824.97	1156.92	1079.93	1705.98	1438.69	337.832	298.173	854.946	356.104	360.362	231.23	218.483
ENSG00000101337	TM9SF4	transmembrane 9 superfamily member 4	2724.9	2428.82	4114.01	3692.32	3991.78	3413.39	4304.36	4289.17	4312.92	4165.64	3712.33	4692.46	5467.92	3429.98	3132.17	3060.16	2959.28	3107.18
ENSG00000101343	CRNKL1	crooked neck pre-mRNA splicing factor 1	1168.63	1141.62	989.858	1163.6	1088.2	1347.37	1125.63	823.981	1148.01	1398.76	1119.85	1617.87	1483.44	1055.51	1444.26	1434.45	1631.46	1572.83
ENSG00000101346	POFUT1	protein O-fucosyltransferase 1	2564.5	2416.26	1911.01	2099.03	1647.44	1427.31	1900.72	1109.49	2347.09	2204.41	1927.21	3616.97	3257.62	1687.8	3129.97	3072.99	2895.05	2727.32
ENSG00000101347	SAMHD1	SAM and HD domain containing deoxynucleoside triphosphate triphosphohydrolase 1	347.534	323.634	847.029	783.318	610.325	761.954	768.037	321.78	782.079	932.813	957.951	1402.47	990.019	958.628	547.938	614.598	348.013	352.552
ENSG00000101349	PAK5	p21 (RAC1) activated kinase 5	274.017	257.65	1774.51	1252.66	1270.86	2028.55	2183.45	1864.65	731.869	1247.46	1346.08	97.6304	84.8891	788.658	240.343	258.901	245.244	259.449
ENSG00000101350	KIF3B	kinesin family member 3B	2474.75	2276.96	3859.09	4440.54	3597.02	4800.73	4491.96	3105.27	3677.22	4074.68	4897.22	4788.54	4863.08	4111.56	3919.35	3859.02	3448.6	3421.25
ENSG00000101361	NOP56	NOP56 ribonucleoprotein	5128.99	5018.94	2869.23	3291.89	2127.91	2990.36	2504.05	2036.7	2980.24	3460.23	4017.03	3606.13	2367.34	9098.47	5800.2	5646.83	5339.32	5318.08
ENSG00000101365	IDH3B	isocitrate dehydrogenase (NAD(+)) 3 non-catalytic subunit beta	1730.03	1771.08	1633.49	1485.38	1554.81	1391.5	1336.14	1625.64	1371.83	1567.68	1814.81	1633.37	1147.06	3280.41	1952.51	1924.26	2053.04	2111.59
ENSG00000101367	MAPRE1	microtubule associated protein RP/EB family member 1	6568.78	6011.84	6281.76	5717.9	5795.06	7334.74	6382.11	6196.6	5609.01	7321.42	7832.58	9203.6	8921.84	7791.4	10516.7	10543.8	9855.31	9713.81
ENSG00000101384	JAG1	jagged canonical Notch ligand 1	8286.4	7900.22	1834.18	1764.9	2211.02	3067.8	2556.01	4892.74	2786.21	3769.31	6862.61	4145.42	3905.96	2729.71	6435.23	6304.58	3550.2	3554.08
ENSG00000101391	CDK5RAP1	CDK5 regulatory subunit associated protein 1	847.831	830.555	508.037	529.796	537.605	605.399	500.281	580.321	535.286	513.279	564.166	657.068	534.801	1174.49	741.976	713.726	843.173	823.036
ENSG00000101400	SNTA1	syntrophin alpha 1	224.37	246.129	284.754	282.775	556.651	147.394	222.837	324.57	239.134	170.784	221.99	282.043	426.568	727.469	130.094	145.777	188.021	213.518
ENSG00000101407	TTI1	TELO2 interacting protein 1	1777.77	1678.92	892.228	952.333	750.57	1048.42	1056.93	809.101	753.996	934.669	744.445	825.984	680.174	559.2	1615.15	1541.74	2104.43	2112.83
ENSG00000101412	E2F1	E2F transcription factor 1	1947.72	2156.51	424.871	546.697	263.176	209.85	151.494	102.3	332.745	550.406	241.079	1131.27	267.401	1616.41	2418.86	2365.09	2573.9	2714.9
ENSG00000101413	RPRD1B	regulation of nuclear pre-mRNA domain containing 1B	1723.35	1615.03	1262.86	1354.72	1128.02	1520.58	1544.88	1218.3	1201.63	1223.33	1290.23	1160.72	1252.11	679.878	1497.18	1483.43	2118.44	2183.59
ENSG00000101417	PXMP4	peroxisomal membrane protein 4	98.3407	78.5519	69.6064	100.759	138.513	10.8256	14.9732	13.02	17.0202	62.1875	53.0231	20.146	35.0168	73.0869	45.2021	51.3137	38.5384	26.069
ENSG00000101421	CHMP4B	charged multivesicular body protein 4B	2252.29	2329.32	3275.12	2998.06	3328.65	3446.7	3528.39	3224.31	3071.3	3550.26	3605.57	4825.73	4274.17	5928.54	4117.8	4243.87	2801.62	2989.25
ENSG00000101439	CST3	cystatin C	1472.25	1902	1852.25	2443.56	4035.07	936.828	1194.33	2035.77	2140.29	1573.25	2220.61	6177.06	9318.7	11406.7	1658.14	1591.89	1709.7	1950.21
ENSG00000101442	ACTR5	actin related protein 5	383.815	434.654	177.18	196.317	162.753	231.501	227.24	238.08	188.073	201.413	248.855	164.267	148.556	494.611	329.645	346.367	386.552	418.346
ENSG00000101444	AHCY	adenosylhomocysteinase	4628.7	4804.23	1836.89	1800.66	2501.03	2186.77	1885.74	2044.14	1936.05	3661.64	2140.01	4314.33	2945.65	3016.96	7358.02	7420.65	6117.09	6044.29
ENSG00000101445	PPP1R16B	protein phosphatase 1 regulatory subunit 16B	176.631	180.146	560.468	398.485	333.298	379.728	941.55	612.871	392.316	185.634	646.882	23.2453	29.7112	158.072	238.138	222.748	92.2585	100.552
ENSG00000101447	FAM83D	family with sequence similarity 83 member D	1333.81	1347.95	169.044	195.017	315.118	119.081	83.6738	273.42	101.27	206.982	107.46	108.478	182.512	186.966	1480.64	1476.43	1817.14	1849.66
ENSG00000101452	DHX35	DEAH-box helicase 35	1006.32	935.291	546.004	537.597	424.197	694.502	652.656	533.821	550.604	655.289	591.738	554.789	586.796	385.831	744.181	782.533	1019.52	1001.79
ENSG00000101457	DNTTIP1	deoxynucleotidyltransferase terminal interacting protein 1	738.033	744.672	715.952	729.363	590.414	630.381	633.278	680.761	694.425	651.577	843.421	715.956	666.379	1682.7	861.045	875.831	1037.03	994.347
ENSG00000101463	SYNDIG1	synapse differentiation inducing 1	467.834	604.326	378.768	424.487	327.238	178.206	485.308	264.12	839.948	507.71	721.115	2206.76	3546.24	2024.34	1373.7	1455.44	276.776	299.173
ENSG00000101464	PIGU	phosphatidylinositol glycan anchor biosynthesis class U	801.047	783.424	823.526	739.764	954.011	926.836	916.889	1113.21	922.496	892.901	805.952	1170.01	1067.48	1742.19	1167.54	1111.41	1286.95	1278.62
ENSG00000101473	ACOT8	acyl-CoA thioesterase 8	288.339	282.787	396.847	436.838	496.917	447.179	417.488	527.311	443.377	405.611	406.511	466.456	470.073	831.151	264.598	279.893	231.23	248.276
ENSG00000101474	APMAP	adipocyte plasma membrane associated protein	2969.32	2922.13	3351.05	2736.09	3297.49	2882.93	3611.18	3048.54	3398.94	3442.59	3760.4	4757.54	4731.51	3586.36	4491.54	4410.64	3190.51	3264.83
ENSG00000101489	CELF4	CUGBP Elav-like family member 4	331.303	304.781	3525.52	3080.62	2723.52	2369.97	4081.52	4118.98	2025.41	2303.72	3257.04	356.428	404.284	1920.66	226.01	260.067	151.818	150.207
ENSG00000101493	ZNF516	zinc finger protein 516	2793.64	3013.25	1912.82	1697.3	1992.86	2551.5	2356.96	1561.47	1496.93	1952.87	2258.79	1221.15	2071.29	2231.7	2202.78	2271.8	2264.42	2230.76
ENSG00000101542	CDH20	cadherin 20	1177.22	1153.14	447.47	600.002	786.929	784.438	1039.32	484.531	1130.99	608.881	263.702	1740.3	1732.8	265.152	518.17	545.791	2119.61	2114.07
ENSG00000101544	ADNP2	ADNP homeobox 2	2897.71	2788.07	1910.11	1746.05	1360.03	2489.05	2360.48	1662.84	1746.27	2001.14	2409.37	2085.88	2008.69	1104.8	4110.08	3998.97	4617.6	4601.8
ENSG00000101546	RBFA	ribosome binding factor A	540.397	527.869	235.939	245.071	222.487	276.468	221.956	176.7	238.283	297.943	219.162	150.32	213.284	577.896	426.664	421.005	402.901	302.897
ENSG00000101557	USP14	ubiquitin specific peptidase 14	3488.71	3205.96	2212.04	2563.17	2239.59	2160.95	2056.61	2512.86	2644.94	2895.9	3524.98	3342.68	2772.69	1774.48	4620.54	4436.3	3612.1	3432.42
ENSG00000101558	VAPA	VAMP associated protein A	3147.86	3120.08	5742.08	5067.84	6272.06	5273.72	5854.52	7273.54	5037.13	5025.12	6796.86	6476.15	5847.8	4595.97	5291.95	5263.15	4677.16	4553.39
ENSG00000101574	METTL4	methyltransferase 4, N6-adenosine	386.679	339.344	340.8	341.28	577.428	387.222	326.768	457.561	353.169	391.689	291.981	410.667	440.362	215.861	425.561	455.992	525.523	470.484
ENSG00000101577	LPIN2	lipin 2	1608.78	1575.23	2121.64	2148.44	2264.69	1648.82	2566.58	1794.9	2348.79	1667.93	1859.34	2871.57	3068.74	793.757	1977.87	1808.81	2300.62	2322.62
ENSG00000101596	SMCHD1	structural maintenance of chromosomes flexible hinge domain containing 1	5098.44	4689.02	3608.69	3319.84	2791.91	3526.64	3494.92	2174.34	2924.92	3415.67	2644.09	3781.24	3451.8	1375.05	6192.69	6137.81	4864.01	4722.22
ENSG00000101605	MYOM1	myomesin 1	37.2358	21.9945	162.716	92.308	75.3167	39.1386	39.635	76.2601	41.6995	64.972	176.037	66.6366	75.3391	210.762	34.1772	26.823	18.6853	18.6207
ENSG00000101608	MYL12A	myosin light chain 12A	2839.47	2326.18	877.764	639.005	660.536	297.287	339.099	523.591	597.41	992.216	848.37	652.419	761.88	1618.11	4357.04	4299.85	1674.67	1591.45
ENSG00000101624	CEP76	centrosomal protein 76	319.846	298.497	222.379	259.372	235.473	324.767	198.175	181.35	278.281	263.601	263.702	272.745	214.345	171.669	361.617	340.536	409.908	341.38
ENSG00000101638	ST8SIA5	ST8 alpha-N-acetyl-neuraminide alpha-2,8-sialyltransferase 5	64.924	65.9836	221.475	172.265	77.9138	71.6153	160.301	106.02	579.538	283.092	1121.26	6834.13	4874.76	227.759	13.2299	23.3244	16.3496	28.5518
ENSG00000101639	CEP192	centrosomal protein 192	2573.09	2472.81	1180.6	1311.81	871.769	1034.26	993.516	645.421	1058.66	1060.9	914.826	1309.49	1220.28	676.479	1975.66	2028.06	2717.54	2590.76
ENSG00000101654	RNMT	RNA guanine-7 methyltransferase	2229.37	2180.6	3320.32	3032.51	3221.3	3430.87	3523.11	6122.2	2640.69	2611.88	3095.84	2443.86	2648.54	1164.29	2486.12	2514.37	2849.5	2722.35
ENSG00000101665	SMAD7	SMAD family member 7	409.594	473.406	281.138	208.668	154.096	323.102	259.829	187.86	210.2	179.137	265.823	74.3851	96.5614	108.78	149.939	158.606	300.132	346.345
ENSG00000101670	LIPG	lipase G, endothelial type	2110.98	2184.79	462.838	642.256	892.546	2067.68	1811.76	2021.82	2145.4	1393.19	1530.6	3201.66	2520.15	1033.41	1196.2	1209.37	3095.92	3154.35
ENSG00000101680	LAMA1	laminin subunit alpha 1	5453.61	5430.55	461.934	631.855	580.025	110.754	406.919	482.671	567.624	646.008	352.781	900.369	838.28	504.809	2451.94	2254.3	6182.49	6105.11
ENSG00000101745	ANKRD12	ankyrin repeat domain 12	1251.7	1177.23	2961.44	2011.92	1814.53	2763.02	2731.29	2393.82	1486.72	1790.44	2202.93	894.17	1101.44	645.884	1329.6	1289.84	1235.56	1210.35
ENSG00000101746	NOL4	nucleolar protein 4	112.662	107.878	1154.38	1199.35	1627.53	1055.91	1038.44	1142.04	455.291	725.831	630.622	326.984	238.751	159.771	122.376	148.11	350.349	389.794
ENSG00000101751	POLI	DNA polymerase iota	1226.87	1040.03	1015.17	1064.14	957.474	988.458	848.188	887.221	959.94	817.72	704.147	736.102	738.535	696.875	1047.37	1078.75	1125.79	1107.31
ENSG00000101752	MIB1	MIB E3 ubiquitin protein ligase 1	9591.56	9269.12	5745.7	4640.75	5976.85	5468.58	5161.35	6480.25	3902.74	5096.59	4056.62	5236.4	4937.36	2797.7	8621.47	8549.55	9793.42	9477.95
ENSG00000101773	RBBP8	RB binding protein 8, endonuclease	1436.92	1219.12	606.57	648.106	561.845	351.415	480.023	321.78	639.109	803.797	539.422	1368.38	757.635	761.463	1960.23	1932.43	2069.39	1909.24
ENSG00000101782	RIOK3	RIO kinase 3	1721.44	1584.65	1855.87	1758.4	1758.25	2160.95	1669.95	2768.61	1595.65	2063.33	2246.06	1712.41	1504.66	1808.48	2118.99	2086.37	1808.97	1690.76
ENSG00000101811	CSTF2	cleavage stimulation factor subunit 2	870.745	816.939	480.917	676.059	460.557	539.613	442.15	384.091	676.554	669.212	638.399	976.304	675.929	424.924	956.961	965.63	1054.55	1050.21
ENSG00000101825	MXRA5	matrix remodeling associated 5	4118.85	3504.46	141.925	147.563	83.1081	111.587	136.52	113.46	84.2501	506.782	139.274	337.832	263.156	112.18	944.834	924.812	504.502	512.691
ENSG00000101843	PSMD10	proteasome 26S subunit, non-ATPase 10	951.9	874.544	1869.43	1677.8	2631.76	1752.08	2228.37	5250.79	1937.75	1998.35	1811.98	2574.03	2529.7	1035.11	1346.14	1449.61	1701.53	1579.04
ENSG00000101844	ATG4A	autophagy related 4A cysteine peptidase	119.346	123.588	233.227	249.622	315.984	217.344	223.717	611.941	242.538	199.557	207.144	241.751	269.523	115.579	141.119	157.44	133.133	131.586
ENSG00000101846	STS	steroid sulfatase	427.734	391.712	382.383	344.53	198.247	964.309	1101.85	635.191	709.743	528.13	738.082	514.497	284.378	271.951	574.397	590.107	899.229	846.622
ENSG00000101849	TBL1X	transducin beta like 1 X-linked	1716.67	1755.37	1261.05	1434.02	1856.95	2479.89	2816.72	1643.31	2203.27	1244.68	945.933	1182.41	1796.47	871.943	1406.78	1483.43	2487.48	2300.28
ENSG00000101850	GPR143	G protein-coupled receptor 143	51.5573	68.0783	110.286	89.7078	112.542	51.6297	110.097	48.3601	127.652	72.3974	105.339	35.6428	57.3001	69.6875	28.6647	34.9866	65.3984	55.8622
ENSG00000101856	PGRMC1	progesterone receptor membrane component 1	5437.38	5835.88	6026.83	4861.12	5801.98	6807.62	6094.09	7740.4	4329.09	6671.7	6198.76	3032.74	2793.91	6399.35	6295.22	6465.52	8300.93	8478.64
ENSG00000101868	POLA1	DNA polymerase alpha 1, catalytic subunit	1960.13	1735.47	761.151	737.814	509.903	554.602	435.104	417.571	601.665	851.134	419.943	1498.55	720.496	545.602	2444.22	2449.06	3464.95	3246.21
ENSG00000101871	MID1	midline 1	3498.26	3191.3	2358.48	2445.51	2096.75	1686.29	1728.96	2677.47	2488.36	1533.34	1271.85	1899.92	2213.48	2996.56	4881.83	4930.78	4608.25	4410.63
ENSG00000101882	NKAP	NFKB activating protein	478.337	410.564	786.462	639.005	799.049	615.392	681.721	1021.14	669.745	653.433	711.217	680.313	759.757	1148.99	583.217	586.608	672.67	641.794
ENSG00000101888	NXT2	nuclear transport factor 2 like export factor 2	285.474	262.887	243.171	243.121	354.941	124.078	199.056	334.801	298.705	242.253	241.786	928.264	891.336	197.165	432.176	383.686	645.81	626.898
ENSG00000101898	MCTS2	MCTS family member 2	249.193	235.656	182.604	166.414	107.348	252.319	210.506	126.48	165.947	273.811	218.455	172.015	120.967	76.4863	226.01	229.745	206.706	219.725
ENSG00000101901	ALG13	ALG13 UDP-N-acetylglucosaminyltransferase subunit	880.293	863.023	1003.42	873.676	559.248	1637.16	1744.82	1116	1750.53	884.548	955.124	1046.04	906.191	754.664	952.551	857.171	1073.24	978.209
ENSG00000101911	PRPS2	phosphoribosyl pyrophosphate synthetase 2	615.823	587.568	351.648	291.225	383.509	192.362	346.145	427.801	651.874	496.572	169.674	398.27	378.818	253.255	1027.52	974.959	1314.98	1278.62
ENSG00000101928	MOSPD1	motile sperm domain containing 1	330.348	351.912	321.817	313.977	365.329	319.771	317.08	441.751	287.642	388.904	389.543	385.872	453.096	331.44	389.179	367.359	319.985	360.001
ENSG00000101935	AMMECR1	AMMECR nuclear protein 1	585.27	519.49	122.941	152.763	175.739	295.621	221.956	180.42	195.732	240.397	126.549	170.466	230.262	96.8826	553.45	586.608	861.858	816.829
ENSG00000101938	CHRDL1	chordin like 1	562.356	586.521	1354.16	1384.62	4072.3	340.589	1917.45	3242.91	5163.93	997.785	2437.65	2487.25	3484.7	202.264	288.852	328.874	790.62	831.726
ENSG00000101940	WDR13	WD repeat domain 13	1648.88	1924	2077.35	2271.95	2082.03	2087.67	2135.88	3073.65	1985.41	1822.93	1855.81	1658.17	2084.03	5865.65	1973.46	1990.74	1726.05	1806.21
ENSG00000101945	SUV39H1	SUV39H1 histone lysine methyltransferase	381.906	424.18	124.749	152.113	115.139	125.743	73.9852	147.87	159.99	219.049	176.744	384.323	270.584	314.444	538.015	535.295	593.257	640.553
ENSG00000101955	SRPX	sushi repeat containing protein X-linked	333.213	311.065	46.103	37.0532	110.811	29.1458	124.19	60.4501	245.942	226.474	62.2138	457.158	338.495	32.2942	83.7892	87.4665	105.105	101.793
ENSG00000101958	GLRA2	glycine receptor alpha 2	149.898	127.778	1568.41	720.262	451.034	7857.7	4453.21	4918.78	1514.8	1723.62	2895.06	472.655	581.49	829.451	88.1992	80.4691	54.888	42.207
ENSG00000101966	XIAP	X-linked inhibitor of apoptosis	1735.76	1589.89	3034.66	2838.8	3273.25	2593.97	2681.97	2803.02	2221.14	2679.63	2463.81	2976.95	2901.09	1444.74	2289.87	2397.75	1938.6	1955.18
ENSG00000101972	STAG2	STAG2 cohesin complex component	4451.11	4103.55	3328.45	3618.86	4868.75	3066.97	2955.89	4222.21	2621.96	3450.02	2582.58	6283.99	5671.65	1791.48	6202.61	6161.14	6021.33	5904.01
ENSG00000101974	ATP11C	ATPase phospholipid transporting 11C	1723.35	1668.44	1025.11	736.514	557.517	1019.27	642.967	1386.63	585.495	602.384	535.887	215.407	367.145	396.029	2723.15	2745.28	1573.07	1610.07
ENSG00000101986	ABCD1	ATP binding cassette subfamily D member 1	338.941	378.096	328.145	278.874	182.665	273.138	296.822	403.621	524.223	214.408	239.665	271.196	323.64	865.145	251.368	282.225	450.782	480.415
ENSG00000101997	CCDC22	coiled-coil domain containing 22	409.594	551.958	313.681	272.374	290.013	368.069	291.537	286.44	274.876	289.59	258.046	331.633	313.029	849.847	550.143	577.279	675.005	670.346
ENSG00000102003	SYP	synaptophysin	502.206	518.442	4697.08	4344.98	3765.83	4193.66	4482.27	6537.91	2905.35	4345.7	7523.63	1427.26	1277.58	5017.5	651.572	653.083	768.432	783.312
ENSG00000102024	PLS3	plastin 3	3891.62	3334.79	4009.15	2965.56	3504.39	1293.24	2307.64	3217.8	4459.3	3537.26	1826.12	4633.57	5988.93	1917.26	11723.9	11602.7	3303.79	3082.35
ENSG00000102030	NAA10	N-alpha-acetyltransferase 10, NatA catalytic subunit	420.096	505.874	435.718	446.589	339.358	512.966	352.311	463.141	510.606	489.147	496.297	367.276	374.573	3744.43	606.37	607.6	470.635	523.863
ENSG00000102032	RENBP	renin binding protein	50.6025	64.9362	147.349	163.164	128.125	78.2772	137.401	147.87	142.97	112.309	249.562	187.512	326.823	633.986	63.9444	58.311	74.7411	74.4829
ENSG00000102038	SMARCA1	SWI/SNF related, matrix associated, actin dependent regulator of chromatin, subfamily a, member 1	3937.45	3722.31	4606.68	4230.57	4892.99	3456.69	4154.62	4733.71	4523.97	4437.59	3555.38	5334.03	5249.33	2367.67	6473.82	6566.98	6435.91	6189.53
ENSG00000102043	MTMR8	myotubularin related protein 8	57.2859	60.7468	62.3746	42.2537	30.2998	45.8005	49.3235	49.2901	25.5303	35.2705	48.0743	34.0932	37.139	18.6966	56.227	58.311	130.797	141.517
ENSG00000102053	ZC3H12B	zinc finger CCCH-type containing 12B	380.951	388.57	362.496	380.283	294.341	214.013	243.094	218.55	347.212	265.457	270.772	314.587	505.09	108.78	169.783	171.434	344.51	360.001
ENSG00000102054	RBBP7	RB binding protein 7, chromatin remodeling factor	3673.93	3672.04	3074.44	2905.75	3403.1	5189.61	6233.26	4738.36	7394.43	3226.33	2667.42	4422.81	5235.54	4912.12	4661.33	4709.19	6159.13	6268.98
ENSG00000102078	SLC25A14	solute carrier family 25 member 14	273.063	318.397	573.123	508.344	446.706	674.516	559.293	559.861	479.97	581.036	704.147	430.813	304.54	763.163	363.822	366.193	286.118	338.897
ENSG00000102081	FMR1	fragile X messenger ribonucleoprotein 1	2541.58	2380.65	1916.44	1855.91	2030.95	1968.59	1601.25	1631.22	1538.63	2146.86	1939.23	2192.81	2189.08	1247.58	2093.63	1958.08	2158.15	2122.76
ENSG00000102098	SCML2	Scm polycomb group protein like 2	794.364	756.193	207.915	254.822	338.492	354.746	252.783	328.29	154.033	271.954	219.869	72.8354	94.4391	120.678	540.22	522.466	940.103	936.002
ENSG00000102109	PCSK1N	proprotein convertase subtilisin/kexin type 1 inhibitor	162.31	428.37	2250.01	2374.66	2672.44	2076.01	2317.32	3573.07	3907.84	1098.96	1611.9	1968.1	3494.25	17331.8	603.062	668.244	422.754	650.484
ENSG00000102119	EMD	emerin	1113.26	1174.09	1516.88	1561.44	1704.58	1299.07	1610.94	1775.37	1781.17	1260.46	1546.86	1551.24	1683.99	1706.49	1722.09	1806.47	1464.46	1529.38
ENSG00000102125	TAFAZZIN	tafazzin, phospholipid-lysophospholipid transacylase	560.447	656.694	386.903	547.998	482.2	433.856	352.311	438.031	582.942	431.6	386.715	220.056	359.718	1509.33	388.076	374.356	485.817	499.035
ENSG00000102144	PGK1	phosphoglycerate kinase 1	6796.97	6159.51	6663.24	5915.51	12480.1	9010.21	10801	24468.3	6870.21	6943.65	12599.7	7480.35	5656.8	4198.25	11544.2	11377.6	8449.25	8378.08
ENSG00000102158	MAGT1	magnesium transporter 1	2123.4	1902	1939.94	1997.62	2977.17	1234.12	1719.28	1654.47	3055.13	3038.84	1885.5	4385.62	4767.58	1235.68	3930.38	3857.85	3014.17	2832.83
ENSG00000102172	SMS	spermine synthase	2832.79	2656.1	2297.01	2181.59	2867.23	2449.08	2614.15	4882.51	2229.65	2334.35	2179.6	2941.31	1986.4	2320.08	7629.23	7698.21	3175.33	3135.73
ENSG00000102174	PHEX	phosphate regulating endopeptidase X-linked	27.6882	31.4207	59.6627	88.4077	110.811	44.9678	143.567	74.4001	225.518	131.8	78.4743	450.959	477.501	100.282	44.0996	43.1501	16.3496	6.20691
ENSG00000102178	UBL4A	ubiquitin like 4A	611.049	698.588	1143.53	1173.35	1252.68	1233.28	1465.61	1091.82	1468.84	939.31	1491.01	1380.77	1309.41	2201.1	751.898	756.876	676.173	701.381
ENSG00000102181	CD99L2	CD99 molecule like 2	2172.09	2234.02	4147.46	3872.39	4264.48	3768.13	4095.61	6793.66	3291.71	3880.69	5172.94	3833.93	4616.91	4684.36	2663.62	2562.18	3281.6	3230.07
ENSG00000102189	EEA1	early endosome antigen 1	1177.22	1101.82	642.73	691.66	927.174	818.58	1065.74	1177.38	849.309	905.896	751.515	1828.63	1285.01	239.657	1465.21	1352.81	888.718	890.071
ENSG00000102218	RP2	RP2 activator of ARL3 GTPase	822.052	797.04	678.889	648.106	810.304	559.599	503.804	694.711	582.091	614.45	601.636	596.63	535.862	339.939	1939.28	1836.8	1276.44	1228.97
ENSG00000102221	JADE3	jade family PHD finger 3	1182.95	1116.48	522.5	386.133	401.689	567.926	471.216	418.501	273.174	488.218	342.176	131.724	140.067	183.567	1397.96	1334.15	1707.37	1647.31
ENSG00000102225	CDK16	cyclin dependent kinase 16	3416.15	3774.68	5136.41	4809.77	5237.54	4849.86	5171.04	11137.7	4409.09	4641.79	5463.5	5464.2	5299.2	7614.63	4960.1	4944.77	4811.46	5161.66
ENSG00000102226	USP11	ubiquitin specific peptidase 11	5000.1	4980.19	11416.4	11138.7	11243.8	11739.9	10954.2	21908	9272.61	9883.18	10814.6	8772.79	8949.43	8901.3	8185.99	8168.2	8511.14	8404.15
[truncated: 11,476 more rows]
