# Supplementary material for: Convergent transcriptomic signature in iPSC-dopaminergic neurons of hereditary Parkinson’s disease
Source: Life Sci Alliance. 2026 Apr 24;9(7):e202503551. doi: 10.26508/lsa.202503551 (PMC13109591; doi:10.26508/lsa.202503551)
Supplement: Supplementary file 5 [file LSA-2025-03551_TableS5.xlsx]

## Sheet: neurons_list
gene_id	gene_name	description	group
ENSG00000004799	PDK4	pyruvate dehydrogenase kinase 4	neurons
ENSG00000006534	ALDH3B1	aldehyde dehydrogenase 3 family member B1	neurons
ENSG00000007516	BAIAP3	BAI1 associated protein 3	neurons
ENSG00000008056	SYN1	synapsin I	neurons
ENSG00000010626	LRRC23	leucine rich repeat containing 23	neurons
ENSG00000011201	ANOS1	anosmin 1	neurons
ENSG00000011347	SYT7	synaptotagmin 7	neurons
ENSG00000011677	GABRA3	gamma-aminobutyric acid type A receptor subunit alpha3	neurons
ENSG00000012171	SEMA3B	semaphorin 3B	neurons
ENSG00000013293	SLC7A14	solute carrier family 7 member 14	neurons
ENSG00000013364	MVP	major vault protein	neurons
ENSG00000015592	STMN4	stathmin 4	neurons
ENSG00000018236	CNTN1	contactin 1	neurons
ENSG00000019505	SYT13	synaptotagmin 13	neurons
ENSG00000037042	TUBG2	tubulin gamma 2	neurons
ENSG00000047457	CP	ceruloplasmin	neurons
ENSG00000050165	DKK3	dickkopf WNT signaling pathway inhibitor 3	neurons
ENSG00000053524	MCF2L2	MCF.2 cell line derived transforming sequence-like 2	neurons
ENSG00000054356	PTPRN	protein tyrosine phosphatase receptor type N	neurons
ENSG00000055813	CCDC85A	coiled-coil domain containing 85A	neurons
ENSG00000058404	CAMK2B	calcium/calmodulin dependent protein kinase II beta	neurons
ENSG00000059915	PSD	pleckstrin and Sec7 domain containing	neurons
ENSG00000060709	RIMBP2	RIMS binding protein 2	neurons
ENSG00000064692	SNCAIP	synuclein alpha interacting protein	neurons
ENSG00000065054	NHERF2	NHERF family PDZ scaffold protein 2	neurons
ENSG00000065609	SNAP91	synaptosome associated protein 91	neurons
ENSG00000065989	PDE4A	phosphodiesterase 4A	neurons
ENSG00000066382	MPPED2	metallophosphoesterase domain containing 2	neurons
ENSG00000067798	NAV3	neuron navigator 3	neurons
ENSG00000068615	REEP1	receptor accessory protein 1	neurons
ENSG00000068831	RASGRP2	RAS guanyl releasing protein 2	neurons
ENSG00000070808	CAMK2A	calcium/calmodulin dependent protein kinase II alpha	neurons
ENSG00000074211	PPP2R2C	protein phosphatase 2 regulatory subunit Bgamma	neurons
ENSG00000074317	SNCB	synuclein beta	neurons
ENSG00000075429	CACNG5	calcium voltage-gated channel auxiliary subunit gamma 5	neurons
ENSG00000076706	MCAM	melanoma cell adhesion molecule	neurons
ENSG00000077063	CTTNBP2	cortactin binding protein 2	neurons
ENSG00000077264	PAK3	p21 (RAC1) activated kinase 3	neurons
ENSG00000078549	ADCYAP1R1	ADCYAP receptor type I	neurons
ENSG00000078725	BRINP1	BMP/retinoic acid inducible neural specific 1	neurons
ENSG00000080561	MID2	midline 2	neurons
ENSG00000085465	OVGP1	oviductal glycoprotein 1	neurons
ENSG00000087085	ACHE	acetylcholinesterase (Yt blood group)	neurons
ENSG00000087495	PHACTR3	phosphatase and actin regulator 3	neurons
ENSG00000088992	TESC	tescalcin	neurons
ENSG00000089163	SIRT4	sirtuin 4	neurons
ENSG00000089199	CHGB	chromogranin B	neurons
ENSG00000090238	YPEL3	yippee like 3	neurons
ENSG00000091664	SLC17A6	solute carrier family 17 member 6	neurons
ENSG00000092096	SLC22A17	solute carrier family 22 member 17	neurons
ENSG00000092758	COL9A3	collagen type IX alpha 3 chain	neurons
ENSG00000092969	TGFB2	transforming growth factor beta 2	neurons
ENSG00000099338	CATSPERG	cation channel sperm associated auxiliary subunit gamma	neurons
ENSG00000100234	TIMP3	TIMP metallopeptidase inhibitor 3	neurons
ENSG00000100314	CABP7	calcium binding protein 7	neurons
ENSG00000100427	MLC1	modulator of VRAC current 1	neurons
ENSG00000101204	CHRNA4	cholinergic receptor nicotinic alpha 4 subunit	neurons
ENSG00000101210	EEF1A2	eukaryotic translation elongation factor 1 alpha 2	neurons
ENSG00000101489	CELF4	CUGBP Elav-like family member 4	neurons
ENSG00000101638	ST8SIA5	ST8 alpha-N-acetyl-neuraminide alpha-2,8-sialyltransferase 5	neurons
ENSG00000101958	GLRA2	glycine receptor alpha 2	neurons
ENSG00000102003	SYP	synaptophysin	neurons
ENSG00000102109	PCSK1N	proprotein convertase subtilisin/kexin type 1 inhibitor	neurons
ENSG00000103253	HAGHL	hydroxyacylglutathione hydrolase like	neurons
ENSG00000104833	TUBB4A	tubulin beta 4A class IVa	neurons
ENSG00000104863	LIN7B	lin-7 homolog B, crumbs cell polarity complex component	neurons
ENSG00000105088	OLFM2	olfactomedin 2	neurons
ENSG00000105464	GRIN2D	glutamate ionotropic receptor NMDA type subunit 2D	neurons
ENSG00000105612	DNASE2	deoxyribonuclease 2, lysosomal	neurons
ENSG00000105649	RAB3A	RAB3A, member RAS oncogene family	neurons
ENSG00000105696	TMEM59L	transmembrane protein 59 like	neurons
ENSG00000105963	ADAP1	ArfGAP with dual PH domains 1	neurons
ENSG00000106688	SLC1A1	solute carrier family 1 member 1	neurons
ENSG00000107295	SH3GL2	SH3 domain containing GRB2 like 2, endophilin A1	neurons
ENSG00000107742	SPOCK2	SPARC (osteonectin), cwcv and kazal like domains proteoglycan 2	neurons
ENSG00000107864	CPEB3	cytoplasmic polyadenylation element binding protein 3	neurons
ENSG00000107954	NEURL1	neuralized E3 ubiquitin protein ligase 1	neurons
ENSG00000108176	DNAJC12	DnaJ heat shock protein family (Hsp40) member C12	neurons
ENSG00000108370	RGS9	regulator of G protein signaling 9	neurons
ENSG00000108387	SEPTIN4	septin 4	neurons
ENSG00000109832	DDX25	DEAD-box helicase 25	neurons
ENSG00000110076	NRXN2	neurexin 2	neurons
ENSG00000110318	CEP126	centrosomal protein 126	neurons
ENSG00000110436	SLC1A2	solute carrier family 1 member 2	neurons
ENSG00000110675	ELMOD1	ELMO domain containing 1	neurons
ENSG00000110786	PTPN5	protein tyrosine phosphatase non-receptor type 5	neurons
ENSG00000110881	ASIC1	acid sensing ion channel subunit 1	neurons
ENSG00000111490	TBC1D30	TBC1 domain family member 30	neurons
ENSG00000111674	ENO2	enolase 2	neurons
ENSG00000111907	TPD52L1	TPD52 like 1	neurons
ENSG00000112379	ARFGEF3	ARFGEF family member 3	neurons
ENSG00000112530	PACRG	parkin coregulated	neurons
ENSG00000113327	GABRG2	gamma-aminobutyric acid type A receptor subunit gamma2	neurons
ENSG00000114646	CSPG5	chondroitin sulfate proteoglycan 5	neurons
ENSG00000114698	PLSCR4	phospholipid scramblase 4	neurons
ENSG00000115380	EFEMP1	EGF containing fibulin extracellular matrix protein 1	neurons
ENSG00000116147	TNR	tenascin R	neurons
ENSG00000116254	CHD5	chromodomain helicase DNA binding protein 5	neurons
ENSG00000116661	FBXO2	F-box protein 2	neurons
ENSG00000116675	DNAJC6	DnaJ heat shock protein family (Hsp40) member C6	neurons
ENSG00000116819	TFAP2E	transcription factor AP-2 epsilon	neurons
ENSG00000117600	PLPPR4	phospholipid phosphatase related 4	neurons
ENSG00000118160	SLC8A2	solute carrier family 8 member A2	neurons
ENSG00000118307	DNAI7	dynein axonemal intermediate chain 7	neurons
ENSG00000118473	SGIP1	SH3GL interacting endocytic adaptor 1	neurons
ENSG00000119138	KLF9	KLF transcription factor 9	neurons
ENSG00000119227	PIGZ	phosphatidylinositol glycan anchor biosynthesis class Z	neurons
ENSG00000119508	NR4A3	nuclear receptor subfamily 4 group A member 3	neurons
ENSG00000119922	IFIT2	interferon induced protein with tetratricopeptide repeats 2	neurons
ENSG00000119986	AVPI1	arginine vasopressin induced 1	neurons
ENSG00000120049	KCNIP2	potassium voltage-gated channel interacting protein 2	neurons
ENSG00000120068	HOXB8	homeobox B8	neurons
ENSG00000120075	HOXB5	homeobox B5	neurons
ENSG00000120251	GRIA2	glutamate ionotropic receptor AMPA type subunit 2	neurons
ENSG00000120645	IQSEC3	IQ motif and Sec7 domain ArfGEF 3	neurons
ENSG00000120885	CLU	clusterin	neurons
ENSG00000121905	HPCA	hippocalcin	neurons
ENSG00000122574	WIPF3	WAS/WASL interacting protein family member 3	neurons
ENSG00000122584	NXPH1	neurexophilin 1	neurons
ENSG00000122971	ACADS	acyl-CoA dehydrogenase short chain	neurons
ENSG00000123095	BHLHE41	basic helix-loop-helix family member e41	neurons
ENSG00000123096	SSPN	sarcospan	neurons
ENSG00000123119	NECAB1	N-terminal EF-hand calcium binding protein 1	neurons
ENSG00000124140	SLC12A5	solute carrier family 12 member 5	neurons
ENSG00000125462	MIR9-1HG	MIR9-1 host gene	neurons
ENSG00000125675	GRIA3	glutamate ionotropic receptor AMPA type subunit 3	neurons
ENSG00000125746	EML2	EMAP like 2	neurons
ENSG00000125869	LAMP5	lysosomal associated membrane protein family member 5	neurons
ENSG00000125966	MMP24	matrix metallopeptidase 24	neurons
ENSG00000126351	THRA	thyroid hormone receptor alpha	neurons
ENSG00000126950	TMEM35A	transmembrane protein 35A	neurons
ENSG00000127084	FGD3	FYVE, RhoGEF and PH domain containing 3	neurons
ENSG00000127415	IDUA	alpha-L-iduronidase	neurons
ENSG00000128482	RNF112	ring finger protein 112	neurons
ENSG00000128683	GAD1	glutamate decarboxylase 1	neurons
ENSG00000128872	TMOD2	tropomodulin 2	neurons
ENSG00000129244	ATP1B2	ATPase Na+/K+ transporting subunit beta 2	neurons
ENSG00000129521	EGLN3	egl-9 family hypoxia inducible factor 3	neurons
ENSG00000130035	GALNT8	polypeptide N-acetylgalactosaminyltransferase 8	neurons
ENSG00000130287	NCAN	neurocan	neurons
ENSG00000130540	SULT4A1	sulfotransferase family 4A member 1	neurons
ENSG00000130822	PNCK	pregnancy up-regulated nonubiquitous CaM kinase	neurons
ENSG00000131094	C1QL1	complement C1q like 1	neurons
ENSG00000131370	SH3BP5	SH3 domain binding protein 5	neurons
ENSG00000131477	RAMP2	receptor activity modifying protein 2	neurons
ENSG00000132639	SNAP25	synaptosome associated protein 25	neurons
ENSG00000132692	BCAN	brevican	neurons
ENSG00000133134	BEX2	brain expressed X-linked 2	neurons
ENSG00000133878	DUSP26	dual specificity phosphatase 26	neurons
ENSG00000134121	CHL1	cell adhesion molecule L1 like	neurons
ENSG00000134198	TSPAN2	tetraspanin 2	neurons
ENSG00000134376	CRB1	crumbs cell polarity complex component 1	neurons
ENSG00000135063	ENTREP1	endosomal transmembrane epsin interactor 1	neurons
ENSG00000135253	KCP	kielin cysteine rich BMP regulator	neurons
ENSG00000135472	FAIM2	Fas apoptotic inhibitory molecule 2	neurons
ENSG00000135519	KCNH3	potassium voltage-gated channel subfamily H member 3	neurons
ENSG00000135547	HEY2	hes related family bHLH transcription factor with YRPW motif 2	neurons
ENSG00000136531	SCN2A	sodium voltage-gated channel alpha subunit 2	neurons
ENSG00000136750	GAD2	glutamate decarboxylase 2	neurons
ENSG00000137198	GMPR	guanosine monophosphate reductase	neurons
ENSG00000138028	CGREF1	cell growth regulator with EF-hand domain 1	neurons
ENSG00000138449	SLC40A1	solute carrier family 40 member 1	neurons
ENSG00000138642	HERC6	HECT and RLD domain containing E3 ubiquitin protein ligase family member 6	neurons
ENSG00000138769	CDKL2	cyclin dependent kinase like 2	neurons
ENSG00000138798	EGF	epidermal growth factor	neurons
ENSG00000139155	SLCO1C1	solute carrier organic anion transporter family member 1C1	neurons
ENSG00000139970	RTN1	reticulon 1	neurons
ENSG00000139973	SYT16	synaptotagmin 16	neurons
ENSG00000140044	JDP2	Jun dimerization protein 2	neurons
ENSG00000140092	FBLN5	fibulin 5	neurons
ENSG00000140939	NOL3	nucleolar protein 3	neurons
ENSG00000141750	STAC2	SH3 and cysteine rich domain 2	neurons
ENSG00000142235	LMTK3	lemur tyrosine kinase 3	neurons
ENSG00000143502	SUSD4	sushi domain containing 4	neurons
ENSG00000143590	EFNA3	ephrin A3	neurons
ENSG00000143603	KCNN3	potassium calcium-activated channel subfamily N member 3	neurons
ENSG00000143847	PPFIA4	PTPRF interacting protein alpha 4	neurons
ENSG00000144285	SCN1A	sodium voltage-gated channel alpha subunit 1	neurons
ENSG00000144460	NYAP2	neuronal tyrosine-phosphorylated phosphoinositide-3-kinase adaptor 2	neurons
ENSG00000144583	MARCHF4	membrane associated ring-CH-type finger 4	neurons
ENSG00000144847	IGSF11	immunoglobulin superfamily member 11	neurons
ENSG00000144868	TMEM108	transmembrane protein 108	neurons
ENSG00000145198	VWA5B2	von Willebrand factor A domain containing 5B2	neurons
ENSG00000145242	EPHA5	EPH receptor A5	neurons
ENSG00000146005	PSD2	pleckstrin and Sec7 domain containing 2	neurons
ENSG00000146006	LRRTM2	leucine rich repeat transmembrane neuronal 2	neurons
ENSG00000146151	HMGCLL1	3-hydroxy-3-methylglutaryl-CoA lyase like 1	neurons
ENSG00000147255	IGSF1	immunoglobulin superfamily member 1	neurons
ENSG00000147408	CSGALNACT1	chondroitin sulfate N-acetylgalactosaminyltransferase 1	neurons
ENSG00000148053	NTRK2	neurotrophic receptor tyrosine kinase 2	neurons
ENSG00000148541	FAM13C	family with sequence similarity 13 member C	neurons
ENSG00000149403	GRIK4	glutamate ionotropic receptor kainate type subunit 4	neurons
ENSG00000149571	KIRREL3	kirre like nephrin family adhesion molecule 3	neurons
ENSG00000149972	CNTN5	contactin 5	neurons
ENSG00000150361	KLHL1	kelch like family member 1	neurons
ENSG00000151490	PTPRO	protein tyrosine phosphatase receptor type O	neurons
ENSG00000151632	AKR1C2	aldo-keto reductase family 1 member C2	neurons
ENSG00000151690	MFSD6	major facilitator superfamily domain containing 6	neurons
ENSG00000151834	GABRA2	gamma-aminobutyric acid type A receptor subunit alpha2	neurons
ENSG00000152583	SPARCL1	SPARC like 1	neurons
ENSG00000152932	RAB3C	RAB3C, member RAS oncogene family	neurons
ENSG00000152954	NRSN1	neurensin 1	neurons
ENSG00000153291	SLC25A27	solute carrier family 25 member 27	neurons
ENSG00000153814	JAZF1	JAZF zinc finger 1	neurons
ENSG00000153823	PID1	phosphotyrosine interaction domain containing 1	neurons
ENSG00000153930	ANKFN1	ankyrin repeat and fibronectin type III domain containing 1	neurons
ENSG00000154080	CHST9	carbohydrate sulfotransferase 9	neurons
ENSG00000154099	DNAAF1	dynein axonemal assembly factor 1	neurons
ENSG00000154118	JPH3	junctophilin 3	neurons
ENSG00000154153	RETREG1	reticulophagy regulator 1	neurons
ENSG00000154162	CDH12	cadherin 12	neurons
ENSG00000154553	PDLIM3	PDZ and LIM domain 3	neurons
ENSG00000154654	NCAM2	neural cell adhesion molecule 2	neurons
ENSG00000154764	WNT7A	Wnt family member 7A	neurons
ENSG00000154917	RAB6B	RAB6B, member RAS oncogene family	neurons
ENSG00000155265	GOLGA7B	golgin A7 family member B	neurons
ENSG00000155886	SLC24A2	solute carrier family 24 member 2	neurons
ENSG00000156113	KCNMA1	potassium calcium-activated channel subfamily M alpha 1	neurons
ENSG00000156298	TSPAN7	tetraspanin 7	neurons
ENSG00000156395	SORCS3	sortilin related VPS10 domain containing receptor 3	neurons
ENSG00000156804	FBXO32	F-box protein 32	neurons
ENSG00000156959	LHFPL4	LHFPL tetraspan subfamily member 4	neurons
ENSG00000157087	ATP2B2	ATPase plasma membrane Ca2+ transporting 2	neurons
ENSG00000157103	SLC6A1	solute carrier family 6 member 1	neurons
ENSG00000157890	MEGF11	multiple EGF like domains 11	neurons
ENSG00000158258	CLSTN2	calsyntenin 2	neurons
ENSG00000158856	DMTN	dematin actin binding protein	neurons
ENSG00000158859	ADAMTS4	ADAM metallopeptidase with thrombospondin type 1 motif 4	neurons
ENSG00000159200	RCAN1	regulator of calcineurin 1	neurons
ENSG00000159713	TPPP3	tubulin polymerization promoting protein family member 3	neurons
ENSG00000159753	CARMIL2	capping protein regulator and myosin 1 linker 2	neurons
ENSG00000160188	RSPH1	radial spoke head component 1	neurons
ENSG00000160190	SLC37A1	solute carrier family 37 member 1	neurons
ENSG00000160460	SPTBN4	spectrin beta, non-erythrocytic 4	neurons
ENSG00000160781	PAQR6	progestin and adipoQ receptor family member 6	neurons
ENSG00000161381	PLXDC1	plexin domain containing 1	neurons
ENSG00000161544	CYGB	cytoglobin	neurons
ENSG00000162496	DHRS3	dehydrogenase/reductase 3	neurons
ENSG00000162670	BRINP3	BMP/retinoic acid inducible neural specific 3	neurons
ENSG00000162692	VCAM1	vascular cell adhesion molecule 1	neurons
ENSG00000162706	CADM3	cell adhesion molecule 3	neurons
ENSG00000162728	KCNJ9	potassium inwardly rectifying channel subfamily J member 9	neurons
ENSG00000162981	LRATD1	LRAT domain containing 1	neurons
ENSG00000163013	FBXO41	F-box protein 41	neurons
ENSG00000163032	VSNL1	visinin like 1	neurons
ENSG00000163328	GPR155	G protein-coupled receptor 155	neurons
ENSG00000163406	SLC15A2	solute carrier family 15 member 2	neurons
ENSG00000163536	SERPINI1	serpin family I member 1	neurons
ENSG00000163630	SYNPR	synaptoporin	neurons
ENSG00000163644	PPM1K	protein phosphatase, Mg2+/Mn2+ dependent 1K	neurons
ENSG00000163975	MELTF	melanotransferrin	neurons
ENSG00000164116	GUCY1A1	guanylate cyclase 1 soluble subunit alpha 1	neurons
ENSG00000164125	GASK1B	golgi associated kinase 1B	neurons
ENSG00000164176	EDIL3	EGF like repeats and discoidin domains 3	neurons
ENSG00000164398	ACSL6	acyl-CoA synthetase long chain family member 6	neurons
ENSG00000164404	GDF9	growth differentiation factor 9	neurons
ENSG00000164604	GPR85	G protein-coupled receptor 85	neurons
ENSG00000164796	CSMD3	CUB and Sushi multiple domains 3	neurons
ENSG00000165164	CFAP47	cilia and flagella associated protein 47	neurons
ENSG00000165475	CRYL1	crystallin lambda 1	neurons
ENSG00000165507	DEPP1	DEPP autophagy regulator 1	neurons
ENSG00000165548	TMEM63C	transmembrane protein 63C	neurons
ENSG00000165617	DACT1	dishevelled binding antagonist of beta catenin 1	neurons
ENSG00000165644	COMTD1	catechol-O-methyltransferase domain containing 1	neurons
ENSG00000165795	NDRG2	NDRG family member 2	neurons
ENSG00000165995	CACNB2	calcium voltage-gated channel auxiliary subunit beta 2	neurons
ENSG00000166033	HTRA1	HtrA serine peptidase 1	neurons
ENSG00000166257	SCN3B	sodium voltage-gated channel beta subunit 3	neurons
ENSG00000166402	TUB	TUB bipartite transcription factor	neurons
ENSG00000166405	RIC3	RIC3 acetylcholine receptor chaperone	neurons
ENSG00000166407	LMO1	LIM domain only 1	neurons
ENSG00000166448	TMEM130	transmembrane protein 130	neurons
ENSG00000167011	NAT16	N-acetyltransferase 16 (putative)	neurons
ENSG00000167037	SGSM1	small G protein signaling modulator 1	neurons
ENSG00000167281	RBFOX3	RNA binding fox-1 homolog 3	neurons
ENSG00000167363	FN3K	fructosamine 3 kinase	neurons
ENSG00000167549	CORO6	coronin 6	neurons
ENSG00000167642	SPINT2	serine peptidase inhibitor, Kunitz type 2	neurons
ENSG00000167680	SEMA6B	semaphorin 6B	neurons
ENSG00000167861	HID1	HID1 domain containing	neurons
ENSG00000168490	PHYHIP	phytanoyl-CoA 2-hydroxylase interacting protein	neurons
ENSG00000168824	NSG1	neuronal vesicle trafficking associated 1	neurons
ENSG00000168959	GRM5	glutamate metabotropic receptor 5	neurons
ENSG00000169242	EFNA1	ephrin A1	neurons
ENSG00000169302	STK32A	serine/threonine kinase 32A	neurons
ENSG00000169306	IL1RAPL1	interleukin 1 receptor accessory protein like 1	neurons
ENSG00000169330	MINAR1	membrane integral NOTCH2 associated receptor 1	neurons
ENSG00000169427	KCNK9	potassium two pore domain channel subfamily K member 9	neurons
ENSG00000169758	TMEM266	transmembrane protein 266	neurons
ENSG00000170091	NSG2	neuronal vesicle trafficking associated 2	neurons
ENSG00000170419	VSTM2A	V-set and transmembrane domain containing 2A	neurons
ENSG00000171189	GRIK1	glutamate ionotropic receptor kainate type subunit 1	neurons
ENSG00000171303	KCNK3	potassium two pore domain channel subfamily K member 3	neurons
ENSG00000171368	TPPP	tubulin polymerization promoting protein	neurons
ENSG00000171450	CDK5R2	cyclin dependent kinase 5 regulatory subunit 2	neurons
ENSG00000171476	HOPX	HOP homeobox	neurons
ENSG00000171551	ECEL1	endothelin converting enzyme like 1	neurons
ENSG00000171817	ZNF540	zinc finger protein 540	neurons
ENSG00000171885	AQP4	aquaporin 4	neurons
ENSG00000172346	CSDC2	cold shock domain containing C2	neurons
ENSG00000172350	ABCG4	ATP binding cassette subfamily G member 4	neurons
ENSG00000172403	SYNPO2	synaptopodin 2	neurons
ENSG00000172803	SNX32	sorting nexin 32	neurons
ENSG00000172828	CES3	carboxylesterase 3	neurons
ENSG00000172995	ARPP21	cAMP regulated phosphoprotein 21	neurons
ENSG00000173175	ADCY5	adenylate cyclase 5	neurons
ENSG00000173210	ABLIM3	actin binding LIM protein family member 3	neurons
ENSG00000173227	SYT12	synaptotagmin 12	neurons
ENSG00000173452	TMEM196	transmembrane protein 196	neurons
ENSG00000173511	VEGFB	vascular endothelial growth factor B	neurons
ENSG00000173991	TCAP	titin-cap	neurons
ENSG00000174348	PODN	podocan	neurons
ENSG00000174460	ZCCHC12	zinc finger CCHC-type containing 12	neurons
ENSG00000174473	GALNTL6	polypeptide N-acetylgalactosaminyltransferase like 6	neurons
ENSG00000174521	TTC9B	tetratricopeptide repeat domain 9B	neurons
ENSG00000174938	SEZ6L2	seizure related 6 homolog like 2	neurons
ENSG00000174939	ASPHD1	aspartate beta-hydroxylase domain containing 1	neurons
ENSG00000175356	SCUBE2	signal peptide, CUB domain and EGF like domain containing 2	neurons
ENSG00000175874	CREG2	cellular repressor of E1A stimulated genes 2	neurons
ENSG00000176040	TMPRSS7	transmembrane serine protease 7	neurons
ENSG00000176381	PRR18	proline rich 18	neurons
ENSG00000176723	ZNF843	zinc finger protein 843	neurons
ENSG00000176884	GRIN1	glutamate ionotropic receptor NMDA type subunit 1	neurons
ENSG00000176978	DPP7	dipeptidyl peptidase 7	neurons
ENSG00000177106	EPS8L2	EPS8 signaling adaptor L2	neurons
ENSG00000177182	CLVS1	clavesin 1	neurons
ENSG00000177453	NIM1K	NIM1 serine/threonine protein kinase	neurons
ENSG00000177807	KCNJ10	potassium inwardly rectifying channel subfamily J member 10	neurons
ENSG00000178171	AMER3	APC membrane recruitment protein 3	neurons
ENSG00000178796	RIIAD1	regulatory subunit of type II PKA R-subunit domain containing 1	neurons
ENSG00000178947	SMIM10L2A	small integral membrane protein 10 like 2A	neurons
ENSG00000179083	FAM133A	family with sequence similarity 133 member A	neurons
ENSG00000179292	TMEM151A	transmembrane protein 151A	neurons
ENSG00000179915	NRXN1	neurexin 1	neurons
ENSG00000179935	LINC00652	long intergenic non-protein coding RNA 652	neurons
ENSG00000180440	SERTM1	serine rich and transmembrane domain containing 1	neurons
ENSG00000180828	BHLHE22	basic helix-loop-helix family member e22	neurons
ENSG00000181513	ACBD4	acyl-CoA binding domain containing 4	neurons
ENSG00000181541	MAB21L2	mab-21 like 2	neurons
ENSG00000181790	ADGRB1	adhesion G protein-coupled receptor B1	neurons
ENSG00000182050	MGAT4C	MGAT4 family member C	neurons
ENSG00000182103	FAM181B	family with sequence similarity 181 member B	neurons
ENSG00000182132	KCNIP1	potassium voltage-gated channel interacting protein 1	neurons
ENSG00000182326	C1S	complement C1s	neurons
ENSG00000182379	NXPH4	neurexophilin 4	neurons
ENSG00000182700	IGIP	IgA inducing protein	neurons
ENSG00000182742	HOXB4	homeobox B4	neurons
ENSG00000182836	PLCXD3	phosphatidylinositol specific phospholipase C X domain containing 3	neurons
ENSG00000182901	RGS7	regulator of G protein signaling 7	neurons
ENSG00000183092	BEGAIN	brain enriched guanylate kinase associated	neurons
ENSG00000183117	CSMD1	CUB and Sushi multiple domains 1	neurons
ENSG00000183166	CALN1	calneuron 1	neurons
ENSG00000183317	EPHA10	EPH receptor A10	neurons
ENSG00000183454	GRIN2A	glutamate ionotropic receptor NMDA type subunit 2A	neurons
ENSG00000183775	KCTD16	potassium channel tetramerization domain containing 16	neurons
ENSG00000184156	KCNQ3	potassium voltage-gated channel subfamily Q member 3	neurons
ENSG00000184271	POU6F1	POU class 6 homeobox 1	neurons
ENSG00000184408	KCND2	potassium voltage-gated channel subfamily D member 2	neurons
ENSG00000184788	SATL1	spermidine/spermine N1-acetyl transferase like 1	neurons
ENSG00000184922	FMNL1	formin like 1	neurons
ENSG00000185052	SLC24A3	solute carrier family 24 member 3	neurons
ENSG00000185133	INPP5J	inositol polyphosphate-5-phosphatase J	neurons
ENSG00000185250	PPIL6	peptidylprolyl isomerase like 6	neurons
ENSG00000185352	HS6ST3	heparan sulfate 6-O-sulfotransferase 3	neurons
ENSG00000185666	SYN3	synapsin III	neurons
ENSG00000185742	C11orf87	chromosome 11 open reading frame 87	neurons
ENSG00000185985	SLITRK2	SLIT and NTRK like family member 2	neurons
ENSG00000186231	KLHL32	kelch like family member 32	neurons
ENSG00000186297	GABRA5	gamma-aminobutyric acid type A receptor subunit alpha5	neurons
ENSG00000186487	MYT1L	myelin transcription factor 1 like	neurons
ENSG00000186567	CEACAM19	CEA cell adhesion molecule 19	neurons
ENSG00000186765	FSCN2	fascin actin-bundling protein 2, retinal	neurons
ENSG00000186862	PDZD7	PDZ domain containing 7	neurons
ENSG00000187017	ESPN	espin	neurons
ENSG00000188051	TMEM221	transmembrane protein 221	neurons
ENSG00000188385	JAKMIP3	Janus kinase and microtubule interacting protein 3	neurons
ENSG00000188674	C2orf80	chromosome 2 open reading frame 80	neurons
ENSG00000188730	VWC2	von Willebrand factor C domain containing 2	neurons
ENSG00000189195	BTBD8	BTB domain containing 8	neurons
ENSG00000189221	MAOA	monoamine oxidase A	neurons
ENSG00000196104	SPOCK3	SPARC (osteonectin), cwcv and kazal like domains proteoglycan 3	neurons
ENSG00000196189	SEMA4A	semaphorin 4A	neurons
ENSG00000196277	GRM7	glutamate metabotropic receptor 7	neurons
ENSG00000196391	ZNF774	zinc finger protein 774	neurons
ENSG00000196482	ESRRG	estrogen related receptor gamma	neurons
ENSG00000197776	KLHDC1	kelch domain containing 1	neurons
ENSG00000197959	DNM3	dynamin 3	neurons
ENSG00000198133	TMEM229B	transmembrane protein 229B	neurons
ENSG00000198520	ARMH1	armadillo like helical domain containing 1	neurons
ENSG00000198598	MMP17	matrix metallopeptidase 17	neurons
ENSG00000198785	GRIN3A	glutamate ionotropic receptor NMDA type subunit 3A	neurons
ENSG00000198879	SFMBT2	Scm like with four mbt domains 2	neurons
ENSG00000198892	SHISA4	shisa family member 4	neurons
ENSG00000203685	STUM	stum, mechanosensory transduction mediator homolog	neurons
ENSG00000204128	C2orf72	chromosome 2 open reading frame 72	neurons
ENSG00000204851	PNMA8B	PNMA family member 8B	neurons
ENSG00000205363	INSYN1	inhibitory synaptic factor 1	neurons
ENSG00000205704	SMIM45	small integral membrane protein 45	neurons
ENSG00000206077	ZDHHC11B	zinc finger DHHC-type containing 11B	neurons
ENSG00000210196	MT-TP	mitochondrially encoded tRNA-Pro (CCN)	neurons
ENSG00000212864	RNF208	ring finger protein 208	neurons
ENSG00000213023	SYT3	synaptotagmin 3	neurons
ENSG00000213088	ACKR1	atypical chemokine receptor 1 (Duffy blood group)	neurons
ENSG00000213199	ASIC3	acid sensing ion channel subunit 3	neurons
ENSG00000213904	LIPE-AS1	LIPE antisense RNA 1	neurons
ENSG00000213983	AP1G2	adaptor related protein complex 1 subunit gamma 2	neurons
ENSG00000215217	CFAP90	cilia and flagella associated protein 90	neurons
ENSG00000215241	LINC02449	long intergenic non-protein coding RNA 2449	neurons
ENSG00000215252	GOLGA8B	golgin A8 family member B	neurons
ENSG00000215475	SIAH3	siah E3 ubiquitin protein ligase family member 3	neurons
ENSG00000221869	CEBPD	CCAAT enhancer binding protein delta	neurons
ENSG00000221890	NPTXR	neuronal pentraxin receptor	neurons
ENSG00000224165	DNAJC27-AS1	DNAJC27 antisense RNA 1	neurons
ENSG00000224940	PRRT4	proline rich transmembrane protein 4	neurons
ENSG00000225465	RFPL1S	RFPL1 antisense RNA 1	neurons
ENSG00000225975	ZNF567-DT	ZNF567 divergent transcript	neurons
ENSG00000228672	PROB1	proline rich basic protein 1	neurons
ENSG00000228824	MIR4500HG	MIR4500 host gene	neurons
ENSG00000229337	ENSG00000229337	novel transcript	neurons
ENSG00000230910	ADGRB3-DT	ADGRB3 divergent transcript	neurons
ENSG00000233452	STXBP5-AS1	STXBP5 antisense RNA 1	neurons
ENSG00000233723	LINC01122	long intergenic non-protein coding RNA 1122	neurons
ENSG00000234899	SOX9-AS1	SOX9 antisense RNA 1	neurons
ENSG00000235652	EPM2A-DT	EPM2A divergent transcript	neurons
ENSG00000237289	CKMT1B	creatine kinase, mitochondrial 1B	neurons
ENSG00000240038	AMY2B	amylase alpha 2B	neurons
ENSG00000240204	SMKR1	small lysine rich protein 1	neurons
ENSG00000240583	AQP1	aquaporin 1 (Colton blood group)	neurons
ENSG00000242715	CCDC169	coiled-coil domain containing 169	neurons
ENSG00000243069	ARHGEF26-AS1	ARHGEF26 antisense RNA 1	neurons
ENSG00000245526	MIR9-2HG	MIR9-2 host gene	neurons
ENSG00000246379	GNAO1-DT	GNAO1 divergent transcript	neurons
ENSG00000247828	TMEM161B-DT	TMEM161B divergent transcript	neurons
ENSG00000248508	SRP14-DT	SRP14 divergent transcript	neurons
ENSG00000250241	PCDH10-DT	PCDH10 divergent transcript	neurons
ENSG00000250303	LINC02762	long intergenic non-protein coding RNA 2762	neurons
ENSG00000250846	EPHA5-AS1	EPHA5 antisense RNA 1	neurons
ENSG00000255248	MIR100HG	mir-100-let-7a-2-mir-125b-1 cluster host gene	neurons
ENSG00000255267	LINC02687	long intergenic non-protein coding RNA 2687	neurons
ENSG00000255545	B3GAT1-DT	B3GAT1 divergent transcript	neurons
ENSG00000258057	BCDIN3D-AS1	BCDIN3D antisense RNA 1	neurons
ENSG00000258548	LINC00645	long intergenic non-protein coding RNA 645	neurons
ENSG00000259153	MAP3K9-DT	MAP3K9 divergent transcript	neurons
ENSG00000260027	HOXB7	homeobox B7	neurons
ENSG00000260293	ENSG00000260293	novel transcript, intronic to TBC1D24	neurons
ENSG00000261087	ZNNT1	ZNF706 neighboring transcript 1	neurons
ENSG00000262454	MIR193BHG	MIR193b-365a host gene	neurons
ENSG00000262655	SPON1	spondin 1	neurons
ENSG00000265148	TSPOAP1-AS1	TSPOAP1, SUPT4H1 and RNF43 antisense RNA 1	neurons
ENSG00000265666	RARA-AS1	RARA antisense RNA 1	neurons
ENSG00000266904	LINC00663	long intergenic non-protein coding RNA 663	neurons
ENSG00000272899	SPMIP1	sperm microtubule inner protein 1	neurons
ENSG00000272970	ENSG00000272970	novel transcript	neurons
ENSG00000273045	C2orf15	chromosome 2 open reading frame 15	neurons
ENSG00000276155	MAPT	microtubule associated protein tau	neurons
ENSG00000276564	ENSG00000276564	novel transcript	neurons
ENSG00000277200	CCDC92B	coiled-coil domain containing 92B	neurons
ENSG00000277531	PNMA8C	PNMA family member 8C	neurons
ENSG00000278611	ZNF426-DT	ZNF426 divergent transcript	neurons
ENSG00000283183	ENSG00000283183	novel transcript	neurons
ENSG00000286214	COPG2IT1	COPG2 imprinted transcript 1	neurons
ENSG00000287104	ENSG00000287104	novel transcript, antisense to TBC1D14	neurons
ENSG00000288869	SMANTIS	SMARCA4 interacting SWI/SNF chromatin remodeling complex scaffold lncRNA	neurons
ENSG00000290837	LRRC37A5P	leucine rich repeat containing 37 member A5, pseudogene	neurons
ENSG00000291142	ENSG00000291142	novel transcript	neurons
ENSG00000291158	LINC00869	long intergenic non-protein coding RNA 869	neurons
ENSG00000308342	ENSG00000308342	novel transcript, antisense to CYB5D2	neurons
ENSG00000308499	CCEPR	cervical carcinoma expressed PCNA regulatory lncRNA	neurons
ENSG00000004864	SLC25A13	solute carrier family 25 member 13	progenitors
ENSG00000006634	DBF4	DBF4-CDC7 kinase regulatory subunit	progenitors
ENSG00000010292	NCAPD2	non-SMC condensin I complex subunit D2	progenitors
ENSG00000011422	PLAUR	plasminogen activator, urokinase receptor	progenitors
ENSG00000011426	ANLN	anillin, actin binding protein	progenitors
ENSG00000012048	BRCA1	BRCA1 DNA repair associated	progenitors
ENSG00000019549	SNAI2	snail family transcriptional repressor 2	progenitors
ENSG00000024526	DEPDC1	DEP domain containing 1	progenitors
ENSG00000035499	DEPDC1B	DEP domain containing 1B	progenitors
ENSG00000037280	FLT4	fms related receptor tyrosine kinase 4	progenitors
ENSG00000051180	RAD51	RAD51 recombinase	progenitors
ENSG00000051341	POLQ	DNA polymerase theta	progenitors
ENSG00000060982	BCAT1	branched chain amino acid transaminase 1	progenitors
ENSG00000062822	POLD1	DNA polymerase delta 1, catalytic subunit	progenitors
ENSG00000064989	CALCRL	calcitonin receptor like receptor	progenitors
ENSG00000065328	MCM10	minichromosome maintenance 10 replication initiation factor	progenitors
ENSG00000066279	ASPM	assembly factor for spindle microtubules	progenitors
ENSG00000070882	OSBPL3	oxysterol binding protein like 3	progenitors
ENSG00000071539	TRIP13	thyroid hormone receptor interactor 13	progenitors
ENSG00000072571	HMMR	hyaluronan mediated motility receptor	progenitors
ENSG00000073111	MCM2	minichromosome maintenance complex component 2	progenitors
ENSG00000074047	GLI2	GLI family zinc finger 2	progenitors
ENSG00000074219	TEAD2	TEA domain transcription factor 2	progenitors
ENSG00000075218	GTSE1	G2 and S-phase expressed 1	progenitors
ENSG00000075702	WDR62	WD repeat domain 62	progenitors
ENSG00000076382	SPAG5	sperm associated antigen 5	progenitors
ENSG00000076770	MBNL3	muscleblind like splicing regulator 3	progenitors
ENSG00000080839	RBL1	RB transcriptional corepressor like 1	progenitors
ENSG00000080986	NDC80	NDC80 kinetochore complex component	progenitors
ENSG00000085563	ABCB1	ATP binding cassette subfamily B member 1	progenitors
ENSG00000085840	ORC1	origin recognition complex subunit 1	progenitors
ENSG00000085999	RAD54L	RAD54 like	progenitors
ENSG00000087586	AURKA	aurora kinase A	progenitors
ENSG00000088325	TPX2	TPX2 microtubule nucleation factor	progenitors
ENSG00000089685	BIRC5	baculoviral IAP repeat containing 5	progenitors
ENSG00000090889	KIF4A	kinesin family member 4A	progenitors
ENSG00000091127	PUS7	pseudouridine synthase 7	progenitors
ENSG00000092853	CLSPN	claspin	progenitors
ENSG00000093009	CDC45	cell division cycle 45	progenitors
ENSG00000094804	CDC6	cell division cycle 6	progenitors
ENSG00000096060	FKBP5	FKBP prolyl isomerase 5	progenitors
ENSG00000100078	PLA2G3	phospholipase A2 group III	progenitors
ENSG00000100297	MCM5	minichromosome maintenance complex component 5	progenitors
ENSG00000100479	POLE2	DNA polymerase epsilon 2, accessory subunit	progenitors
ENSG00000100599	RIN3	Ras and Rab interactor 3	progenitors
ENSG00000100629	CEP128	centrosomal protein 128	progenitors
ENSG00000101057	MYBL2	MYB proto-oncogene like 2	progenitors
ENSG00000101115	SALL4	spalt like transcription factor 4	progenitors
ENSG00000101412	E2F1	E2F transcription factor 1	progenitors
ENSG00000101447	FAM83D	family with sequence similarity 83 member D	progenitors
ENSG00000101680	LAMA1	laminin subunit alpha 1	progenitors
ENSG00000101825	MXRA5	matrix remodeling associated 5	progenitors
ENSG00000102271	KLHL4	kelch like family member 4	progenitors
ENSG00000102384	CENPI	centromere protein I	progenitors
ENSG00000103966	EHD4	EH domain containing 4	progenitors
ENSG00000104327	CALB1	calbindin 1	progenitors
ENSG00000104738	MCM4	minichromosome maintenance complex component 4	progenitors
ENSG00000105281	SLC1A5	solute carrier family 1 member 5	progenitors
ENSG00000105810	CDK6	cyclin dependent kinase 6	progenitors
ENSG00000107242	PIP5K1B	phosphatidylinositol-4-phosphate 5-kinase type 1 beta	progenitors
ENSG00000109084	TMEM97	transmembrane protein 97	progenitors
ENSG00000109674	NEIL3	nei like DNA glycosylase 3	progenitors
ENSG00000109805	NCAPG	non-SMC condensin I complex subunit G	progenitors
ENSG00000110108	TMEM109	transmembrane protein 109	progenitors
ENSG00000111087	GLI1	GLI family zinc finger 1	progenitors
ENSG00000111206	FOXM1	forkhead box M1	progenitors
ENSG00000111247	RAD51AP1	RAD51 associated protein 1	progenitors
ENSG00000111602	TIMELESS	timeless circadian regulator	progenitors
ENSG00000112029	FBXO5	F-box protein 5	progenitors
ENSG00000112118	MCM3	minichromosome maintenance complex component 3	progenitors
ENSG00000112742	TTK	TTK protein kinase	progenitors
ENSG00000112984	KIF20A	kinesin family member 20A	progenitors
ENSG00000113356	POLR3G	RNA polymerase III subunit G	progenitors
ENSG00000113368	LMNB1	lamin B1	progenitors
ENSG00000113810	SMC4	structural maintenance of chromosomes 4	progenitors
ENSG00000114346	ECT2	epithelial cell transforming 2	progenitors
ENSG00000116830	TTF2	transcription termination factor 2	progenitors
ENSG00000116962	NID1	nidogen 1	progenitors
ENSG00000117114	ADGRL2	adhesion G protein-coupled receptor L2	progenitors
ENSG00000117394	SLC2A1	solute carrier family 2 member 1	progenitors
ENSG00000117724	CENPF	centromere protein F	progenitors
ENSG00000118193	KIF14	kinesin family member 14	progenitors
ENSG00000118495	PLAGL1	PLAG1 like zinc finger 1	progenitors
ENSG00000118513	MYB	MYB proto-oncogene, transcription factor	progenitors
ENSG00000119326	CTNNAL1	catenin alpha like 1	progenitors
ENSG00000119969	HELLS	helicase, lymphoid specific	progenitors
ENSG00000120800	UTP20	UTP20 small subunit processome component	progenitors
ENSG00000120802	TMPO	thymopoietin	progenitors
ENSG00000121152	NCAPH	non-SMC condensin I complex subunit H	progenitors
ENSG00000121621	KIF18A	kinesin family member 18A	progenitors
ENSG00000122483	CCDC18	coiled-coil domain containing 18	progenitors
ENSG00000122952	ZWINT	ZW10 interacting kinetochore protein	progenitors
ENSG00000123219	CENPK	centromere protein K	progenitors
ENSG00000123374	CDK2	cyclin dependent kinase 2	progenitors
ENSG00000123473	STIL	STIL centriolar assembly protein	progenitors
ENSG00000123485	HJURP	Holliday junction recognition protein	progenitors
ENSG00000124126	PREX1	phosphatidylinositol-3,4,5-trisphosphate dependent Rac exchange factor 1	progenitors
ENSG00000125266	EFNB2	ephrin B2	progenitors
ENSG00000125319	HROB	homologous recombination factor with OB-fold	progenitors
ENSG00000125885	MCM8	minichromosome maintenance 8 homologous recombination repair factor	progenitors
ENSG00000126453	BCL2L12	BCL2 like 12	progenitors
ENSG00000126787	DLGAP5	DLG associated protein 5	progenitors
ENSG00000127423	AUNIP	aurora kinase A and ninein interacting protein	progenitors
ENSG00000127564	PKMYT1	protein kinase, membrane associated tyrosine/threonine 1	progenitors
ENSG00000128973	CLN6	CLN6 transmembrane ER protein	progenitors
ENSG00000129195	PIMREG	PICALM interacting mitotic regulator	progenitors
ENSG00000129534	MIS18BP1	MIS18 binding protein 1	progenitors
ENSG00000129810	SGO1	shugoshin 1	progenitors
ENSG00000130164	LDLR	low density lipoprotein receptor	progenitors
ENSG00000131153	GINS2	GINS complex subunit 2	progenitors
ENSG00000131747	TOP2A	DNA topoisomerase II alpha	progenitors
ENSG00000132199	ENOSF1	enolase superfamily member 1	progenitors
ENSG00000134057	CCNB1	cyclin B1	progenitors
ENSG00000134363	FST	follistatin	progenitors
ENSG00000134690	CDCA8	cell division cycle associated 8	progenitors
ENSG00000134954	ETS1	ETS proto-oncogene 1, transcription factor	progenitors
ENSG00000135451	TROAP	trophinin associated protein	progenitors
ENSG00000135476	ESPL1	extra spindle pole bodies like 1, separase	progenitors
ENSG00000135862	LAMC1	laminin subunit gamma 1	progenitors
ENSG00000136014	USP44	ubiquitin specific peptidase 44	progenitors
ENSG00000136492	BRIP1	BRCA1 interacting helicase 1	progenitors
ENSG00000136518	ACTL6A	actin like 6A	progenitors
ENSG00000136824	SMC2	structural maintenance of chromosomes 2	progenitors
ENSG00000136982	DSCC1	DNA replication and sister chromatid cohesion 1	progenitors
ENSG00000137713	PPP2R1B	protein phosphatase 2 scaffold subunit Abeta	progenitors
ENSG00000137807	KIF23	kinesin family member 23	progenitors
ENSG00000137812	KNL1	kinetochore scaffold 1	progenitors
ENSG00000138092	CENPO	centromere protein O	progenitors
ENSG00000138160	KIF11	kinesin family member 11	progenitors
ENSG00000138180	CEP55	centrosomal protein 55	progenitors
ENSG00000138182	KIF20B	kinesin family member 20B	progenitors
ENSG00000138346	DNA2	DNA replication helicase/nuclease 2	progenitors
ENSG00000138722	MMRN1	multimerin 1	progenitors
ENSG00000138778	CENPE	centromere protein E	progenitors
ENSG00000138829	FBN2	fibrillin 2	progenitors
ENSG00000139318	DUSP6	dual specificity phosphatase 6	progenitors
ENSG00000139354	GAS2L3	growth arrest specific 2 like 3	progenitors
ENSG00000139618	BRCA2	BRCA2 DNA repair associated	progenitors
ENSG00000139734	DIAPH3	diaphanous related formin 3	progenitors
ENSG00000140451	PIF1	PIF1 5'-to-3' DNA helicase	progenitors
ENSG00000140525	FANCI	FA complementation group I	progenitors
ENSG00000140534	TICRR	TOPBP1 interacting checkpoint and replication regulator	progenitors
ENSG00000141682	PMAIP1	phorbol-12-myristate-13-acetate-induced protein 1	progenitors
ENSG00000142627	EPHA2	EPH receptor A2	progenitors
ENSG00000142731	PLK4	polo like kinase 4	progenitors
ENSG00000142945	KIF2C	kinesin family member 2C	progenitors
ENSG00000143228	NUF2	NUF2 component of NDC80 kinetochore complex	progenitors
ENSG00000143476	DTL	denticleless E3 ubiquitin protein ligase homolog	progenitors
ENSG00000143815	LBR	lamin B receptor	progenitors
ENSG00000144554	FANCD2	FA complementation group D2	progenitors
ENSG00000144824	PHLDB2	pleckstrin homology like domain family B member 2	progenitors
ENSG00000145386	CCNA2	cyclin A2	progenitors
ENSG00000145423	SFRP2	secreted frizzled related protein 2	progenitors
ENSG00000146670	CDCA5	cell division cycle associated 5	progenitors
ENSG00000146918	NCAPG2	non-SMC condensin II complex subunit G2	progenitors
ENSG00000147536	GINS4	GINS complex subunit 4	progenitors
ENSG00000148773	MKI67	marker of proliferation Ki-67	progenitors
ENSG00000148841	ITPRIP	inositol 1,4,5-trisphosphate receptor interacting protein	progenitors
ENSG00000148848	ADAM12	ADAM metallopeptidase domain 12	progenitors
ENSG00000148926	ADM	adrenomedullin	progenitors
ENSG00000149503	INCENP	inner centromere protein	progenitors
ENSG00000149554	CHEK1	checkpoint kinase 1	progenitors
ENSG00000149948	HMGA2	high mobility group AT-hook 2	progenitors
ENSG00000150636	CCDC102B	coiled-coil domain containing 102B	progenitors
ENSG00000150893	FREM2	FRAS1 related extracellular matrix 2	progenitors
ENSG00000151012	SLC7A11	solute carrier family 7 member 11	progenitors
ENSG00000151136	ABTB3	ankyrin repeat and BTB domain containing 3	progenitors
ENSG00000151725	CENPU	centromere protein U	progenitors
ENSG00000153551	CMTM7	CKLF like MARVEL transmembrane domain containing 7	progenitors
ENSG00000154920	EME1	essential meiotic structure-specific endonuclease 1	progenitors
ENSG00000156398	SFXN2	sideroflexin 2	progenitors
ENSG00000156802	ATAD2	ATPase family AAA domain containing 2	progenitors
ENSG00000156970	BUB1B	BUB1 mitotic checkpoint serine/threonine kinase B	progenitors
ENSG00000157110	RBPMS	RNA binding protein, mRNA processing factor	progenitors
ENSG00000157456	CCNB2	cyclin B2	progenitors
ENSG00000157654	PALM2AKAP2	PALM2 and AKAP2 fusion	progenitors
ENSG00000157978	LDLRAP1	low density lipoprotein receptor adaptor protein 1	progenitors
ENSG00000158402	CDC25C	cell division cycle 25C	progenitors
ENSG00000159217	IGF2BP1	insulin like growth factor 2 mRNA binding protein 1	progenitors
ENSG00000160447	PKN3	protein kinase N3	progenitors
ENSG00000161638	ITGA5	integrin subunit alpha 5	progenitors
ENSG00000161888	SPC24	SPC24 component of NDC80 kinetochore complex	progenitors
ENSG00000162063	CCNF	cyclin F	progenitors
ENSG00000163191	S100A11	S100 calcium binding protein A11	progenitors
ENSG00000163362	INAVA	innate immunity activator	progenitors
ENSG00000163507	CIP2A	cellular inhibitor of PP2A	progenitors
ENSG00000163535	SGO2	shugoshin 2	progenitors
ENSG00000163661	PTX3	pentraxin 3	progenitors
ENSG00000164056	SPRY1	sprouty RTK signaling antagonist 1	progenitors
ENSG00000164109	MAD2L1	mitotic arrest deficient 2 like 1	progenitors
ENSG00000164161	HHIP	hedgehog interacting protein	progenitors
ENSG00000164778	EN2	engrailed homeobox 2	progenitors
ENSG00000165304	MELK	maternal embryonic leucine zipper kinase	progenitors
ENSG00000165480	SKA3	spindle and kinetochore associated complex subunit 3	progenitors
ENSG00000165490	DDIAS	DNA damage induced apoptosis suppressor	progenitors
ENSG00000165671	NSD1	nuclear receptor binding SET domain protein 1	progenitors
ENSG00000165891	E2F7	E2F transcription factor 7	progenitors
ENSG00000166450	PRTG	protogenin	progenitors
ENSG00000166508	MCM7	minichromosome maintenance complex component 7	progenitors
ENSG00000166803	PCLAF	PCNA clamp associated factor	progenitors
ENSG00000166831	RBPMS2	RNA binding protein, mRNA processing factor 2	progenitors
ENSG00000166851	PLK1	polo like kinase 1	progenitors
ENSG00000167513	CDT1	chromatin licensing and DNA replication factor 1	progenitors
ENSG00000167670	CHAF1A	chromatin assembly factor 1 subunit A	progenitors
ENSG00000167900	TK1	thymidine kinase 1	progenitors
ENSG00000168411	RFWD3	ring finger and WD repeat domain 3	progenitors
ENSG00000168476	REEP4	receptor accessory protein 4	progenitors
ENSG00000169607	CKAP2L	cytoskeleton associated protein 2 like	progenitors
ENSG00000169679	BUB1	BUB1 mitotic checkpoint serine/threonine kinase	progenitors
ENSG00000170571	EMB	embigin	progenitors
ENSG00000170779	CDCA4	cell division cycle associated 4	progenitors
ENSG00000171241	SHCBP1	SHC binding and spindle associated 1	progenitors
ENSG00000171320	ESCO2	establishment of sister chromatid cohesion N-acetyltransferase 2	progenitors
ENSG00000171388	APLN	apelin	progenitors
ENSG00000171848	RRM2	ribonucleotide reductase regulatory subunit M2	progenitors
ENSG00000174371	EXO1	exonuclease 1	progenitors
ENSG00000175643	RMI2	RecQ mediated genome instability 2	progenitors
ENSG00000175832	ETV4	ETS variant transcription factor 4	progenitors
ENSG00000176208	ATAD5	ATPase family AAA domain containing 5	progenitors
ENSG00000176890	TYMS	thymidylate synthetase	progenitors
ENSG00000177084	POLE	DNA polymerase epsilon, catalytic subunit	progenitors
ENSG00000177602	HASPIN	histone H3 associated protein kinase	progenitors
ENSG00000178878	APOLD1	apolipoprotein L domain containing 1	progenitors
ENSG00000178921	PFAS	phosphoribosylformylglycinamidine synthase	progenitors
ENSG00000178999	AURKB	aurora kinase B	progenitors
ENSG00000181019	NQO1	NAD(P)H quinone dehydrogenase 1	progenitors
ENSG00000181544	FANCB	FA complementation group B	progenitors
ENSG00000181938	GINS3	GINS complex subunit 3	progenitors
ENSG00000182010	RTKN2	rhotekin 2	progenitors
ENSG00000182963	GJC1	gap junction protein gamma 1	progenitors
ENSG00000184216	IRAK1	interleukin 1 receptor associated kinase 1	progenitors
ENSG00000184445	KNTC1	kinetochore associated 1	progenitors
ENSG00000184661	CDCA2	cell division cycle associated 2	progenitors
ENSG00000185480	PARPBP	PARP1 binding protein	progenitors
ENSG00000186185	KIF18B	kinesin family member 18B	progenitors
ENSG00000186871	ERCC6L	ERCC excision repair 6 like, spindle assembly checkpoint helicase	progenitors
ENSG00000187678	SPRY4	sprouty RTK signaling antagonist 4	progenitors
ENSG00000187741	FANCA	FA complementation group A	progenitors
ENSG00000187772	LIN28B	lin-28 homolog B	progenitors
ENSG00000189057	FAM111B	FAM111 trypsin like peptidase B	progenitors
ENSG00000196081	ZNF724	zinc finger protein 724	progenitors
ENSG00000196584	XRCC2	X-ray repair cross complementing 2	progenitors
ENSG00000197299	BLM	BLM RecQ like helicase	progenitors
ENSG00000197905	TEAD4	TEA domain transcription factor 4	progenitors
ENSG00000198604	BAZ1A	bromodomain adjacent to zinc finger domain 1A	progenitors
ENSG00000204131	NHSL2	NHS like 2	progenitors
ENSG00000213967	ZNF726	zinc finger protein 726	progenitors
ENSG00000213988	ZNF90	zinc finger protein 90	progenitors
ENSG00000228716	DHFR	dihydrofolate reductase	progenitors
ENSG00000229743	LINC01159	long intergenic non-protein coding RNA 1159	progenitors
ENSG00000244405	ETV5	ETS variant transcription factor 5	progenitors
ENSG00000257167	TMPO-AS1	TMPO antisense RNA 1	progenitors
ENSG00000261308	FIGNL2	fidgetin like 2	progenitors
ENSG00000267041	ZNF850	zinc finger protein 850	progenitors
ENSG00000267886	ENSG00000267886	novel transcript	progenitors
ENSG00000276043	UHRF1	ubiquitin like with PHD and ring finger domains 1	progenitors
ENSG00000276672	ENSG00000276672	novel transcript, sense intronic to RFC3	progenitors
ENSG00000305512	ENSG00000305512	novel transcript, antisense to FAM200B	progenitors
