# Supplementary material for: Convergent transcriptomic signature in iPSC-dopaminergic neurons of hereditary Parkinson’s disease
Source: Life Sci Alliance. 2026 Apr 24;9(7):e202503551. doi: 10.26508/lsa.202503551 (PMC13109591; doi:10.26508/lsa.202503551)
Supplement: Supplementary file 6 [file LSA-2025-03551_TableS6.xlsx]

## Sheet: ORA_neorons
geneSet	description	size	overlap	expect	enrichmentRatio	pValue	FDR	group
GO:0097060	synaptic membrane	394	52	8.66832	5.99886	9.13682e-26	4.05401e-22	neurons
R-HSA-112316	Neuronal System	410	52	9.02033	5.76476	6.14743e-25	1.36381e-21	neurons
GO:0099177	regulation of trans-synaptic signaling	468	50	10.2964	4.85608	1.16067e-20	1.71663e-17	neurons
GO:0098984	neuron to neuron synapse	359	43	7.89829	5.44422	9.12936e-20	1.01267e-16	neurons
GO:0099572	postsynaptic specialization	340	41	7.48027	5.48108	5.38784e-19	4.78117e-16	neurons
R-HSA-112315	Transmission across Chemical Synapses	270	36	5.94022	6.06038	3.14939e-18	2.32898e-15	neurons
GO:0042391	regulation of membrane potential	427	41	9.39434	4.36433	1.87968e-15	1.19145e-12	neurons
GO:0022836	gated channel activity	310	34	6.82025	4.98515	1.11159e-14	6.16517e-12	neurons
GO:0050808	synapse organization	478	42	10.5164	3.99377	1.85497e-14	9.14501e-12	neurons
GO:0005216	monoatomic ion channel activity	442	39	9.72436	4.01055	1.48608e-13	6.5378e-11	neurons
R-HSA-1640170	Cell Cycle	691	94	9.90952	9.48583	4.54736e-67	2.01767e-63	progenitors
R-HSA-69278	Cell Cycle, Mitotic	560	81	8.03087	10.0861	3.4966e-59	7.7572e-56	progenitors
GO:0007059	chromosome segregation	433	69	6.20958	11.1119	7.63798e-53	1.12966e-49	progenitors
GO:0048285	organelle fission	490	68	7.02701	9.67694	6.47694e-48	7.18455e-45	progenitors
GO:1901987	regulation of cell cycle phase transition	420	61	6.02315	10.1276	5.49358e-44	4.875e-41	progenitors
GO:0098687	chromosomal region	385	58	5.52122	10.5049	1.1099e-42	8.20773e-40	progenitors
R-HSA-69620	Cell Cycle Checkpoints	292	52	4.18753	12.4178	5.01129e-42	3.17644e-39	progenitors
GO:0044772	mitotic cell cycle phase transition	421	58	6.03749	9.60664	1.99357e-40	1.10568e-37	progenitors
GO:0006260	DNA replication	279	48	4.00109	11.9967	5.17242e-38	2.55e-35	progenitors
GO:0000793	condensed chromosome	280	47	4.01544	11.7048	1.06434e-36	4.72248e-34	progenitors
