# Supplementary material for: Convergent transcriptomic signature in iPSC-dopaminergic neurons of hereditary Parkinson’s disease
Source: Life Sci Alliance. 2026 Apr 24;9(7):e202503551. doi: 10.26508/lsa.202503551 (PMC13109591; doi:10.26508/lsa.202503551)
Supplement: Supplementary file 7 [file LSA-2025-03551_TableS7.xlsx]

## Sheet: Sheet1
gene_id	gene_name	description	group
ENSG00000010379	SLC6A13	solute carrier family 6 member 13	PD
ENSG00000034053	APBA2	amyloid beta precursor protein binding family A member 2	PD
ENSG00000050767	COL23A1	collagen type XXIII alpha 1 chain	PD
ENSG00000054179	ENTPD2	ectonucleoside triphosphate diphosphohydrolase 2	PD
ENSG00000064300	NGFR	nerve growth factor receptor	PD
ENSG00000066382	MPPED2	metallophosphoesterase domain containing 2	PD
ENSG00000072182	ASIC4	acid sensing ion channel subunit family member 4	PD
ENSG00000073350	LLGL2	LLGL scribble cell polarity complex component 2	PD
ENSG00000080493	SLC4A4	solute carrier family 4 member 4	PD
ENSG00000089558	KCNH4	potassium voltage-gated channel subfamily H member 4	PD
ENSG00000101098	RIMS4	regulating synaptic membrane exocytosis 4	PD
ENSG00000102466	FGF14	fibroblast growth factor 14	PD
ENSG00000104059	ENTREP2	endosomal transmembrane epsin interactor 2	PD
ENSG00000105143	SLC1A6	solute carrier family 1 member 6	PD
ENSG00000105509	HAS1	hyaluronan synthase 1	PD
ENSG00000105808	RASA4	RAS p21 protein activator 4	PD
ENSG00000110446	SLC15A3	solute carrier family 15 member 3	PD
ENSG00000111186	WNT5B	Wnt family member 5B	PD
ENSG00000113100	CDH9	cadherin 9	PD
ENSG00000117600	PLPPR4	phospholipid phosphatase related 4	PD
ENSG00000120669	SOHLH2	spermatogenesis and oogenesis specific basic helix-loop-helix 2	PD
ENSG00000121898	CPXM2	carboxypeptidase X, M14 family member 2	PD
ENSG00000121900	TMEM54	transmembrane protein 54	PD
ENSG00000125864	BFSP1	beaded filament structural protein 1	PD
ENSG00000125869	LAMP5	lysosomal associated membrane protein family member 5	PD
ENSG00000127249	ATP13A4	ATPase 13A4	PD
ENSG00000129514	FOXA1	forkhead box A1	PD
ENSG00000130226	DPP6	dipeptidyl peptidase like 6	PD
ENSG00000131187	F12	coagulation factor XII	PD
ENSG00000132692	BCAN	brevican	PD
ENSG00000134762	DSC3	desmocollin 3	PD
ENSG00000136297	MMD2	monocyte to macrophage differentiation associated 2	PD
ENSG00000136541	ERMN	ermin	PD
ENSG00000137491	SLCO2B1	solute carrier organic anion transporter family member 2B1	PD
ENSG00000137573	SULF1	sulfatase 1	PD
ENSG00000138449	SLC40A1	solute carrier family 40 member 1	PD
ENSG00000139329	LUM	lumican	PD
ENSG00000140015	KCNH5	potassium voltage-gated channel subfamily H member 5	PD
ENSG00000140285	FGF7	fibroblast growth factor 7	PD
ENSG00000144331	ZNF385B	zinc finger protein 385B	PD
ENSG00000144596	GRIP2	glutamate receptor interacting protein 2	PD
ENSG00000147256	ARHGAP36	Rho GTPase activating protein 36	PD
ENSG00000147724	FAM135B	family with sequence similarity 135 member B	PD
ENSG00000152779	SLC16A12	solute carrier family 16 member 12	PD
ENSG00000154478	GPR26	G protein-coupled receptor 26	PD
ENSG00000155093	PTPRN2	protein tyrosine phosphatase receptor type N2	PD
ENSG00000157782	CABP1	calcium binding protein 1	PD
ENSG00000160321	ZNF208	zinc finger protein 208	PD
ENSG00000161328	LRRC56	leucine rich repeat containing 56	PD
ENSG00000162458	FBLIM1	filamin binding LIM protein 1	PD
ENSG00000162624	LHX8	LIM homeobox 8	PD
ENSG00000163273	NPPC	natriuretic peptide C	PD
ENSG00000163536	SERPINI1	serpin family I member 1	PD
ENSG00000164076	CAMKV	CaM kinase like vesicle associated	PD
ENSG00000164188	RANBP3L	RAN binding protein 3 like	PD
ENSG00000164398	ACSL6	acyl-CoA synthetase long chain family member 6	PD
ENSG00000164588	HCN1	hyperpolarization activated cyclic nucleotide gated potassium channel 1	PD
ENSG00000164850	GPER1	G protein-coupled estrogen receptor 1	PD
ENSG00000165966	PDZRN4	PDZ domain containing ring finger 4	PD
ENSG00000166407	LMO1	LIM domain only 1	PD
ENSG00000166573	GALR1	galanin receptor 1	PD
ENSG00000166823	MESP1	mesoderm posterior bHLH transcription factor 1	PD
ENSG00000167281	RBFOX3	RNA binding fox-1 homolog 3	PD
ENSG00000168124	OR1F1	olfactory receptor family 1 subfamily F member 1	PD
ENSG00000168348	INSM2	INSM transcriptional repressor 2	PD
ENSG00000168743	NPNT	nephronectin	PD
ENSG00000168993	CPLX1	complexin 1	PD
ENSG00000170542	SERPINB9	serpin family B member 9	PD
ENSG00000170889	RPS9	ribosomal protein S9	PD
ENSG00000173452	TMEM196	transmembrane protein 196	PD
ENSG00000174453	VWC2L	von Willebrand factor C domain containing 2 like	PD
ENSG00000176165	FOXG1	forkhead box G1	PD
ENSG00000176845	METRNL	meteorin like, glial cell differentiation regulator	PD
ENSG00000177133	PRDM16-DT	PRDM16 divergent transcript	PD
ENSG00000177807	KCNJ10	potassium inwardly rectifying channel subfamily J member 10	PD
ENSG00000180613	GSX2	GS homeobox 2	PD
ENSG00000180730	SHISA2	shisa family member 2	PD
ENSG00000183117	CSMD1	CUB and Sushi multiple domains 1	PD
ENSG00000183311	TUBB	tubulin beta class I	PD
ENSG00000183775	KCTD16	potassium channel tetramerization domain containing 16	PD
ENSG00000184185	KCNJ12	potassium inwardly rectifying channel subfamily J member 12	PD
ENSG00000184388	PABPC1L2B	poly(A) binding protein cytoplasmic 1 like 2B	PD
ENSG00000185774	KCNIP4	potassium voltage-gated channel interacting protein 4	PD
ENSG00000186960	LINC01551	long intergenic non-protein coding RNA 1551	PD
ENSG00000189316	ENSG00000189316	novel transcript, antisense to ZNF273	PD
ENSG00000196071	OR2L13	olfactory receptor family 2 subfamily L member 13	PD
ENSG00000196562	SULF2	sulfatase 2	PD
ENSG00000198300	PEG3	paternally expressed 3	PD
ENSG00000204044	SLC12A5-AS1	SLC12A5 and MMP9 antisense RNA 1	PD
ENSG00000204128	C2orf72	chromosome 2 open reading frame 72	PD
ENSG00000204397	CARD16	caspase recruitment domain family member 16	PD
ENSG00000204860	FAM201A	family with sequence similarity 201 member A	PD
ENSG00000205143	ARID3C	AT-rich interaction domain 3C	PD
ENSG00000224127	ENSG00000224127	novel transcript, antisense to LHX8	PD
ENSG00000224149	LHX8-AS1	LHX8 antisense RNA 1	PD
ENSG00000225978	HAR1A	highly accelerated region 1A	PD
ENSG00000226007	FAM88F	family with sequence similarity 88 member F	PD
ENSG00000226396	ENSG00000226396	ribosomal protein S14 (RPS14) pseudogene	PD
ENSG00000229415	SFTA3	surfactant associated 3	PD
ENSG00000229422	ENSG00000229422	novel transcript	PD
ENSG00000232520	GCSIR	GPR55 cis regulatory suppressor of immune response RNA	PD
ENSG00000233452	STXBP5-AS1	STXBP5 antisense RNA 1	PD
ENSG00000233841	HLA-C	major histocompatibility complex, class I, C	PD
ENSG00000236279	CLEC2L	C-type lectin domain family 2 member L	PD
ENSG00000236819	LINC01563	long intergenic non-protein coding RNA 1563	PD
ENSG00000238000	PSME2P1	proteasome activator subunit 2 pseudogene 1	PD
ENSG00000242353	RPL12P30	ribosomal protein L12 pseudogene 30	PD
ENSG00000257056	LINC02282	long intergenic non-protein coding RNA 2282	PD
ENSG00000257126	FOXG1-AS1	FOXG1 antisense RNA 1	PD
ENSG00000257522	ENSG00000257522	novel transcript	PD
ENSG00000257748	LINC02281	long intergenic non-protein coding RNA 2281	PD
ENSG00000259974	LINC00261	long intergenic non-protein coding RNA 261	PD
ENSG00000261213	ENSG00000261213	novel transcript	PD
ENSG00000261754	ENSG00000261754	novel transcript	PD
ENSG00000261829	ENSG00000261829	novel transcript	PD
ENSG00000262655	SPON1	spondin 1	PD
ENSG00000267309	ZNF566-AS1	ZNF566 antisense RNA 1	PD
ENSG00000267767	LINC01801	long intergenic non-protein coding RNA 1801	PD
ENSG00000268751	SCGB1B2P	secretoglobin family 1B member 2, pseudogene	PD
ENSG00000269397	ENSG00000269397	novel transcript, sense intronic to ZNF726	PD
ENSG00000271824	SMIM32	small integral membrane protein 32	PD
ENSG00000272121	ENSG00000272121	novel transcript	PD
ENSG00000273108	ENSG00000273108	novel transcript, antisense to SH3PXD2A	PD
ENSG00000273847	ENSG00000273847	novel transcript	PD
ENSG00000274137	MYOM2	myomesin 2	PD
ENSG00000274320	GOLGA6L9	golgin A6 family like 9	PD
ENSG00000275211	CYP2D6	cytochrome P450 family 2 subfamily D member 6	PD
ENSG00000278012	ENSG00000278012	novel transcript, sense intronic to XKR7	PD
ENSG00000280811	NDUFA6-DT	NDUFA6 divergent transcript	PD
ENSG00000283098	ENSG00000283098	novel transcript	PD
ENSG00000288551	ENSG00000288551	novel transcript, antisense to SHPRH	PD
ENSG00000289594	ENSG00000289594	novel transcript, antisense to TMTC4	PD
ENSG00000291093	SVIL-AS1	SVIL antisense RNA 1	PD
ENSG00000293141	ENSG00000293141	novel transcript	PD
ENSG00000293232	ENSG00000293232	novel transcript	PD
ENSG00000293917	ENSG00000293917	novel transcript	PD
ENSG00000298556	ENSG00000298556	novel transcript, sense intronic to PTPRN2	PD
ENSG00000299712	ENSG00000299712	novel transcript	PD
ENSG00000302043	ENSG00000302043	novel transcript	PD
ENSG00000303412	ENSG00000303412	novel transcript	PD
ENSG00000303940	ENSG00000303940	novel transcript	PD
ENSG00000307001	ENSG00000307001	novel transcript	PD
ENSG00000307802	ENSG00000307802	novel transcript, antisense to PAFAH1B2	PD
ENSG00000309256	ENSG00000309256	novel transcript	PD
ENSG00000005102	MEOX1	mesenchyme homeobox 1	Healthy
ENSG00000008196	TFAP2B	transcription factor AP-2 beta	Healthy
ENSG00000008323	PLEKHG6	pleckstrin homology and RhoGEF domain containing G6	Healthy
ENSG00000008517	IL32	interleukin 32	Healthy
ENSG00000010704	HFE	homeostatic iron regulator	Healthy
ENSG00000012171	SEMA3B	semaphorin 3B	Healthy
ENSG00000017483	SLC38A5	solute carrier family 38 member 5	Healthy
ENSG00000024526	DEPDC1	DEP domain containing 1	Healthy
ENSG00000035403	VCL	vinculin	Healthy
ENSG00000054277	OPN3	opsin 3	Healthy
ENSG00000057704	TMCC3	transmembrane and coiled-coil domain family 3	Healthy
ENSG00000064309	CDON	cell adhesion associated, oncogene regulated	Healthy
ENSG00000066279	ASPM	assembly factor for spindle microtubules	Healthy
ENSG00000075223	SEMA3C	semaphorin 3C	Healthy
ENSG00000076716	GPC4	glypican 4	Healthy
ENSG00000078900	TP73	tumor protein p73	Healthy
ENSG00000081059	TCF7	transcription factor 7	Healthy
ENSG00000082556	OPRK1	opioid receptor kappa 1	Healthy
ENSG00000089472	HEPH	hephaestin	Healthy
ENSG00000091986	CCDC80	coiled-coil domain containing 80	Healthy
ENSG00000092969	TGFB2	transforming growth factor beta 2	Healthy
ENSG00000100767	PAPLN	papilin, proteoglycan like sulfated glycoprotein	Healthy
ENSG00000101542	CDH20	cadherin 20	Healthy
ENSG00000101871	MID1	midline 1	Healthy
ENSG00000102271	KLHL4	kelch like family member 4	Healthy
ENSG00000102924	CBLN1	cerebellin 1 precursor	Healthy
ENSG00000103196	CRISPLD2	cysteine rich secretory protein LCCL domain containing 2	Healthy
ENSG00000104899	AMH	anti-Mullerian hormone	Healthy
ENSG00000105538	RASIP1	Ras interacting protein 1	Healthy
ENSG00000105889	STEAP1B	STEAP family member 1B	Healthy
ENSG00000106066	CPVL	carboxypeptidase vitellogenic like	Healthy
ENSG00000106571	GLI3	GLI family zinc finger 3	Healthy
ENSG00000111432	FZD10	frizzled class receptor 10	Healthy
ENSG00000113645	WWC1	WW and C2 domain containing 1	Healthy
ENSG00000114204	SERPINI2	serpin family I member 2	Healthy
ENSG00000115163	CENPA	centromere protein A	Healthy
ENSG00000116729	WLS	Wnt ligand secretion mediator	Healthy
ENSG00000117228	GBP1	guanylate binding protein 1	Healthy
ENSG00000117724	CENPF	centromere protein F	Healthy
ENSG00000118193	KIF14	kinesin family member 14	Healthy
ENSG00000118513	MYB	MYB proto-oncogene, transcription factor	Healthy
ENSG00000118733	OLFM3	olfactomedin 3	Healthy
ENSG00000119125	GDA	guanine deaminase	Healthy
ENSG00000119686	FLVCR2	FLVCR choline and putative heme transporter 2	Healthy
ENSG00000120149	MSX2	msh homeobox 2	Healthy
ENSG00000122254	HS3ST2	heparan sulfate-glucosamine 3-sulfotransferase 2	Healthy
ENSG00000123560	PLP1	proteolipid protein 1	Healthy
ENSG00000128052	KDR	kinase insert domain receptor	Healthy
ENSG00000128422	KRT17	keratin 17	Healthy
ENSG00000128655	PDE11A	phosphodiesterase 11A	Healthy
ENSG00000130176	CNN1	calponin 1	Healthy
ENSG00000130940	CASZ1	castor zinc finger 1	Healthy
ENSG00000132205	EMILIN2	elastin microfibril interfacer 2	Healthy
ENSG00000132872	SYT4	synaptotagmin 4	Healthy
ENSG00000133115	STOML3	stomatin like 3	Healthy
ENSG00000134245	WNT2B	Wnt family member 2B	Healthy
ENSG00000134516	DOCK2	dedicator of cytokinesis 2	Healthy
ENSG00000134817	APLNR	apelin receptor	Healthy
ENSG00000134917	ADAMTS8	ADAM metallopeptidase with thrombospondin type 1 motif 8	Healthy
ENSG00000135048	CEMIP2	cell migration inducing hyaluronidase 2	Healthy
ENSG00000135902	CHRND	cholinergic receptor nicotinic delta subunit	Healthy
ENSG00000135905	DOCK10	dedicator of cytokinesis 10	Healthy
ENSG00000136943	CTSV	cathepsin V	Healthy
ENSG00000137142	IGFBPL1	insulin like growth factor binding protein like 1	Healthy
ENSG00000137834	SMAD6	SMAD family member 6	Healthy
ENSG00000138180	CEP55	centrosomal protein 55	Healthy
ENSG00000139354	GAS2L3	growth arrest specific 2 like 3	Healthy
ENSG00000140968	IRF8	interferon regulatory factor 8	Healthy
ENSG00000142513	ACP4	acid phosphatase 4	Healthy
ENSG00000142621	FHAD1	forkhead associated phosphopeptide binding domain 1	Healthy
ENSG00000143194	MAEL	maelstrom spermatogenic transposon silencer	Healthy
ENSG00000143228	NUF2	NUF2 component of NDC80 kinetochore complex	Healthy
ENSG00000143355	LHX9	LIM homeobox 9	Healthy
ENSG00000143512	HHIPL2	HHIP like 2	Healthy
ENSG00000143869	GDF7	growth differentiation factor 7	Healthy
ENSG00000145934	TENM2	teneurin transmembrane protein 2	Healthy
ENSG00000146374	RSPO3	R-spondin 3	Healthy
ENSG00000147145	LPAR4	lysophosphatidic acid receptor 4	Healthy
ENSG00000149596	JPH2	junctophilin 2	Healthy
ENSG00000150630	VEGFC	vascular endothelial growth factor C	Healthy
ENSG00000152104	PTPN14	protein tyrosine phosphatase non-receptor type 14	Healthy
ENSG00000153029	MR1	major histocompatibility complex, class I-related	Healthy
ENSG00000153086	ACMSD	aminocarboxymuconate semialdehyde decarboxylase	Healthy
ENSG00000153250	RBMS1	RNA binding motif single stranded interacting protein 1	Healthy
ENSG00000153347	FAM81B	family with sequence similarity 81 member B	Healthy
ENSG00000153976	HS3ST3A1	heparan sulfate-glucosamine 3-sulfotransferase 3A1	Healthy
ENSG00000153993	SEMA3D	semaphorin 3D	Healthy
ENSG00000154065	ANKRD29	ankyrin repeat domain 29	Healthy
ENSG00000154330	PGM5	phosphoglucomutase 5	Healthy
ENSG00000154864	PIEZO2	piezo type mechanosensitive ion channel component 2	Healthy
ENSG00000156049	GNA14	G protein subunit alpha 14	Healthy
ENSG00000156509	FBXO43	F-box protein 43	Healthy
ENSG00000157404	KIT	KIT proto-oncogene, receptor tyrosine kinase	Healthy
ENSG00000157765	SLC34A2	solute carrier family 34 member 2	Healthy
ENSG00000157978	LDLRAP1	low density lipoprotein receptor adaptor protein 1	Healthy
ENSG00000158055	GRHL3	grainyhead like transcription factor 3	Healthy
ENSG00000158406	H4C8	H4 clustered histone 8	Healthy
ENSG00000158966	CACHD1	cache domain containing 1	Healthy
ENSG00000161940	BCL6B	BCL6B transcription repressor	Healthy
ENSG00000162456	KNCN	kinocilin	Healthy
ENSG00000162493	PDPN	podoplanin	Healthy
ENSG00000162641	AKNAD1	AKNA domain containing 1	Healthy
ENSG00000162745	OLFML2B	olfactomedin like 2B	Healthy
ENSG00000162761	LMX1A	LIM homeobox transcription factor 1 alpha	Healthy
ENSG00000162814	SPATA17	spermatogenesis associated 17	Healthy
ENSG00000163263	CFAP141	cilia and flagella associated protein 141	Healthy
ENSG00000163331	DAPL1	death associated protein like 1	Healthy
ENSG00000163377	TAFA4	TAFA chemokine like family member 4	Healthy
ENSG00000163661	PTX3	pentraxin 3	Healthy
ENSG00000164330	EBF1	EBF transcription factor 1	Healthy
ENSG00000165061	ZMAT4	zinc finger matrin-type 4	Healthy
ENSG00000165105	RASEF	RAS and EF-hand domain containing	Healthy
ENSG00000165621	OXGR1	oxoglutarate receptor 1	Healthy
ENSG00000165633	VSTM4	V-set and transmembrane domain containing 4	Healthy
ENSG00000165985	C1QL3	complement C1q like 3	Healthy
ENSG00000166387	PPFIBP2	PPFIA binding protein 2	Healthy
ENSG00000166394	CYB5R2	cytochrome b5 reductase 2	Healthy
ENSG00000167723	TRPV3	transient receptor potential cation channel subfamily V member 3	Healthy
ENSG00000168389	MFSD2A	MFSD2 lysolipid transporter A, lysophospholipid	Healthy
ENSG00000168646	AXIN2	axin 2	Healthy
ENSG00000168779	SHOX2	SHOX homeobox 2	Healthy
ENSG00000168874	ATOH8	atonal bHLH transcription factor 8	Healthy
ENSG00000169059	VCX3A	variable charge X-linked 3A	Healthy
ENSG00000169218	RSPO1	R-spondin 1	Healthy
ENSG00000169884	WNT10B	Wnt family member 10B	Healthy
ENSG00000170561	IRX2	iroquois homeobox 2	Healthy
ENSG00000171428	NAT1	N-acetyltransferase 1	Healthy
ENSG00000171786	NHLH1	nescient helix-loop-helix 1	Healthy
ENSG00000172296	SPTLC3	serine palmitoyltransferase long chain base subunit 3	Healthy
ENSG00000173706	HEG1	heart development protein with EGF like domains 1	Healthy
ENSG00000173930	SLCO4C1	solute carrier organic anion transporter family member 4C1	Healthy
ENSG00000174371	EXO1	exonuclease 1	Healthy
ENSG00000174776	WDR49	WD repeat domain 49	Healthy
ENSG00000175697	GPR156	G protein-coupled receptor 156	Healthy
ENSG00000176771	NCKAP5	NCK associated protein 5	Healthy
ENSG00000176842	IRX5	iroquois homeobox 5	Healthy
ENSG00000177508	IRX3	iroquois homeobox 3	Healthy
ENSG00000178033	CALHM5	calcium homeostasis modulator family member 5	Healthy
ENSG00000178568	ERBB4	erb-b2 receptor tyrosine kinase 4	Healthy
ENSG00000179603	GRM8	glutamate metabotropic receptor 8	Healthy
ENSG00000179673	RPRML	reprimo like	Healthy
ENSG00000179813	FAM216B	family with sequence similarity 216 member B	Healthy
ENSG00000180447	GAS1	growth arrest specific 1	Healthy
ENSG00000180574	EIF2S3B	eukaryotic translation initiation factor 2 subunit gamma B	Healthy
ENSG00000181541	MAB21L2	mab-21 like 2	Healthy
ENSG00000182118	FAM89A	family with sequence similarity 89 member A	Healthy
ENSG00000182168	UNC5C	unc-5 netrin receptor C	Healthy
ENSG00000183439	TRIM61	tripartite motif containing 61	Healthy
ENSG00000183579	ZNRF3	zinc and ring finger 3	Healthy
ENSG00000184144	CNTN2	contactin 2	Healthy
ENSG00000184347	SLIT3	slit guidance ligand 3	Healthy
ENSG00000184659	FOXD4L4	forkhead box D4 like 4	Healthy
ENSG00000185201	IFITM2	interferon induced transmembrane protein 2	Healthy
ENSG00000185483	ROR1	receptor tyrosine kinase like orphan receptor 1	Healthy
ENSG00000185811	IKZF1	IKAROS family zinc finger 1	Healthy
ENSG00000187017	ESPN	espin	Healthy
ENSG00000188921	HACD4	3-hydroxyacyl-CoA dehydratase 4	Healthy
ENSG00000189057	FAM111B	FAM111 trypsin like peptidase B	Healthy
ENSG00000196549	MME	membrane metalloendopeptidase	Healthy
ENSG00000197406	DIO3	iodothyronine deiodinase 3	Healthy
ENSG00000197587	DMBX1	diencephalon/mesencephalon homeobox 1	Healthy
ENSG00000197943	PLCG2	phospholipase C gamma 2	Healthy
ENSG00000198756	COLGALT2	collagen beta(1-O)galactosyltransferase 2	Healthy
ENSG00000198796	ALPK2	alpha kinase 2	Healthy
ENSG00000203688	LINC02487	long intergenic non-protein coding RNA 2487	Healthy
ENSG00000203952	CCDC160	coiled-coil domain containing 160	Healthy
ENSG00000204179	PTPN20	protein tyrosine phosphatase non-receptor type 20	Healthy
ENSG00000204536	CCHCR1	coiled-coil alpha-helical rod protein 1	Healthy
ENSG00000206120	EGFEM1P	EGF like and EMI domain containing 1, pseudogene	Healthy
ENSG00000218336	TENM3	teneurin transmembrane protein 3	Healthy
ENSG00000221818	EBF2	EBF transcription factor 2	Healthy
ENSG00000222000	ENSG00000222000	novel transcript, antisense to CNGA3	Healthy
ENSG00000223969	ENSG00000223969	novel transcript	Healthy
ENSG00000224043	CCNT2-AS1	CCNT2 antisense RNA 1	Healthy
ENSG00000226539	MLXP1	MLX pseudogene 1	Healthy
ENSG00000228140	EFHD2-AS1	EFHD2 antisense RNA 1	Healthy
ENSG00000228477	ENSG00000228477	ribosomal protein S2 (RPS2) pseudogene	Healthy
ENSG00000228495	LINC01013	long intergenic non-protein coding RNA 1013	Healthy
ENSG00000229124	VIM-AS1	VIM antisense RNA 1	Healthy
ENSG00000229344	MTCO2P12	MT-CO2 pseudogene 12	Healthy
ENSG00000229930	ENSG00000229930	F-box only protein 25 (FBXO25) pseudogene	Healthy
ENSG00000231609	EHBP1-AS1	EHBP1 antisense RNA 1	Healthy
ENSG00000232284	GNG12-AS1	GNG12, DIRAS3 and WLS antisense RNA 1	Healthy
ENSG00000232973	CYP1B1-AS1	CYP1B1 antisense RNA 1	Healthy
ENSG00000233589	ENSG00000233589	novel transcript	Healthy
ENSG00000234383	CTBP2P8	CTBP2 pseudogene 8	Healthy
ENSG00000234692	ENSG00000234692	novel transcript	Healthy
ENSG00000235750	KIAA0040	KIAA0040	Healthy
ENSG00000235890	TSPEAR-AS1	TSPEAR antisense RNA 1	Healthy
ENSG00000236383	CCDC200	coiled-coil domain containing 200	Healthy
ENSG00000236939	BAALC-AS2	BAALC antisense RNA 2	Healthy
ENSG00000241316	SUCLG2-DT	SUCLG2 divergent transcript	Healthy
ENSG00000242268	LINC02082	long intergenic non-protein coding RNA 2082	Healthy
ENSG00000247081	BAALC-AS1	BAALC antisense RNA 1	Healthy
ENSG00000248127	SV2C-AS1	SV2C antisense RNA 1	Healthy
ENSG00000249307	LINC01088	long intergenic non-protein coding RNA 1088	Healthy
ENSG00000249464	LINC01091	long intergenic non-protein coding RNA 1091	Healthy
ENSG00000249509	NEUROG2-AS1	NEUROG2 and ZGRF1 antisense RNA 1	Healthy
ENSG00000249621	ENSG00000249621	novel transcript	Healthy
ENSG00000249825	THBS4-AS1	THBS4 antisense RNA 1	Healthy
ENSG00000250508	LINC02701	long intergenic non-protein coding RNA 2701	Healthy
ENSG00000250546	LINC02994	long intergenic non-protein coding RNA 2994	Healthy
ENSG00000253661	ZFHX4-AS1	ZFHX4 antisense RNA 1	Healthy
ENSG00000254305	MRPL9P1	mitochondrial ribosomal protein L9 pseudogene 1	Healthy
ENSG00000254746	ENSG00000254746	novel transcript	Healthy
ENSG00000255893	ENSG00000255893	novel transcript	Healthy
ENSG00000256673	ENSG00000256673	ovostatin (OVOS) pseudogene	Healthy
ENSG00000257354	MIRLET7IHG	MIRLET7I host gene	Healthy
ENSG00000258072	ENSG00000258072	programmed cell death 2 (PDCD2) pseudogene	Healthy
ENSG00000258365	ENSG00000258365	novel transcript, antisense to PLXNC1	Healthy
ENSG00000259416	LINC02883	long intergenic non-protein coding RNA 2883	Healthy
ENSG00000259527	LINC00052	long intergenic non-protein coding RNA 52	Healthy
ENSG00000259551	ENSG00000259551	novel transcript	Healthy
ENSG00000260063	ENSG00000260063	novel transcript, antisense to ARID1A	Healthy
ENSG00000260423	LINC02367	long intergenic non-protein coding RNA 2367	Healthy
ENSG00000260604	ENSG00000260604	novel transcript	Healthy
ENSG00000260742	ITPRID2-DT	ITPRID2 divergent transcript	Healthy
ENSG00000260910	SWINGN	SWI/SNF complex interacting GAS6 enhancer non-coding RNA	Healthy
ENSG00000264345	LINC01894	long intergenic non-protein coding RNA 1894	Healthy
ENSG00000267586	LINC00907	long intergenic non-protein coding RNA 907	Healthy
ENSG00000269983	ENSG00000269983	novel transcript	Healthy
ENSG00000270071	ENSG00000270071	novel transcript	Healthy
ENSG00000270149	ENSG00000270149	novel transcript, TSTD1 - F11R readthrough	Healthy
ENSG00000270504	ENSG00000270504	novel transcript, antisense to PXDC1	Healthy
ENSG00000272078	ENSG00000272078	novel transcript, antisense to CASZ1	Healthy
ENSG00000272549	LINC02538	long intergenic non-protein coding RNA 2538	Healthy
ENSG00000272568	CPVL-AS2	CPVL antisense RNA 2	Healthy
ENSG00000274286	ADRA2B	adrenoceptor alpha 2B	Healthy
ENSG00000275322	ENSG00000275322	novel transcript	Healthy
ENSG00000276462	LINC03025	long intergenic non-protein coding RNA 3025	Healthy
ENSG00000276600	RAB7B	RAB7B, member RAS oncogene family	Healthy
ENSG00000278635	ENSG00000278635	WAS protein family homolog 1 (WASH1) pseudogene	Healthy
ENSG00000278662	GOLGA6L10	golgin A6 family like 10	Healthy
ENSG00000279249	ENSG00000279249	novel transcript, antisense to CBLN1	Healthy
ENSG00000281404	LINC01176	long intergenic non-protein coding RNA 1176	Healthy
ENSG00000282381	ENSG00000282381	novel transcript	Healthy
ENSG00000282390	ENSG00000282390	novel transcript, sense intronic to ADARB2	Healthy
ENSG00000284070	ENSG00000284070	novel transcript	Healthy
ENSG00000284369	COG5	component of oligomeric golgi complex 5	Healthy
ENSG00000285873	ENSG00000285873	novel transcript	Healthy
ENSG00000288869	SMANTIS	SMARCA4 interacting SWI/SNF chromatin remodeling complex scaffold lncRNA	Healthy
ENSG00000289019	ENSG00000289019	novel transcript	Healthy
ENSG00000289192	ENSG00000289192	novel transcript, sense intronic to OLFM3	Healthy
ENSG00000289504	ENSG00000289504	novel transcript	Healthy
ENSG00000289831	ENSG00000289831	novel transcript	Healthy
ENSG00000290041	ENSG00000290041	novel transcript	Healthy
ENSG00000290931	ENSG00000290931	novel transcript	Healthy
ENSG00000291081	ENSG00000291081	novel transcript	Healthy
ENSG00000291301	ENSG00000291301	novel transcript	Healthy
ENSG00000292228	ENSG00000292228	Novel gene similar to neuroblastoma breakpoint family, member 1 (NBPF1)	Healthy
ENSG00000293309	PAFAH1B2P2	PAFAH1B2 pseudogene 2	Healthy
ENSG00000293448	ENSG00000293448	novel transcript	Healthy
ENSG00000293511	LRRC77P	leucine rich repeat containing 77, pseudogene	Healthy
ENSG00000294211	ENSG00000294211	novel transcript	Healthy
ENSG00000296522	ENSG00000296522	novel transcript	Healthy
ENSG00000297676	ENSG00000297676	novel transcript	Healthy
ENSG00000297726	ENSG00000297726	novel transcript, sense intronic to PUDP	Healthy
ENSG00000298196	ENSG00000298196	novel transcript, antisense to RASAL2	Healthy
ENSG00000298915	ENSG00000298915	novel transcript, antisense to SPACA6	Healthy
ENSG00000300012	ENSG00000300012	novel transcript, antisense to EBF3	Healthy
ENSG00000300083	ENSG00000300083	novel transcript, antisense to AARD	Healthy
ENSG00000300470	ENSG00000300470	novel transcript, antisense to AHDC1	Healthy
ENSG00000301982	ENSG00000301982	novel transcript, antisense to APCDD1	Healthy
ENSG00000303266	ENSG00000303266	novel transcript, sense overlapping BHLHE23	Healthy
ENSG00000307028	ENSG00000307028	novel transcript, antisense to EFCC1	Healthy
ENSG00000307307	ENSG00000307307	novel transcript, antisense to SRRM1	Healthy
ENSG00000307822	ENSG00000307822	novel transcript, sense intronic to EFCC1	Healthy
ENSG00000308602	ENSG00000308602	novel transcript	Healthy
ENSG00000308814	ENSG00000308814	novel transcript, sense overlapping RP11-559E14.1	Healthy
ENSG00000308894	ENSG00000308894	novel transcript	Healthy
ENSG00000002587	HS3ST1	heparan sulfate-glucosamine 3-sulfotransferase 1	LRRK2_UP
ENSG00000002746	HECW1	HECT, C2 and WW domain containing E3 ubiquitin protein ligase 1	LRRK2_UP
ENSG00000006432	MAP3K9	mitogen-activated protein kinase kinase kinase 9	LRRK2_UP
ENSG00000009694	TENM1	teneurin transmembrane protein 1	LRRK2_UP
ENSG00000013293	SLC7A14	solute carrier family 7 member 14	LRRK2_UP
ENSG00000015520	NPC1L1	NPC1 like intracellular cholesterol transporter 1	LRRK2_UP
ENSG00000050030	NEXMIF	neurite extension and migration factor	LRRK2_UP
ENSG00000053254	FOXN3	forkhead box N3	LRRK2_UP
ENSG00000055732	MCOLN3	mucolipin TRP cation channel 3	LRRK2_UP
ENSG00000055813	CCDC85A	coiled-coil domain containing 85A	LRRK2_UP
ENSG00000058866	DGKG	diacylglycerol kinase gamma	LRRK2_UP
ENSG00000059728	MXD1	MAX dimerization protein 1	LRRK2_UP
ENSG00000064042	LIMCH1	LIM and calponin homology domains 1	LRRK2_UP
ENSG00000067798	NAV3	neuron navigator 3	LRRK2_UP
ENSG00000067842	ATP2B3	ATPase plasma membrane Ca2+ transporting 3	LRRK2_UP
ENSG00000070495	JMJD6	jumonji domain containing 6, arginine demethylase and lysine hydroxylase	LRRK2_UP
ENSG00000072315	TRPC5	transient receptor potential cation channel subfamily C member 5	LRRK2_UP
ENSG00000073910	FRY	FRY microtubule binding protein	LRRK2_UP
ENSG00000074211	PPP2R2C	protein phosphatase 2 regulatory subunit Bgamma	LRRK2_UP
ENSG00000075426	FOSL2	FOS like 2, AP-1 transcription factor subunit	LRRK2_UP
ENSG00000076356	PLXNA2	plexin A2	LRRK2_UP
ENSG00000076706	MCAM	melanoma cell adhesion molecule	LRRK2_UP
ENSG00000078081	LAMP3	lysosomal associated membrane protein 3	LRRK2_UP
ENSG00000078725	BRINP1	BMP/retinoic acid inducible neural specific 1	LRRK2_UP
ENSG00000078804	TP53INP2	tumor protein p53 inducible nuclear protein 2	LRRK2_UP
ENSG00000079841	RIMS1	regulating synaptic membrane exocytosis 1	LRRK2_UP
ENSG00000081148	IMPG2	interphotoreceptor matrix proteoglycan 2	LRRK2_UP
ENSG00000081181	ARG2	arginase 2	LRRK2_UP
ENSG00000086619	ERO1B	endoplasmic reticulum oxidoreductase 1 beta	LRRK2_UP
ENSG00000087095	NLK	nemo like kinase	LRRK2_UP
ENSG00000088808	PPP1R13B	protein phosphatase 1 regulatory subunit 13B	LRRK2_UP
ENSG00000088881	EBF4	EBF family member 4	LRRK2_UP
ENSG00000089163	SIRT4	sirtuin 4	LRRK2_UP
ENSG00000089250	NOS1	nitric oxide synthase 1	LRRK2_UP
ENSG00000091428	RAPGEF4	Rap guanine nucleotide exchange factor 4	LRRK2_UP
ENSG00000091879	ANGPT2	angiopoietin 2	LRRK2_UP
ENSG00000100234	TIMP3	TIMP metallopeptidase inhibitor 3	LRRK2_UP
ENSG00000101188	NTSR1	neurotensin receptor 1	LRRK2_UP
ENSG00000101298	SNPH	syntaphilin	LRRK2_UP
ENSG00000101638	ST8SIA5	ST8 alpha-N-acetyl-neuraminide alpha-2,8-sialyltransferase 5	LRRK2_UP
ENSG00000101958	GLRA2	glycine receptor alpha 2	LRRK2_UP
ENSG00000102445	RUBCNL	rubicon like autophagy enhancer	LRRK2_UP
ENSG00000103257	SLC7A5	solute carrier family 7 member 5	LRRK2_UP
ENSG00000104140	RHOV	ras homolog family member V	LRRK2_UP
ENSG00000104369	JPH1	junctophilin 1	LRRK2_UP
ENSG00000105219	CCNP	cyclin P	LRRK2_UP
ENSG00000105499	PLA2G4C	phospholipase A2 group IVC	LRRK2_UP
ENSG00000105711	SCN1B	sodium voltage-gated channel beta subunit 1	LRRK2_UP
ENSG00000105784	RUNDC3B	RUN domain containing 3B	LRRK2_UP
ENSG00000105825	TFPI2	tissue factor pathway inhibitor 2	LRRK2_UP
ENSG00000106327	TFR2	transferrin receptor 2	LRRK2_UP
ENSG00000106688	SLC1A1	solute carrier family 1 member 1	LRRK2_UP
ENSG00000107105	ELAVL2	ELAV like RNA binding protein 2	LRRK2_UP
ENSG00000107242	PIP5K1B	phosphatidylinositol-4-phosphate 5-kinase type 1 beta	LRRK2_UP
ENSG00000107282	APBA1	amyloid beta precursor protein binding family A member 1	LRRK2_UP
ENSG00000107864	CPEB3	cytoplasmic polyadenylation element binding protein 3	LRRK2_UP
ENSG00000108932	SLC16A6	solute carrier family 16 member 6	LRRK2_UP
ENSG00000109163	GNRHR	gonadotropin releasing hormone receptor	LRRK2_UP
ENSG00000109452	INPP4B	inositol polyphosphate-4-phosphatase type II B	LRRK2_UP
ENSG00000109758	HGFAC	HGF activator	LRRK2_UP
ENSG00000109832	DDX25	DEAD-box helicase 25	LRRK2_UP
ENSG00000110876	SELPLG	selectin P ligand	LRRK2_UP
ENSG00000111262	KCNA1	potassium voltage-gated channel subfamily A member 1	LRRK2_UP
ENSG00000111490	TBC1D30	TBC1 domain family member 30	LRRK2_UP
ENSG00000112182	BACH2	BTB domain and CNC homolog 2	LRRK2_UP
ENSG00000113070	HBEGF	heparin binding EGF like growth factor	LRRK2_UP
ENSG00000113494	PRLR	prolactin receptor	LRRK2_UP
ENSG00000113532	ST8SIA4	ST8 alpha-N-acetyl-neuraminide alpha-2,8-sialyltransferase 4	LRRK2_UP
ENSG00000115194	SLC30A3	solute carrier family 30 member 3	LRRK2_UP
ENSG00000115252	PDE1A	phosphodiesterase 1A	LRRK2_UP
ENSG00000115616	SLC9A2	solute carrier family 9 member A2	LRRK2_UP
ENSG00000116183	PAPPA2	pappalysin 2	LRRK2_UP
ENSG00000117407	ARTN	artemin	LRRK2_UP
ENSG00000118263	KLF7	KLF transcription factor 7	LRRK2_UP
ENSG00000118432	CNR1	cannabinoid receptor 1	LRRK2_UP
ENSG00000118473	SGIP1	SH3GL interacting endocytic adaptor 1	LRRK2_UP
ENSG00000118514	ALDH8A1	aldehyde dehydrogenase 8 family member A1	LRRK2_UP
ENSG00000118515	SGK1	serum/glucocorticoid regulated kinase 1	LRRK2_UP
ENSG00000119508	NR4A3	nuclear receptor subfamily 4 group A member 3	LRRK2_UP
ENSG00000119715	ESRRB	estrogen related receptor beta	LRRK2_UP
ENSG00000119771	KLHL29	kelch like family member 29	LRRK2_UP
ENSG00000119866	BCL11A	BCL11 transcription factor A	LRRK2_UP
ENSG00000119973	PRLHR	prolactin releasing hormone receptor	LRRK2_UP
ENSG00000120616	EPC1	enhancer of polycomb homolog 1	LRRK2_UP
ENSG00000120694	HSPH1	heat shock protein family H (Hsp110) member 1	LRRK2_UP
ENSG00000121871	SLITRK3	SLIT and NTRK like family member 3	LRRK2_UP
ENSG00000121904	CSMD2	CUB and Sushi multiple domains 2	LRRK2_UP
ENSG00000122584	NXPH1	neurexophilin 1	LRRK2_UP
ENSG00000123901	GPR83	G protein-coupled receptor 83	LRRK2_UP
ENSG00000124406	ATP8A1	ATPase phospholipid transporting 8A1	LRRK2_UP
ENSG00000124766	SOX4	SRY-box transcription factor 4	LRRK2_UP
ENSG00000124788	ATXN1	ataxin 1	LRRK2_UP
ENSG00000125505	MBOAT7	membrane bound O-acyltransferase domain containing 7	LRRK2_UP
ENSG00000125966	MMP24	matrix metallopeptidase 24	LRRK2_UP
ENSG00000126231	PROZ	protein Z, vitamin K dependent plasma glycoprotein	LRRK2_UP
ENSG00000127022	CANX	calnexin	LRRK2_UP
ENSG00000127124	HIVEP3	HIVEP zinc finger 3	LRRK2_UP
ENSG00000127993	RBM48	RNA binding motif protein 48	LRRK2_UP
ENSG00000128564	VGF	VGF nerve growth factor inducible	LRRK2_UP
ENSG00000128917	DLL4	delta like canonical Notch ligand 4	LRRK2_UP
ENSG00000128965	CHAC1	ChaC glutathione specific gamma-glutamylcyclotransferase 1	LRRK2_UP
ENSG00000129437	KLK14	kallikrein related peptidase 14	LRRK2_UP
ENSG00000129646	QRICH2	glutamine rich 2	LRRK2_UP
ENSG00000129990	SYT5	synaptotagmin 5	LRRK2_UP
ENSG00000130037	KCNA5	potassium voltage-gated channel subfamily A member 5	LRRK2_UP
ENSG00000130997	POLN	DNA polymerase nu	LRRK2_UP
ENSG00000131142	CCL25	C-C motif chemokine ligand 25	LRRK2_UP
ENSG00000131379	C3orf20	chromosome 3 open reading frame 20	LRRK2_UP
ENSG00000131831	RAI2	retinoic acid induced 2	LRRK2_UP
ENSG00000132002	DNAJB1	DnaJ heat shock protein family (Hsp40) member B1	LRRK2_UP
ENSG00000132010	ZNF20	zinc finger protein 20	LRRK2_UP
ENSG00000132639	SNAP25	synaptosome associated protein 25	LRRK2_UP
ENSG00000132801	ZSWIM3	zinc finger SWIM-type containing 3	LRRK2_UP
ENSG00000133878	DUSP26	dual specificity phosphatase 26	LRRK2_UP
ENSG00000134115	CNTN6	contactin 6	LRRK2_UP
ENSG00000134954	ETS1	ETS proto-oncogene 1, transcription factor	LRRK2_UP
ENSG00000134962	KLB	klotho beta	LRRK2_UP
ENSG00000135116	HRK	harakiri, BCL2 interacting protein	LRRK2_UP
ENSG00000135127	BICDL1	BICD family like cargo adaptor 1	LRRK2_UP
ENSG00000135248	GARIN1B	golgi associated RAB2 interactor 1B	LRRK2_UP
ENSG00000135312	HTR1B	5-hydroxytryptamine receptor 1B	LRRK2_UP
ENSG00000135750	KCNK1	potassium two pore domain channel subfamily K member 1	LRRK2_UP
ENSG00000136114	THSD1	thrombospondin type 1 domain containing 1	LRRK2_UP
ENSG00000136158	SPRY2	sprouty RTK signaling antagonist 2	LRRK2_UP
ENSG00000136881	BAAT	bile acid-CoA:amino acid N-acyltransferase	LRRK2_UP
ENSG00000136999	CCN3	cellular communication network factor 3	LRRK2_UP
ENSG00000137204	SLC22A7	solute carrier family 22 member 7	LRRK2_UP
ENSG00000137460	FHDC1	FH2 domain containing 1	LRRK2_UP
ENSG00000138379	MSTN	myostatin	LRRK2_UP
ENSG00000138604	GLCE	glucuronic acid epimerase	LRRK2_UP
ENSG00000138615	CILP	cartilage intermediate layer protein	LRRK2_UP
ENSG00000138650	PCDH10	protocadherin 10	LRRK2_UP
ENSG00000138964	PARVG	parvin gamma	LRRK2_UP
ENSG00000139220	PPFIA2	PTPRF interacting protein alpha 2	LRRK2_UP
ENSG00000139438	FAM222A	family with sequence similarity 222 member A	LRRK2_UP
ENSG00000139767	SRRM4	serine/arginine repetitive matrix 4	LRRK2_UP
ENSG00000139915	MDGA2	MAM domain containing glycosylphosphatidylinositol anchor 2	LRRK2_UP
ENSG00000139973	SYT16	synaptotagmin 16	LRRK2_UP
ENSG00000141965	FEM1A	fem-1 homolog A	LRRK2_UP
ENSG00000142675	CNKSR1	connector enhancer of kinase suppressor of Ras 1	LRRK2_UP
ENSG00000143127	ITGA10	integrin subunit alpha 10	LRRK2_UP
ENSG00000143473	KCNH1	potassium voltage-gated channel subfamily H member 1	LRRK2_UP
ENSG00000143494	VASH2	vasohibin 2	LRRK2_UP
ENSG00000143502	SUSD4	sushi domain containing 4	LRRK2_UP
ENSG00000143552	NUP210L	nucleoporin 210 like	LRRK2_UP
ENSG00000143702	CEP170	centrosomal protein 170	LRRK2_UP
ENSG00000144229	THSD7B	thrombospondin type 1 domain containing 7B	LRRK2_UP
ENSG00000144893	MED12L	mediator complex subunit 12L	LRRK2_UP
ENSG00000145002	FAM86B2	family with sequence similarity 86 member B2	LRRK2_UP
ENSG00000145242	EPHA5	EPH receptor A5	LRRK2_UP
ENSG00000145708	CRHBP	corticotropin releasing hormone binding protein	LRRK2_UP
ENSG00000145990	GFOD1	Gfo/Idh/MocA-like oxidoreductase domain containing 1	LRRK2_UP
ENSG00000147036	LANCL3	LanC like family member 3	LRRK2_UP
ENSG00000147174	GCNA	germ cell nuclear acidic peptidase	LRRK2_UP
ENSG00000147485	PXDNL	peroxidasin like	LRRK2_UP
ENSG00000148488	ST8SIA6	ST8 alpha-N-acetyl-neuraminide alpha-2,8-sialyltransferase 6	LRRK2_UP
ENSG00000149575	SCN2B	sodium voltage-gated channel beta subunit 2	LRRK2_UP
ENSG00000149972	CNTN5	contactin 5	LRRK2_UP
ENSG00000150394	CDH8	cadherin 8	LRRK2_UP
ENSG00000151012	SLC7A11	solute carrier family 7 member 11	LRRK2_UP
ENSG00000151917	BEND6	BEN domain containing 6	LRRK2_UP
ENSG00000152315	KCNK13	potassium two pore domain channel subfamily K member 13	LRRK2_UP
ENSG00000152578	GRIA4	glutamate ionotropic receptor AMPA type subunit 4	LRRK2_UP
ENSG00000153714	LURAP1L	leucine rich adaptor protein 1 like	LRRK2_UP
ENSG00000154328	NEIL2	nei like DNA glycosylase 2	LRRK2_UP
ENSG00000154654	NCAM2	neural cell adhesion molecule 2	LRRK2_UP
ENSG00000154655	L3MBTL4	L3MBTL histone methyl-lysine binding protein 4	LRRK2_UP
ENSG00000154898	CCDC144CP	coiled-coil domain containing 144C, pseudogene	LRRK2_UP
ENSG00000155749	FLACC1	flagellum associated containing coiled-coil domains 1	LRRK2_UP
ENSG00000155886	SLC24A2	solute carrier family 24 member 2	LRRK2_UP
ENSG00000155962	CLIC2	chloride intracellular channel 2	LRRK2_UP
ENSG00000156097	GPR61	G protein-coupled receptor 61	LRRK2_UP
ENSG00000156475	PPP2R2B	protein phosphatase 2 regulatory subunit Bbeta	LRRK2_UP
ENSG00000156486	KCNS2	potassium voltage-gated channel modifier subfamily S member 2	LRRK2_UP
ENSG00000156564	LRFN2	leucine rich repeat and fibronectin type III domain containing 2	LRRK2_UP
ENSG00000157064	NMNAT2	nicotinamide nucleotide adenylyltransferase 2	LRRK2_UP
ENSG00000157103	SLC6A1	solute carrier family 6 member 1	LRRK2_UP
ENSG00000157152	SYN2	synapsin II	LRRK2_UP
ENSG00000157306	ZFHX2-AS1	ZFHX2 antisense RNA 1	LRRK2_UP
ENSG00000157445	CACNA2D3	calcium voltage-gated channel auxiliary subunit alpha2delta 3	LRRK2_UP
ENSG00000157542	KCNJ6	potassium inwardly rectifying channel subfamily J member 6	LRRK2_UP
ENSG00000158050	DUSP2	dual specificity phosphatase 2	LRRK2_UP
ENSG00000158089	GALNT14	polypeptide N-acetylgalactosaminyltransferase 14	LRRK2_UP
ENSG00000158292	GPR153	G protein-coupled receptor 153	LRRK2_UP
ENSG00000158683	PKD1L1	polycystin 1 like 1, transient receptor potential channel interacting	LRRK2_UP
ENSG00000159200	RCAN1	regulator of calcineurin 1	LRRK2_UP
ENSG00000159248	GJD2	gap junction protein delta 2	LRRK2_UP
ENSG00000160460	SPTBN4	spectrin beta, non-erythrocytic 4	LRRK2_UP
ENSG00000160716	CHRNB2	cholinergic receptor nicotinic beta 2 subunit	LRRK2_UP
ENSG00000161643	SIGLEC16	sialic acid binding Ig like lectin 16	LRRK2_UP
ENSG00000161912	ADCY10P1	ADCY10 pseudogene 1	LRRK2_UP
ENSG00000162981	LRATD1	LRAT domain containing 1	LRRK2_UP
ENSG00000163032	VSNL1	visinin like 1	LRRK2_UP
ENSG00000163171	CDC42EP3	CDC42 effector protein 3	LRRK2_UP
ENSG00000163376	KBTBD8	kelch repeat and BTB domain containing 8	LRRK2_UP
ENSG00000163485	ADORA1	adenosine A1 receptor	LRRK2_UP
ENSG00000163673	DCLK3	doublecortin like kinase 3	LRRK2_UP
ENSG00000163788	SNRK	SNF related kinase	LRRK2_UP
ENSG00000164116	GUCY1A1	guanylate cyclase 1 soluble subunit alpha 1	LRRK2_UP
ENSG00000164128	NPY1R	neuropeptide Y receptor Y1	LRRK2_UP
ENSG00000164220	F2RL2	coagulation factor II thrombin receptor like 2	LRRK2_UP
ENSG00000164741	DLC1	DLC1 Rho GTPase activating protein	LRRK2_UP
ENSG00000164796	CSMD3	CUB and Sushi multiple domains 3	LRRK2_UP
ENSG00000164841	TMEM74	transmembrane protein 74	LRRK2_UP
ENSG00000165030	NFIL3	nuclear factor, interleukin 3 regulated	LRRK2_UP
ENSG00000165197	VEGFD	vascular endothelial growth factor D	LRRK2_UP
ENSG00000165312	OTUD1	OTU deubiquitinase 1	LRRK2_UP
ENSG00000165379	LRFN5	leucine rich repeat and fibronectin type III domain containing 5	LRRK2_UP
ENSG00000165521	EML5	EMAP like 5	LRRK2_UP
ENSG00000165617	DACT1	dishevelled binding antagonist of beta catenin 1	LRRK2_UP
ENSG00000166126	AMN	amnion associated transmembrane protein	LRRK2_UP
ENSG00000166501	PRKCB	protein kinase C beta	LRRK2_UP
ENSG00000166603	MC4R	melanocortin 4 receptor	LRRK2_UP
ENSG00000166862	CACNG2	calcium voltage-gated channel auxiliary subunit gamma 2	LRRK2_UP
ENSG00000167483	NIBAN3	niban apoptosis regulator 3	LRRK2_UP
ENSG00000167703	SLC43A2	solute carrier family 43 member 2	LRRK2_UP
ENSG00000167895	TMC8	transmembrane channel like 8	LRRK2_UP
ENSG00000167968	DNASE1L2	deoxyribonuclease 1 like 2	LRRK2_UP
ENSG00000168263	KCNV2	potassium voltage-gated channel modifier subfamily V member 2	LRRK2_UP
ENSG00000168826	ZBTB49	zinc finger and BTB domain containing 49	LRRK2_UP
ENSG00000168830	HTR1E	5-hydroxytryptamine receptor 1E	LRRK2_UP
ENSG00000168875	SOX14	SRY-box transcription factor 14	LRRK2_UP
ENSG00000168917	SLC35G2	solute carrier family 35 member G2	LRRK2_UP
ENSG00000168959	GRM5	glutamate metabotropic receptor 5	LRRK2_UP
ENSG00000169155	ZBTB43	zinc finger and BTB domain containing 43	LRRK2_UP
ENSG00000169252	ADRB2	adrenoceptor beta 2	LRRK2_UP
ENSG00000169330	MINAR1	membrane integral NOTCH2 associated receptor 1	LRRK2_UP
ENSG00000169427	KCNK9	potassium two pore domain channel subfamily K member 9	LRRK2_UP
ENSG00000170100	ZNF778	zinc finger protein 778	LRRK2_UP
ENSG00000170122	FOXD4	forkhead box D4	LRRK2_UP
ENSG00000170345	FOS	Fos proto-oncogene, AP-1 transcription factor subunit	LRRK2_UP
ENSG00000170385	SLC30A1	solute carrier family 30 member 1	LRRK2_UP
ENSG00000170396	ZNF804A	zinc finger protein 804A	LRRK2_UP
ENSG00000170458	CD14	CD14 molecule	LRRK2_UP
ENSG00000170873	MTSS1	MTSS I-BAR domain containing 1	LRRK2_UP
ENSG00000171462	DLK2	delta like non-canonical Notch ligand 2	LRRK2_UP
ENSG00000171617	ENC1	ectodermal-neural cortex 1	LRRK2_UP
ENSG00000171723	GPHN	gephyrin	LRRK2_UP
ENSG00000171827	ZNF570	zinc finger protein 570	LRRK2_UP
ENSG00000172216	CEBPB	CCAAT enhancer binding protein beta	LRRK2_UP
ENSG00000173110	HSPA6	heat shock protein family A (Hsp70) member 6	LRRK2_UP
ENSG00000173261	PLAC8L1	PLAC8 like 1	LRRK2_UP
ENSG00000173276	ZBTB21	zinc finger and BTB domain containing 21	LRRK2_UP
ENSG00000173825	TIGD3	tigger transposable element derived 3	LRRK2_UP
ENSG00000174145	NWD2	NACHT and WD repeat domain containing 2	LRRK2_UP
ENSG00000174469	CNTNAP2	contactin associated protein 2	LRRK2_UP
ENSG00000174564	IL20RB	interleukin 20 receptor subunit beta	LRRK2_UP
ENSG00000174576	NPAS4	neuronal PAS domain protein 4	LRRK2_UP
ENSG00000174948	GPR149	G protein-coupled receptor 149	LRRK2_UP
ENSG00000175003	SLC22A1	solute carrier family 22 member 1	LRRK2_UP
ENSG00000175073	VCPIP1	valosin containing protein interacting protein 1	LRRK2_UP
ENSG00000175161	CADM2	cell adhesion molecule 2	LRRK2_UP
ENSG00000175564	UCP3	uncoupling protein 3	LRRK2_UP
ENSG00000175764	TTLL11	tubulin tyrosine ligase like 11	LRRK2_UP
ENSG00000175906	ARL4D	ADP ribosylation factor like GTPase 4D	LRRK2_UP
ENSG00000176170	SPHK1	sphingosine kinase 1	LRRK2_UP
ENSG00000176204	LRRTM4	leucine rich repeat transmembrane neuronal 4	LRRK2_UP
ENSG00000176349	ENSG00000176349	novel transcript, antisense to MAD1L1	LRRK2_UP
ENSG00000176641	RNF152	ring finger protein 152	LRRK2_UP
ENSG00000176749	CDK5R1	cyclin dependent kinase 5 regulatory subunit 1	LRRK2_UP
ENSG00000176927	EFCAB5	EF-hand calcium binding domain 5	LRRK2_UP
ENSG00000177181	RIMKLA	ribosomal modification protein rimK like family member A	LRRK2_UP
ENSG00000177182	CLVS1	clavesin 1	LRRK2_UP
ENSG00000177272	KCNA3	potassium voltage-gated channel subfamily A member 3	LRRK2_UP
ENSG00000177606	JUN	Jun proto-oncogene, AP-1 transcription factor subunit	LRRK2_UP
ENSG00000178199	ZC3H12D	zinc finger CCCH-type containing 12D	LRRK2_UP
ENSG00000178217	SH2D4B	SH2 domain containing 4B	LRRK2_UP
ENSG00000178235	SLITRK1	SLIT and NTRK like family member 1	LRRK2_UP
ENSG00000178665	ZNF713	zinc finger protein 713	LRRK2_UP
ENSG00000178695	KCTD12	potassium channel tetramerization domain containing 12	LRRK2_UP
ENSG00000180113	TDRD6	tudor domain containing 6	LRRK2_UP
ENSG00000180316	PNPLA1	patatin like phospholipase domain containing 1	LRRK2_UP
ENSG00000180777	ANKRD30B	ankyrin repeat domain 30B	LRRK2_UP
ENSG00000181019	NQO1	NAD(P)H quinone dehydrogenase 1	LRRK2_UP
ENSG00000181072	CHRM2	cholinergic receptor muscarinic 2	LRRK2_UP
ENSG00000181215	C4orf50	chromosome 4 open reading frame 50	LRRK2_UP
ENSG00000181467	RAP2B	RAP2B, member of RAS oncogene family	LRRK2_UP
ENSG00000182253	SYNM	synemin	LRRK2_UP
ENSG00000182263	FIGN	fidgetin, microtubule severing factor	LRRK2_UP
ENSG00000182674	KCNB2	potassium voltage-gated channel subfamily B member 2	LRRK2_UP
ENSG00000182771	GRID1	glutamate ionotropic receptor delta type subunit 1	LRRK2_UP
ENSG00000182901	RGS7	regulator of G protein signaling 7	LRRK2_UP
ENSG00000183134	PTGDR2	prostaglandin D2 receptor 2	LRRK2_UP
ENSG00000183166	CALN1	calneuron 1	LRRK2_UP
ENSG00000183281	PLGLB1	plasminogen like B1	LRRK2_UP
ENSG00000183423	LRIT3	leucine rich repeat, Ig-like and transmembrane domains 3	LRRK2_UP
ENSG00000183496	MEX3B	mex-3 RNA binding family member B	LRRK2_UP
ENSG00000183654	MARCHF11	membrane associated ring-CH-type finger 11	LRRK2_UP
ENSG00000183715	OPCML	opioid binding protein/cell adhesion molecule like	LRRK2_UP
ENSG00000183783	KCTD8	potassium channel tetramerization domain containing 8	LRRK2_UP
ENSG00000183785	TUBA8	tubulin alpha 8	LRRK2_UP
ENSG00000184271	POU6F1	POU class 6 homeobox 1	LRRK2_UP
ENSG00000184492	FOXD4L1	forkhead box D4 like 1	LRRK2_UP
ENSG00000184599	TAFA3	TAFA chemokine like family member 3	LRRK2_UP
ENSG00000184845	DRD1	dopamine receptor D1	LRRK2_UP
ENSG00000185052	SLC24A3	solute carrier family 24 member 3	LRRK2_UP
ENSG00000185433	LINC00158	long intergenic non-protein coding RNA 158	LRRK2_UP
ENSG00000185436	IFNLR1	interferon lambda receptor 1	LRRK2_UP
ENSG00000185838	GNB1L	G protein subunit beta 1 like	LRRK2_UP
ENSG00000185942	NKAIN3	sodium/potassium transporting ATPase interacting 3	LRRK2_UP
ENSG00000185985	SLITRK2	SLIT and NTRK like family member 2	LRRK2_UP
ENSG00000186130	ZBTB6	zinc finger and BTB domain containing 6	LRRK2_UP
ENSG00000186472	PCLO	piccolo presynaptic cytomatrix protein	LRRK2_UP
ENSG00000187135	VSTM2B	V-set and transmembrane domain containing 2B	LRRK2_UP
ENSG00000187193	MT1X	metallothionein 1X	LRRK2_UP
ENSG00000187672	ERC2	ELKS/RAB6-interacting/CAST family member 2	LRRK2_UP
ENSG00000187678	SPRY4	sprouty RTK signaling antagonist 4	LRRK2_UP
ENSG00000187944	C2orf66	chromosome 2 open reading frame 66	LRRK2_UP
ENSG00000187955	COL14A1	collagen type XIV alpha 1 chain	LRRK2_UP
ENSG00000188033	ZNF490	zinc finger protein 490	LRRK2_UP
ENSG00000188171	ZNF626	zinc finger protein 626	LRRK2_UP
ENSG00000188215	DCUN1D3	defective in cullin neddylation 1 domain containing 3	LRRK2_UP
ENSG00000188549	CCDC9B	coiled-coil domain containing 9B	LRRK2_UP
ENSG00000188580	NKAIN2	sodium/potassium transporting ATPase interacting 2	LRRK2_UP
ENSG00000188582	PAQR9	progestin and adipoQ receptor family member 9	LRRK2_UP
ENSG00000188761	BCL2L15	BCL2 like 15	LRRK2_UP
ENSG00000188766	SPRED3	sprouty related EVH1 domain containing 3	LRRK2_UP
ENSG00000188803	SHISA6	shisa family member 6	LRRK2_UP
ENSG00000188818	ZDHHC11	zinc finger DHHC-type containing 11	LRRK2_UP
ENSG00000189195	BTBD8	BTB domain containing 8	LRRK2_UP
ENSG00000196277	GRM7	glutamate metabotropic receptor 7	LRRK2_UP
ENSG00000196639	HRH1	histamine receptor H1	LRRK2_UP
ENSG00000197385	ZNF860	zinc finger protein 860	LRRK2_UP
ENSG00000197647	ZNF433	zinc finger protein 433	LRRK2_UP
ENSG00000197959	DNM3	dynamin 3	LRRK2_UP
ENSG00000198431	TXNRD1	thioredoxin reductase 1	LRRK2_UP
ENSG00000198440	ZNF583	zinc finger protein 583	LRRK2_UP
ENSG00000198576	ARC	activity regulated cytoskeleton associated protein	LRRK2_UP
ENSG00000198835	GJC2	gap junction protein gamma 2	LRRK2_UP
ENSG00000198857	HSD3BP5	hydroxy-delta-5-steroid dehydrogenase, 3 beta, pseudogene 5	LRRK2_UP
ENSG00000198915	RASGEF1A	RasGEF domain family member 1A	LRRK2_UP
ENSG00000198944	SOWAHA	sosondowah ankyrin repeat domain family member A	LRRK2_UP
ENSG00000198963	RORB	RAR related orphan receptor B	LRRK2_UP
ENSG00000203877	RIPPLY2	ripply transcriptional repressor 2	LRRK2_UP
ENSG00000205085	GARIN1A	golgi associated RAB2 interactor 1A	LRRK2_UP
ENSG00000206052	DOK6	docking protein 6	LRRK2_UP
ENSG00000212866	HSPA1B	heat shock protein family A (Hsp70) member 1B	LRRK2_UP
ENSG00000213221	DNLZ	DNL-type zinc finger	LRRK2_UP
ENSG00000213411	RBM22P2	RNA binding motif protein 22 pseudogene 2	LRRK2_UP
ENSG00000213424	KRT222	keratin 222	LRRK2_UP
ENSG00000213949	ITGA1	integrin subunit alpha 1	LRRK2_UP
ENSG00000214900	LINC01588	long intergenic non-protein coding RNA 1588	LRRK2_UP
ENSG00000215475	SIAH3	siah E3 ubiquitin protein ligase family member 3	LRRK2_UP
ENSG00000217648	PARLP2	PARL pseudogene 2	LRRK2_UP
ENSG00000217702	ENSG00000217702	novel transcript, antisense to BOLA3	LRRK2_UP
ENSG00000220201	ZGLP1	zinc finger GATA like protein 1	LRRK2_UP
ENSG00000221986	MYBPHL	myosin binding protein H like	LRRK2_UP
ENSG00000221994	ZNF630	zinc finger protein 630	LRRK2_UP
ENSG00000223547	ZNF844	zinc finger protein 844	LRRK2_UP
ENSG00000224501	HSPA1B	heat shock protein family A (Hsp70) member 1B	LRRK2_UP
ENSG00000225465	RFPL1S	RFPL1 antisense RNA 1	LRRK2_UP
ENSG00000226049	TLK2P1	tousled like kinase 2 pseudogene 1	LRRK2_UP
ENSG00000226070	LINC00951	long intergenic non-protein coding RNA 951	LRRK2_UP
ENSG00000227473	TSSK5P	testis specific serine kinase 5, pseudogene	LRRK2_UP
ENSG00000227740	LINC02803	long intergenic non-protein coding RNA 2803	LRRK2_UP
ENSG00000227906	SNAP25-AS1	SNAP25 antisense RNA 1	LRRK2_UP
ENSG00000228238	ENSG00000228238	zinc-finger protein pseudogene	LRRK2_UP
ENSG00000228653	HNRNPCP7	heterogeneous nuclear ribonucleoprotein C pseudogene 7	LRRK2_UP
ENSG00000229931	ATXN1-AS1	ATXN1 antisense RNA 1	LRRK2_UP
ENSG00000230314	ELOVL2-AS1	ELOVL2 antisense RNA 1	LRRK2_UP
ENSG00000230537	LINC02937	long intergenic non-protein coding RNA 2937	LRRK2_UP
ENSG00000231466	PHF10P2	PHF10 pseudogene 2	LRRK2_UP
ENSG00000232040	SCAND3	SCAN domain containing 3	LRRK2_UP
ENSG00000232287	SLC6A1-AS1	SLC6A1 antisense RNA 1	LRRK2_UP
ENSG00000232489	MFAP1P1	microfibril associated protein 1 pseudogene 1	LRRK2_UP
ENSG00000232623	MRAP-AS1	MRAP antisense RNA 1	LRRK2_UP
ENSG00000232804	HSPA1B	heat shock protein family A (Hsp70) member 1B	LRRK2_UP
ENSG00000233067	PTCHD1-AS	PTCHD1 antisense RNA (head to head)	LRRK2_UP
ENSG00000233191	ENSG00000233191	novel transcript	LRRK2_UP
ENSG00000233251	ENSG00000233251	novel transcript, antisense to CCDC85A	LRRK2_UP
ENSG00000233559	LINC00513	long intergenic non-protein coding RNA 513	LRRK2_UP
ENSG00000234323	LINC01505	long intergenic non-protein coding RNA 1505	LRRK2_UP
ENSG00000234350	ERICH2-DT	ERICH2 divergent transcript	LRRK2_UP
ENSG00000234423	LINC01250	long intergenic non-protein coding RNA 1250	LRRK2_UP
ENSG00000234651	BAG6	BAG cochaperone 6	LRRK2_UP
ENSG00000234969	AARSD1P1	AARSD1 pseudogene 1	LRRK2_UP
ENSG00000235272	RAMACL	RNA guanine-7 methyltransferase activating subunit like	LRRK2_UP
ENSG00000235979	ENSG00000235979	novel transcript	LRRK2_UP
ENSG00000235989	MORC2-AS1	MORC2 antisense RNA 1	LRRK2_UP
ENSG00000236404	VLDLR-AS1	VLDLR antisense RNA 1	LRRK2_UP
ENSG00000236710	ENSG00000236710	proteasome (prosome, macropain) subunit, alpha type, 1 (PSMA1) pseudogene	LRRK2_UP
ENSG00000236814	ENSG00000236814	proteasome (prosome, macropain) 26S subunit, ATPase, 6 (PSMC6) pseudogene	LRRK2_UP
ENSG00000237031	ENSG00000237031	novel transcript	LRRK2_UP
ENSG00000237515	SHISA9	shisa family member 9	LRRK2_UP
ENSG00000241563	CORT	cortistatin	LRRK2_UP
ENSG00000243069	ARHGEF26-AS1	ARHGEF26 antisense RNA 1	LRRK2_UP
ENSG00000243709	LEFTY1	left-right determination factor 1	LRRK2_UP
ENSG00000245025	ENSG00000245025	novel transcript, antisense to RHOBTB2	LRRK2_UP
ENSG00000250241	PCDH10-DT	PCDH10 divergent transcript	LRRK2_UP
ENSG00000250510	GPR162	G protein-coupled receptor 162	LRRK2_UP
ENSG00000251015	SLC25A30-AS1	SLC25A30 antisense RNA 1	LRRK2_UP
ENSG00000251161	ENSG00000251161	novel transcript	LRRK2_UP
ENSG00000253305	PCDHGB6	protocadherin gamma subfamily B, 6	LRRK2_UP
ENSG00000254409	ENSG00000254409	novel transcript, sense overlapping C11orf96	LRRK2_UP
ENSG00000254510	ENSG00000254510	novel transcript	LRRK2_UP
ENSG00000254990	ENSG00000254990	novel transcript	LRRK2_UP
ENSG00000255474	GAU1	GALNT8 antisense upstream 1	LRRK2_UP
ENSG00000257591	ZNF625	zinc finger protein 625	LRRK2_UP
ENSG00000258521	ENSG00000258521	novel transcript, antisense to WARS	LRRK2_UP
ENSG00000259868	ENSG00000259868	novel transcript	LRRK2_UP
ENSG00000259881	ENSG00000259881	novel transcript, antisense to CBFA2T3	LRRK2_UP
ENSG00000260230	FRRS1L	ferric chelate reductase 1 like	LRRK2_UP
ENSG00000260400	ENSG00000260400	novel transcript, overlapping to TET1	LRRK2_UP
ENSG00000260918	ENSG00000260918	novel transcript, overlapping GABRB1	LRRK2_UP
ENSG00000260941	LINC00622	long intergenic non-protein coding RNA 622	LRRK2_UP
ENSG00000260949	ENSG00000260949	novel transcript, overlapping to EIF4EBP1	LRRK2_UP
ENSG00000261115	TMEM178B	transmembrane protein 178B	LRRK2_UP
ENSG00000261168	ENSG00000261168	novel transcript, sense overlapping SEMA6C	LRRK2_UP
ENSG00000261617	LINC02177	long intergenic non-protein coding RNA 2177	LRRK2_UP
ENSG00000261786	ENSG00000261786	novel transcript	LRRK2_UP
ENSG00000264772	ENSG00000264772	novel transcript	LRRK2_UP
ENSG00000267274	ENSG00000267274	novel transcript, sense overlapping with ZNF700	LRRK2_UP
ENSG00000267508	ZNF285	zinc finger protein 285	LRRK2_UP
ENSG00000267786	ENSG00000267786	novel transcript	LRRK2_UP
ENSG00000268442	ENSG00000268442	hepatitis A virus cellular receptor 1 (HAVCR1) pseudogene	LRRK2_UP
ENSG00000268707	ENSG00000268707	novel transcript	LRRK2_UP
ENSG00000269235	ZNF350-AS1	ZNF350 antisense RNA 1	LRRK2_UP
ENSG00000269373	ENSG00000269373	novel zinc finger protein pseudogene	LRRK2_UP
ENSG00000269903	ENSG00000269903	novel transcript	LRRK2_UP
ENSG00000270020	ENSG00000270020	novel transcript	LRRK2_UP
ENSG00000270050	ENSG00000270050	novel transcript, antisense to ARMCX5 and GPRASP1	LRRK2_UP
ENSG00000270210	ENSG00000270210	novel transcript	LRRK2_UP
ENSG00000270557	ENSG00000270557	novel transcript	LRRK2_UP
ENSG00000271344	ENSG00000271344	novel transcript	LRRK2_UP
ENSG00000271524	BNIP3P17	BCL2 interacting protein 3 pseudogene 17	LRRK2_UP
ENSG00000271860	ENSG00000271860	novel transcript	LRRK2_UP
ENSG00000272325	NUDT3	nudix hydrolase 3	LRRK2_UP
ENSG00000272582	ENSG00000272582	novel transcript, antisense to C22orf23	LRRK2_UP
ENSG00000272744	ENSG00000272744	novel transcript	LRRK2_UP
ENSG00000272899	SPMIP1	sperm microtubule inner protein 1	LRRK2_UP
ENSG00000273018	FAM106A	family with sequence similarity 106 member A	LRRK2_UP
ENSG00000273079	GRIN2B	glutamate ionotropic receptor NMDA type subunit 2B	LRRK2_UP
ENSG00000274184	ENSG00000274184	novel transcript, antisense to ZSCAN30	LRRK2_UP
ENSG00000274414	ENSG00000274414	novel transcript	LRRK2_UP
ENSG00000275543	MPV17L	MPV17 mitochondrial inner membrane protein like	LRRK2_UP
ENSG00000276302	ENSG00000276302	novel protein	LRRK2_UP
ENSG00000277767	ENSG00000277767	novel transcript	LRRK2_UP
ENSG00000277938	ENSG00000277938	novel transcript	LRRK2_UP
ENSG00000278616	BEND3P3	BEN domain containing 3 pseudogene 3	LRRK2_UP
ENSG00000278727	ENSG00000278727	novel transcript	LRRK2_UP
ENSG00000278737	ENSG00000278737	novel transcript	LRRK2_UP
ENSG00000279207	ENSG00000279207	novel transcript	LRRK2_UP
ENSG00000279667	ENSG00000279667	TEC	LRRK2_UP
ENSG00000280047	ENSG00000280047	TEC	LRRK2_UP
ENSG00000280053	ENSG00000280053	TEC	LRRK2_UP
ENSG00000280294	ENSG00000280294	TEC	LRRK2_UP
ENSG00000280641	CDH4	cadherin 4	LRRK2_UP
ENSG00000281491	DNAJB5-DT	DNAJB5 divergent transcript	LRRK2_UP
ENSG00000282164	PEG13	paternally expressed 13	LRRK2_UP
ENSG00000282522	PKD1P1	polycystin 1, transient receptor potential channel interacting pseudogene 1	LRRK2_UP
ENSG00000283051	LINC01668	long intergenic non-protein coding RNA 1668	LRRK2_UP
ENSG00000283982	ENSG00000283982	novel transcript	LRRK2_UP
ENSG00000284260	RUFY1	RUN and FYVE domain containing 1	LRRK2_UP
ENSG00000284747	ENSG00000284747	novel transcript, antisense to ERRFI1	LRRK2_UP
ENSG00000284879	NCAL1	NK cell activity associated lncRNA 1	LRRK2_UP
ENSG00000285032	MTMR9	myotubularin related protein 9	LRRK2_UP
ENSG00000285928	ENSG00000285928	novel transcript	LRRK2_UP
ENSG00000285976	ENSG00000285976	novel protein	LRRK2_UP
ENSG00000286136	ENSG00000286136	novel transcript	LRRK2_UP
ENSG00000286230	ENSG00000286230	novel transcript	LRRK2_UP
ENSG00000286677	ENSG00000286677	novel transcript	LRRK2_UP
ENSG00000286872	ENSG00000286872	novel transcript, antisense to TM6SF1	LRRK2_UP
ENSG00000286900	ENSG00000286900	novel transcript	LRRK2_UP
ENSG00000287109	ENSG00000287109	novel transcript, antisense to JAM2	LRRK2_UP
ENSG00000287527	ENSG00000287527	novel transcript	LRRK2_UP
ENSG00000287691	ENSG00000287691	novel transcript, antisense to RNF19B	LRRK2_UP
ENSG00000287960	ENSG00000287960	novel transcript	LRRK2_UP
ENSG00000288062	ENSG00000288062	novel transcript	LRRK2_UP
ENSG00000288953	ENSG00000288953	novel transcript	LRRK2_UP
ENSG00000289042	ENSG00000289042	novel transcript, sense intronic to POM121	LRRK2_UP
ENSG00000289361	ENSG00000289361	novel transcript	LRRK2_UP
ENSG00000289584	ENSG00000289584	novel transcript	LRRK2_UP
ENSG00000289698	ENSG00000289698	novel transcript, sense intronic to CASP8	LRRK2_UP
ENSG00000290687	ZNF286B	zinc finger protein 286B (pseudogene)	LRRK2_UP
ENSG00000290783	ADAM20P1	ADAM metallopeptidase domain 20 pseudogene 1	LRRK2_UP
ENSG00000291138	ENSG00000291138	novel transcript	LRRK2_UP
ENSG00000291147	ENSG00000291147	novel transcript	LRRK2_UP
ENSG00000291166	ENSG00000291166	novel transcript	LRRK2_UP
ENSG00000291168	ANKRD19P	ankyrin repeat domain 19, pseudogene	LRRK2_UP
ENSG00000291194	ENSG00000291194	novel transcript	LRRK2_UP
ENSG00000291208	ENSG00000291208	novel transcript	LRRK2_UP
ENSG00000292058	NDUFA11	NADH:ubiquinone oxidoreductase subunit A11	LRRK2_UP
ENSG00000293234	ENSG00000293234	novel transcript	LRRK2_UP
ENSG00000293321	ENSG00000293321	novel transcript	LRRK2_UP
ENSG00000293363	ENSG00000293363	novel transcript	LRRK2_UP
ENSG00000293475	ENSG00000293475	novel transcript	LRRK2_UP
ENSG00000294822	ENSG00000294822	novel transcript	LRRK2_UP
ENSG00000294848	ENSG00000294848	novel transcript	LRRK2_UP
ENSG00000295522	ENSG00000295522	novel transcript	LRRK2_UP
ENSG00000295981	ENSG00000295981	novel transcript	LRRK2_UP
ENSG00000297212	ENSG00000297212	novel transcript	LRRK2_UP
ENSG00000297418	ENSG00000297418	novel transcript, antisense to INSIG2	LRRK2_UP
ENSG00000297732	ENSG00000297732	novel transcript, antisense to ASNS	LRRK2_UP
ENSG00000299307	ENSG00000299307	novel transcript, antisense to TIAL1	LRRK2_UP
ENSG00000300119	ENSG00000300119	novel transcript	LRRK2_UP
ENSG00000300598	ENSG00000300598	novel transcript	LRRK2_UP
ENSG00000303418	ENSG00000303418	novel transcript	LRRK2_UP
ENSG00000303552	ENSG00000303552	novel transcript, antisense to CBFA2T3	LRRK2_UP
ENSG00000303631	ENSG00000303631	novel transcript	LRRK2_UP
ENSG00000305271	ENSG00000305271	novel transcript, antisense to ZNF124	LRRK2_UP
ENSG00000306252	ENSG00000306252	novel transcript	LRRK2_UP
ENSG00000306481	ENSG00000306481	novel transcript, antisense to HCN2	LRRK2_UP
ENSG00000309924	ENSG00000309924	novel transcript	LRRK2_UP
ENSG00000005059	MCUB	mitochondrial calcium uniporter dominant negative subunit beta	LRRK2_DOWN
ENSG00000005243	COPZ2	COPI coat complex subunit zeta 2	LRRK2_DOWN
ENSG00000006282	SPATA20	spermatogenesis associated 20	LRRK2_DOWN
ENSG00000006453	BAIAP2L1	BAR/IMD domain containing adaptor protein 2 like 1	LRRK2_DOWN
ENSG00000007062	PROM1	prominin 1	LRRK2_DOWN
ENSG00000007314	SCN4A	sodium voltage-gated channel alpha subunit 4	LRRK2_DOWN
ENSG00000007350	TKTL1	transketolase like 1	LRRK2_DOWN
ENSG00000007372	PAX6	paired box 6	LRRK2_DOWN
ENSG00000007866	TEAD3	TEA domain transcription factor 3	LRRK2_DOWN
ENSG00000008311	AASS	aminoadipate-semialdehyde synthase	LRRK2_DOWN
ENSG00000009709	PAX7	paired box 7	LRRK2_DOWN
ENSG00000009950	MLXIPL	MLX interacting protein like	LRRK2_DOWN
ENSG00000010610	CD4	CD4 molecule	LRRK2_DOWN
ENSG00000012211	PRICKLE3	prickle planar cell polarity protein 3	LRRK2_DOWN
ENSG00000014914	MTMR11	myotubularin related protein 11	LRRK2_DOWN
ENSG00000018625	ATP1A2	ATPase Na+/K+ transporting subunit alpha 2	LRRK2_DOWN
ENSG00000021300	PLEKHB1	pleckstrin homology domain containing B1	LRRK2_DOWN
ENSG00000021355	SERPINB1	serpin family B member 1	LRRK2_DOWN
ENSG00000023171	GRAMD1B	GRAM domain containing 1B	LRRK2_DOWN
ENSG00000025708	TYMP	thymidine phosphorylase	LRRK2_DOWN
ENSG00000026297	RNASET2	ribonuclease T2	LRRK2_DOWN
ENSG00000028137	TNFRSF1B	TNF receptor superfamily member 1B	LRRK2_DOWN
ENSG00000035499	DEPDC1B	DEP domain containing 1B	LRRK2_DOWN
ENSG00000036565	SLC18A1	solute carrier family 18 member A1	LRRK2_DOWN
ENSG00000042445	RETSAT	retinol saturase	LRRK2_DOWN
ENSG00000047648	ARHGAP6	Rho GTPase activating protein 6	LRRK2_DOWN
ENSG00000049192	ADAMTS6	ADAM metallopeptidase with thrombospondin type 1 motif 6	LRRK2_DOWN
ENSG00000049323	LTBP1	latent transforming growth factor beta binding protein 1	LRRK2_DOWN
ENSG00000050555	LAMC3	laminin subunit gamma 3	LRRK2_DOWN
ENSG00000053438	NNAT	neuronatin	LRRK2_DOWN
ENSG00000057294	PKP2	plakophilin 2	LRRK2_DOWN
ENSG00000058668	ATP2B4	ATPase plasma membrane Ca2+ transporting 4	LRRK2_DOWN
ENSG00000064989	CALCRL	calcitonin receptor like receptor	LRRK2_DOWN
ENSG00000065485	PDIA5	protein disulfide isomerase family A member 5	LRRK2_DOWN
ENSG00000065882	TBC1D1	TBC1 domain family member 1	LRRK2_DOWN
ENSG00000066056	TIE1	tyrosine kinase with immunoglobulin like and EGF like domains 1	LRRK2_DOWN
ENSG00000066185	ZMYND12	zinc finger MYND-type containing 12	LRRK2_DOWN
ENSG00000067066	SP100	SP100 nuclear antigen	LRRK2_DOWN
ENSG00000068976	PYGM	glycogen phosphorylase, muscle associated	LRRK2_DOWN
ENSG00000069188	SDK2	sidekick cell adhesion molecule 2	LRRK2_DOWN
ENSG00000069702	TGFBR3	transforming growth factor beta receptor 3	LRRK2_DOWN
ENSG00000070759	TESK2	testis associated actin remodelling kinase 2	LRRK2_DOWN
ENSG00000071967	CYBRD1	cytochrome b reductase 1	LRRK2_DOWN
ENSG00000072310	SREBF1	sterol regulatory element binding transcription factor 1	LRRK2_DOWN
ENSG00000073331	ALPK1	alpha kinase 1	LRRK2_DOWN
ENSG00000074370	ATP2A3	ATPase sarcoplasmic/endoplasmic reticulum Ca2+ transporting 3	LRRK2_DOWN
ENSG00000075290	WNT8B	Wnt family member 8B	LRRK2_DOWN
ENSG00000076258	FMO4	flavin containing dimethylaniline monoxygenase 4	LRRK2_DOWN
ENSG00000077942	FBLN1	fibulin 1	LRRK2_DOWN
ENSG00000078596	ITM2A	integral membrane protein 2A	LRRK2_DOWN
ENSG00000079101	CLUL1	clusterin like 1	LRRK2_DOWN
ENSG00000079308	TNS1	tensin 1	LRRK2_DOWN
ENSG00000079335	CDC14A	cell division cycle 14A	LRRK2_DOWN
ENSG00000079385	CEACAM1	CEA cell adhesion molecule 1	LRRK2_DOWN
ENSG00000081479	LRP2	LDL receptor related protein 2	LRRK2_DOWN
ENSG00000083123	BCKDHB	branched chain keto acid dehydrogenase E1 subunit beta	LRRK2_DOWN
ENSG00000085276	MECOM	MDS1 and EVI1 complex locus	LRRK2_DOWN
ENSG00000086991	NOX4	NADPH oxidase 4	LRRK2_DOWN
ENSG00000087076	HSD17B14	hydroxysteroid 17-beta dehydrogenase 14	LRRK2_DOWN
ENSG00000088325	TPX2	TPX2 microtubule nucleation factor	LRRK2_DOWN
ENSG00000088756	ARHGAP28	Rho GTPase activating protein 28	LRRK2_DOWN
ENSG00000088882	CPXM1	carboxypeptidase X, M14 family member 1	LRRK2_DOWN
ENSG00000088992	TESC	tescalcin	LRRK2_DOWN
ENSG00000089060	SLC8B1	solute carrier family 8 member B1	LRRK2_DOWN
ENSG00000089116	LHX5	LIM homeobox 5	LRRK2_DOWN
ENSG00000089127	OAS1	2'-5'-oligoadenylate synthetase 1	LRRK2_DOWN
ENSG00000090006	LTBP4	latent transforming growth factor beta binding protein 4	LRRK2_DOWN
ENSG00000091536	MYO15A	myosin XVA	LRRK2_DOWN
ENSG00000091592	NLRP1	NLR family pyrin domain containing 1	LRRK2_DOWN
ENSG00000092036	HAUS4	HAUS augmin like complex subunit 4	LRRK2_DOWN
ENSG00000093072	ADA2	adenosine deaminase 2	LRRK2_DOWN
ENSG00000095777	MYO3A	myosin IIIA	LRRK2_DOWN
ENSG00000096060	FKBP5	FKBP prolyl isomerase 5	LRRK2_DOWN
ENSG00000096433	ITPR3	inositol 1,4,5-trisphosphate receptor type 3	LRRK2_DOWN
ENSG00000099139	PCSK5	proprotein convertase subtilisin/kexin type 5	LRRK2_DOWN
ENSG00000099998	GGT5	gamma-glutamyltransferase 5	LRRK2_DOWN
ENSG00000100060	MFNG	MFNG O-fucosylpeptide 3-beta-N-acetylglucosaminyltransferase	LRRK2_DOWN
ENSG00000100097	LGALS1	galectin 1	LRRK2_DOWN
ENSG00000100196	KDELR3	KDEL endoplasmic reticulum protein retention receptor 3	LRRK2_DOWN
ENSG00000100206	DMC1	DNA meiotic recombinase 1	LRRK2_DOWN
ENSG00000100599	RIN3	Ras and Rab interactor 3	LRRK2_DOWN
ENSG00000100625	SIX4	SIX homeobox 4	LRRK2_DOWN
ENSG00000101198	NKAIN4	sodium/potassium transporting ATPase interacting 4	LRRK2_DOWN
ENSG00000101203	COL20A1	collagen type XX alpha 1 chain	LRRK2_DOWN
ENSG00000101695	RNF125	ring finger protein 125	LRRK2_DOWN
ENSG00000101825	MXRA5	matrix remodeling associated 5	LRRK2_DOWN
ENSG00000102034	ELF4	E74 like ETS transcription factor 4	LRRK2_DOWN
ENSG00000102287	GABRE	gamma-aminobutyric acid type A receptor subunit epsilon	LRRK2_DOWN
ENSG00000102935	ZNF423	zinc finger protein 423	LRRK2_DOWN
ENSG00000103175	WFDC1	WAP four-disulfide core domain 1	LRRK2_DOWN
ENSG00000103184	SEC14L5	SEC14 like lipid binding 5	LRRK2_DOWN
ENSG00000103599	IQCH	IQ motif containing H	LRRK2_DOWN
ENSG00000103995	CEP152	centrosomal protein 152	LRRK2_DOWN
ENSG00000104267	CA2	carbonic anhydrase 2	LRRK2_DOWN
ENSG00000104490	NCALD	neurocalcin delta	LRRK2_DOWN
ENSG00000104643	MTMR9	myotubularin related protein 9	LRRK2_DOWN
ENSG00000104808	DHDH	dihydrodiol dehydrogenase	LRRK2_DOWN
ENSG00000104883	PEX11G	peroxisomal biogenesis factor 11 gamma	LRRK2_DOWN
ENSG00000104901	DKKL1	dickkopf like acrosomal protein 1	LRRK2_DOWN
ENSG00000105339	DENND3	DENN domain containing 3	LRRK2_DOWN
ENSG00000105639	JAK3	Janus kinase 3	LRRK2_DOWN
ENSG00000105655	ISYNA1	inositol-3-phosphate synthase 1	LRRK2_DOWN
ENSG00000105792	CFAP69	cilia and flagella associated protein 69	LRRK2_DOWN
ENSG00000106003	LFNG	LFNG O-fucosylpeptide 3-beta-N-acetylglucosaminyltransferase	LRRK2_DOWN
ENSG00000106100	NOD1	nucleotide binding oligomerization domain containing 1	LRRK2_DOWN
ENSG00000106153	CHCHD2	coiled-coil-helix-coiled-coil-helix domain containing 2	LRRK2_DOWN
ENSG00000106302	HYAL4	hyaluronidase 4	LRRK2_DOWN
ENSG00000106336	FBXO24	F-box protein 24	LRRK2_DOWN
ENSG00000106341	PPP1R17	protein phosphatase 1 regulatory subunit 17	LRRK2_DOWN
ENSG00000106483	SFRP4	secreted frizzled related protein 4	LRRK2_DOWN
ENSG00000106536	POU6F2	POU class 6 homeobox 2	LRRK2_DOWN
ENSG00000106538	RARRES2	retinoic acid receptor responder 2	LRRK2_DOWN
ENSG00000106565	TMEM176B	transmembrane protein 176B	LRRK2_DOWN
ENSG00000106686	SPATA6L	spermatogenesis associated 6 like	LRRK2_DOWN
ENSG00000106829	TLE4	TLE family member 4, transcriptional corepressor	LRRK2_DOWN
ENSG00000106853	PTGR1	prostaglandin reductase 1	LRRK2_DOWN
ENSG00000107249	GLIS3	GLIS family zinc finger 3	LRRK2_DOWN
ENSG00000107317	PTGDS	prostaglandin D2 synthase	LRRK2_DOWN
ENSG00000107438	PDLIM1	PDZ and LIM domain 1	LRRK2_DOWN
ENSG00000107611	CUBN	cubilin	LRRK2_DOWN
ENSG00000107719	PALD1	phosphatase domain containing paladin 1	LRRK2_DOWN
ENSG00000107831	FGF8	fibroblast growth factor 8	LRRK2_DOWN
ENSG00000108479	GALK1	galactokinase 1	LRRK2_DOWN
ENSG00000108679	LGALS3BP	galectin 3 binding protein	LRRK2_DOWN
ENSG00000108821	COL1A1	collagen type I alpha 1 chain	LRRK2_DOWN
ENSG00000109107	ALDOC	aldolase, fructose-bisphosphate C	LRRK2_DOWN
ENSG00000109113	RAB34	RAB34, member RAS oncogene family	LRRK2_DOWN
ENSG00000109255	NMU	neuromedin U	LRRK2_DOWN
ENSG00000109674	NEIL3	nei like DNA glycosylase 3	LRRK2_DOWN
ENSG00000110092	CCND1	cyclin D1	LRRK2_DOWN
ENSG00000110195	FOLR1	folate receptor alpha	LRRK2_DOWN
ENSG00000110492	MDK	midkine	LRRK2_DOWN
ENSG00000110719	TCIRG1	T cell immune regulator 1, ATPase H+ transporting V0 subunit a3	LRRK2_DOWN
ENSG00000110852	CLEC2B	C-type lectin domain family 2 member B	LRRK2_DOWN
ENSG00000111058	ACSS3	acyl-CoA synthetase short chain family member 3	LRRK2_DOWN
ENSG00000111087	GLI1	GLI family zinc finger 1	LRRK2_DOWN
ENSG00000111145	ELK3	ETS transcription factor ELK3	LRRK2_DOWN
ENSG00000111885	MAN1A1	mannosidase alpha class 1A member 1	LRRK2_DOWN
ENSG00000112246	SIM1	SIM bHLH transcription factor 1	LRRK2_DOWN
ENSG00000112378	PERP	p53 apoptosis effector related to PMP22	LRRK2_DOWN
ENSG00000112667	DNPH1	2'-deoxynucleoside 5'-phosphate N-hydrolase 1	LRRK2_DOWN
ENSG00000113504	SLC12A7	solute carrier family 12 member 7	LRRK2_DOWN
ENSG00000114126	TFDP2	transcription factor Dp-2	LRRK2_DOWN
ENSG00000114200	BCHE	butyrylcholinesterase	LRRK2_DOWN
ENSG00000114656	CFAP92	cilia and flagella associated protein 92 (putative)	LRRK2_DOWN
ENSG00000114779	ABHD14B	abhydrolase domain containing 14B	LRRK2_DOWN
ENSG00000114805	PLCH1	phospholipase C eta 1	LRRK2_DOWN
ENSG00000114861	FOXP1	forkhead box P1	LRRK2_DOWN
ENSG00000115648	MLPH	melanophilin	LRRK2_DOWN
ENSG00000116132	PRRX1	paired related homeobox 1	LRRK2_DOWN
ENSG00000116774	OLFML3	olfactomedin like 3	LRRK2_DOWN
ENSG00000116791	CRYZ	crystallin zeta	LRRK2_DOWN
ENSG00000117122	MFAP2	microfibril associated protein 2	LRRK2_DOWN
ENSG00000117151	CTBS	chitobiase	LRRK2_DOWN
ENSG00000117266	CDK18	cyclin dependent kinase 18	LRRK2_DOWN
ENSG00000117643	MAN1C1	mannosidase alpha class 1C member 1	LRRK2_DOWN
ENSG00000118292	C1orf54	chromosome 1 open reading frame 54	LRRK2_DOWN
ENSG00000118307	DNAI7	dynein axonemal intermediate chain 7	LRRK2_DOWN
ENSG00000118308	IRAG2	inositol 1,4,5-triphosphate receptor associated 2	LRRK2_DOWN
ENSG00000118418	HMGN3	high mobility group nucleosomal binding domain 3	LRRK2_DOWN
ENSG00000118495	PLAGL1	PLAG1 like zinc finger 1	LRRK2_DOWN
ENSG00000118557	PMFBP1	polyamine modulated factor 1 binding protein 1	LRRK2_DOWN
ENSG00000118640	VAMP8	vesicle associated membrane protein 8	LRRK2_DOWN
ENSG00000118804	STBD1	starch binding domain 1	LRRK2_DOWN
ENSG00000119042	SATB2	SATB homeobox 2	LRRK2_DOWN
ENSG00000119514	GALNT12	polypeptide N-acetylgalactosaminyltransferase 12	LRRK2_DOWN
ENSG00000119638	NEK9	NIMA related kinase 9	LRRK2_DOWN
ENSG00000120051	CFAP58	cilia and flagella associated protein 58	LRRK2_DOWN
ENSG00000120457	KCNJ5	potassium inwardly rectifying channel subfamily J member 5	LRRK2_DOWN
ENSG00000120675	DNAJC15	DnaJ heat shock protein family (Hsp40) member C15	LRRK2_DOWN
ENSG00000120756	PLS1	plastin 1	LRRK2_DOWN
ENSG00000120915	EPHX2	epoxide hydrolase 2	LRRK2_DOWN
ENSG00000121207	LRAT	lecithin retinol acyltransferase	LRRK2_DOWN
ENSG00000121316	PLBD1	phospholipase B domain containing 1	LRRK2_DOWN
ENSG00000121690	DEPDC7	DEP domain containing 7	LRRK2_DOWN
ENSG00000121716	PILRB	paired immunoglobin like type 2 receptor beta	LRRK2_DOWN
ENSG00000122735	DNAI1	dynein axonemal intermediate chain 1	LRRK2_DOWN
ENSG00000123096	SSPN	sarcospan	LRRK2_DOWN
ENSG00000123146	ADGRE5	adhesion G protein-coupled receptor E5	LRRK2_DOWN
ENSG00000123416	TUBA1B	tubulin alpha 1b	LRRK2_DOWN
ENSG00000123453	SARDH	sarcosine dehydrogenase	LRRK2_DOWN
ENSG00000123454	DBH	dopamine beta-hydroxylase	LRRK2_DOWN
ENSG00000123485	HJURP	Holliday junction recognition protein	LRRK2_DOWN
ENSG00000124098	FAM210B	family with sequence similarity 210 member B	LRRK2_DOWN
ENSG00000124145	SDC4	syndecan 4	LRRK2_DOWN
ENSG00000124440	HIF3A	hypoxia inducible factor 3 subunit alpha	LRRK2_DOWN
ENSG00000124479	NDP	norrin cystine knot growth factor NDP	LRRK2_DOWN
ENSG00000124491	F13A1	coagulation factor XIII A chain	LRRK2_DOWN
ENSG00000124743	KLHL31	kelch like family member 31	LRRK2_DOWN
ENSG00000124749	COL21A1	collagen type XXI alpha 1 chain	LRRK2_DOWN
ENSG00000124813	RUNX2	RUNX family transcription factor 2	LRRK2_DOWN
ENSG00000124920	MYRF	myelin regulatory factor	LRRK2_DOWN
ENSG00000125257	ABCC4	ATP binding cassette subfamily C member 4 (PEL blood group)	LRRK2_DOWN
ENSG00000125492	BARHL1	BarH like homeobox 1	LRRK2_DOWN
ENSG00000126583	PRKCG	protein kinase C gamma	LRRK2_DOWN
ENSG00000126803	HSPA2	heat shock protein family A (Hsp70) member 2	LRRK2_DOWN
ENSG00000126838	PZP	PZP alpha-2-macroglobulin like	LRRK2_DOWN
ENSG00000126878	AIF1L	allograft inflammatory factor 1 like	LRRK2_DOWN
ENSG00000127863	TNFRSF19	TNF receptor superfamily member 19	LRRK2_DOWN
ENSG00000128274	A4GALT	alpha 1,4-galactosyltransferase (P1PK blood group)	LRRK2_DOWN
ENSG00000128610	FEZF1	FEZ family zinc finger 1	LRRK2_DOWN
ENSG00000129038	LOXL1	lysyl oxidase like 1	LRRK2_DOWN
ENSG00000129195	PIMREG	PICALM interacting mitotic regulator	LRRK2_DOWN
ENSG00000129534	MIS18BP1	MIS18 binding protein 1	LRRK2_DOWN
ENSG00000130158	DOCK6	dedicator of cytokinesis 6	LRRK2_DOWN
ENSG00000130303	BST2	bone marrow stromal cell antigen 2	LRRK2_DOWN
ENSG00000130635	COL5A1	collagen type V alpha 1 chain	LRRK2_DOWN
ENSG00000130707	ASS1	argininosuccinate synthase 1	LRRK2_DOWN
ENSG00000130711	PRDM12	PR/SET domain 12	LRRK2_DOWN
ENSG00000130762	ARHGEF16	Rho guanine nucleotide exchange factor 16	LRRK2_DOWN
ENSG00000130775	THEMIS2	thymocyte selection associated family member 2	LRRK2_DOWN
ENSG00000130950	NUTM2F	NUT family member 2F	LRRK2_DOWN
ENSG00000130957	FBP2	fructose-bisphosphatase 2	LRRK2_DOWN
ENSG00000131095	GFAP	glial fibrillary acidic protein	LRRK2_DOWN
ENSG00000131459	GFPT2	glutamine-fructose-6-phosphate transaminase 2	LRRK2_DOWN
ENSG00000131620	ANO1	anoctamin 1	LRRK2_DOWN
ENSG00000132141	CCT6B	chaperonin containing TCP1 subunit 6B	LRRK2_DOWN
ENSG00000132199	ENOSF1	enolase superfamily member 1	LRRK2_DOWN
ENSG00000132386	SERPINF1	serpin family F member 1	LRRK2_DOWN
ENSG00000132470	ITGB4	integrin subunit beta 4	LRRK2_DOWN
ENSG00000132554	RGS22	regulator of G protein signaling 22	LRRK2_DOWN
ENSG00000132749	TESMIN	testis expressed metallothionein like protein	LRRK2_DOWN
ENSG00000132793	LPIN3	lipin 3	LRRK2_DOWN
ENSG00000132821	VSTM2L	V-set and transmembrane domain containing 2 like	LRRK2_DOWN
ENSG00000133048	CHI3L1	chitinase 3 like 1	LRRK2_DOWN
ENSG00000133106	EPSTI1	epithelial stromal interaction 1	LRRK2_DOWN
ENSG00000133393	CEP20	centrosomal protein 20	LRRK2_DOWN
ENSG00000133710	SPINK5	serine peptidase inhibitor Kazal type 5	LRRK2_DOWN
ENSG00000133863	TEX15	testis expressed 15, meiosis and synapsis associated	LRRK2_DOWN
ENSG00000134107	BHLHE40	basic helix-loop-helix family member e40	LRRK2_DOWN
ENSG00000134138	MEIS2	Meis homeobox 2	LRRK2_DOWN
ENSG00000134184	GSTM1	glutathione S-transferase mu 1	LRRK2_DOWN
ENSG00000134321	RSAD2	radical S-adenosyl methionine domain containing 2	LRRK2_DOWN
ENSG00000134326	CMPK2	cytidine/uridine monophosphate kinase 2	LRRK2_DOWN
ENSG00000134330	IAH1	isoamyl acetate hydrolyzing esterase 1 (putative)	LRRK2_DOWN
ENSG00000134363	FST	follistatin	LRRK2_DOWN
ENSG00000134438	RAX	retina and anterior neural fold homeobox	LRRK2_DOWN
ENSG00000134463	ECHDC3	enoyl-CoA hydratase domain containing 3	LRRK2_DOWN
ENSG00000134533	RERG	RAS like estrogen regulated growth inhibitor	LRRK2_DOWN
ENSG00000134602	STK26	serine/threonine kinase 26	LRRK2_DOWN
ENSG00000134853	PDGFRA	platelet derived growth factor receptor alpha	LRRK2_DOWN
ENSG00000134864	GGACT	gamma-glutamylamine cyclotransferase	LRRK2_DOWN
ENSG00000134873	CLDN10	claudin 10	LRRK2_DOWN
ENSG00000135324	MRAP2	melanocortin 2 receptor accessory protein 2	LRRK2_DOWN
ENSG00000135363	LMO2	LIM domain only 2	LRRK2_DOWN
ENSG00000135406	PRPH	peripherin	LRRK2_DOWN
ENSG00000135476	ESPL1	extra spindle pole bodies like 1, separase	LRRK2_DOWN
ENSG00000135549	PKIB	cAMP-dependent protein kinase inhibitor beta	LRRK2_DOWN
ENSG00000135723	FHOD1	formin homology 2 domain containing 1	LRRK2_DOWN
ENSG00000135926	TMBIM1	transmembrane BAX inhibitor motif containing 1	LRRK2_DOWN
ENSG00000135929	CYP27A1	cytochrome P450 family 27 subfamily A member 1	LRRK2_DOWN
ENSG00000136122	BORA	BORA aurora kinase A activator	LRRK2_DOWN
ENSG00000136235	GPNMB	glycoprotein nmb	LRRK2_DOWN
ENSG00000136449	MYCBPAP	MYCBP associated protein	LRRK2_DOWN
ENSG00000136457	CHAD	chondroadherin	LRRK2_DOWN
ENSG00000136732	GYPC	glycophorin C (Gerbich blood group)	LRRK2_DOWN
ENSG00000137101	CD72	CD72 molecule	LRRK2_DOWN
ENSG00000137135	ARHGEF39	Rho guanine nucleotide exchange factor 39	LRRK2_DOWN
ENSG00000137166	FOXP4	forkhead box P4	LRRK2_DOWN
ENSG00000137273	FOXF2	forkhead box F2	LRRK2_DOWN
ENSG00000137628	DDX60	DExD/H-box helicase 60	LRRK2_DOWN
ENSG00000137691	CFAP300	cilia and flagella associated protein 300	LRRK2_DOWN
ENSG00000137831	UACA	uveal autoantigen with coiled-coil domains and ankyrin repeats	LRRK2_DOWN
ENSG00000137965	IFI44	interferon induced protein 44	LRRK2_DOWN
ENSG00000138316	ADAMTS14	ADAM metallopeptidase with thrombospondin type 1 motif 14	LRRK2_DOWN
ENSG00000138356	AOX1	aldehyde oxidase 1	LRRK2_DOWN
ENSG00000138696	BMPR1B	bone morphogenetic protein receptor type 1B	LRRK2_DOWN
ENSG00000138778	CENPE	centromere protein E	LRRK2_DOWN
ENSG00000138795	LEF1	lymphoid enhancer binding factor 1	LRRK2_DOWN
ENSG00000138798	EGF	epidermal growth factor	LRRK2_DOWN
ENSG00000138821	SLC39A8	solute carrier family 39 member 8	LRRK2_DOWN
ENSG00000138829	FBN2	fibrillin 2	LRRK2_DOWN
ENSG00000139173	TMEM117	transmembrane protein 117	LRRK2_DOWN
ENSG00000139263	LRIG3	leucine rich repeats and immunoglobulin like domains 3	LRRK2_DOWN
ENSG00000139292	LGR5	leucine rich repeat containing G protein-coupled receptor 5	LRRK2_DOWN
ENSG00000139679	LPAR6	lysophosphatidic acid receptor 6	LRRK2_DOWN
ENSG00000139714	MORN3	MORN repeat containing 3	LRRK2_DOWN
ENSG00000139899	CBLN3	cerebellin 3 precursor	LRRK2_DOWN
ENSG00000140057	AK7	adenylate kinase 7	LRRK2_DOWN
ENSG00000140511	HAPLN3	hyaluronan and proteoglycan link protein 3	LRRK2_DOWN
ENSG00000140527	WDR93	WD repeat domain 93	LRRK2_DOWN
ENSG00000140545	MFGE8	milk fat globule EGF and factor V/VIII domain containing	LRRK2_DOWN
ENSG00000140807	NKD1	NKD inhibitor of WNT signaling pathway 1	LRRK2_DOWN
ENSG00000140876	NUDT7	nudix hydrolase 7	LRRK2_DOWN
ENSG00000141314	RHBDL3	rhomboid like 3	LRRK2_DOWN
ENSG00000141497	ZMYND15	zinc finger MYND-type containing 15	LRRK2_DOWN
ENSG00000141540	TTYH2	tweety family member 2	LRRK2_DOWN
ENSG00000141756	FKBP10	FKBP prolyl isomerase 10	LRRK2_DOWN
ENSG00000142173	COL6A2	collagen type VI alpha 2 chain	LRRK2_DOWN
ENSG00000142233	NTN5	netrin 5	LRRK2_DOWN
ENSG00000142552	RCN3	reticulocalbin 3	LRRK2_DOWN
ENSG00000142609	CFAP74	cilia and flagella associated protein 74	LRRK2_DOWN
ENSG00000142733	MAP3K6	mitogen-activated protein kinase kinase kinase 6	LRRK2_DOWN
ENSG00000142765	SYTL1	synaptotagmin like 1	LRRK2_DOWN
ENSG00000142798	HSPG2	heparan sulfate proteoglycan 2	LRRK2_DOWN
ENSG00000142961	MOB3C	MOB kinase activator 3C	LRRK2_DOWN
ENSG00000143171	RXRG	retinoid X receptor gamma	LRRK2_DOWN
ENSG00000143178	TBX19	T-box transcription factor 19	LRRK2_DOWN
ENSG00000143318	CASQ1	calsequestrin 1	LRRK2_DOWN
ENSG00000143320	CRABP2	cellular retinoic acid binding protein 2	LRRK2_DOWN
ENSG00000143578	CREB3L4	cAMP responsive element binding protein 3 like 4	LRRK2_DOWN
ENSG00000143768	LEFTY2	left-right determination factor 2	LRRK2_DOWN
ENSG00000143842	SOX13	SRY-box transcription factor 13	LRRK2_DOWN
ENSG00000143847	PPFIA4	PTPRF interacting protein alpha 4	LRRK2_DOWN
ENSG00000144152	FBLN7	fibulin 7	LRRK2_DOWN
ENSG00000144191	CNGA3	cyclic nucleotide gated channel subunit alpha 3	LRRK2_DOWN
ENSG00000144366	GULP1	GULP PTB domain containing engulfment adaptor 1	LRRK2_DOWN
ENSG00000145365	TIFA	TRAF interacting protein with forkhead associated domain	LRRK2_DOWN
ENSG00000145703	IQGAP2	IQ motif containing GTPase activating protein 2	LRRK2_DOWN
ENSG00000145779	TNFAIP8	TNF alpha induced protein 8	LRRK2_DOWN
ENSG00000146411	SLC2A12	solute carrier family 2 member 12	LRRK2_DOWN
ENSG00000146530	VWDE	von Willebrand factor D and EGF domains	LRRK2_DOWN
ENSG00000146910	CNPY1	canopy FGF signaling regulator 1	LRRK2_DOWN
ENSG00000147119	CHST7	carbohydrate sulfotransferase 7	LRRK2_DOWN
ENSG00000147202	DIAPH2	diaphanous related formin 2	LRRK2_DOWN
ENSG00000147257	GPC3	glypican 3	LRRK2_DOWN
ENSG00000147488	ST18	ST18 C2H2C-type zinc finger transcription factor	LRRK2_DOWN
ENSG00000148175	STOM	stomatin	LRRK2_DOWN
ENSG00000148180	GSN	gelsolin	LRRK2_DOWN
ENSG00000148700	ADD3	adducin 3	LRRK2_DOWN
ENSG00000148803	FUOM	fucose mutarotase	LRRK2_DOWN
ENSG00000148942	SLC5A12	solute carrier family 5 member 12	LRRK2_DOWN
ENSG00000149451	ADAM33	ADAM metallopeptidase domain 33	LRRK2_DOWN
ENSG00000149948	HMGA2	high mobility group AT-hook 2	LRRK2_DOWN
ENSG00000150281	CTF1	cardiotrophin 1	LRRK2_DOWN
ENSG00000151338	MIPOL1	mirror-image polydactyly 1	LRRK2_DOWN
ENSG00000151575	TEX9	testis expressed 9	LRRK2_DOWN
ENSG00000151882	CCL28	C-C motif chemokine ligand 28	LRRK2_DOWN
ENSG00000152214	RIT2	Ras like without CAAX 2	LRRK2_DOWN
ENSG00000152977	ZIC1	Zic family member 1	LRRK2_DOWN
ENSG00000153048	CARHSP1	calcium regulated heat stable protein 1	LRRK2_DOWN
ENSG00000153246	PLA2R1	phospholipase A2 receptor 1	LRRK2_DOWN
ENSG00000153266	FEZF2	FEZ family zinc finger 2	LRRK2_DOWN
ENSG00000153363	LINC00467	long intergenic non-protein coding RNA 467	LRRK2_DOWN
ENSG00000153956	CACNA2D1	calcium voltage-gated channel auxiliary subunit alpha2delta 1	LRRK2_DOWN
ENSG00000154175	ABI3BP	ABI family member 3 binding protein	LRRK2_DOWN
ENSG00000154914	USP43	ubiquitin specific peptidase 43	LRRK2_DOWN
ENSG00000154920	EME1	essential meiotic structure-specific endonuclease 1	LRRK2_DOWN
ENSG00000155657	TTN	titin	LRRK2_DOWN
ENSG00000156042	CFAP70	cilia and flagella associated protein 70	LRRK2_DOWN
ENSG00000156574	NODAL	nodal growth differentiation factor	LRRK2_DOWN
ENSG00000156925	ZIC3	Zic family member 3	LRRK2_DOWN
ENSG00000156970	BUB1B	BUB1 mitotic checkpoint serine/threonine kinase B	LRRK2_DOWN
ENSG00000157456	CCNB2	cyclin B2	LRRK2_DOWN
ENSG00000157601	MX1	MX dynamin like GTPase 1	LRRK2_DOWN
ENSG00000158113	LRRC43	leucine rich repeat containing 43	LRRK2_DOWN
ENSG00000158352	SHROOM4	shroom family member 4	LRRK2_DOWN
ENSG00000158402	CDC25C	cell division cycle 25C	LRRK2_DOWN
ENSG00000158715	SLC45A3	solute carrier family 45 member 3	LRRK2_DOWN
ENSG00000158769	F11R	F11 receptor	LRRK2_DOWN
ENSG00000158859	ADAMTS4	ADAM metallopeptidase with thrombospondin type 1 motif 4	LRRK2_DOWN
ENSG00000159167	STC1	stanniocalcin 1	LRRK2_DOWN
ENSG00000159173	TNNI1	troponin I1, slow skeletal type	LRRK2_DOWN
ENSG00000159228	CBR1	carbonyl reductase 1	LRRK2_DOWN
ENSG00000159674	SPON2	spondin 2	LRRK2_DOWN
ENSG00000159958	TNFRSF13C	TNF receptor superfamily member 13C	LRRK2_DOWN
ENSG00000160111	CPAMD8	C3 and PZP like alpha-2-macroglobulin domain containing 8	LRRK2_DOWN
ENSG00000160298	C21orf58	chromosome 21 open reading frame 58	LRRK2_DOWN
ENSG00000160801	PTH1R	parathyroid hormone 1 receptor	LRRK2_DOWN
ENSG00000162482	AKR7A3	aldo-keto reductase family 7 member A3	LRRK2_DOWN
ENSG00000162551	ALPL	alkaline phosphatase, biomineralization associated	LRRK2_DOWN
ENSG00000162623	TYW3	tRNA-yW synthesizing protein 3 homolog	LRRK2_DOWN
ENSG00000162645	GBP2	guanylate binding protein 2	LRRK2_DOWN
ENSG00000162882	HAAO	3-hydroxyanthranilate 3,4-dioxygenase	LRRK2_DOWN
ENSG00000162976	SLC66A3	solute carrier family 66 member 3	LRRK2_DOWN
ENSG00000163083	INHBB	inhibin subunit beta B	LRRK2_DOWN
ENSG00000163219	ARHGAP25	Rho GTPase activating protein 25	LRRK2_DOWN
ENSG00000163322	ABRAXAS1	abraxas 1, BRCA1 A complex subunit	LRRK2_DOWN
ENSG00000163354	DCST2	DC-STAMP domain containing 2	LRRK2_DOWN
ENSG00000163357	DCST1	DC-STAMP domain containing 1	LRRK2_DOWN
ENSG00000163430	FSTL1	follistatin like 1	LRRK2_DOWN
ENSG00000163453	IGFBP7	insulin like growth factor binding protein 7	LRRK2_DOWN
ENSG00000163576	EFHB	EF-hand domain family member B	LRRK2_DOWN
ENSG00000163611	SPICE1	spindle and centriole associated protein 1	LRRK2_DOWN
ENSG00000163623	NKX6-1	NK6 homeobox 1	LRRK2_DOWN
ENSG00000163666	HESX1	HESX homeobox 1	LRRK2_DOWN
ENSG00000163689	CFAP20DC	CFAP20 domain containing	LRRK2_DOWN
ENSG00000163735	CXCL5	C-X-C motif chemokine ligand 5	LRRK2_DOWN
ENSG00000163932	PRKCD	protein kinase C delta	LRRK2_DOWN
ENSG00000164039	BDH2	3-hydroxybutyrate dehydrogenase 2	LRRK2_DOWN
ENSG00000164109	MAD2L1	mitotic arrest deficient 2 like 1	LRRK2_DOWN
ENSG00000164241	C5orf63	chromosome 5 open reading frame 63	LRRK2_DOWN
ENSG00000164318	EGFLAM	EGF like, fibronectin type III and laminin G domains	LRRK2_DOWN
ENSG00000164411	GJB7	gap junction protein beta 7	LRRK2_DOWN
ENSG00000164626	KCNK5	potassium two pore domain channel subfamily K member 5	LRRK2_DOWN
ENSG00000164651	SP8	Sp8 transcription factor	LRRK2_DOWN
ENSG00000164692	COL1A2	collagen type I alpha 2 chain	LRRK2_DOWN
ENSG00000164695	CHMP4C	charged multivesicular body protein 4C	LRRK2_DOWN
ENSG00000164756	SLC30A8	solute carrier family 30 member 8	LRRK2_DOWN
ENSG00000164761	TNFRSF11B	TNF receptor superfamily member 11b	LRRK2_DOWN
ENSG00000164778	EN2	engrailed homeobox 2	LRRK2_DOWN
ENSG00000164853	UNCX	UNC homeobox	LRRK2_DOWN
ENSG00000164932	CTHRC1	collagen triple helix repeat containing 1	LRRK2_DOWN
ENSG00000164946	FREM1	FRAS1 related extracellular matrix 1	LRRK2_DOWN
ENSG00000165028	NIPSNAP3B	nipsnap homolog 3B	LRRK2_DOWN
ENSG00000165092	ALDH1A1	aldehyde dehydrogenase 1 family member A1	LRRK2_DOWN
ENSG00000165118	QNG1	Q-nucleotide N-glycosylase 1	LRRK2_DOWN
ENSG00000165215	CLDN3	claudin 3	LRRK2_DOWN
ENSG00000165424	ZCCHC24	zinc finger CCHC-type containing 24	LRRK2_DOWN
ENSG00000165568	AKR1E2	aldo-keto reductase family 1 member E2	LRRK2_DOWN
ENSG00000165655	ZNF503	zinc finger protein 503	LRRK2_DOWN
ENSG00000165983	PTER	phosphotriesterase related	LRRK2_DOWN
ENSG00000166002	SMCO4	single-pass membrane protein with coiled-coil domains 4	LRRK2_DOWN
ENSG00000166033	HTRA1	HtrA serine peptidase 1	LRRK2_DOWN
ENSG00000166147	FBN1	fibrillin 1	LRRK2_DOWN
ENSG00000166183	ASPG	asparaginase	LRRK2_DOWN
ENSG00000166250	CLMP	CXADR like membrane protein	LRRK2_DOWN
ENSG00000166415	WDR72	WD repeat domain 72	LRRK2_DOWN
ENSG00000166482	MFAP4	microfibril associated protein 4	LRRK2_DOWN
ENSG00000166492	FAM86GP	family with sequence similarity 86 member G, pseudogene	LRRK2_DOWN
ENSG00000166741	NNMT	nicotinamide N-methyltransferase	LRRK2_DOWN
ENSG00000166816	LDHD	lactate dehydrogenase D	LRRK2_DOWN
ENSG00000166831	RBPMS2	RNA binding protein, mRNA processing factor 2	LRRK2_DOWN
ENSG00000167107	ACSF2	acyl-CoA synthetase family member 2	LRRK2_DOWN
ENSG00000167220	HDHD2	haloacid dehalogenase like hydrolase domain containing 2	LRRK2_DOWN
ENSG00000167311	ART5	ADP-ribosyltransferase 5	LRRK2_DOWN
ENSG00000167371	PRRT2	proline rich transmembrane protein 2	LRRK2_DOWN
ENSG00000167553	TUBA1C	tubulin alpha 1c	LRRK2_DOWN
ENSG00000167641	PPP1R14A	protein phosphatase 1 regulatory inhibitor subunit 14A	LRRK2_DOWN
ENSG00000167646	DNAAF3	dynein axonemal assembly factor 3	LRRK2_DOWN
ENSG00000167693	NXN	nucleoredoxin	LRRK2_DOWN
ENSG00000167799	NUDT8	nudix hydrolase 8	LRRK2_DOWN
ENSG00000167800	TBX10	T-box transcription factor 10	LRRK2_DOWN
ENSG00000168004	PLAAT5	phospholipase A and acyltransferase 5	LRRK2_DOWN
ENSG00000168010	ATG16L2	autophagy related 16 like 2	LRRK2_DOWN
ENSG00000168135	KCNJ4	potassium inwardly rectifying channel subfamily J member 4	LRRK2_DOWN
ENSG00000168237	GLYCTK	glycerate kinase	LRRK2_DOWN
ENSG00000168427	KLHL30	kelch like family member 30	LRRK2_DOWN
ENSG00000168468	ATF6B	activating transcription factor 6 beta	LRRK2_DOWN
ENSG00000168676	KCTD19	potassium channel tetramerization domain containing 19	LRRK2_DOWN
ENSG00000168765	GSTM4	glutathione S-transferase mu 4	LRRK2_DOWN
ENSG00000169026	SLC49A3	solute carrier family 49 member 3	LRRK2_DOWN
ENSG00000169126	ODAD2	outer dynein arm docking complex subunit 2	LRRK2_DOWN
ENSG00000169129	AFAP1L2	actin filament associated protein 1 like 2	LRRK2_DOWN
ENSG00000169174	PCSK9	proprotein convertase subtilisin/kexin type 9	LRRK2_DOWN
ENSG00000169220	RGS14	regulator of G protein signaling 14	LRRK2_DOWN
ENSG00000169692	AGPAT2	1-acylglycerol-3-phosphate O-acyltransferase 2	LRRK2_DOWN
ENSG00000169836	TACR3	tachykinin receptor 3	LRRK2_DOWN
ENSG00000170190	SLC16A5	solute carrier family 16 member 5	LRRK2_DOWN
ENSG00000170271	FAXDC2	fatty acid hydroxylase domain containing 2	LRRK2_DOWN
ENSG00000170549	IRX1	iroquois homeobox 1	LRRK2_DOWN
ENSG00000170801	HTRA3	HtrA serine peptidase 3	LRRK2_DOWN
ENSG00000170915	PAQR8	progestin and adipoQ receptor family member 8	LRRK2_DOWN
ENSG00000170959	DCDC1	doublecortin domain containing 1	LRRK2_DOWN
ENSG00000171540	OTP	orthopedia homeobox	LRRK2_DOWN
ENSG00000171551	ECEL1	endothelin converting enzyme like 1	LRRK2_DOWN
ENSG00000171722	SPATA46	spermatogenesis associated 46	LRRK2_DOWN
ENSG00000171757	LRRC34	leucine rich repeat containing 34	LRRK2_DOWN
ENSG00000171812	COL8A2	collagen type VIII alpha 2 chain	LRRK2_DOWN
ENSG00000171956	FOXB1	forkhead box B1	LRRK2_DOWN
ENSG00000172340	SUCLG2	succinate-CoA ligase GDP-forming subunit beta	LRRK2_DOWN
ENSG00000172426	RSPH9	radial spoke head component 9	LRRK2_DOWN
ENSG00000172493	AFF1	ALF transcription elongation factor 1	LRRK2_DOWN
ENSG00000172578	KLHL6	kelch like family member 6	LRRK2_DOWN
ENSG00000172828	CES3	carboxylesterase 3	LRRK2_DOWN
ENSG00000173068	BNC2	basonuclin zinc finger protein 2	LRRK2_DOWN
ENSG00000173267	SNCG	synuclein gamma	LRRK2_DOWN
ENSG00000173548	SNX33	sorting nexin 33	LRRK2_DOWN
ENSG00000174326	SLC16A11	solute carrier family 16 member 11	LRRK2_DOWN
ENSG00000174607	UGT8	UDP glycosyltransferase 8	LRRK2_DOWN
ENSG00000174628	IQCK	IQ motif containing K	LRRK2_DOWN
ENSG00000174640	SLCO2A1	solute carrier organic anion transporter family member 2A1	LRRK2_DOWN
ENSG00000174886	NDUFA11	NADH:ubiquinone oxidoreductase subunit A11	LRRK2_DOWN
ENSG00000175093	SPSB4	splA/ryanodine receptor domain and SOCS box containing 4	LRRK2_DOWN
ENSG00000175183	CSRP2	cysteine and glycine rich protein 2	LRRK2_DOWN
ENSG00000175189	INHBC	inhibin subunit beta C	LRRK2_DOWN
ENSG00000175482	POLD4	DNA polymerase delta 4, accessory subunit	LRRK2_DOWN
ENSG00000175567	UCP2	uncoupling protein 2	LRRK2_DOWN
ENSG00000175600	SUGCT	succinyl-CoA:glutarate-CoA transferase	LRRK2_DOWN
ENSG00000175643	RMI2	RecQ mediated genome instability 2	LRRK2_DOWN
ENSG00000175664	TEX26	testis expressed 26	LRRK2_DOWN
ENSG00000175894	TSPEAR	thrombospondin type laminin G domain and EAR repeats	LRRK2_DOWN
ENSG00000176387	HSD11B2	hydroxysteroid 11-beta dehydrogenase 2	LRRK2_DOWN
ENSG00000176783	RUFY1	RUN and FYVE domain containing 1	LRRK2_DOWN
ENSG00000177045	SIX5	SIX homeobox 5	LRRK2_DOWN
ENSG00000177468	OLIG3	oligodendrocyte transcription factor 3	LRRK2_DOWN
ENSG00000177738	ANXA2R-OT1	ANXA2R overlapping transcript 1	LRRK2_DOWN
ENSG00000177989	CIMAP1B	ciliary microtubule associated protein 1B	LRRK2_DOWN
ENSG00000177994	C2orf73	chromosome 2 open reading frame 73	LRRK2_DOWN
ENSG00000178031	ADAMTSL1	ADAMTS like 1	LRRK2_DOWN
ENSG00000178078	STAP2	signal transducing adaptor family member 2	LRRK2_DOWN
ENSG00000178522	AMBN	ameloblastin	LRRK2_DOWN
ENSG00000178538	CA8	carbonic anhydrase 8	LRRK2_DOWN
ENSG00000178821	TMEM52	transmembrane protein 52	LRRK2_DOWN
ENSG00000178878	APOLD1	apolipoprotein L domain containing 1	LRRK2_DOWN
ENSG00000178999	AURKB	aurora kinase B	LRRK2_DOWN
ENSG00000179029	TMEM107	transmembrane protein 107	LRRK2_DOWN
ENSG00000179085	DPM3	dolichyl-phosphate mannosyltransferase subunit 3, regulatory	LRRK2_DOWN
ENSG00000179277	MEIS3P1	Meis homeobox 3 pseudogene 1	LRRK2_DOWN
ENSG00000179403	VWA1	von Willebrand factor A domain containing 1	LRRK2_DOWN
ENSG00000179546	HTR1D	5-hydroxytryptamine receptor 1D	LRRK2_DOWN
ENSG00000179761	PIPOX	pipecolic acid and sarcosine oxidase	LRRK2_DOWN
ENSG00000179869	ABCA13	ATP binding cassette subfamily A member 13	LRRK2_DOWN
ENSG00000179889	PDXDC1	pyridoxal dependent decarboxylase domain containing 1	LRRK2_DOWN
ENSG00000180257	ZNF816	zinc finger protein 816	LRRK2_DOWN
ENSG00000180264	ADGRD2	adhesion G protein-coupled receptor D2	LRRK2_DOWN
ENSG00000180787	ZFP3	ZFP3 zinc finger protein	LRRK2_DOWN
ENSG00000180828	BHLHE22	basic helix-loop-helix family member e22	LRRK2_DOWN
ENSG00000181234	TMEM132C	transmembrane protein 132C	LRRK2_DOWN
ENSG00000181381	DDX60L	DExD/H-box 60 like	LRRK2_DOWN
ENSG00000181690	PLAG1	PLAG1 zinc finger	LRRK2_DOWN
ENSG00000182010	RTKN2	rhotekin 2	LRRK2_DOWN
ENSG00000182022	CHST15	carbohydrate sulfotransferase 15	LRRK2_DOWN
ENSG00000182612	TSPAN10	tetraspanin 10	LRRK2_DOWN
ENSG00000182871	COL18A1	collagen type XVIII alpha 1 chain	LRRK2_DOWN
ENSG00000182983	ZNF662	zinc finger protein 662	LRRK2_DOWN
ENSG00000183077	AFMID	arylformamidase	LRRK2_DOWN
ENSG00000183145	RIPPLY3	ripply transcriptional repressor 3	LRRK2_DOWN
ENSG00000183160	TMEM119	transmembrane protein 119	LRRK2_DOWN
ENSG00000183273	CCDC60	coiled-coil domain containing 60	LRRK2_DOWN
ENSG00000183346	CABCOCO1	ciliary associated calcium binding coiled-coil 1	LRRK2_DOWN
ENSG00000183386	FHL3	four and a half LIM domains 3	LRRK2_DOWN
ENSG00000183426	NPIPA1	nuclear pore complex interacting protein family member A1	LRRK2_DOWN
ENSG00000183458	PKD1P3	polycystin 1, transient receptor potential channel interacting pseudogene 3	LRRK2_DOWN
ENSG00000183762	KREMEN1	kringle containing transmembrane protein 1	LRRK2_DOWN
ENSG00000183798	EMILIN3	elastin microfibril interfacer 3	LRRK2_DOWN
ENSG00000184005	ST6GALNAC3	ST6 N-acetylgalactosaminide alpha-2,6-sialyltransferase 3	LRRK2_DOWN
ENSG00000184058	TBX1	T-box transcription factor 1	LRRK2_DOWN
ENSG00000184260	H2AC20	H2A clustered histone 20	LRRK2_DOWN
ENSG00000184313	MROH7	maestro heat like repeat family member 7	LRRK2_DOWN
ENSG00000184445	KNTC1	kinetochore associated 1	LRRK2_DOWN
ENSG00000184481	FOXO4	forkhead box O4	LRRK2_DOWN
ENSG00000184497	TMEM255B	transmembrane protein 255B	LRRK2_DOWN
ENSG00000184500	PROS1	protein S	LRRK2_DOWN
ENSG00000184613	NELL2	neural EGFL like 2	LRRK2_DOWN
ENSG00000184697	CLDN6	claudin 6	LRRK2_DOWN
ENSG00000184785	SMIM10	small integral membrane protein 10	LRRK2_DOWN
ENSG00000184898	RBM43	RNA binding motif protein 43	LRRK2_DOWN
ENSG00000184908	CLCNKB	chloride voltage-gated channel Kb	LRRK2_DOWN
ENSG00000184925	LCN12	lipocalin 12	LRRK2_DOWN
ENSG00000184985	SORCS2	sortilin related VPS10 domain containing receptor 2	LRRK2_DOWN
ENSG00000185101	ANO9	anoctamin 9	LRRK2_DOWN
ENSG00000185187	SIGIRR	single Ig and TIR domain containing	LRRK2_DOWN
ENSG00000185269	NOTUM	notum, palmitoleoyl-protein carboxylesterase	LRRK2_DOWN
ENSG00000185304	RGPD2	RANBP2 like and GRIP domain containing 2	LRRK2_DOWN
ENSG00000185339	TCN2	transcobalamin 2	LRRK2_DOWN
ENSG00000185404	SP140L	SP140 nuclear body protein like	LRRK2_DOWN
ENSG00000185559	DLK1	delta like non-canonical Notch ligand 1	LRRK2_DOWN
ENSG00000185650	ZFP36L1	ZFP36 ring finger protein like 1	LRRK2_DOWN
ENSG00000185829	ARL17A	ADP ribosylation factor like GTPase 17A	LRRK2_DOWN
ENSG00000186056	MATN1-AS1	MATN1 antisense RNA 1	LRRK2_DOWN
ENSG00000186301	MST1P2	macrophage stimulating 1 pseudogene 2	LRRK2_DOWN
ENSG00000186314	PRELID2	PRELI domain containing 2	LRRK2_DOWN
ENSG00000186417	GLDN	gliomedin	LRRK2_DOWN
ENSG00000186493	IRX2-DT	IRX2 divergent transcript	LRRK2_DOWN
ENSG00000186603	HPDL	4-hydroxyphenylpyruvate dioxygenase like	LRRK2_DOWN
ENSG00000186635	ARAP1	ArfGAP with RhoGAP domain, ankyrin repeat and PH domain 1	LRRK2_DOWN
ENSG00000186654	PRR5	proline rich 5	LRRK2_DOWN
ENSG00000186897	C1QL4	complement C1q like 4	LRRK2_DOWN
ENSG00000186907	RTN4RL2	reticulon 4 receptor like 2	LRRK2_DOWN
ENSG00000186998	EMID1	EMI domain containing 1	LRRK2_DOWN
ENSG00000187164	SHTN1	shootin 1	LRRK2_DOWN
ENSG00000187634	SAMD11	sterile alpha motif domain containing 11	LRRK2_DOWN
ENSG00000187730	GABRD	gamma-aminobutyric acid type A receptor subunit delta	LRRK2_DOWN
ENSG00000188001	TPRG1	tumor protein p63 regulated 1	LRRK2_DOWN
ENSG00000188064	WNT7B	Wnt family member 7B	LRRK2_DOWN
ENSG00000188153	COL4A5	collagen type IV alpha 5 chain	LRRK2_DOWN
ENSG00000188266	HYKK	hydroxylysine kinase	LRRK2_DOWN
ENSG00000188313	PLSCR1	phospholipid scramblase 1	LRRK2_DOWN
ENSG00000188316	ENO4	enolase 4	LRRK2_DOWN
ENSG00000188610	FAM72B	family with sequence similarity 72 member B	LRRK2_DOWN
ENSG00000188672	RHCE	Rh blood group CcEe antigens	LRRK2_DOWN
ENSG00000188738	FSIP2	fibrous sheath interacting protein 2	LRRK2_DOWN
ENSG00000189060	H1-0	H1.0 linker histone	LRRK2_DOWN
ENSG00000189129	PLAC9	placenta associated 9	LRRK2_DOWN
ENSG00000189221	MAOA	monoamine oxidase A	LRRK2_DOWN
ENSG00000196154	S100A4	S100 calcium binding protein A4	LRRK2_DOWN
ENSG00000196167	COLCA1	colorectal cancer associated 1	LRRK2_DOWN
ENSG00000196169	KIF19	kinesin family member 19	LRRK2_DOWN
ENSG00000196187	TMEM63A	transmembrane protein 63A	LRRK2_DOWN
ENSG00000196358	NTNG2	netrin G2	LRRK2_DOWN
ENSG00000196436	NPIPB15	nuclear pore complex interacting protein family member B15	LRRK2_DOWN
ENSG00000196550	FAM72A	family with sequence similarity 72 member A	LRRK2_DOWN
ENSG00000196569	LAMA2	laminin subunit alpha 2	LRRK2_DOWN
ENSG00000196636	SDHAF3	succinate dehydrogenase complex assembly factor 3	LRRK2_DOWN
ENSG00000196668	LINC00173	long intergenic non-protein coding RNA 173	LRRK2_DOWN
ENSG00000196839	ADA	adenosine deaminase	LRRK2_DOWN
ENSG00000197256	KANK2	KN motif and ankyrin repeat domains 2	LRRK2_DOWN
ENSG00000197550	ENSG00000197550	zinc finger pseudogene	LRRK2_DOWN
ENSG00000197594	ENPP1	ectonucleotide pyrophosphatase/phosphodiesterase 1	LRRK2_DOWN
ENSG00000197635	DPP4	dipeptidyl peptidase 4	LRRK2_DOWN
ENSG00000197705	KLHL14	kelch like family member 14	LRRK2_DOWN
ENSG00000197768	STPG3	sperm-tail PG-rich repeat containing 3	LRRK2_DOWN
ENSG00000197956	S100A6	S100 calcium binding protein A6	LRRK2_DOWN
ENSG00000197978	GOLGA6L9	golgin A6 family like 9	LRRK2_DOWN
ENSG00000198075	SULT1C4	sulfotransferase family 1C member 4	LRRK2_DOWN
ENSG00000198088	NUP62CL	nucleoporin 62 C-terminal like	LRRK2_DOWN
ENSG00000198203	SULT1C2	sulfotransferase family 1C member 2	LRRK2_DOWN
ENSG00000198589	LRBA	LPS responsive beige-like anchor protein	LRRK2_DOWN
ENSG00000198624	CCDC69	coiled-coil domain containing 69	LRRK2_DOWN
ENSG00000198732	SMOC1	SPARC related modular calcium binding 1	LRRK2_DOWN
ENSG00000198795	ZNF521	zinc finger protein 521	LRRK2_DOWN
ENSG00000198832	SELENOM	selenoprotein M	LRRK2_DOWN
ENSG00000198865	CCDC152	coiled-coil domain containing 152	LRRK2_DOWN
ENSG00000203392	ENSG00000203392	novel transcript, antisense to CSPG4	LRRK2_DOWN
ENSG00000203666	EFCAB2	EF-hand calcium binding domain 2	LRRK2_DOWN
ENSG00000203867	RBM20	RNA binding motif protein 20	LRRK2_DOWN
ENSG00000203876	ADD3-AS1	ADD3 antisense RNA 1	LRRK2_DOWN
ENSG00000203900	ENSG00000203900	novel transcript, antisense to CHRNA4	LRRK2_DOWN
ENSG00000204262	COL5A2	collagen type V alpha 2 chain	LRRK2_DOWN
ENSG00000204335	SP5	Sp5 transcription factor	LRRK2_DOWN
ENSG00000204581	ACOXL-AS1	ACOXL antisense RNA 1	LRRK2_DOWN
ENSG00000205111	CDKL4	cyclin dependent kinase like 4	LRRK2_DOWN
ENSG00000205359	SLCO6A1	solute carrier organic anion transporter family member 6A1	LRRK2_DOWN
ENSG00000205413	SAMD9	sterile alpha motif domain containing 9	LRRK2_DOWN
ENSG00000205922	ONECUT3	one cut homeobox 3	LRRK2_DOWN
ENSG00000206503	HLA-A	major histocompatibility complex, class I, A	LRRK2_DOWN
ENSG00000207146	Y_RNA	Y RNA	LRRK2_DOWN
ENSG00000207342	Y_RNA	Y RNA	LRRK2_DOWN
ENSG00000207751	ENSG00000207751	novel transcript	LRRK2_DOWN
ENSG00000213366	GSTM2	glutathione S-transferase mu 2	LRRK2_DOWN
ENSG00000213390	ARHGAP19	Rho GTPase activating protein 19	LRRK2_DOWN
ENSG00000213468	FIRRE	firre intergenic repeating RNA element	LRRK2_DOWN
ENSG00000213996	TM6SF2	transmembrane 6 superfamily member 2	LRRK2_DOWN
ENSG00000214018	RRM2P3	ribonucleotide reductase M2 polypeptide pseudogene 3	LRRK2_DOWN
ENSG00000214193	SH3D21	SH3 domain containing 21	LRRK2_DOWN
ENSG00000214274	ANG	angiogenin	LRRK2_DOWN
ENSG00000214290	POU2AF3	POU class 2 homeobox associating factor 3	LRRK2_DOWN
ENSG00000214402	LCNL1	lipocalin like 1	LRRK2_DOWN
ENSG00000214688	C10orf105	chromosome 10 open reading frame 105	LRRK2_DOWN
ENSG00000214870	LINC02981	long intergenic non-protein coding RNA 2981	LRRK2_DOWN
ENSG00000215018	COL28A1	collagen type XXVIII alpha 1 chain	LRRK2_DOWN
ENSG00000215068	ANXA2R-AS1	ANXA2R antisense RNA 1	LRRK2_DOWN
ENSG00000215784	FAM72D	family with sequence similarity 72 member D	LRRK2_DOWN
ENSG00000215808	LINC01139	long intergenic non-protein coding RNA 1139	LRRK2_DOWN
ENSG00000220908	LINC02531	long intergenic non-protein coding RNA 2531	LRRK2_DOWN
ENSG00000222020	HDAC4-AS1	HDAC4 antisense RNA 1	LRRK2_DOWN
ENSG00000223431	MTND6P21	MT-ND6 pseudogene 21	LRRK2_DOWN
ENSG00000223745	CCDC18-AS1	CCDC18 antisense RNA 1	LRRK2_DOWN
ENSG00000223764	LINC02593	long intergenic non-protein coding RNA 2593	LRRK2_DOWN
ENSG00000223791	UBE2E1-AS1	UBE2E1 antisense RNA 1	LRRK2_DOWN
ENSG00000223803	RPS20P14	ribosomal protein S20 pseudogene 14	LRRK2_DOWN
ENSG00000223834	ENSG00000223834	novel transcript	LRRK2_DOWN
ENSG00000224020	MIR181A2HG	MIR181A2 host gene	LRRK2_DOWN
ENSG00000224200	FKBPL	FKBP prolyl isomerase like	LRRK2_DOWN
ENSG00000224713	ENSG00000224713	novel transcript, antisense to ARHGEF25	LRRK2_DOWN
ENSG00000224729	PCOLCE-AS1	PCOLCE antisense RNA 1	LRRK2_DOWN
ENSG00000224765	LINC02931	long intergenic non-protein coding RNA 2931	LRRK2_DOWN
ENSG00000224945	ENSG00000224945	novel transcript	LRRK2_DOWN
ENSG00000224986	PPP1R8P1	protein phosphatase 1 regulatory subunit 8 pseudogene 1	LRRK2_DOWN
ENSG00000225285	LINC01770	long intergenic non-protein coding RNA 1770	LRRK2_DOWN
ENSG00000225548	LINC01980	long intergenic non-protein coding RNA 1980	LRRK2_DOWN
ENSG00000225756	DBH-AS1	DBH antisense RNA 1	LRRK2_DOWN
ENSG00000225783	MIAT	myocardial infarction associated transcript	LRRK2_DOWN
ENSG00000225889	ENSG00000225889	novel transcript, antisense to PELI1	LRRK2_DOWN
ENSG00000225930	LINC02249	long intergenic non-protein coding RNA 2249	LRRK2_DOWN
ENSG00000225953	SATB2-AS1	SATB2 antisense RNA 1	LRRK2_DOWN
ENSG00000226200	SGMS1-AS1	SGMS1 antisense RNA 1	LRRK2_DOWN
ENSG00000226476	LINC01748	long intergenic non-protein coding RNA 1748	LRRK2_DOWN
ENSG00000226669	ENSG00000226669	novel transcript	LRRK2_DOWN
ENSG00000226696	LENG8-AS1	LENG8 antisense RNA 1	LRRK2_DOWN
ENSG00000226699	ENSG00000226699	novel transcript, antisense to PRAP1	LRRK2_DOWN
ENSG00000226702	MIR217HG	MIR217 host gene	LRRK2_DOWN
ENSG00000226903	LINC00354	long intergenic non-protein coding RNA 354	LRRK2_DOWN
ENSG00000227008	RPS24P19	ribosomal protein S24 pseudogene 19	LRRK2_DOWN
ENSG00000227115	LINC01630	long intergenic non-protein coding RNA 1630	LRRK2_DOWN
ENSG00000227199	ST7-AS1	ST7 antisense RNA 1	LRRK2_DOWN
ENSG00000227252	COPS8-DT	COPS8 divergent transcript	LRRK2_DOWN
ENSG00000227460	SYNGAP1	synaptic Ras GTPase activating protein 1	LRRK2_DOWN
ENSG00000227533	SLC2A1-DT	SLC2A1 divergent transcript	LRRK2_DOWN
ENSG00000227739	TUBB	tubulin beta class I	LRRK2_DOWN
ENSG00000227799	CDPF1P1	CDPF1 pseudogene 1	LRRK2_DOWN
ENSG00000228544	CCDC183-AS1	CCDC183 antisense RNA 1	LRRK2_DOWN
ENSG00000229404	LINC00858	long intergenic non-protein coding RNA 858	LRRK2_DOWN
ENSG00000229635	ENSG00000229635	pseudogene similar to part of F-box and WD-40 domain protein 1B (FBXW1B)	LRRK2_DOWN
ENSG00000229743	LINC01159	long intergenic non-protein coding RNA 1159	LRRK2_DOWN
ENSG00000229873	OGFR-AS1	OGFR antisense RNA 1	LRRK2_DOWN
ENSG00000230084	ZBTB47-AS1	ZBTB47 and NKTR antisense RNA 1	LRRK2_DOWN
ENSG00000230230	TRIM26	tripartite motif containing 26	LRRK2_DOWN
ENSG00000230316	FEZF1-AS1	FEZF1 antisense RNA 1	LRRK2_DOWN
ENSG00000230383	RPL6P19	ribosomal protein L6 pseudogene 19	LRRK2_DOWN
ENSG00000230461	PROX1-AS1	PROX1 antisense RNA 1	LRRK2_DOWN
ENSG00000230551	ENSG00000230551	novel transcript	LRRK2_DOWN
ENSG00000230805	ENSG00000230805	novel transcript	LRRK2_DOWN
ENSG00000231028	AHI1-DT	AHI1 divergent transcript	LRRK2_DOWN
ENSG00000231252	ENSG00000231252	novel transcript	LRRK2_DOWN
ENSG00000231464	PPP4R2P3	PPP4R2 pseudogene 3	LRRK2_DOWN
ENSG00000231646	FSIP2-AS1	FSIP2 antisense RNA 1	LRRK2_DOWN
ENSG00000231711	LINC00899	long intergenic non-protein coding RNA 899	LRRK2_DOWN
ENSG00000231738	TSPAN19	tetraspanin 19	LRRK2_DOWN
ENSG00000231742	LINC01273	long intergenic non-protein coding RNA 1273	LRRK2_DOWN
ENSG00000231789	PIK3CD-AS2	PIK3CD antisense RNA 2	LRRK2_DOWN
ENSG00000231806	PCAT7	prostate cancer associated transcript 7	LRRK2_DOWN
ENSG00000231908	IDH1-AS1	IDH1 antisense RNA 1	LRRK2_DOWN
ENSG00000231920	NEBL-AS1	NEBL antisense RNA 1	LRRK2_DOWN
ENSG00000232005	PBX2	PBX homeobox 2	LRRK2_DOWN
ENSG00000232021	LEF1-AS1	LEF1 antisense RNA 1	LRRK2_DOWN
ENSG00000232093	DCST1-AS1	DCST1 antisense RNA 1	LRRK2_DOWN
ENSG00000232104	RFX3-DT	RFX3 divergent transcript	LRRK2_DOWN
ENSG00000232126	HLA-B	major histocompatibility complex, class I, B	LRRK2_DOWN
ENSG00000232149	FERP1	FER tyrosine kinase pseudogene 1	LRRK2_DOWN
ENSG00000232412	STAG2-AS1	STAG2 antisense RNA 1	LRRK2_DOWN
ENSG00000232450	ENSG00000232450	ribosomal protein S2 (RPS2) pseudogene	LRRK2_DOWN
ENSG00000232645	LINC01431	long intergenic non-protein coding RNA 1431	LRRK2_DOWN
ENSG00000232788	ITGA6-AS1	ITGA6 antisense RNA 1	LRRK2_DOWN
ENSG00000232818	RPS2P32	ribosomal protein S2 pseudogene 32	LRRK2_DOWN
ENSG00000232855	ENSG00000232855	novel transcript	LRRK2_DOWN
ENSG00000233008	LINC01725	long intergenic non-protein coding RNA 1725	LRRK2_DOWN
ENSG00000233098	CCDC144NL-AS1	CCDC144NL antisense RNA 1	LRRK2_DOWN
ENSG00000233170	ENSG00000233170	chromosome X open reading frame 56 (CXorf56) pseudogene	LRRK2_DOWN
ENSG00000233613	DCUN1D2-AS	DCUN1D2 antisense RNA	LRRK2_DOWN
ENSG00000233854	POU6F2-AS2	POU6F2 antisense RNA 2	LRRK2_DOWN
ENSG00000233913	RPL10P9	ribosomal protein L10 pseudogene 9	LRRK2_DOWN
ENSG00000233922	LINC01694	long intergenic non-protein coding RNA 1694	LRRK2_DOWN
ENSG00000233942	ENSG00000233942	novel transcript	LRRK2_DOWN
ENSG00000234028	EIF2AK3-DT	EIF2AK3 divergent transcript	LRRK2_DOWN
ENSG00000234409	CCDC188	coiled-coil domain containing 188	LRRK2_DOWN
ENSG00000234459	ENSG00000234459	novel transcript	LRRK2_DOWN
ENSG00000234710	ENSG00000234710	novel transcript	LRRK2_DOWN
ENSG00000234753	FOXP4-AS1	FOXP4 antisense RNA 1	LRRK2_DOWN
ENSG00000235092	ID2-AS1	ID2 antisense RNA 1	LRRK2_DOWN
ENSG00000235314	LINC00957	long intergenic non-protein coding RNA 957	LRRK2_DOWN
ENSG00000235493	LINC01967	long intergenic non-protein coding RNA 1967	LRRK2_DOWN
ENSG00000235501	CNN3-DT	CNN3 divergent transcript	LRRK2_DOWN
ENSG00000235703	EOLA2-DT	EOLA2 divergent transcript	LRRK2_DOWN
ENSG00000235726	ENSG00000235726	novel transcript	LRRK2_DOWN
ENSG00000236022	ENSG00000236022	novel transcript	LRRK2_DOWN
ENSG00000236106	ENSG00000236106	novel transcript	LRRK2_DOWN
ENSG00000236268	LINC01361	long intergenic non-protein coding RNA 1361	LRRK2_DOWN
ENSG00000236711	SMAD9-IT1	SMAD9 intronic transcript 1	LRRK2_DOWN
ENSG00000236908	LINC02827	long intergenic non-protein coding RNA 2827	LRRK2_DOWN
ENSG00000236924	LINC02851	long intergenic non-protein coding RNA 2851	LRRK2_DOWN
ENSG00000237051	GABBR1	gamma-aminobutyric acid type B receptor subunit 1	LRRK2_DOWN
ENSG00000237149	ZNF503-AS2	ZNF503 antisense RNA 2	LRRK2_DOWN
ENSG00000237158	ENSG00000237158	pseudogene similar to part of DCN1, defective in cullin neddylation 1, domain containing 1 (S. cerevisiae) DCUN1D1	LRRK2_DOWN
ENSG00000237159	CNTFR-AS1	CNTFR antisense RNA 1	LRRK2_DOWN
ENSG00000237298	TTN-AS1	TTN antisense RNA 1	LRRK2_DOWN
ENSG00000237412	PRSS56	serine protease 56	LRRK2_DOWN
ENSG00000237529	ENSG00000237529	novel transcript	LRRK2_DOWN
ENSG00000237672	KRR1P1	KRR1 pseudogene 1	LRRK2_DOWN
ENSG00000237807	LINC02984	long intergenic non-protein coding RNA 2984	LRRK2_DOWN
ENSG00000237819	CDK6-AS1	CDK6 antisense RNA 1	LRRK2_DOWN
ENSG00000237886	NALT1	NOTCH1 associated lncRNA in T cell acute lymphoblastic leukemia 1	LRRK2_DOWN
ENSG00000237916	RPL37P12	ribosomal protein L37 pseudogene 12	LRRK2_DOWN
ENSG00000238045	MVP-DT	MVP divergent transcript	LRRK2_DOWN
ENSG00000238057	ZEB2-AS1	ZEB2 antisense RNA 1	LRRK2_DOWN
ENSG00000238286	SLC35E1P1	solute carrier family 35 member E1 pseudogene 1	LRRK2_DOWN
ENSG00000239300	ENSG00000239300	novel transcript	LRRK2_DOWN
ENSG00000239335	LLPH-DT	LLPH divergent transcript	LRRK2_DOWN
ENSG00000239887	C1orf226	chromosome 1 open reading frame 226	LRRK2_DOWN
ENSG00000239922	ENSG00000239922	novel transcript	LRRK2_DOWN
ENSG00000240344	PPIL3	peptidylprolyl isomerase like 3	LRRK2_DOWN
ENSG00000240758	HILPDA-AS1	HILPDA antisense RNA 1	LRRK2_DOWN
ENSG00000241472	PTPRG-AS1	PTPRG antisense RNA 1	LRRK2_DOWN
ENSG00000241769	EOLA1-DT	EOLA1 divergent transcript	LRRK2_DOWN
ENSG00000242715	CCDC169	coiled-coil domain containing 169	LRRK2_DOWN
ENSG00000242797	GLYCTK-AS1	GLYCTK antisense RNA 1	LRRK2_DOWN
ENSG00000242808	SOX2-OT	SOX2 overlapping transcript	LRRK2_DOWN
ENSG00000242861	ENSG00000242861	novel transcript	LRRK2_DOWN
ENSG00000243230	ENSG00000243230	novel transcript	LRRK2_DOWN
ENSG00000244968	LIFR-AS1	LIFR antisense RNA 1	LRRK2_DOWN
ENSG00000245067	IGFBP7-AS1	IGFBP7 antisense RNA 1	LRRK2_DOWN
ENSG00000245275	SAP30L-AS1	SAP30L antisense RNA 1 (head to head)	LRRK2_DOWN
ENSG00000245534	RORA-AS1	RORA antisense RNA 1	LRRK2_DOWN
ENSG00000245904	BTG1-DT	BTG1 divergent transcript	LRRK2_DOWN
ENSG00000246662	CIBAR1-DT	CIBAR1 divergent transcript	LRRK2_DOWN
ENSG00000246695	RASSF8-AS1	RASSF8 antisense RNA 1	LRRK2_DOWN
ENSG00000247627	MTND4P12	MT-ND4 pseudogene 12	LRRK2_DOWN
ENSG00000247675	LRP4-AS1	LRP4 antisense RNA 1	LRRK2_DOWN
ENSG00000247903	ENSG00000247903	novel transcript, antisense to TM7SF3	LRRK2_DOWN
ENSG00000248445	SEMA6A-AS1	SEMA6A antisense RNA 1	LRRK2_DOWN
ENSG00000248496	SCAND3	SCAN domain containing 3	LRRK2_DOWN
ENSG00000248555	LINC01339	long intergenic non-protein coding RNA 1339	LRRK2_DOWN
ENSG00000248874	LINC02899	long intergenic non-protein coding RNA 2899	LRRK2_DOWN
ENSG00000249395	CASC9	cancer susceptibility 9	LRRK2_DOWN
ENSG00000249412	ENSG00000249412	novel transcript	LRRK2_DOWN
ENSG00000250049	ENSG00000250049	novel transcript	LRRK2_DOWN
ENSG00000250068	ENSG00000250068	vacuolar protein sorting 33B (VPS33B) pseudogene	LRRK2_DOWN
ENSG00000250159	PKD2L2-DT	PKD2L2 divergent transcript	LRRK2_DOWN
ENSG00000250362	ENSG00000250362	novel transcript	LRRK2_DOWN
ENSG00000250682	LINC00491	long intergenic non-protein coding RNA 491	LRRK2_DOWN
ENSG00000250722	SELENOP	selenoprotein P	LRRK2_DOWN
ENSG00000250903	GMDS-DT	GMDS divergent transcript	LRRK2_DOWN
ENSG00000250979	ENSG00000250979	transient receptor potential cation channel, subfamily A, member 1 (TRPA1) pseudogene	LRRK2_DOWN
ENSG00000251023	ENSG00000251023	novel transcript	LRRK2_DOWN
ENSG00000251131	ENSG00000251131	novel transcript	LRRK2_DOWN
ENSG00000251138	LINC02882	long intergenic non-protein coding RNA 2882	LRRK2_DOWN
ENSG00000251209	LINC00923	long intergenic non-protein coding RNA 923	LRRK2_DOWN
ENSG00000251363	LINC02315	long intergenic non-protein coding RNA 2315	LRRK2_DOWN
ENSG00000251493	FOXD1	forkhead box D1	LRRK2_DOWN
ENSG00000251611	FHIP1A-DT	FHIP1A divergent transcript	LRRK2_DOWN
ENSG00000251661	ENSG00000251661	novel transcript, antisense to IFITM3	LRRK2_DOWN
ENSG00000253300	ENSG00000253300	novel transcript	LRRK2_DOWN
ENSG00000253317	ENSG00000253317	novel transcript	LRRK2_DOWN
ENSG00000253537	PCDHGA7	protocadherin gamma subfamily A, 7	LRRK2_DOWN
ENSG00000253549	CA3-AS1	CA3 antisense RNA 1	LRRK2_DOWN
ENSG00000253554	LINC01414	long intergenic non-protein coding RNA 1414	LRRK2_DOWN
ENSG00000253706	ENSG00000253706	novel transcript, antisense to PI15	LRRK2_DOWN
ENSG00000253846	PCDHGA10	protocadherin gamma subfamily A, 10	LRRK2_DOWN
ENSG00000253931	LINC02990	long intergenic non-protein coding RNA 2990	LRRK2_DOWN
ENSG00000254338	MAFA-AS1	MAFA antisense RNA 1	LRRK2_DOWN
ENSG00000254682	DHCR7-DT	DHCR7 divergent transcript	LRRK2_DOWN
ENSG00000254717	GLYATL1P2	glycine-N-acyltransferase like 1 pseudogene 2	LRRK2_DOWN
ENSG00000254887	LNROP	long non-coding regulator of POU2F2	LRRK2_DOWN
ENSG00000254910	ENSG00000254910	novel transcript	LRRK2_DOWN
ENSG00000255100	TSKU-AS1	TSKU antisense RNA 1	LRRK2_DOWN
ENSG00000255108	ENSG00000255108	novel transcript	LRRK2_DOWN
ENSG00000255142	ENSG00000255142	novel transcript	LRRK2_DOWN
ENSG00000255236	CHKA-DT	CHKA divergent transcript	LRRK2_DOWN
ENSG00000255284	GATD1-DT	GATD1 divergent transcript	LRRK2_DOWN
ENSG00000255471	PRSS23-AS1	PRSS23 antisense RNA 1	LRRK2_DOWN
ENSG00000255874	PRECSIT	p53 regulated carcinoma associated Stat3 activating long intergenic non-protein coding transcript	LRRK2_DOWN
ENSG00000256073	URB1-AS1	URB1 antisense RNA 1 (head to head)	LRRK2_DOWN
ENSG00000256139	ENSG00000256139	novel transcript	LRRK2_DOWN
ENSG00000257185	LINC02293	long intergenic non-protein coding RNA 2293	LRRK2_DOWN
ENSG00000257285	PRMT5-DT	PRMT5 divergent transcript	LRRK2_DOWN
ENSG00000257470	ENSG00000257470	novel transcript	LRRK2_DOWN
ENSG00000257842	NOVA1-DT	NOVA1 divergent transcript	LRRK2_DOWN
ENSG00000257935	LHX5-AS1	LHX5 antisense RNA 1	LRRK2_DOWN
ENSG00000258334	TROAP-AS1	TROAP and PRPH antisense RNA 1	LRRK2_DOWN
ENSG00000258592	LINC03059	long intergenic non-protein coding RNA 3059	LRRK2_DOWN
ENSG00000258708	SLC25A21-AS1	SLC25A21 antisense RNA 1	LRRK2_DOWN
ENSG00000258754	LINC01579	long intergenic non-protein coding RNA 1579	LRRK2_DOWN
ENSG00000258815	LINC02820	long intergenic non-protein coding RNA 2820	LRRK2_DOWN
ENSG00000259240	MIR4713HG	MIR4713 host gene	LRRK2_DOWN
ENSG00000259460	ENSG00000259460	novel transcript, antisense to MEIS2	LRRK2_DOWN
ENSG00000259488	DUT-AS1	DUT antisense RNA 1	LRRK2_DOWN
ENSG00000259605	ENSG00000259605	novel transcript, antisense to SIX5	LRRK2_DOWN
ENSG00000259705	FBN1-DT	FBN1 divergent transcript	LRRK2_DOWN
ENSG00000259775	EIF5-DT	EIF5 divergent transcript	LRRK2_DOWN
ENSG00000259887	FIGNL2-DT	FIGNL2 divergent transcript	LRRK2_DOWN
ENSG00000260000	ENSG00000260000	novel transcript, antisense to ASCC3	LRRK2_DOWN
ENSG00000260034	LCMT1-AS2	LCMT1 antisense RNA 2	LRRK2_DOWN
ENSG00000260088	DDX59-AS1	DDX59 antisense RNA 1	LRRK2_DOWN
ENSG00000260220	CCDC187	coiled-coil domain containing 187	LRRK2_DOWN
ENSG00000260249	ENSG00000260249	novel transcript, antisense to SNX20	LRRK2_DOWN
ENSG00000260484	ENSG00000260484	novel transcript	LRRK2_DOWN
ENSG00000260708	TBC1D22A-DT	TBC1D22A divergent transcript	LRRK2_DOWN
ENSG00000261008	LINC01572	long intergenic non-protein coding RNA 1572	LRRK2_DOWN
ENSG00000261172	ENSG00000261172	novel transcript	LRRK2_DOWN
ENSG00000261220	ST3GAL1-DT	ST3GAL1 divergent transcript	LRRK2_DOWN
ENSG00000261308	FIGNL2	fidgetin like 2	LRRK2_DOWN
ENSG00000261390	MAFTRR	MAF transcriptional regulator RNA	LRRK2_DOWN
ENSG00000261504	LINC01686	long intergenic non-protein coding RNA 1686	LRRK2_DOWN
ENSG00000261707	ENSG00000261707	novel transcript, antisense to NUDT7	LRRK2_DOWN
ENSG00000261801	LOXL1-AS1	LOXL1 antisense RNA 1	LRRK2_DOWN
ENSG00000262198	ENSG00000262198	novel transcript	LRRK2_DOWN
ENSG00000262619	LINC00621	long intergenic non-protein coding RNA 621	LRRK2_DOWN
ENSG00000263004	AKAP1-DT	AKAP1 divergent transcript	LRRK2_DOWN
ENSG00000263513	FAM72C	family with sequence similarity 72 member C	LRRK2_DOWN
ENSG00000263551	ENSG00000263551	novel transcript	LRRK2_DOWN
ENSG00000263843	MIF4GD-DT	MIF4GD divergent transcript	LRRK2_DOWN
ENSG00000264343	NOTCH2NLA	notch 2 N-terminal like A	LRRK2_DOWN
ENSG00000264548	ENSG00000264548	novel transcript, antisense CCDC57	LRRK2_DOWN
ENSG00000265342	ENSG00000265342	novel transcript, antisense to GRB2	LRRK2_DOWN
ENSG00000265519	ENSG00000265519	novel transcript	LRRK2_DOWN
ENSG00000265763	ZNF488	zinc finger protein 488	LRRK2_DOWN
ENSG00000266256	LINC00683	long intergenic non-protein coding RNA 683	LRRK2_DOWN
ENSG00000266709	ENSG00000266709	novel transcript	LRRK2_DOWN
ENSG00000266970	SOCS3-DT	SOCS3 divergent transcript	LRRK2_DOWN
ENSG00000267082	DOCK6-AS1	DOCK6 antisense RNA 1	LRRK2_DOWN
ENSG00000267108	ENSG00000267108	novel transcript	LRRK2_DOWN
ENSG00000267199	ENSG00000267199	novel transcript, antisense SPIRE1	LRRK2_DOWN
ENSG00000267284	ENSG00000267284	novel transcript	LRRK2_DOWN
ENSG00000267313	KC6	keratoconus gene 6	LRRK2_DOWN
ENSG00000267374	MIR924HG	MIR924 host gene	LRRK2_DOWN
ENSG00000267751	BSG-AS1	BSG antisense RNA 1	LRRK2_DOWN
ENSG00000267939	ENSG00000267939	novel transcript	LRRK2_DOWN
ENSG00000268460	ENSG00000268460	novel transcript	LRRK2_DOWN
ENSG00000268628	ENSG00000268628	novel transcript	LRRK2_DOWN
ENSG00000269621	ENSG00000269621	novel transcript, antisense to MRPL9	LRRK2_DOWN
ENSG00000269906	ENSG00000269906	novel transcript, sense intronic to SAV1	LRRK2_DOWN
ENSG00000269993	ENSG00000269993	novel transcript	LRRK2_DOWN
ENSG00000269994	LINC02893	long intergenic non-protein coding RNA 2893	LRRK2_DOWN
ENSG00000270006	C16orf95-DT	C16orf95 divergent transcript	LRRK2_DOWN
ENSG00000270673	YTHDF3-DT	YTHDF3 divergent transcript	LRRK2_DOWN
ENSG00000270728	ENSG00000270728	synaptonemal complex protein 3 (SYCP3) pseudogene	LRRK2_DOWN
ENSG00000270933	ENSG00000270933	novel transcript	LRRK2_DOWN
ENSG00000270964	MAP2K5-DT	MAP2K5 divergent transcript	LRRK2_DOWN
ENSG00000271133	ITGB8-AS1	ITGB8 antisense RNA 1	LRRK2_DOWN
ENSG00000271270	TMCC1-DT	TMCC1 divergent transcript	LRRK2_DOWN
ENSG00000271576	PRKACB-DT	PRKACB divergent transcript	LRRK2_DOWN
ENSG00000271646	IRF2-DT	IRF2 divergent transcript	LRRK2_DOWN
ENSG00000271833	ENSG00000271833	novel transcript	LRRK2_DOWN
ENSG00000272143	FGF14-AS2	FGF14 antisense RNA 2	LRRK2_DOWN
ENSG00000272168	CASC15	cancer susceptibility 15	LRRK2_DOWN
ENSG00000272170	KLC4-AS1	KLC4 antisense RNA 1	LRRK2_DOWN
ENSG00000272277	ENSG00000272277	novel transcript, antisense to RIPK1	LRRK2_DOWN
ENSG00000272320	ENSG00000272320	novel transcript, antisense to SLC22A23	LRRK2_DOWN
ENSG00000272328	ENSG00000272328	novel transcript, antisense to ICA1	LRRK2_DOWN
ENSG00000272438	ENSG00000272438	novel transcript	LRRK2_DOWN
ENSG00000272523	LINC01023	long intergenic non-protein coding RNA 1023	LRRK2_DOWN
ENSG00000272668	ENSG00000272668	novel transcript, antisense to VSIG8	LRRK2_DOWN
ENSG00000272692	ENSG00000272692	novel transcript	LRRK2_DOWN
ENSG00000272715	ENSG00000272715	novel transcript	LRRK2_DOWN
ENSG00000272734	ADIRF-AS1	ADIRF antisense RNA 1	LRRK2_DOWN
ENSG00000272829	ENSG00000272829	novel transcript	LRRK2_DOWN
ENSG00000272870	SAP30-DT	SAP30 divergent transcript	LRRK2_DOWN
ENSG00000272977	ENSG00000272977	novel transcript	LRRK2_DOWN
ENSG00000273179	ENSG00000273179	novel transcript, antisense to SPON2	LRRK2_DOWN
ENSG00000273321	ENSG00000273321	novel transcript	LRRK2_DOWN
ENSG00000273447	ENSG00000273447	novel transcript, antisense to CASP6	LRRK2_DOWN
ENSG00000273449	ENSG00000273449	novel transcript	LRRK2_DOWN
ENSG00000273686	B2M	beta-2-microglobulin	LRRK2_DOWN
ENSG00000273748	ENSG00000273748		LRRK2_DOWN
ENSG00000273909	ENSG00000273909	novel transcript	LRRK2_DOWN
ENSG00000274272	ENSG00000274272	novel transcript	LRRK2_DOWN
ENSG00000274276	ENSG00000274276	cystathionine-beta-synthase like	LRRK2_DOWN
ENSG00000274317	LINC02334	long intergenic non-protein coding RNA 2334	LRRK2_DOWN
ENSG00000274332	LRRC37A2	leucine rich repeat containing 37 member A2	LRRK2_DOWN
ENSG00000274341	ENSG00000274341	novel transcript	LRRK2_DOWN
ENSG00000274565	ENSG00000274565	novel transcript	LRRK2_DOWN
ENSG00000274577	LHX1	LIM homeobox 1	LRRK2_DOWN
ENSG00000274840	BALR6	B-cell acute lymphoblastic leukemia associated long RNA 6	LRRK2_DOWN
ENSG00000274950	RPS9	ribosomal protein S9	LRRK2_DOWN
ENSG00000275155	ENSG00000275155	novel transcript, sense intronic to ZNF423	LRRK2_DOWN
ENSG00000275494	ENSG00000275494	novel transcript	LRRK2_DOWN
ENSG00000275549	STPG3-AS1	STPG3 antisense RNA 1	LRRK2_DOWN
ENSG00000275620	FLJ16779	uncharacterized LOC100192386	LRRK2_DOWN
ENSG00000275621	LRRC37A3	leucine rich repeat containing 37 member A3	LRRK2_DOWN
ENSG00000275713	H2BC9	H2B clustered histone 9	LRRK2_DOWN
ENSG00000275867	KANSL1	KAT8 regulatory NSL complex subunit 1	LRRK2_DOWN
ENSG00000275949	ENSG00000275949	novel protein similar to ADP-ribosylation factor-like 17A ARL17A	LRRK2_DOWN
ENSG00000276130	SLC22A18	solute carrier family 22 member 18	LRRK2_DOWN
ENSG00000276168	RN7SL1	RNA component of signal recognition particle 7SL1	LRRK2_DOWN
ENSG00000276337	ENSG00000276337	novel transcript, sense intronic to ZCCHC14	LRRK2_DOWN
ENSG00000276345	ENSG00000276345		LRRK2_DOWN
ENSG00000276561	IRF7	interferon regulatory factor 7	LRRK2_DOWN
ENSG00000276618	RAD17	RAD17 checkpoint clamp loader component	LRRK2_DOWN
ENSG00000276825	DRD4	dopamine receptor D4	LRRK2_DOWN
ENSG00000276855	ENSG00000276855	novel transcript	LRRK2_DOWN
ENSG00000276957	ENSG00000276957	novel transcript	LRRK2_DOWN
ENSG00000277007	ENSG00000277007	novel transcript	LRRK2_DOWN
ENSG00000277114	CNOT3	CCR4-NOT transcription complex subunit 3	LRRK2_DOWN
ENSG00000277196	ENSG00000277196	proline dehydrogenase 1	LRRK2_DOWN
ENSG00000277232	GTSE1-DT	GTSE1 divergent transcript	LRRK2_DOWN
ENSG00000277245	ENSG00000277245	novel transcript, antisense to MNS1	LRRK2_DOWN
ENSG00000277311	ENSG00000277311		LRRK2_DOWN
ENSG00000277459	ENSG00000277459	novel transcript	LRRK2_DOWN
ENSG00000277662	ENSG00000277662	novel transcript, sense intronic to MTRF1	LRRK2_DOWN
ENSG00000277868	CCDC125	coiled-coil domain containing 125	LRRK2_DOWN
ENSG00000278195	SSTR3	somatostatin receptor 3	LRRK2_DOWN
ENSG00000278458	KANSL1	KAT8 regulatory NSL complex subunit 1	LRRK2_DOWN
ENSG00000278709	NKILA	NF-kappaB interacting lncRNA	LRRK2_DOWN
ENSG00000278742	LRRC37A	leucine rich repeat containing 37A	LRRK2_DOWN
ENSG00000278845	MRPL45	mitochondrial ribosomal protein L45	LRRK2_DOWN
ENSG00000278905	ENSG00000278905	novel transcript	LRRK2_DOWN
ENSG00000278916	CEP83-DT	CEP83 divergent transcript	LRRK2_DOWN
ENSG00000278962	ENSG00000278962	TEC	LRRK2_DOWN
ENSG00000279088	ENSG00000279088	TEC	LRRK2_DOWN
ENSG00000279254	ENSG00000279254	TEC	LRRK2_DOWN
ENSG00000279488	ENSG00000279488	TEC	LRRK2_DOWN
ENSG00000279568	ENSG00000279568	tec	LRRK2_DOWN
ENSG00000279602	ENSG00000279602	novel transcript	LRRK2_DOWN
ENSG00000279662	ENSG00000279662	TEC	LRRK2_DOWN
ENSG00000279713	ENSG00000279713	TEC	LRRK2_DOWN
ENSG00000279863	ENSG00000279863	TEC	LRRK2_DOWN
ENSG00000279873	LINC01126	long intergenic non-protein coding RNA 1126	LRRK2_DOWN
ENSG00000279875	ENSG00000279875	TEC	LRRK2_DOWN
ENSG00000280069	ENSG00000280069	TEC	LRRK2_DOWN
ENSG00000280327	ENSG00000280327	tec	LRRK2_DOWN
ENSG00000280339	ENSG00000280339	novel transcript	LRRK2_DOWN
ENSG00000280401	ENSG00000280401	TEC	LRRK2_DOWN
ENSG00000280407	ENSG00000280407	TEC	LRRK2_DOWN
ENSG00000280618	CYFIP1	cytoplasmic FMR1 interacting protein 1	LRRK2_DOWN
ENSG00000280780	JAKMIP2-AS1	JAKMIP2 antisense RNA 1	LRRK2_DOWN
ENSG00000280789	PAGR1	PAXIP1 associated glutamate rich protein 1	LRRK2_DOWN
ENSG00000281332	LINC00997	long intergenic non-protein coding RNA 997	LRRK2_DOWN
ENSG00000281487	ENSG00000281487	KAT8 regulatory NSL complex subunit 1 (KANSL1) pseudogene	LRRK2_DOWN
ENSG00000281912	LINC01144	long intergenic non-protein coding RNA 1144	LRRK2_DOWN
ENSG00000281922	ENSG00000281922	DND microRNA-mediated repression inhibitor 1 (DND1) pseudogene	LRRK2_DOWN
ENSG00000281998	LHX1-DT	LHX1 divergent transcript	LRRK2_DOWN
ENSG00000282105	RPL41P2	ribosomal protein L41 pseudogene 2	LRRK2_DOWN
ENSG00000282638	ENSG00000282638	novel transcript	LRRK2_DOWN
ENSG00000282810	MIR210HG	MIR210 host gene	LRRK2_DOWN
ENSG00000283010	ENSG00000283010	novel transcript	LRRK2_DOWN
ENSG00000283128	ENSG00000283128	novel protein	LRRK2_DOWN
ENSG00000283503	LINC01902	long intergenic non-protein coding RNA 1902	LRRK2_DOWN
ENSG00000283589	GOLGA8N	golgin A8 family member N	LRRK2_DOWN
ENSG00000283692	ENSG00000283692	novel transcript	LRRK2_DOWN
ENSG00000283738	ENSG00000283738		LRRK2_DOWN
ENSG00000283780	MAML1	mastermind like transcriptional coactivator 1	LRRK2_DOWN
ENSG00000283959	ENSG00000283959	novel transcript	LRRK2_DOWN
ENSG00000284116	ENSG00000284116	novel transcript	LRRK2_DOWN
ENSG00000284471	ENSG00000284471	TEC	LRRK2_DOWN
ENSG00000284652	ENSG00000284652	novel transcript	LRRK2_DOWN
ENSG00000284753	EEF1AKMT4	EEF1A lysine methyltransferase 4	LRRK2_DOWN
ENSG00000284773	ENSG00000284773	novel protein	LRRK2_DOWN
ENSG00000284968	ENSG00000284968	Novel transcript, antisense to AFF1	LRRK2_DOWN
ENSG00000285103	EMICERI	EQTN MOB3B IFNK C9orf72 enhancer RNA I	LRRK2_DOWN
ENSG00000285367	ENSG00000285367	novel transcript	LRRK2_DOWN
ENSG00000285533	RELA-DT	RELA divergent transcript	LRRK2_DOWN
ENSG00000285564	ENSG00000285564	novel transcript	LRRK2_DOWN
ENSG00000285725	ENSG00000285725	novel transcript	LRRK2_DOWN
ENSG00000285926	ENSG00000285926	Novel transcript, antisense to NUPL2	LRRK2_DOWN
ENSG00000286024	ENSG00000286024	novel transcript, antisense to BCAT2	LRRK2_DOWN
ENSG00000286058	ENSG00000286058	novel transcript	LRRK2_DOWN
ENSG00000286099	ENSG00000286099	novel transcript	LRRK2_DOWN
ENSG00000286121	ENSG00000286121	novel transcript	LRRK2_DOWN
ENSG00000286123	ENSG00000286123	novel transcript	LRRK2_DOWN
ENSG00000286369	ENSG00000286369	novel transcript	LRRK2_DOWN
ENSG00000286373	ENSG00000286373	novel transcript	LRRK2_DOWN
ENSG00000286389	ENSG00000286389	novel transcript	LRRK2_DOWN
ENSG00000286415	ENSG00000286415	novel transcript	LRRK2_DOWN
ENSG00000286443	ENSG00000286443	novel transcript, antisense to PLXDC1	LRRK2_DOWN
ENSG00000286555	ENSG00000286555	novel transcript, antisense to ARAP1	LRRK2_DOWN
ENSG00000286619	PM20D1-AS1	PM20D1 antisense RNA 1	LRRK2_DOWN
ENSG00000286694	ENSG00000286694	novel transcript	LRRK2_DOWN
ENSG00000286810	ENSG00000286810	novel transcript	LRRK2_DOWN
ENSG00000286868	ENSG00000286868	novel transcript	LRRK2_DOWN
ENSG00000286984	ENSG00000286984	novel transcript	LRRK2_DOWN
ENSG00000287021	ENSG00000287021	novel transcript, antisense to INTU	LRRK2_DOWN
ENSG00000287069	ENSG00000287069	novel transcript, antisense to KCNH8	LRRK2_DOWN
ENSG00000287100	ENSG00000287100	novel transcript	LRRK2_DOWN
ENSG00000287115	LINC02993	long intergenic non-protein coding RNA 2993	LRRK2_DOWN
ENSG00000287117	ENSG00000287117	novel transcript	LRRK2_DOWN
ENSG00000287200	ENSG00000287200	novel transcript, antisense to INHBEand GLI1	LRRK2_DOWN
ENSG00000287264	ENSG00000287264	novel transcript	LRRK2_DOWN
ENSG00000287281	ENSG00000287281	novel transcript	LRRK2_DOWN
ENSG00000287310	ENSG00000287310	novel transcript	LRRK2_DOWN
ENSG00000287352	ENSG00000287352	novel transcript	LRRK2_DOWN
ENSG00000287608	ENSG00000287608	novel transcript, antisense to ZNF761and ZNF813	LRRK2_DOWN
ENSG00000287620	ENSG00000287620	novel transcript	LRRK2_DOWN
ENSG00000287630	ENSG00000287630	novel transcript, antisense to JAKMIP2	LRRK2_DOWN
ENSG00000287720	ENSG00000287720	novel transcript, antisense to SUMF1	LRRK2_DOWN
ENSG00000287804	ENSG00000287804	novel transcript	LRRK2_DOWN
ENSG00000287919	ENSG00000287919	novel transcript	LRRK2_DOWN
ENSG00000288560	ENSG00000288560	novel transcript	LRRK2_DOWN
ENSG00000288833	ENSG00000288833	novel transcript	LRRK2_DOWN
ENSG00000288961	ENSG00000288961	novel transcript	LRRK2_DOWN
ENSG00000288989	ENSG00000288989	novel transcript	LRRK2_DOWN
ENSG00000288999	ENSG00000288999	novel transcript	LRRK2_DOWN
ENSG00000289018	ENSG00000289018	novel transcript	LRRK2_DOWN
ENSG00000289034	ENSG00000289034	novel transcript	LRRK2_DOWN
ENSG00000289162	ENSG00000289162	novel transcript	LRRK2_DOWN
ENSG00000289213	ENSG00000289213	novel transcript, antisense to PRPSAP2	LRRK2_DOWN
ENSG00000289274	ENSG00000289274	novel transcript	LRRK2_DOWN
ENSG00000289349	ENSG00000289349	novel transcript	LRRK2_DOWN
ENSG00000289435	ENSG00000289435	novel transcript	LRRK2_DOWN
ENSG00000289515	ENSG00000289515	novel transcript	LRRK2_DOWN
ENSG00000289523	ENSG00000289523	novel transcript, sense intronic to MAPK1IP1L	LRRK2_DOWN
ENSG00000289843	BMS1P14	BMS1 pseudogene 14	LRRK2_DOWN
ENSG00000289858	ENSG00000289858	novel transcript	LRRK2_DOWN
ENSG00000290045	ENSG00000290045	novel transcript, sense intronic to EIF3I	LRRK2_DOWN
ENSG00000290073	ENSG00000290073	novel transcript, antisense to ZNF83	LRRK2_DOWN
ENSG00000290082	ENSG00000290082	novel transcript, antisense to TP53I13	LRRK2_DOWN
ENSG00000290418	TPTEP1	TPTE pseudogene 1	LRRK2_DOWN
ENSG00000290541	CYP4F29P	cytochrome P450 family 4 subfamily F member 29, pseudogene	LRRK2_DOWN
ENSG00000290559	ENSG00000290559	novel transcript	LRRK2_DOWN
ENSG00000290560	GUSBP3	GUSB pseudogene 3	LRRK2_DOWN
ENSG00000290696	POM121L9P	POM121 transmembrane nucleoporin like 9, pseudogene	LRRK2_DOWN
ENSG00000290912	ENSG00000290912	novel transcript	LRRK2_DOWN
ENSG00000290923	PGM5P2	phosphoglucomutase 5 pseudogene 2	LRRK2_DOWN
ENSG00000290940	FAM86FP	family with sequence similarity 86, member A pseudogene	LRRK2_DOWN
ENSG00000290947	ENSG00000290947	novel transcript	LRRK2_DOWN
ENSG00000290948	ENSG00000290948	novel transcript	LRRK2_DOWN
ENSG00000290951	ENSG00000290951	novel transcript	LRRK2_DOWN
ENSG00000290960	ENSG00000290960	novel transcript	LRRK2_DOWN
ENSG00000290994	ENSG00000290994	novel transcript	LRRK2_DOWN
ENSG00000290995	ENSG00000290995	novel transcript	LRRK2_DOWN
ENSG00000291015	ENSG00000291015	novel transcript	LRRK2_DOWN
ENSG00000291044	ENSG00000291044	novel transcript	LRRK2_DOWN
ENSG00000291054	ENSG00000291054	novel transcript	LRRK2_DOWN
ENSG00000291065	ENSG00000291065	novel transcript	LRRK2_DOWN
ENSG00000291067	ENSG00000291067	novel transcript	LRRK2_DOWN
ENSG00000291071	FAM86JP	family with sequence similarity 86 member J, pseudogene	LRRK2_DOWN
ENSG00000291074	CCDC144NL	CCDC144A N-terminal like (pseudogene)	LRRK2_DOWN
ENSG00000291132	MTMR9LP	myotubularin related protein 9 like, pseudogene	LRRK2_DOWN
ENSG00000291185	ENSG00000291185	novel transcript	LRRK2_DOWN
ENSG00000291189	ENSG00000291189	novel transcript	LRRK2_DOWN
ENSG00000291379	SZRD1	SUZ RNA binding domain containing 1	LRRK2_DOWN
ENSG00000291748	COL3A1	collagen type III alpha 1 chain	LRRK2_DOWN
ENSG00000292234	COL18A1	collagen type XVIII alpha 1 chain	LRRK2_DOWN
ENSG00000292242	ENSG00000292242	macrophage stimulating 1 (MST1) pseudogene	LRRK2_DOWN
ENSG00000292264	TCAF2	TRPM8 channel associated factor 2	LRRK2_DOWN
ENSG00000292390	FAM66E	family with sequence similarity 66 member E	LRRK2_DOWN
ENSG00000292998	MIR3171HG	MIR3171 host gene	LRRK2_DOWN
ENSG00000293105	ENSG00000293105	novel transcript	LRRK2_DOWN
ENSG00000293194	RDM1P5	RDM1 pseudogene 5	LRRK2_DOWN
ENSG00000293237	HTR7P1	5-hydroxytryptamine receptor 7 pseudogene 1	LRRK2_DOWN
ENSG00000293246	ZNF321P	zinc finger protein 321, pseudogene	LRRK2_DOWN
ENSG00000293271	SLC44A3-AS1	SLC44A3 antisense RNA 1	LRRK2_DOWN
ENSG00000293279	ENSG00000293279	novel transcript	LRRK2_DOWN
ENSG00000293347	ENSG00000293347	novel transcript	LRRK2_DOWN
ENSG00000293382	GPR199P	G protein-coupled receptor 199, pseudogene	LRRK2_DOWN
ENSG00000293405	CYP2T1P	cytochrome P450 family 2 subfamily T member 1, pseudogene	LRRK2_DOWN
ENSG00000293469	CHMP1B2P	charged multivesicular body protein 1B2, pseudogene	LRRK2_DOWN
ENSG00000293485	SERHL	serine hydrolase like (pseudogene)	LRRK2_DOWN
ENSG00000293486	ENSG00000293486	novel transcript	LRRK2_DOWN
ENSG00000293494	ZPLD2P	zona pellucida like domain containing 2, pseudogene	LRRK2_DOWN
ENSG00000294395	ENSG00000294395	novel transcript, antisense to RRM2	LRRK2_DOWN
ENSG00000294685	ENSG00000294685	novel transcript, sense intronic to MAD1L1	LRRK2_DOWN
[truncated: 279 more rows]
