# Supplementary material for: Convergent transcriptomic signature in iPSC-dopaminergic neurons of hereditary Parkinson’s disease
Source: Life Sci Alliance. 2026 Apr 24;9(7):e202503551. doi: 10.26508/lsa.202503551 (PMC13109591; doi:10.26508/lsa.202503551)
Supplement: Supplementary file 8 [file LSA-2025-03551_TableS8.xlsx]

## Sheet: deg.place
gene_id	gene_name	description	baseMean	log2FoldChange	lfcSE	stat	pvalue	padj
ENSG00000118271	TTR	transthyretin	2981.69	7.29464	0.867313	8.41061	4.0787e-17	8.39421e-16
ENSG00000153822	KCNJ16	potassium inwardly rectifying channel subfamily J member 16	222.151	6.81317	0.695184	9.80052	1.12004e-22	3.99881e-21
ENSG00000130487	KLHDC7B	kelch domain containing 7B	42.9371	6.74851	0.473661	14.2475	4.64333e-46	1.30288e-43
ENSG00000287560	ENSG00000287560	novel transcript	124.068	6.70563	0.698599	9.59868	8.09757e-22	2.60193e-20
ENSG00000130513	GDF15	growth differentiation factor 15	928.204	5.53923	0.469809	11.7904	4.37578e-32	3.4593e-30
ENSG00000123243	ITIH5	inter-alpha-trypsin inhibitor heavy chain 5	5381.7	5.29669	0.522442	10.1383	3.73453e-24	1.48799e-22
ENSG00000152669	CCNO	cyclin O	142.174	5.09566	0.71839	7.09316	1.31085e-12	1.60706e-11
ENSG00000185633	NDUFA4L2	NDUFA4 mitochondrial complex associated like 2	1670.74	5.03576	0.38151	13.1996	8.82506e-40	1.30232e-37
ENSG00000229533	ENSG00000229533	novel transcript, antisense to FERD3L	127.321	4.98314	0.764497	6.51819	7.11619e-11	7.01825e-10
ENSG00000277639	CHD9NB	CHD9 neighbor	120.136	4.97647	0.905252	5.49733	3.8559e-08	2.46921e-07
ENSG00000289915	ENSG00000289915	novel transcript	91.3478	4.85294	0.382445	12.6892	6.78396e-37	8.14157e-35
ENSG00000132837	DMGDH	dimethylglycine dehydrogenase	120.021	4.77198	0.284451	16.7761	3.65036e-63	5.19446e-60
ENSG00000139269	INHBE	inhibin subunit beta E	79.6193	4.76765	0.430337	11.0789	1.58839e-28	9.41785e-27
ENSG00000009709	PAX7	paired box 7	101.072	4.59258	1.08073	4.24951	2.14234e-05	8.41311e-05
ENSG00000127824	TUBA4A	tubulin alpha 4a	221.595	4.59056	0.350492	13.0974	3.40516e-39	4.8804e-37
ENSG00000073146	MOV10L1	Mov10 like RNA helicase 1	70.5771	4.58865	0.447736	10.2486	1.20112e-24	5.04827e-23
ENSG00000232415	ELN-AS1	ELN antisense RNA 1	27.4955	4.52117	0.660725	6.84274	7.7692e-12	8.64198e-11
ENSG00000150051	MKX	mohawk homeobox	34.2751	4.51808	0.421211	10.7264	7.65106e-27	3.91837e-25
ENSG00000205517	RGL3	ral guanine nucleotide dissociation stimulator like 3	82.6636	4.48472	0.643312	6.97129	3.14041e-12	3.69541e-11
ENSG00000152779	SLC16A12	solute carrier family 16 member 12	94.6474	4.45276	0.691297	6.44117	1.18557e-10	1.13389e-09
ENSG00000214402	LCNL1	lipocalin like 1	710.424	4.36998	0.48838	8.94792	3.62239e-19	9.18133e-18
ENSG00000042980	ADAM28	ADAM metallopeptidase domain 28	81.0308	4.34805	0.533347	8.15239	3.56811e-16	6.7506e-15
ENSG00000265752	LINC02958	long intergenic non-protein coding RNA 2958	8.25378	4.32542	0.588466	7.35033	1.9772e-13	2.70349e-12
ENSG00000261572	ENSG00000261572	novel transcript, intronic to CMTM8	47.5181	4.28703	0.583725	7.34426	2.069e-13	2.8174e-12
ENSG00000173110	HSPA6	heat shock protein family A (Hsp70) member 6	612.074	4.27055	1.06493	4.01018	6.06713e-05	0.000216379
ENSG00000141526	SLC16A3	solute carrier family 16 member 3	1114.68	4.26662	0.453777	9.40246	5.33016e-21	1.58252e-19
ENSG00000188039	NWD1	NACHT and WD repeat domain containing 1	154.414	4.21204	0.44647	9.43409	3.94416e-21	1.19963e-19
ENSG00000130433	CACNG6	calcium voltage-gated channel auxiliary subunit gamma 6	148.488	4.19903	0.48277	8.69777	3.38461e-18	7.82229e-17
ENSG00000116014	KISS1R	KISS1 receptor	49.0276	4.18854	0.497125	8.42553	3.59128e-17	7.43716e-16
ENSG00000136842	TMOD1	tropomodulin 1	400.38	4.18417	0.756248	5.5328	3.15164e-08	2.04584e-07
ENSG00000136826	KLF4	KLF transcription factor 4	348.969	4.15901	0.373375	11.139	8.10677e-29	4.96932e-27
ENSG00000213700	RPL17P50	ribosomal protein L17 pseudogene 50	39.9531	4.13922	0.364615	11.3523	7.22428e-30	4.78146e-28
ENSG00000125740	FOSB	FosB proto-oncogene, AP-1 transcription factor subunit	103.575	4.12814	0.646165	6.38868	1.67329e-10	1.56651e-09
ENSG00000145244	CORIN	corin, serine peptidase	1132.81	4.12528	0.772401	5.34085	9.25113e-08	5.54456e-07
ENSG00000176046	NUPR1	nuclear protein 1, transcriptional regulator	49.0202	4.11995	0.600016	6.8664	6.58401e-12	7.39384e-11
ENSG00000125384	PTGER2	prostaglandin E receptor 2	30.6534	4.09918	0.693748	5.90875	3.44721e-09	2.63325e-08
ENSG00000160180	TFF3	trefoil factor 3	528.531	4.09343	0.847705	4.82884	1.37331e-06	6.73704e-06
ENSG00000184845	DRD1	dopamine receptor D1	79.2981	4.08875	0.57182	7.15042	8.65132e-13	1.08739e-11
ENSG00000135218	CD36	CD36 molecule (CD36 blood group)	1080.41	4.06466	0.531493	7.64763	2.04724e-14	3.17888e-13
ENSG00000105122	RASAL3	RAS protein activator like 3	13.5405	4.06129	0.426937	9.51261	1.85945e-21	5.78812e-20
ENSG00000197057	DTHD1	death domain containing 1	248.982	4.04612	0.713215	5.67307	1.40261e-08	9.69562e-08
ENSG00000148926	ADM	adrenomedullin	398.554	4.02773	0.505234	7.97202	1.56106e-15	2.74488e-14
ENSG00000092068	SLC7A8	solute carrier family 7 member 8	1404.51	4.00606	0.435181	9.20551	3.4005e-20	9.5147e-19
ENSG00000159173	TNNI1	troponin I1, slow skeletal type	58.9422	3.96112	0.663303	5.97182	2.34626e-09	1.84315e-08
ENSG00000168481	LGI3	leucine rich repeat LGI family member 3	570.696	3.92403	0.762413	5.14687	2.64875e-07	1.47316e-06
ENSG00000113739	STC2	stanniocalcin 2	2453.63	3.92375	0.413329	9.49305	2.24372e-21	6.94498e-20
ENSG00000157330	CFAP107	cilia and flagella associated protein 107	178.099	3.92087	0.604051	6.49095	8.52946e-11	8.29707e-10
ENSG00000286339	ENSG00000286339	novel transcript, antisense to CEP85L	116.287	3.9018	0.646036	6.03961	1.54489e-09	1.25352e-08
ENSG00000138678	GPAT3	glycerol-3-phosphate acyltransferase 3	53.6889	3.88356	0.508152	7.64251	2.13026e-14	3.30009e-13
ENSG00000105376	ICAM5	intercellular adhesion molecule 5	264.303	3.86003	0.436451	8.84413	9.22471e-19	2.25767e-17
ENSG00000290862	NMRAL2P	NmrA like redox sensor 2, pseudogene	9.25363	3.8512	0.591007	6.51632	7.20512e-11	7.09542e-10
ENSG00000173714	WFIKKN2	WAP, follistatin/kazal, immunoglobulin, kunitz and netrin domain containing 2	115.497	3.84962	0.898532	4.28435	1.83274e-05	7.28342e-05
ENSG00000123095	BHLHE41	basic helix-loop-helix family member e41	776.007	3.82253	0.385682	9.9111	3.72528e-23	1.38203e-21
ENSG00000245848	CEBPA	CCAAT enhancer binding protein alpha	69.5261	3.78147	0.462492	8.17629	2.92715e-16	5.61258e-15
ENSG00000182379	NXPH4	neurexophilin 4	510.267	3.76115	0.385556	9.75513	1.75381e-22	6.04488e-21
ENSG00000279965	LINC03032	long intergenic non-protein coding RNA 3032	35.0815	3.72389	0.725125	5.13552	2.81367e-07	1.55532e-06
ENSG00000214212	C19orf38	chromosome 19 open reading frame 38	26.3408	3.72155	0.356409	10.4418	1.59765e-25	7.18475e-24
ENSG00000121898	CPXM2	carboxypeptidase X, M14 family member 2	773.385	3.71309	0.417699	8.88939	6.14442e-19	1.5263e-17
ENSG00000258072	ENSG00000258072	programmed cell death 2 (PDCD2) pseudogene	12.5914	3.70958	0.963644	3.84953	0.000118342	0.00039838
ENSG00000169031	COL4A3	collagen type IV alpha 3 chain	168.649	3.70781	0.718598	5.15978	2.47239e-07	1.38162e-06
ENSG00000180440	SERTM1	serine rich and transmembrane domain containing 1	566.73	3.69694	0.489067	7.55917	4.05649e-14	6.08076e-13
ENSG00000294063	ENSG00000294063	novel transcript	18.9846	3.69423	0.39583	9.33286	1.0305e-20	2.97532e-19
ENSG00000259974	LINC00261	long intergenic non-protein coding RNA 261	1130.64	3.67233	0.787267	4.66466	3.09124e-06	1.42952e-05
ENSG00000078081	LAMP3	lysosomal associated membrane protein 3	85.7769	3.65883	0.456958	8.00694	1.17601e-15	2.1164e-14
ENSG00000127951	FGL2	fibrinogen like 2	74.701	3.64987	0.613269	5.9515	2.65693e-09	2.0636e-08
ENSG00000214381	LINC00488	long intergenic non-protein coding RNA 488	16.0412	3.60939	0.501379	7.19892	6.06909e-13	7.81567e-12
ENSG00000170293	CMTM8	CKLF like MARVEL transmembrane domain containing 8	344.752	3.59753	0.508097	7.0804	1.43742e-12	1.75146e-11
ENSG00000107317	PTGDS	prostaglandin D2 synthase	303.756	3.57866	0.485302	7.37409	1.65467e-13	2.30037e-12
ENSG00000206199	ANKUB1	ankyrin repeat and ubiquitin domain containing 1	112.375	3.55752	0.603249	5.89728	3.6955e-09	2.81429e-08
ENSG00000146374	RSPO3	R-spondin 3	265.984	3.55223	0.688072	5.16259	2.43552e-07	1.36293e-06
ENSG00000160801	PTH1R	parathyroid hormone 1 receptor	181.419	3.54253	0.567953	6.23735	4.45038e-10	3.91264e-09
ENSG00000125798	FOXA2	forkhead box A2	393.209	3.53339	0.704574	5.01493	5.30533e-07	2.80352e-06
ENSG00000090104	RGS1	regulator of G protein signaling 1	30.2892	3.53195	0.86267	4.09421	4.23612e-05	0.000156368
ENSG00000129521	EGLN3	egl-9 family hypoxia inducible factor 3	1710.51	3.51852	0.446469	7.88078	3.25355e-15	5.54941e-14
ENSG00000165215	CLDN3	claudin 3	84.2019	3.51183	0.560897	6.2611	3.82283e-10	3.39387e-09
ENSG00000226321	CROCC2	ciliary rootlet coiled-coil, rootletin family member 2	101.521	3.50697	0.589733	5.9467	2.73595e-09	2.12002e-08
ENSG00000236643	ENSG00000236643	novel transcript	5.94725	3.5055	0.484085	7.2415	4.43762e-13	5.79713e-12
ENSG00000273062	RALGPS2-AS1	RALGPS2 antisense RNA 1	12.792	3.50485	0.651235	5.38186	7.37205e-08	4.49406e-07
ENSG00000107731	UNC5B	unc-5 netrin receptor B	1842.26	3.50045	0.30955	11.3082	1.19531e-29	7.7315e-28
ENSG00000197355	UAP1L1	UDP-N-acetylglucosamine pyrophosphorylase 1 like 1	512.862	3.47422	0.259639	13.381	7.81337e-41	1.24526e-38
ENSG00000164440	TXLNB	taxilin beta	275.966	3.46499	0.469794	7.37554	1.63681e-13	2.28352e-12
ENSG00000123989	CHPF	chondroitin polymerizing factor	6442.79	3.46304	0.180559	19.1795	5.4926e-82	1.82373e-78
ENSG00000163694	RBM47	RNA binding motif protein 47	357.911	3.46102	0.503974	6.86746	6.53573e-12	7.35205e-11
ENSG00000133805	AMPD3	adenosine monophosphate deaminase 3	150.792	3.45781	0.300091	11.5225	1.01569e-30	7.15005e-29
ENSG00000027075	PRKCH	protein kinase C eta	23.76	3.45221	0.554328	6.22774	4.73197e-10	4.1435e-09
ENSG00000006534	ALDH3B1	aldehyde dehydrogenase 3 family member B1	352.115	3.45039	0.44704	7.7183	1.17889e-14	1.89097e-13
ENSG00000266578	ENSG00000266578	novel transcript	14.3354	3.44625	0.469266	7.34393	2.07419e-13	2.82254e-12
ENSG00000182601	HS3ST4	heparan sulfate-glucosamine 3-sulfotransferase 4	493.367	3.4455	0.599093	5.75119	8.86181e-09	6.37807e-08
ENSG00000116016	EPAS1	endothelial PAS domain protein 1	310.072	3.44131	0.45542	7.55633	4.14587e-14	6.20075e-13
ENSG00000241684	ADAMTS9-AS2	ADAMTS9 antisense RNA 2	36.0835	3.43272	0.469746	7.3076	2.71949e-13	3.64097e-12
ENSG00000146700	SSC4D	scavenger receptor cysteine rich family member with 4 domains	63.1659	3.42213	0.454511	7.52927	5.10264e-14	7.51329e-13
ENSG00000172216	CEBPB	CCAAT enhancer binding protein beta	273.541	3.41411	0.312298	10.9322	8.08435e-28	4.5368e-26
ENSG00000185518	SV2B	synaptic vesicle glycoprotein 2B	99.0921	3.40346	0.353463	9.6289	6.03734e-22	1.96851e-20
ENSG00000108924	HLF	HLF transcription factor, PAR bZIP family member	119.21	3.40251	0.517713	6.5722	4.95779e-11	5.00096e-10
ENSG00000100253	MIOX	myo-inositol oxygenase	16.0568	3.40158	0.518536	6.55997	5.38178e-11	5.39586e-10
ENSG00000115155	OTOF	otoferlin	127.358	3.39812	0.606326	5.60445	2.08915e-08	1.40088e-07
ENSG00000105650	PDE4C	phosphodiesterase 4C	6.66356	3.39404	0.622975	5.44811	5.09077e-08	3.18826e-07
ENSG00000179813	FAM216B	family with sequence similarity 216 member B	60.6191	3.38606	0.460194	7.35789	1.86842e-13	2.57062e-12
ENSG00000297676	ENSG00000297676	novel transcript	110.212	3.37933	0.684575	4.93639	7.95816e-07	4.08299e-06
ENSG00000169136	ATF5	activating transcription factor 5	1670.13	3.37847	0.279112	12.1044	1.00143e-33	9.10981e-32
ENSG00000183508	TENT5C	terminal nucleotidyltransferase 5C	122.914	3.37469	0.3888	8.67975	3.96652e-18	9.07244e-17
ENSG00000148482	SLC39A12	solute carrier family 39 member 12	35.7019	3.35262	0.780635	4.29473	1.74908e-05	6.97324e-05
ENSG00000258647	LINC00930	long intergenic non-protein coding RNA 930	32.923	3.34368	0.579283	5.77209	7.82922e-09	5.69455e-08
ENSG00000175197	DDIT3	DNA damage inducible transcript 3	1050.62	3.33924	0.214382	15.5761	1.05757e-54	5.54444e-52
ENSG00000289578	ENSG00000289578	novel transcript	34.7227	3.33589	0.710865	4.69272	2.69594e-06	1.25899e-05
ENSG00000101255	TRIB3	tribbles pseudokinase 3	1467.77	3.33553	0.205216	16.2538	2.09929e-59	1.74259e-56
ENSG00000156510	HKDC1	hexokinase domain containing 1	80.9624	3.32343	0.53981	6.15667	7.4289e-10	6.34098e-09
ENSG00000215187	CIMIP2B	ciliary microtubule inner protein 2B	56.6217	3.29947	0.487912	6.76244	1.35691e-11	1.46516e-10
ENSG00000129514	FOXA1	forkhead box A1	1709.24	3.29512	0.570506	5.77578	7.65958e-09	5.58135e-08
ENSG00000123700	KCNJ2	potassium inwardly rectifying channel subfamily J member 2	87.9696	3.28692	0.432517	7.59951	2.97264e-14	4.53452e-13
ENSG00000159399	HK2	hexokinase 2	3272.15	3.28577	0.395072	8.3169	9.02973e-17	1.8007e-15
ENSG00000259803	SLC22A31	solute carrier family 22 member 31	27.8646	3.28402	0.544678	6.02929	1.64681e-09	1.32771e-08
ENSG00000234692	ENSG00000234692	novel transcript	47.2251	3.28012	0.612115	5.35866	8.38404e-08	5.05755e-07
ENSG00000145526	CDH18	cadherin 18	243.607	3.27124	0.30903	10.5855	3.47879e-26	1.65404e-24
ENSG00000165084	C8orf34	chromosome 8 open reading frame 34	89.8343	3.27105	0.434758	7.52384	5.31901e-14	7.8088e-13
ENSG00000295948	ENSG00000295948	novel transcript	43.649	3.27069	0.550592	5.94031	2.84489e-09	2.1943e-08
ENSG00000248429	GASK1B-AS1	GASK1B antisense RNA 1	23.9755	3.26309	0.825061	3.95497	7.65458e-05	0.000267722
ENSG00000196542	SPTSSB	serine palmitoyltransferase small subunit B	84.235	3.25923	0.503214	6.47683	9.36673e-11	9.06285e-10
ENSG00000189120	SP6	Sp6 transcription factor	20.8826	3.25758	0.441977	7.37047	1.70023e-13	2.35878e-12
ENSG00000169297	NR0B1	nuclear receptor subfamily 0 group B member 1	10.8124	3.25405	0.524879	6.19961	5.66018e-10	4.9091e-09
ENSG00000168453	HR	HR lysine demethylase and nuclear receptor corepressor	363.407	3.24781	0.768673	4.22522	2.38706e-05	9.26639e-05
ENSG00000167779	IGFBP6	insulin like growth factor binding protein 6	96.5206	3.23907	0.567058	5.71206	1.11619e-08	7.84917e-08
ENSG00000107821	KAZALD1	Kazal type serine peptidase inhibitor domain 1	83.6615	3.23258	0.476886	6.77851	1.21421e-11	1.31894e-10
ENSG00000170209	ANKK1	ankyrin repeat and kinase domain containing 1	21.0191	3.21939	0.288194	11.1709	5.66007e-29	3.49102e-27
ENSG00000175766	EIF4E1B	eukaryotic translation initiation factor 4E family member 1B	24.4426	3.21626	0.785334	4.0954	4.21434e-05	0.000155651
ENSG00000183421	RIPK4	receptor interacting serine/threonine kinase 4	45.6853	3.2149	0.585699	5.489	4.04211e-08	2.57604e-07
ENSG00000108932	SLC16A6	solute carrier family 16 member 6	227.612	3.21438	0.390199	8.2378	1.75406e-16	3.41254e-15
ENSG00000168830	HTR1E	5-hydroxytryptamine receptor 1E	29.7743	3.203	0.769506	4.16242	3.14894e-05	0.000119197
ENSG00000163235	TGFA	transforming growth factor alpha	28.4527	3.19562	0.467641	6.83348	8.28774e-12	9.17269e-11
ENSG00000284753	EEF1AKMT4	EEF1A lysine methyltransferase 4	42.486	3.19362	0.346358	9.22059	2.95465e-20	8.32568e-19
ENSG00000175352	NRIP3	nuclear receptor interacting protein 3	245.864	3.19117	0.311023	10.2602	1.06434e-24	4.50186e-23
ENSG00000168427	KLHL30	kelch like family member 30	10.8338	3.18804	0.543942	5.861	4.60099e-09	3.44979e-08
ENSG00000235448	LURAP1L-AS1	LURAP1L antisense RNA 1	13.6634	3.18663	0.48545	6.56429	5.228e-11	5.2549e-10
ENSG00000237172	B3GNT9	UDP-GlcNAc:betaGal beta-1,3-N-acetylglucosaminyltransferase 9	239.538	3.18105	0.313981	10.1313	4.01085e-24	1.59489e-22
ENSG00000140961	OSGIN1	oxidative stress induced growth inhibitor 1	486.995	3.17911	0.579846	5.48267	4.18946e-08	2.66653e-07
ENSG00000135722	FBXL8	F-box and leucine rich repeat protein 8	26.3939	3.17548	0.255332	12.4367	1.65263e-35	1.74199e-33
ENSG00000100292	HMOX1	heme oxygenase 1	566.865	3.17383	0.504489	6.29118	3.15067e-10	2.82229e-09
ENSG00000152611	CAPSL	calcyphosine like	50.2522	3.17375	0.58287	5.44503	5.17964e-08	3.23679e-07
ENSG00000177791	MYOZ1	myozenin 1	43.0567	3.17278	0.475611	6.67095	2.54152e-11	2.64951e-10
ENSG00000188672	RHCE	Rh blood group CcEe antigens	35.3687	3.16842	0.424514	7.46364	8.41667e-14	1.21417e-12
ENSG00000158428	CATIP	ciliogenesis associated TTC17 interacting protein	60.3404	3.16614	0.499703	6.33605	2.3573e-10	2.14635e-09
ENSG00000164694	FNDC1	fibronectin type III domain containing 1	258.157	3.16403	0.661185	4.78539	1.70657e-06	8.23602e-06
ENSG00000163060	TEKT4	tektin 4	17.5119	3.16125	0.652744	4.84301	1.27886e-06	6.30822e-06
ENSG00000087303	NID2	nidogen 2	430.515	3.15987	0.583918	5.41149	6.25012e-08	3.86093e-07
ENSG00000186056	MATN1-AS1	MATN1 antisense RNA 1	22.9897	3.15151	0.25537	12.3409	5.45151e-35	5.45754e-33
ENSG00000073756	PTGS2	prostaglandin-endoperoxide synthase 2	21.8894	3.14295	0.664483	4.72993	2.24601e-06	1.06333e-05
ENSG00000147246	HTR2C	5-hydroxytryptamine receptor 2C	552.688	3.13475	0.814805	3.84724	0.000119454	0.00040158
ENSG00000259527	LINC00052	long intergenic non-protein coding RNA 52	30.6498	3.13314	0.835372	3.7506	0.000176414	0.00057054
ENSG00000166816	LDHD	lactate dehydrogenase D	53.8351	3.12689	0.366173	8.53938	1.34939e-17	2.91884e-16
ENSG00000176907	TCIM	transcriptional and immune response regulator	741.518	3.12447	0.437761	7.1374	9.51114e-13	1.18722e-11
ENSG00000100867	DHRS2	dehydrogenase/reductase 2	32.6332	3.12212	0.321889	9.69938	3.03349e-22	1.02083e-20
ENSG00000215474	SKOR2	SKI family transcriptional corepressor 2	25.3063	3.12107	1.22438	2.54911	0.0108	0.0226997
ENSG00000162772	ATF3	activating transcription factor 3	1507.98	3.11774	0.435022	7.16684	7.67463e-13	9.6891e-12
ENSG00000168350	DEGS2	delta 4-desaturase, sphingolipid 2	30.2607	3.11191	0.359772	8.64967	5.16472e-18	1.17055e-16
ENSG00000050767	COL23A1	collagen type XXIII alpha 1 chain	711.091	3.10974	0.326743	9.51739	1.77587e-21	5.55398e-20
ENSG00000110328	GALNT18	polypeptide N-acetylgalactosaminyltransferase 18	657.733	3.10401	0.317017	9.7913	1.22708e-22	4.33438e-21
ENSG00000247095	MIR210HG	MIR210 host gene	17.9067	3.10202	0.95679	3.24211	0.00118647	0.00316
ENSG00000198759	EGFL6	EGF like domain multiple 6	207.916	3.07808	0.719191	4.27993	1.86955e-05	7.41049e-05
ENSG00000169245	CXCL10	C-X-C motif chemokine ligand 10	33.8822	3.05911	0.67161	4.55489	5.24126e-06	2.3147e-05
ENSG00000161921	CXCL16	C-X-C motif chemokine ligand 16	203.308	3.05872	0.339787	9.00188	2.21894e-19	5.75596e-18
ENSG00000061656	SPAG4	sperm associated antigen 4	180.607	3.05858	0.324299	9.43135	4.04858e-21	1.22764e-19
ENSG00000310291	ENSG00000310291	novel transcript, antisense to CYP2W1	31.1956	3.04613	0.297847	10.2271	1.4987e-24	6.24624e-23
ENSG00000139865	TTC6	tetratricopeptide repeat domain 6	814.682	3.04332	0.601925	5.05598	4.28176e-07	2.29861e-06
ENSG00000259251	VPS13C-DT	VPS13C divergent transcript	4.88354	3.04104	0.372125	8.1721	3.03071e-16	5.79442e-15
ENSG00000099769	IGFALS	insulin like growth factor binding protein acid labile subunit	22.9346	3.03747	0.289635	10.4873	9.88583e-26	4.54839e-24
ENSG00000289218	ENSG00000289218	novel transcript	24.8553	3.03704	0.413608	7.34279	2.0919e-13	2.84276e-12
ENSG00000183111	ARHGEF37	Rho guanine nucleotide exchange factor 37	314.173	3.03673	0.300243	10.1142	4.77756e-24	1.89222e-22
ENSG00000269113	TRABD2B	TraB domain containing 2B	619.234	3.03639	0.594052	5.11132	3.19917e-07	1.75334e-06
ENSG00000163263	CFAP141	cilia and flagella associated protein 141	20.2425	3.03519	0.484045	6.27047	3.59953e-10	3.19991e-09
ENSG00000251095	ENSG00000251095	novel transcript	29.923	3.03215	0.559575	5.41866	6.00463e-08	3.72082e-07
ENSG00000178038	ALS2CL	ALS2 C-terminal like	376.076	3.02763	0.378744	7.99387	1.30766e-15	2.33643e-14
ENSG00000164220	F2RL2	coagulation factor II thrombin receptor like 2	78.3512	3.01801	0.647586	4.66041	3.15584e-06	1.455e-05
ENSG00000153714	LURAP1L	leucine rich adaptor protein 1 like	144.12	3.01702	0.32651	9.24021	2.46024e-20	6.96205e-19
ENSG00000083067	TRPM3	transient receptor potential cation channel subfamily M member 3	2024.64	3.01572	0.770194	3.91554	9.02028e-05	0.000311065
ENSG00000286449	ENSG00000286449	novel transcript	34.1116	3.01193	0.983697	3.06185	0.00219974	0.00548201
ENSG00000215186	GOLGA6B	golgin A6 family member B	20.1724	2.99391	0.306495	9.76821	1.54144e-22	5.38746e-21
ENSG00000069535	MAOB	monoamine oxidase B	680.387	2.99297	0.32862	9.10771	8.41388e-20	2.29281e-18
ENSG00000145491	ROPN1L	rhophilin associated tail protein 1 like	152.303	2.98799	0.485318	6.15676	7.42493e-10	6.34031e-09
ENSG00000205795	CYS1	cystin 1	43.2825	2.98647	0.46047	6.48571	8.83135e-11	8.5698e-10
ENSG00000169933	FRMPD4	FERM and PDZ domain containing 4	97.8091	2.98402	0.529349	5.63715	1.7289e-08	1.17714e-07
ENSG00000110195	FOLR1	folate receptor alpha	49.1279	2.98346	0.900358	3.31364	0.000920903	0.00251939
ENSG00000015520	NPC1L1	NPC1 like intracellular cholesterol transporter 1	12.9908	2.97121	0.545923	5.44254	5.25257e-08	3.2762e-07
ENSG00000166670	MMP10	matrix metallopeptidase 10	13.21	2.97109	0.752639	3.94756	7.89522e-05	0.000275655
ENSG00000275552	ENSG00000275552	novel transcript, antisense ABHD4	8.4492	2.97083	0.420873	7.05875	1.68013e-12	2.0397e-11
ENSG00000105289	TJP3	tight junction protein 3	75.8213	2.97007	0.418552	7.09606	1.28368e-12	1.57569e-11
ENSG00000004799	PDK4	pyruvate dehydrogenase kinase 4	344.034	2.95934	0.349759	8.46108	2.64911e-17	5.59657e-16
ENSG00000101197	BIRC7	baculoviral IAP repeat containing 7	16.222	2.95762	0.543062	5.44619	5.14599e-08	3.21778e-07
ENSG00000288961	ENSG00000288961	novel transcript	16.6458	2.95173	0.428251	6.89252	5.48113e-12	6.2326e-11
ENSG00000140795	MYLK3	myosin light chain kinase 3	68.4698	2.95022	0.304313	9.69468	3.17617e-22	1.06525e-20
ENSG00000290911	ENSG00000290911	novel transcript	43.2911	2.94829	0.336111	8.77177	1.75876e-18	4.15635e-17
ENSG00000186212	SOWAHB	sosondowah ankyrin repeat domain family member B	32.6918	2.94195	0.346839	8.48217	2.21038e-17	4.68958e-16
ENSG00000163273	NPPC	natriuretic peptide C	23.9302	2.93892	0.508299	5.78188	7.38683e-09	5.40237e-08
ENSG00000167034	NKX3-1	NK3 homeobox 1	13.7677	2.93064	0.521619	5.61836	1.92779e-08	1.30232e-07
ENSG00000128165	ADM2	adrenomedullin 2	265.367	2.93043	0.364856	8.03172	9.61119e-16	1.74384e-14
ENSG00000011590	ZBTB32	zinc finger and BTB domain containing 32	11.2667	2.9248	0.322008	9.08299	1.05633e-19	2.8438e-18
ENSG00000108556	CHRNE	cholinergic receptor nicotinic epsilon subunit	24.2008	2.92405	0.255279	11.4543	2.23659e-30	1.54178e-28
ENSG00000145198	VWA5B2	von Willebrand factor A domain containing 5B2	254.387	2.92034	0.365425	7.99162	1.33178e-15	2.37102e-14
ENSG00000245067	IGFBP7-AS1	IGFBP7 antisense RNA 1	64.9666	2.91993	0.642284	4.54616	5.46332e-06	2.40319e-05
ENSG00000231920	NEBL-AS1	NEBL antisense RNA 1	31.0906	2.91898	0.38097	7.66197	1.83106e-14	2.86105e-13
ENSG00000153347	FAM81B	family with sequence similarity 81 member B	205.579	2.91491	0.404268	7.21034	5.58126e-13	7.21544e-12
ENSG00000221869	CEBPD	CCAAT enhancer binding protein delta	234.938	2.90849	0.333479	8.72165	2.74179e-18	6.38853e-17
ENSG00000101203	COL20A1	collagen type XX alpha 1 chain	94.644	2.90431	0.377779	7.68786	1.49621e-14	2.37132e-13
ENSG00000289088	ENSG00000289088	novel transcript	19.3839	2.90044	0.425113	6.82275	8.93157e-12	9.81438e-11
ENSG00000112812	PRSS16	serine protease 16	15.9294	2.8951	0.549346	5.27008	1.36366e-07	7.96929e-07
ENSG00000167772	ANGPTL4	angiopoietin like 4	362.722	2.89451	0.555495	5.21069	1.88143e-07	1.07183e-06
ENSG00000205922	ONECUT3	one cut homeobox 3	201.068	2.89063	0.743874	3.88591	0.000101948	0.000347775
ENSG00000169116	PARM1	prostate androgen-regulated mucin-like protein 1	1464.93	2.89041	0.307605	9.39648	5.64183e-21	1.67008e-19
ENSG00000217330	SSXP10	SSX family pseudogene 10	22.1673	2.88548	0.572016	5.04441	4.54924e-07	2.43302e-06
ENSG00000139832	RAB20	RAB20, member RAS oncogene family	192.265	2.88215	0.464371	6.20657	5.41551e-10	4.71331e-09
ENSG00000128965	CHAC1	ChaC glutathione specific gamma-glutamylcyclotransferase 1	864.924	2.88086	0.375887	7.66415	1.80014e-14	2.81936e-13
ENSG00000204677	FAM153CP	family with sequence similarity 153 member C, pseudogene	55.9268	2.88055	0.575865	5.00212	5.67026e-07	2.98528e-06
ENSG00000291156	ENSG00000291156	novel transcript	53.336	2.87487	0.375861	7.64876	2.02923e-14	3.15584e-13
ENSG00000172164	SNTB1	syntrophin beta 1	452.927	2.87313	0.318303	9.02638	1.77437e-19	4.66346e-18
ENSG00000128242	GAL3ST1	galactose-3-O-sulfotransferase 1	82.3337	2.86981	0.354405	8.09753	5.60849e-16	1.03552e-14
ENSG00000135525	MAP7	microtubule associated protein 7	454.682	2.86851	0.277509	10.3366	4.81124e-25	2.08369e-23
ENSG00000116661	FBXO2	F-box protein 2	205.738	2.86144	0.329123	8.69411	3.49561e-18	8.05082e-17
ENSG00000228999	LINC01830	long intergenic non-protein coding RNA 1830	27.5264	2.8593	0.617074	4.63365	3.59272e-06	1.64212e-05
ENSG00000278703	ENSG00000278703	novel transcript	12.7637	2.85628	0.314314	9.08735	1.01484e-19	2.73951e-18
ENSG00000159212	CLIC6	chloride intracellular channel 6	222.024	2.85181	0.845529	3.37281	0.000744058	0.00207898
ENSG00000077943	ITGA8	integrin subunit alpha 8	11.3533	2.8491	0.749818	3.79972	0.000144859	0.000478668
ENSG00000074317	SNCB	synuclein beta	467.487	2.84668	0.578301	4.92248	8.54527e-07	4.35728e-06
ENSG00000091181	IL5RA	interleukin 5 receptor subunit alpha	30.9456	2.84566	0.406847	6.99442	2.66362e-12	3.15485e-11
ENSG00000170017	ALCAM	activated leukocyte cell adhesion molecule	7438.99	2.83585	0.380702	7.449	9.40478e-14	1.3489e-12
ENSG00000261787	TCF24	transcription factor 24	10.3118	2.83376	0.478521	5.92191	3.18222e-09	2.44396e-08
ENSG00000261051	ENSG00000261051	novel transcript, overlapping to PLOD2	21.461	2.82863	0.494515	5.72001	1.0652e-08	7.52516e-08
ENSG00000241322	FBXW10B	F-box and WD repeat domain containing 10B	36.3099	2.82764	0.475749	5.94354	2.78924e-09	2.15795e-08
ENSG00000300521	ENSG00000300521	novel transcript, sense intronic to IGFBP5	12.2452	2.82751	0.491791	5.74941	8.95571e-09	6.43867e-08
ENSG00000072682	P4HA2	prolyl 4-hydroxylase subunit alpha 2	1108.64	2.82626	0.229075	12.3377	5.67338e-35	5.65125e-33
ENSG00000248485	PCP4L1	Purkinje cell protein 4 like 1	116.032	2.8223	0.49054	5.75346	8.74333e-09	6.29963e-08
ENSG00000186994	KANK3	KN motif and ankyrin repeat domains 3	104.647	2.82188	0.279835	10.0841	6.49792e-24	2.54325e-22
ENSG00000183454	GRIN2A	glutamate ionotropic receptor NMDA type subunit 2A	1317.31	2.81793	0.494984	5.69297	1.24847e-08	8.697e-08
ENSG00000185442	FAM174B	family with sequence similarity 174 member B	471.613	2.81358	0.360907	7.79587	6.39655e-15	1.05753e-13
ENSG00000182732	RGS6	regulator of G protein signaling 6	345.151	2.81145	0.521432	5.39179	6.97588e-08	4.27085e-07
ENSG00000122884	P4HA1	prolyl 4-hydroxylase subunit alpha 1	3951.81	2.80092	0.171244	16.3563	3.92183e-60	4.11214e-57
ENSG00000293314	SDAD1P1	SDA1 domain containing 1 pseudogene 1	22.9446	2.7968	0.353674	7.90785	2.61876e-15	4.50526e-14
ENSG00000005243	COPZ2	COPI coat complex subunit zeta 2	129.372	2.78494	0.378605	7.35579	1.89797e-13	2.60408e-12
ENSG00000239774	TTC14-DT	TTC14 divergent transcript	5.35088	2.78387	0.342379	8.13096	4.25914e-16	7.95226e-15
ENSG00000162510	MATN1	matrilin 1	22.1898	2.78207	0.314105	8.85714	8.20907e-19	2.01654e-17
ENSG00000126368	NR1D1	nuclear receptor subfamily 1 group D member 1	181.308	2.77947	0.184232	15.0868	1.97936e-51	8.04752e-49
ENSG00000095303	PTGS1	prostaglandin-endoperoxide synthase 1	36.4563	2.77616	0.401519	6.91413	4.70728e-12	5.40199e-11
ENSG00000250208	FZD10-AS1	FZD10 antisense divergent transcript	438.725	2.77514	0.881543	3.14805	0.00164361	0.00422995
ENSG00000305782	ENSG00000305782	novel transcript	54.8842	2.77069	0.763378	3.62952	0.000283949	0.000877707
ENSG00000214353	VAC14-AS1	VAC14 antisense RNA 1	72.9425	2.76442	0.41301	6.69336	2.18105e-11	2.29899e-10
ENSG00000250986	LINC02600	long intergenic non-protein coding RNA 2600	53.3242	2.75999	0.432657	6.37916	1.78065e-10	1.65535e-09
ENSG00000081052	COL4A4	collagen type IV alpha 4 chain	145.453	2.75875	0.634583	4.34735	1.37792e-05	5.5988e-05
ENSG00000168124	OR1F1	olfactory receptor family 1 subfamily F member 1	19.6065	2.75149	0.33351	8.2501	1.58261e-16	3.09409e-15
ENSG00000188396	DYNLT4	dynein light chain Tctex-type 4	33.0572	2.74978	0.447239	6.14833	7.83021e-10	6.63802e-09
ENSG00000100593	ISM2	isthmin 2	38.0533	2.74739	0.493832	5.56342	2.64537e-08	1.73988e-07
ENSG00000249464	LINC01091	long intergenic non-protein coding RNA 1091	26.8025	2.74304	0.474271	5.78371	7.30714e-09	5.34997e-08
ENSG00000205710	C17orf107	chromosome 17 open reading frame 107	19.454	2.73943	0.282327	9.70306	2.926e-22	9.86323e-21
ENSG00000235169	SMIM1	small integral membrane protein 1 (Vel blood group)	28.8447	2.73477	0.486801	5.61784	1.93358e-08	1.30535e-07
ENSG00000132329	RAMP1	receptor activity modifying protein 1	242.363	2.72667	0.58686	4.64619	3.38116e-06	1.55206e-05
ENSG00000236536	ENSG00000236536	novel transcript	19.1266	2.72662	0.754368	3.61445	0.00030099	0.000925357
ENSG00000043591	ADRB1	adrenoceptor beta 1	33.0773	2.72588	0.619864	4.39754	1.09482e-05	4.54776e-05
ENSG00000161249	DMKN	dermokine	140.061	2.72573	0.724519	3.76212	0.000168478	0.000547717
ENSG00000105509	HAS1	hyaluronan synthase 1	17.794	2.72449	0.35408	7.69455	1.41991e-14	2.25398e-13
ENSG00000138166	DUSP5	dual specificity phosphatase 5	138.84	2.71849	0.541703	5.01841	5.21008e-07	2.75758e-06
ENSG00000187017	ESPN	espin	144.79	2.71696	0.768096	3.53727	0.000404281	0.00120426
ENSG00000104892	KLC3	kinesin light chain 3	14.0769	2.70931	0.385727	7.02392	2.15729e-12	2.58433e-11
ENSG00000224842	LMX1B-DT	LMX1B divergent transcript	65.2877	2.69951	0.620855	4.34806	1.37348e-05	5.58417e-05
ENSG00000162733	DDR2	discoidin domain receptor tyrosine kinase 2	796.015	2.69575	0.403455	6.68164	2.36276e-11	2.48002e-10
ENSG00000287292	ENSG00000287292	novel transcript	8.71172	2.69574	0.505622	5.33154	9.73836e-08	5.81557e-07
ENSG00000135678	CPM	carboxypeptidase M	42.3402	2.69166	0.551671	4.8791	1.06569e-06	5.33031e-06
ENSG00000159625	DRC7	dynein regulatory complex subunit 7	163.908	2.68714	0.391421	6.86509	6.64503e-12	7.44976e-11
ENSG00000105048	TNNT1	troponin T1, slow skeletal type	245.68	2.68671	0.565036	4.75494	1.98507e-06	9.48358e-06
ENSG00000167858	TEKT1	tektin 1	248.265	2.68459	0.413366	6.49445	8.33395e-11	8.12274e-10
ENSG00000270194	GOLGA4-AS1	GOLGA4 antisense RNA 1	41.872	2.68327	0.310976	8.62854	6.21381e-18	1.39248e-16
ENSG00000099812	MISP	mitotic spindle positioning	41.0574	2.68279	0.403902	6.64219	3.09062e-11	3.18198e-10
ENSG00000087076	HSD17B14	hydroxysteroid 17-beta dehydrogenase 14	449.613	2.67863	0.294955	9.08147	1.07118e-19	2.87991e-18
ENSG00000288831	ENSG00000288831	novel transcript	18.8765	2.67853	0.417194	6.42036	1.3595e-10	1.29094e-09
ENSG00000065054	NHERF2	NHERF family PDZ scaffold protein 2	533.871	2.6765	0.384496	6.96107	3.37702e-12	3.95282e-11
ENSG00000104419	NDRG1	N-myc downstream regulated 1	908.177	2.67636	0.334526	8.00044	1.23971e-15	2.22299e-14
ENSG00000136918	WDR38	WD repeat domain 38	153.305	2.67476	0.513917	5.20465	1.94365e-07	1.10467e-06
ENSG00000301085	ENSG00000301085	novel transcript, antisense to RPRM	19.063	2.66885	0.50781	5.25561	1.47534e-07	8.57905e-07
ENSG00000102871	TRADD	TNFRSF1A associated via death domain	83.7788	2.66264	0.251064	10.6054	2.81241e-26	1.36656e-24
ENSG00000237686	SCIRT	stem cell inhibitory RNA transcript	103.823	2.66171	0.374177	7.1135	1.13132e-12	1.40163e-11
ENSG00000293413	ENSG00000293413	novel transcript	122.044	2.66036	0.492258	5.40439	6.50295e-08	4.00098e-07
ENSG00000070731	ST6GALNAC2	ST6 N-acetylgalactosaminide alpha-2,6-sialyltransferase 2	20.1521	2.65743	0.605097	4.39174	1.12448e-05	4.65156e-05
ENSG00000167195	GOLGA6C	golgin A6 family member C	11.2048	2.65718	0.381382	6.96725	3.23205e-12	3.79205e-11
ENSG00000185681	MORN5	MORN repeat containing 5	91.973	2.65645	0.443275	5.99278	2.06281e-09	1.63726e-08
ENSG00000187492	CDHR4	cadherin related family member 4	13.9024	2.6559	0.574534	4.6227	3.78773e-06	1.71811e-05
ENSG00000187905	LRRC74B	leucine rich repeat containing 74B	105.356	2.65214	0.523316	5.06795	4.02118e-07	2.16748e-06
ENSG00000208028	MIR616	microRNA 616	7.76826	2.64944	0.443947	5.96793	2.40282e-09	1.88164e-08
ENSG00000224383	PRR29	proline rich 29	327.3	2.64636	0.393575	6.72392	1.76905e-11	1.89173e-10
ENSG00000272158	ENSG00000272158	novel transcript, antisense to CHURC1-FNTB	9.16145	2.64386	0.435964	6.06441	1.32441e-09	1.08803e-08
ENSG00000183578	TNFAIP8L3	TNF alpha induced protein 8 like 3	32.986	2.63667	0.475974	5.53953	3.03284e-08	1.97646e-07
ENSG00000119138	KLF9	KLF transcription factor 9	759.865	2.6345	0.385974	6.8256	8.75579e-12	9.65852e-11
ENSG00000161544	CYGB	cytoglobin	164.447	2.63445	0.357204	7.37518	1.64128e-13	2.28815e-12
ENSG00000173535	TNFRSF10C	TNF receptor superfamily member 10c	31.7552	2.6323	0.442133	5.95364	2.62239e-09	2.04076e-08
ENSG00000169071	ROR2	receptor tyrosine kinase like orphan receptor 2	190.002	2.62838	0.724019	3.63027	0.00028313	0.000875312
ENSG00000275873	LMNTD2	lamin tail domain containing 2	117.774	2.626	0.338924	7.74806	9.33082e-15	1.51498e-13
ENSG00000157510	AFAP1L1	actin filament associated protein 1 like 1	52.6808	2.62515	0.368649	7.12101	1.07142e-12	1.32989e-11
ENSG00000122691	TWIST1	twist family bHLH transcription factor 1	101.167	2.62339	0.707915	3.7058	0.000210726	0.000669978
ENSG00000088827	SIGLEC1	sialic acid binding Ig like lectin 1	29.2867	2.62004	0.507466	5.16299	2.43031e-07	1.36078e-06
ENSG00000071282	LMCD1	LIM and cysteine rich domains 1	972.486	2.61619	0.547485	4.77856	1.76556e-06	8.50424e-06
ENSG00000140465	CYP1A1	cytochrome P450 family 1 subfamily A member 1	40.2799	2.61601	0.424977	6.15565	7.4771e-10	6.37443e-09
ENSG00000275765	ENSG00000275765	novel transcript	35.7355	2.61549	0.305599	8.55858	1.14263e-17	2.496e-16
ENSG00000288930	ENSG00000288930	novel transcript	38.9745	2.61514	0.307877	8.49412	1.99447e-17	4.24506e-16
ENSG00000142609	CFAP74	cilia and flagella associated protein 74	297.601	2.61408	0.467604	5.59037	2.26586e-08	1.50921e-07
ENSG00000105877	DNAH11	dynein axonemal heavy chain 11	157.534	2.61322	0.363349	7.19203	6.38369e-13	8.18904e-12
ENSG00000181418	DDN	dendrin	314.178	2.60648	0.586502	4.4441	8.82587e-06	3.73072e-05
ENSG00000103241	FOXF1	forkhead box F1	18.0386	2.60518	0.530503	4.91077	9.07196e-07	4.59877e-06
ENSG00000077327	SPAG6	sperm associated antigen 6	773.066	2.60354	0.451855	5.7619	8.31708e-09	6.02519e-08
ENSG00000197322	TMEM132E-DT	TMEM132E divergent transcript	24.0388	2.6034	0.576591	4.51517	6.32662e-06	2.75067e-05
ENSG00000160606	TLCD1	TLC domain containing 1	71.4039	2.60262	0.280814	9.26814	1.89416e-20	5.3985e-19
ENSG00000258458	OXA1L-DT	OXA1L divergent transcript	26.381	2.60185	0.325491	7.99361	1.31042e-15	2.33926e-14
ENSG00000172183	ISG20	interferon stimulated exonuclease gene 20	73.1766	2.59721	0.361466	7.18519	6.71113e-13	8.58697e-12
ENSG00000211445	GPX3	glutathione peroxidase 3	1147.87	2.58571	0.376163	6.87393	6.24568e-12	7.04297e-11
ENSG00000235034	C19orf81	chromosome 19 open reading frame 81	41.4757	2.58243	0.303626	8.50529	1.81142e-17	3.872e-16
ENSG00000140939	NOL3	nucleolar protein 3	662.664	2.58145	0.250808	10.2925	7.61442e-25	3.26225e-23
ENSG00000173281	PPP1R3B	protein phosphatase 1 regulatory subunit 3B	14.496	2.57805	0.519466	4.96289	6.94509e-07	3.60407e-06
ENSG00000286389	ENSG00000286389	novel transcript	67.6542	2.57371	0.394683	6.52097	6.98564e-11	6.91689e-10
ENSG00000102878	HSF4	heat shock transcription factor 4	405.693	2.57266	0.318018	8.08967	5.98244e-16	1.10048e-14
ENSG00000172738	TMEM217	transmembrane protein 217	15.4269	2.56604	0.46397	5.53061	3.19121e-08	2.06951e-07
ENSG00000186854	TRABD2A	TraB domain containing 2A	35.6673	2.56424	0.537873	4.76737	1.86645e-06	8.95124e-06
ENSG00000154127	UBASH3B	ubiquitin associated and SH3 domain containing B	1055.28	2.56164	0.4243	6.03735	1.56666e-09	1.26874e-08
ENSG00000152952	PLOD2	procollagen-lysine,2-oxoglutarate 5-dioxygenase 2	3285.06	2.56025	0.272091	9.40951	4.98456e-21	1.48213e-19
ENSG00000244242	IFITM10	interferon induced transmembrane protein 10	11.7959	2.55844	0.324867	7.87535	3.39797e-15	5.78091e-14
ENSG00000065320	NTN1	netrin 1	22466.2	2.5564	0.618673	4.13207	3.5951e-05	0.000134678
ENSG00000283979	RFLNB	refilin B	14.4023	2.55311	0.521507	4.89563	9.799e-07	4.93218e-06
ENSG00000230306	BANF1P2	BANF1 pseudogene 2	15.0079	2.54797	0.390978	6.5169	7.17741e-11	7.07163e-10
ENSG00000286011	ENSG00000286011	novel transcript	7.46093	2.54789	0.370694	6.8733	6.27349e-12	7.06903e-11
ENSG00000128849	CGNL1	cingulin like 1	195.294	2.54406	0.418529	6.07858	1.21248e-09	1.00145e-08
ENSG00000285564	ENSG00000285564	novel transcript	35.5936	2.54338	0.476287	5.34	9.29441e-08	5.56882e-07
ENSG00000267296	CEBPA-DT	CEBPA divergent transcript	38.3467	2.53921	0.450678	5.6342	1.75872e-08	1.19581e-07
ENSG00000189409	MMP23B	matrix metallopeptidase 23B	8.17592	2.5376	0.47166	5.38015	7.44232e-08	4.53274e-07
ENSG00000065361	ERBB3	erb-b2 receptor tyrosine kinase 3	40.014	2.53537	0.464116	5.46279	4.68715e-08	2.95685e-07
ENSG00000303006	ENSG00000303006	novel transcript	21.2422	2.52787	0.751153	3.36532	0.00076455	0.00212937
ENSG00000198203	SULT1C2	sulfotransferase family 1C member 2	78.9004	2.52329	0.555447	4.54281	5.55094e-06	2.43957e-05
ENSG00000119938	PPP1R3C	protein phosphatase 1 regulatory subunit 3C	524.508	2.52315	0.326376	7.73079	1.06882e-14	1.72554e-13
ENSG00000115616	SLC9A2	solute carrier family 9 member A2	33.3511	2.51765	0.578846	4.34943	1.36491e-05	5.55387e-05
ENSG00000110057	UNC93B1	unc-93 homolog B1, TLR signaling regulator	349.357	2.51753	0.357038	7.05114	1.77456e-12	2.1452e-11
ENSG00000101194	SLC17A9	solute carrier family 17 member 9	41.6783	2.51667	0.488086	5.15621	2.52005e-07	1.40589e-06
ENSG00000259705	FBN1-DT	FBN1 divergent transcript	31.0919	2.51534	0.273004	9.21354	3.15531e-20	8.87855e-19
ENSG00000176171	BNIP3	BCL2 interacting protein 3	3596.81	2.51498	0.244647	10.2801	8.66728e-25	3.69742e-23
ENSG00000039068	CDH1	cadherin 1	199.338	2.50786	0.490979	5.10787	3.25806e-07	1.78316e-06
ENSG00000101222	SPEF1	sperm flagellar 1	230.997	2.5064	0.413711	6.05834	1.37534e-09	1.12616e-08
ENSG00000167711	SERPINF2	serpin family F member 2	11.201	2.50203	0.724324	3.4543	0.00055173	0.00158723
ENSG00000118492	ADGB	androglobin	69.7133	2.49744	0.60463	4.13053	3.61934e-05	0.000135509
ENSG00000051108	HERPUD1	homocysteine inducible ER protein with ubiquitin like domain 1	2829.53	2.49276	0.187622	13.2861	2.78666e-40	4.17412e-38
ENSG00000273001	PFKP-DT	PFKP divergent transcript	80.9182	2.49085	0.251492	9.90428	3.98828e-23	1.47685e-21
ENSG00000107159	CA9	carbonic anhydrase 9	26.7938	2.4892	0.383695	6.48746	8.7295e-11	8.47511e-10
ENSG00000253741	LNCOC1	lncRNA associated with ovarian cancer 1	19.5121	2.48643	0.695969	3.57261	0.000353445	0.00106741
ENSG00000165478	HEPACAM	hepatic and glial cell adhesion molecule	27.0864	2.48262	0.541528	4.58446	4.55155e-06	2.03583e-05
ENSG00000115461	IGFBP5	insulin like growth factor binding protein 5	12055.1	2.48235	0.215729	11.5068	1.21965e-30	8.52557e-29
ENSG00000257718	CPNE8-AS1	CPNE8 antisense RNA 1	24.5054	2.48204	0.27604	8.99162	2.4362e-19	6.30311e-18
ENSG00000010626	LRRC23	leucine rich repeat containing 23	871.22	2.47822	0.2309	10.7329	7.13381e-27	3.67235e-25
ENSG00000011465	DCN	decorin	1710.49	2.47485	0.634571	3.90005	9.61747e-05	0.000330059
ENSG00000002933	TMEM176A	transmembrane protein 176A	23.8404	2.47234	0.433996	5.6967	1.2215e-08	8.53309e-08
ENSG00000163624	CDS1	CDP-diacylglycerol synthase 1	422.772	2.4716	0.223651	11.0512	2.16398e-28	1.25322e-26
ENSG00000179564	LSMEM2	leucine rich single-pass membrane protein 2	18.3757	2.46955	0.382643	6.45391	1.09002e-10	1.04502e-09
ENSG00000155026	RSPH10B	radial spoke head 10 homolog B	14.4408	2.45793	0.384029	6.4004	1.54973e-10	1.45907e-09
ENSG00000259065	MIDEAS-AS1	MIDEAS antisense RNA 1	27.5034	2.45708	0.385281	6.37737	1.8015e-10	1.67317e-09
ENSG00000125084	WNT1	Wnt family member 1	176.191	2.45133	0.914495	2.68053	0.00735065	0.0161597
ENSG00000047365	ARAP2	ArfGAP with RhoGAP domain, ankyrin repeat and PH domain 2	220.505	2.44489	0.361212	6.76857	1.30062e-11	1.40767e-10
ENSG00000167994	RAB3IL1	RAB3A interacting protein like 1	265.404	2.44302	0.305238	8.00365	1.20784e-15	2.16975e-14
ENSG00000224424	PRKAR2A-AS1	PRKAR2A antisense RNA 1	52.4685	2.44015	0.216299	11.2813	1.62254e-29	1.03936e-27
ENSG00000258667	HIF1A-AS3	HIF1A antisense RNA 3	53.6626	2.43923	0.325163	7.50156	6.30626e-14	9.19045e-13
ENSG00000170961	HAS2	hyaluronan synthase 2	237.734	2.43735	0.439587	5.54464	2.94565e-08	1.92594e-07
ENSG00000068976	PYGM	glycogen phosphorylase, muscle associated	97.9407	2.43729	0.410216	5.94148	2.82459e-09	2.18107e-08
ENSG00000174844	DNAH12	dynein axonemal heavy chain 12	202.252	2.43469	0.464024	5.2469	1.54683e-07	8.96332e-07
ENSG00000036565	SLC18A1	solute carrier family 18 member A1	71.6255	2.43339	0.539181	4.51313	6.38782e-06	2.77493e-05
ENSG00000245146	MALINC1	mitosis associated long intergenic non-coding RNA 1	20.6594	2.43299	0.322283	7.54923	4.37823e-14	6.51891e-13
ENSG00000112379	ARFGEF3	ARFGEF family member 3	1611.07	2.42628	0.195347	12.4204	2.02641e-35	2.11362e-33
ENSG00000235527	HIPK1-AS1	HIPK1 antisense RNA 1	7.69453	2.4238	0.375127	6.46128	1.03824e-10	9.98736e-10
ENSG00000245025	ENSG00000245025	novel transcript, antisense to RHOBTB2	57.1598	2.42232	0.526757	4.59856	4.25428e-06	1.91534e-05
ENSG00000111981	ULBP1	UL16 binding protein 1	226.977	2.42177	0.356462	6.7939	1.09142e-11	1.19141e-10
ENSG00000272275	ENSG00000272275	novel transcript	43.6342	2.41933	0.316726	7.63857	2.19649e-14	3.38949e-13
ENSG00000078114	NEBL	nebulette	3176	2.41815	0.207102	11.6762	1.68739e-31	1.27334e-29
ENSG00000151623	NR3C2	nuclear receptor subfamily 3 group C member 2	160.144	2.41698	0.388625	6.21931	4.99352e-10	4.35937e-09
ENSG00000308204	ENSG00000308204	novel transcript	24.4244	2.41534	0.274997	8.78314	1.58974e-18	3.78384e-17
ENSG00000257052	PRPF19-DT	PRPF19 divergent transcript	4.97912	2.41348	0.380494	6.34303	2.25294e-10	2.05508e-09
ENSG00000183783	KCTD8	potassium channel tetramerization domain containing 8	64.0552	2.41229	0.596396	4.04478	5.23724e-05	0.000189255
ENSG00000293751	ENSG00000293751	novel transcript	24.5688	2.40751	0.227149	10.5988	3.01878e-26	1.45618e-24
ENSG00000160838	LRRC71	leucine rich repeat containing 71	92.4177	2.40736	0.441927	5.44742	5.11053e-08	3.19861e-07
ENSG00000213468	FIRRE	firre intergenic repeating RNA element	64.2457	2.406	0.555714	4.32957	1.49398e-05	6.02734e-05
ENSG00000204666	ZNF473CR	ZNF473 cis regulating lncRNA	30.2942	2.40597	0.319181	7.53796	4.7739e-14	7.06055e-13
ENSG00000164855	TMEM184A	transmembrane protein 184A	15.9267	2.4057	0.436703	5.50877	3.61345e-08	2.32367e-07
ENSG00000166246	DNAAF8	dynein axonemal assembly factor 8	121.81	2.40445	0.25878	9.29149	1.52146e-20	4.36122e-19
ENSG00000273384	ENSG00000273384	novel transcript	12.0245	2.40366	0.429346	5.59843	2.16306e-08	1.44557e-07
ENSG00000112715	VEGFA	vascular endothelial growth factor A	7899.61	2.40165	0.337867	7.10829	1.17488e-12	1.45018e-11
ENSG00000183644	HOATZ	HOATZ cilia and flagella associated protein	70.8678	2.40001	0.639153	3.75498	0.000173354	0.000561462
ENSG00000122254	HS3ST2	heparan sulfate-glucosamine 3-sulfotransferase 2	54.0488	2.3996	0.521263	4.60343	4.15586e-06	1.87272e-05
ENSG00000123999	INHA	inhibin subunit alpha	189.539	2.39858	0.289784	8.27713	1.26175e-16	2.49124e-15
ENSG00000135116	HRK	harakiri, BCL2 interacting protein	145.175	2.39575	0.467564	5.12389	2.9929e-07	1.64618e-06
ENSG00000162592	CCDC27	coiled-coil domain containing 27	7.81564	2.39332	0.418038	5.72513	1.03355e-08	7.32492e-08
ENSG00000083444	PLOD1	procollagen-lysine,2-oxoglutarate 5-dioxygenase 1	5073.12	2.39328	0.191979	12.4664	1.13921e-35	1.2072e-33
ENSG00000204929	LINC02934	long intergenic non-protein coding RNA 2934	13.6288	2.39223	0.325183	7.35658	1.88687e-13	2.59243e-12
ENSG00000262655	SPON1	spondin 1	13436.4	2.38878	0.632104	3.7791	0.000157397	0.000515735
ENSG00000228063	LYPLAL1-DT	LYPLAL1 divergent transcript	15.3245	2.38718	0.366746	6.50908	7.56134e-11	7.42055e-10
ENSG00000283959	ENSG00000283959	novel transcript	24.4315	2.38615	0.316445	7.5405	4.68169e-14	6.93964e-13
ENSG00000245532	NEAT1	nuclear paraspeckle assembly transcript 1	5251.67	2.38578	0.221015	10.7947	3.64845e-27	1.93825e-25
ENSG00000260231	KDM7A-DT	KDM7A divergent transcript	69.0571	2.38465	0.246935	9.657	4.59095e-22	1.51676e-20
ENSG00000124785	NRN1	neuritin 1	454.524	2.38228	0.472684	5.0399	4.65766e-07	2.48633e-06
ENSG00000173838	MARCHF10	membrane associated ring-CH-type finger 10	41.9323	2.3778	0.487955	4.87299	1.09921e-06	5.48695e-06
ENSG00000225647	ENSG00000225647	novel transcript	7.59334	2.3775	0.445617	5.3353	9.53879e-08	5.70323e-07
ENSG00000272702	ENSG00000272702	novel transcript	11.7724	2.37739	0.366041	6.49487	8.31059e-11	8.10792e-10
ENSG00000227533	SLC2A1-DT	SLC2A1 divergent transcript	77.2531	2.37706	0.489411	4.85699	1.19185e-06	5.90793e-06
ENSG00000124116	WFDC3	WAP four-disulfide core domain 3	9.50023	2.37067	0.434899	5.45109	5.0062e-08	3.13923e-07
ENSG00000248399	ENSG00000248399	novel transcript	30.3135	2.36803	0.557023	4.25122	2.12605e-05	8.35406e-05
ENSG00000170074	FAM153A	family with sequence similarity 153 member A	89.2725	2.36356	1.0468	2.25788	0.023953	0.0453536
ENSG00000131668	BARX1	BARX homeobox 1	15.7097	2.36232	0.644994	3.66255	0.000249716	0.000779633
ENSG00000124762	CDKN1A	cyclin dependent kinase inhibitor 1A	5095.44	2.36156	0.544694	4.33557	1.4538e-05	5.87955e-05
ENSG00000160161	CILP2	cartilage intermediate layer protein 2	218.896	2.35834	0.496295	4.75189	2.01528e-06	9.62101e-06
ENSG00000198734	F5	coagulation factor V	1971.29	2.35795	0.888643	2.65343	0.00796793	0.0173521
ENSG00000090530	P3H2	prolyl 3-hydroxylase 2	446.252	2.35538	0.489523	4.81158	1.49745e-06	7.30468e-06
ENSG00000165105	RASEF	RAS and EF-hand domain containing	64.2632	2.3552	0.469124	5.02043	5.15563e-07	2.73021e-06
ENSG00000289009	ENSG00000289009	novel transcript, antisense to ITGB2	57.6476	2.35173	0.381115	6.17065	6.80092e-10	5.83245e-09
ENSG00000277013	SUNO1	S-phase upregulated non-coding 1	14.1488	2.34598	0.483168	4.85541	1.20137e-06	5.95216e-06
ENSG00000099957	P2RX6	purinergic receptor P2X 6	87.9625	2.34203	0.315602	7.42084	1.16384e-13	1.6479e-12
ENSG00000179388	EGR3	early growth response 3	63.833	2.34133	0.539932	4.33634	1.44872e-05	5.8602e-05
ENSG00000177989	CIMAP1B	ciliary microtubule associated protein 1B	205.613	2.33562	0.439603	5.31303	1.07817e-07	6.38125e-07
ENSG00000168329	CX3CR1	C-X3-C motif chemokine receptor 1	10.5388	2.33051	0.553165	4.21304	2.51953e-05	9.74076e-05
ENSG00000136286	MYO1G	myosin IG	38.5269	2.32788	0.588807	3.95355	7.69987e-05	0.000269164
ENSG00000232671	ZNF687-AS1	ZNF687 antisense RNA 1	11.1061	2.32695	0.505337	4.60474	4.12986e-06	1.86269e-05
ENSG00000101850	GPR143	G protein-coupled receptor 143	47.9218	2.32453	0.357153	6.5085	7.59033e-11	7.44195e-10
ENSG00000137573	SULF1	sulfatase 1	12768	2.32359	0.587143	3.95746	7.57503e-05	0.000265266
ENSG00000091622	PITPNM3	PITPNM family member 3	1310.67	2.3207	0.312909	7.41654	1.20219e-13	1.69978e-12
ENSG00000140015	KCNH5	potassium voltage-gated channel subfamily H member 5	124.135	2.31796	0.493629	4.69575	2.65632e-06	1.24195e-05
ENSG00000189143	CLDN4	claudin 4	69.0999	2.31771	0.423671	5.47054	4.4866e-08	2.83843e-07
ENSG00000140279	DUOX2	dual oxidase 2	17.3095	2.31432	0.436651	5.30016	1.157e-07	6.81138e-07
ENSG00000169402	RSPH10B2	radial spoke head 10 homolog B2	20.569	2.31035	0.476643	4.84713	1.25258e-06	6.19205e-06
ENSG00000164124	TMEM144	transmembrane protein 144	106.501	2.30974	0.418948	5.51318	3.52406e-08	2.26911e-07
ENSG00000143028	SYPL2	synaptophysin like 2	27.0879	2.30771	0.344291	6.70278	2.04498e-11	2.16748e-10
ENSG00000163827	LRRC2	leucine rich repeat containing 2	97.5915	2.30558	0.616262	3.74123	0.000183124	0.000590132
ENSG00000122877	EGR2	early growth response 2	63.442	2.30491	0.664883	3.46663	0.000527025	0.00152364
ENSG00000165966	PDZRN4	PDZ domain containing ring finger 4	214.728	2.30444	0.46643	4.94059	7.78849e-07	4.00522e-06
ENSG00000198832	SELENOM	selenoprotein M	466.678	2.30416	0.261524	8.81051	1.24576e-18	3.00098e-17
ENSG00000125378	BMP4	bone morphogenetic protein 4	153.213	2.30013	0.600931	3.82761	0.000129391	0.00043236
ENSG00000295078	ENSG00000295078	novel transcript, antisense to NDUFA4L2 and R3HDM2 and STAC3	43.1495	2.29958	0.304128	7.56124	3.99246e-14	5.99833e-13
ENSG00000112964	GHR	growth hormone receptor	210.128	2.29816	0.347669	6.6102	3.83813e-11	3.91717e-10
ENSG00000185437	SH3BGR	SH3 domain binding glutamate rich protein	8.71754	2.29513	0.382297	6.00353	1.93075e-09	1.54043e-08
ENSG00000173947	CIMAP3	ciliary microtubule associated protein 3	1568.7	2.29298	0.344475	6.65645	2.80515e-11	2.90761e-10
ENSG00000100196	KDELR3	KDEL endoplasmic reticulum protein retention receptor 3	473.522	2.28891	0.366796	6.24027	4.36808e-10	3.84708e-09
ENSG00000213889	PPM1N	protein phosphatase, Mg2+/Mn2+ dependent 1N (putative)	15.5578	2.28747	0.437719	5.22589	1.73318e-07	9.9563e-07
ENSG00000248905	FMN1	formin 1	11.28	2.28719	0.438536	5.21551	1.83313e-07	1.0467e-06
ENSG00000285873	ENSG00000285873	novel transcript	9.22575	2.28611	0.606591	3.76878	0.000164048	0.000534725
ENSG00000198108	CHSY3	chondroitin sulfate synthase 3	44.5106	2.28015	0.400068	5.69941	1.20222e-08	8.41553e-08
ENSG00000286527	ENSG00000286527	novel transcript	12.3944	2.27841	0.423735	5.37697	7.57504e-08	4.60372e-07
ENSG00000198682	PAPSS2	3'-phosphoadenosine 5'-phosphosulfate synthase 2	1026.64	2.27579	0.439642	5.17646	2.26132e-07	1.27117e-06
ENSG00000180720	CHRM4	cholinergic receptor muscarinic 4	76.752	2.275	0.456474	4.98385	6.23298e-07	3.26086e-06
ENSG00000257261	SLC38A4-AS1	SLC38A4 antisense RNA 1	42.7649	2.27282	0.242494	9.37271	7.06947e-21	2.06507e-19
ENSG00000156535	CD109	CD109 molecule	1023.57	2.27152	0.462474	4.91167	9.03036e-07	4.58001e-06
ENSG00000166959	MS4A8	membrane spanning 4-domains A8	91.3675	2.27149	0.591075	3.84298	0.000121551	0.000407758
ENSG00000253210	DENND3-AS1	DENND3 antisense RNA 1	23.704	2.26815	0.291543	7.77982	7.26255e-15	1.19574e-13
ENSG00000007264	MATK	megakaryocyte-associated tyrosine kinase	59.2184	2.26784	0.55941	4.05399	5.03516e-05	0.000182582
ENSG00000150995	ITPR1	inositol 1,4,5-trisphosphate receptor type 1	382.925	2.26756	0.344211	6.5877	4.46679e-11	4.54053e-10
ENSG00000183775	KCTD16	potassium channel tetramerization domain containing 16	482.471	2.26749	0.36126	6.2766	3.46066e-10	3.08058e-09
ENSG00000081923	ATP8B1	ATPase phospholipid transporting 8B1	50.5212	2.26482	0.390813	5.79515	6.82617e-09	5.0123e-08
ENSG00000255367	ENSG00000255367	novel transcript	13.891	2.26222	0.364748	6.20214	5.57006e-10	4.83515e-09
ENSG00000175868	CALCB	calcitonin related polypeptide beta	32.6933	2.26216	0.30902	7.32045	2.4715e-13	3.32459e-12
ENSG00000154734	ADAMTS1	ADAM metallopeptidase with thrombospondin type 1 motif 1	731.404	2.26202	0.233918	9.67016	4.03763e-22	1.3384e-20
ENSG00000177606	JUN	Jun proto-oncogene, AP-1 transcription factor subunit	5940.81	2.26037	0.362145	6.2416	4.33107e-10	3.81954e-09
ENSG00000091513	TF	transferrin	523.876	2.25877	0.532966	4.23812	2.25398e-05	8.79949e-05
ENSG00000171931	FBXW10	F-box and WD repeat domain containing 10	22.7998	2.25836	0.383919	5.88238	4.04401e-09	3.06563e-08
ENSG00000003989	SLC7A2	solute carrier family 7 member 2	388.802	2.25181	0.494937	4.54968	5.37274e-06	2.367e-05
ENSG00000120262	CCDC170	coiled-coil domain containing 170	181.551	2.24751	0.35713	6.29324	3.10907e-10	2.79004e-09
ENSG00000288096	ENSG00000288096	novel transcript	42.7477	2.24721	0.349621	6.42756	1.29667e-10	1.2354e-09
ENSG00000291029	ENSG00000291029	novel transcript	24.6403	2.247	0.499825	4.49556	6.93858e-06	2.9933e-05
ENSG00000185761	ADAMTSL5	ADAMTS like 5	8.55782	2.24539	0.336897	6.66492	2.64818e-11	2.75638e-10
ENSG00000173013	CFAP184	cilia and flagella associated protein 184	192.481	2.24474	0.32564	6.89331	5.45083e-12	6.20877e-11
ENSG00000206559	ZCWPW2	zinc finger CW-type and PWWP domain containing 2	12.8635	2.24339	0.295518	7.59137	3.16548e-14	4.81027e-13
ENSG00000271780	ENSG00000271780	novel transcript	72.1017	2.24101	0.217986	10.2805	8.62503e-25	3.68729e-23
ENSG00000245522	LINC02709	long intergenic non-protein coding RNA 2709	6.8917	2.23911	0.421371	5.31387	1.07323e-07	6.35664e-07
ENSG00000168003	SLC3A2	solute carrier family 3 member 2	7462.67	2.23903	0.202426	11.061	1.93976e-28	1.13325e-26
ENSG00000275540	ENSG00000275540	ubiquitin specific peptidase 6 (Tre-2 oncogene) (USP6) pseudogene	7.85579	2.23793	0.34963	6.40084	1.5452e-10	1.45617e-09
ENSG00000187210	GCNT1	glucosaminyl (N-acetyl) transferase 1	220.427	2.23791	0.553047	4.04651	5.19868e-05	0.000187964
ENSG00000163071	SPATA18	spermatogenesis associated 18	477.9	2.23737	0.40752	5.49021	4.01464e-08	2.56017e-07
ENSG00000219607	PPP1R3G	protein phosphatase 1 regulatory subunit 3G	28.0221	2.23685	0.300381	7.4467	9.57064e-14	1.37071e-12
ENSG00000168135	KCNJ4	potassium inwardly rectifying channel subfamily J member 4	439.76	2.2347	0.354573	6.3025	2.9288e-10	2.63777e-09
ENSG00000205744	DENND1C	DENN domain containing 1C	67.965	2.23144	0.602947	3.70089	0.000214841	0.000680564
ENSG00000087589	CASS4	Cas scaffold protein family member 4	16.2764	2.23048	0.511014	4.3648	1.27239e-05	5.2104e-05
ENSG00000197653	DNAH10	dynein axonemal heavy chain 10	9.42728	2.22733	0.482315	4.61799	3.87467e-06	1.75475e-05
ENSG00000128590	DNAJB9	DnaJ heat shock protein family (Hsp40) member B9	1381.91	2.22462	0.233731	9.51787	1.76758e-21	5.53676e-20
ENSG00000268041	ERFL	ETS repressor factor like	154.75	2.22385	0.590072	3.76877	0.000164052	0.000534725
ENSG00000107562	CXCL12	C-X-C motif chemokine ligand 12	567.108	2.22285	0.623037	3.56776	0.000360049	0.0010845
ENSG00000100979	PLTP	phospholipid transfer protein	4514.03	2.22255	0.236974	9.37887	6.66838e-21	1.9594e-19
ENSG00000102924	CBLN1	cerebellin 1 precursor	664.505	2.22243	0.482673	4.60442	4.1362e-06	1.86471e-05
ENSG00000133794	BMAL1	basic helix-loop-helix ARNT like 1	301.688	2.22019	0.21202	10.4716	1.16622e-25	5.32879e-24
ENSG00000253304	TMEM200B	transmembrane protein 200B	58.8567	2.21985	0.511093	4.34334	1.40336e-05	5.69635e-05
ENSG00000153823	PID1	phosphotyrosine interaction domain containing 1	251.692	2.21814	0.429084	5.16948	2.34747e-07	1.31665e-06
ENSG00000108551	RASD1	ras related dexamethasone induced 1	782.806	2.21782	0.350539	6.32688	2.50166e-10	2.27079e-09
ENSG00000182586	LINC00334	long intergenic non-protein coding RNA 334	9.40353	2.21654	0.486408	4.55695	5.19012e-06	2.29466e-05
ENSG00000105479	ODAD1	outer dynein arm docking complex subunit 1	582.492	2.21575	0.496127	4.4661	7.96594e-06	3.39723e-05
ENSG00000284968	ENSG00000284968	Novel transcript, antisense to AFF1	11.2511	2.21533	0.548558	4.03845	5.38045e-05	0.000193867
ENSG00000010327	STAB1	stabilin 1	11.3316	2.21491	0.303389	7.30055	2.86589e-13	3.82926e-12
ENSG00000119973	PRLHR	prolactin releasing hormone receptor	40.6343	2.21467	0.737601	3.00253	0.00267744	0.00654076
ENSG00000309115	ENSG00000309115	novel transcript	10.8494	2.2139	0.397368	5.57141	2.52685e-08	1.66965e-07
ENSG00000259319	JDP2-AS1	JDP2 antisense RNA 1	19.9952	2.21318	0.314121	7.04563	1.84629e-12	2.22516e-11
ENSG00000188549	CCDC9B	coiled-coil domain containing 9B	359.162	2.21172	0.42589	5.19317	2.0674e-07	1.16974e-06
ENSG00000149925	ALDOA	aldolase, fructose-bisphosphate A	341.62	2.21049	0.141951	15.5722	1.12555e-54	5.74955e-52
ENSG00000168421	RHOH	ras homolog family member H	52.0223	2.20965	0.433668	5.09526	3.48264e-07	1.89825e-06
ENSG00000179023	KLHDC7A	kelch domain containing 7A	13.9062	2.20609	0.630835	3.4971	0.00047034	0.00137708
ENSG00000183134	PTGDR2	prostaglandin D2 receptor 2	19.8897	2.20416	0.475845	4.63209	3.61984e-06	1.65287e-05
ENSG00000286585	ENSG00000286585	novel transcript	11.9977	2.20337	0.290751	7.57821	3.50365e-14	5.29588e-13
ENSG00000247363	NUP107-DT	NUP107 divergent transcript	12.9834	2.20308	0.301619	7.30419	2.78933e-13	3.73197e-12
ENSG00000009950	MLXIPL	MLX interacting protein like	58.0262	2.19913	0.533994	4.11826	3.81738e-05	0.000142096
ENSG00000188176	SMTNL2	smoothelin like 2	143.034	2.19795	0.461606	4.76153	1.92128e-06	9.19427e-06
ENSG00000143507	DUSP10	dual specificity phosphatase 10	305.733	2.19766	0.295959	7.42556	1.123e-13	1.59235e-12
ENSG00000114023	FAM162A	family with sequence similarity 162 member A	1443.37	2.19657	0.228037	9.63253	5.82739e-22	1.90629e-20
ENSG00000244486	SCARF2	scavenger receptor class F member 2	763.949	2.19521	0.273447	8.02792	9.91361e-16	1.79517e-14
ENSG00000180801	ARSJ	arylsulfatase family member J	187.618	2.19465	0.501661	4.37477	1.21559e-05	5.00043e-05
ENSG00000197405	C5AR1	complement C5a receptor 1	177.725	2.19012	0.370287	5.91464	3.32595e-09	2.54453e-08
ENSG00000144908	ALDH1L1	aldehyde dehydrogenase 1 family member L1	23.0226	2.18075	0.379771	5.74227	9.34157e-09	6.68953e-08
ENSG00000198729	PPP1R14C	protein phosphatase 1 regulatory inhibitor subunit 14C	1367.51	2.1788	0.499233	4.36429	1.27535e-05	5.21822e-05
ENSG00000136541	ERMN	ermin	69.0519	2.17836	0.59955	3.63333	0.000279789	0.000866462
ENSG00000293621	UVRAG-DT	UVRAG divergent transcript	10.8913	2.17773	0.373506	5.8305	5.52628e-09	4.0973e-08
ENSG00000118898	PPL	periplakin	229.535	2.17701	0.270011	8.06265	7.4661e-16	1.36458e-14
ENSG00000096696	DSP	desmoplakin	368.911	2.17412	0.500803	4.34126	1.41669e-05	5.74346e-05
ENSG00000286743	ENSG00000286743	novel transcript	19.9989	2.1729	0.689566	3.15111	0.00162652	0.00418921
ENSG00000273010	ENSG00000273010	novel transcript, antisense to LRIF1	5.94106	2.17263	0.389436	5.57891	2.42036e-08	1.60407e-07
ENSG00000182950	CIMAP1C	ciliary microtubule associated protein 1C	9.42627	2.17203	0.293251	7.40671	1.29468e-13	1.8228e-12
ENSG00000151882	CCL28	C-C motif chemokine ligand 28	19.5536	2.17198	0.705433	3.07894	0.00207741	0.00520778
ENSG00000150628	SPATA4	spermatogenesis associated 4	27.6327	2.17148	0.273911	7.9277	2.23238e-15	3.87737e-14
ENSG00000189431	RASSF10	Ras association domain family member 10	137.54	2.1694	0.478064	4.53788	5.68223e-06	2.49068e-05
ENSG00000183876	ARSI	arylsulfatase family member I	43.6433	2.16587	0.68332	3.16962	0.00152637	0.00395482
ENSG00000155846	PPARGC1B	PPARG coactivator 1 beta	165.131	2.16501	0.46282	4.67785	2.89893e-06	1.34684e-05
ENSG00000259577	CERNA1	competing endogenous lncRNA 1 for miR-4707-5p and miR-4767	31.5205	2.15809	0.293343	7.35689	1.88249e-13	2.5882e-12
ENSG00000137098	SPAG8	sperm associated antigen 8	507.898	2.15718	0.346386	6.22769	4.73377e-10	4.1435e-09
ENSG00000111907	TPD52L1	TPD52 like 1	235.741	2.15663	0.5791	3.7241	0.000196012	0.000626596
ENSG00000164695	CHMP4C	charged multivesicular body protein 4C	30.034	2.15559	0.493563	4.3674	1.25736e-05	5.15731e-05
ENSG00000154678	PDE1C	phosphodiesterase 1C	511.335	2.15287	0.444537	4.84295	1.27928e-06	6.30835e-06
ENSG00000181378	CFAP65	cilia and flagella associated protein 65	367.734	2.15225	0.383564	5.61119	2.00943e-08	1.34969e-07
ENSG00000163347	CLDN1	claudin 1	242.449	2.15082	0.566807	3.79462	0.00014787	0.000487727
ENSG00000137767	SQOR	sulfide quinone oxidoreductase	42.5206	2.14998	0.278651	7.71566	1.20361e-14	1.92753e-13
ENSG00000304336	ENSG00000304336	novel transcript, antisense to CD53	7.37232	2.14982	0.404335	5.31692	1.05541e-07	6.26889e-07
ENSG00000185860	CCDC190	coiled-coil domain containing 190	17.7982	2.14894	0.601882	3.57036	0.00035649	0.00107573
ENSG00000167653	PSCA	prostate stem cell antigen	15.0468	2.14841	0.460791	4.66244	3.12479e-06	1.44235e-05
ENSG00000232850	PTGES2-AS1	PTGES2 antisense RNA 1 (head to head)	12.3787	2.14829	0.425681	5.04671	4.49485e-07	2.40652e-06
ENSG00000259207	ITGB3	integrin subunit beta 3	91.0503	2.1416	0.576255	3.71642	0.000202067	0.000644918
ENSG00000226913	BSN-DT	BSN divergent transcript	12.8316	2.14112	0.313922	6.82053	9.07041e-12	9.96145e-11
ENSG00000181291	TMEM132E	transmembrane protein 132E	410.256	2.13875	0.331402	6.45365	1.09189e-10	1.0463e-09
ENSG00000135842	NIBAN1	niban apoptosis regulator 1	545.933	2.13696	0.436342	4.89745	9.70866e-07	4.89042e-06
ENSG00000166596	CFAP52	cilia and flagella associated protein 52	341.603	2.13655	0.476991	4.47922	7.49162e-06	3.2124e-05
ENSG00000262001	DLGAP1-AS2	DLGAP1 antisense RNA 2	185.065	2.13589	0.365176	5.84894	4.94709e-09	3.69262e-08
ENSG00000049283	EPN3	epsin 3	16.3786	2.13464	0.256954	8.30747	9.77601e-17	1.94369e-15
ENSG00000304038	ENSG00000304038	novel transcript	7.86908	2.13345	0.502926	4.24207	2.21471e-05	8.66825e-05
ENSG00000170214	ADRA1B	adrenoceptor alpha 1B	16.8035	2.1274	0.407677	5.21835	1.80527e-07	1.03346e-06
ENSG00000177106	EPS8L2	EPS8 signaling adaptor L2	273.954	2.12732	0.335296	6.34462	2.22981e-10	2.03585e-09
ENSG00000171345	KRT19	keratin 19	36.15	2.12484	0.640478	3.31758	0.000908003	0.00248768
ENSG00000067057	PFKP	phosphofructokinase, platelet	3739.97	2.12387	0.227286	9.34447	9.23468e-21	2.67403e-19
ENSG00000184731	FAM110C	family with sequence similarity 110 member C	39.7839	2.1237	0.594042	3.575	0.000350227	0.00105892
ENSG00000131650	KREMEN2	kringle containing transmembrane protein 2	70.0238	2.12302	0.364439	5.82543	5.69641e-09	4.2203e-08
ENSG00000164125	GASK1B	golgi associated kinase 1B	1288.3	2.12139	0.5982	3.54629	0.000390699	0.00116799
ENSG00000146038	DCDC2	doublecortin domain containing 2	346.05	2.12036	0.432098	4.90712	9.24224e-07	4.68032e-06
ENSG00000160188	RSPH1	radial spoke head component 1	493.566	2.119	0.36462	5.81153	6.19052e-09	4.57051e-08
ENSG00000159197	KCNE2	potassium voltage-gated channel subfamily E regulatory subunit 2	22.5728	2.11694	0.520975	4.06342	4.83579e-05	0.000176186
ENSG00000165071	TMEM71	transmembrane protein 71	17.6839	2.11676	0.689965	3.06793	0.0021555	0.00537984
ENSG00000169429	CXCL8	C-X-C motif chemokine ligand 8	136.016	2.11631	0.773356	2.73652	0.00620923	0.013888
ENSG00000136944	LMX1B	LIM homeobox transcription factor 1 beta	780.545	2.11269	0.580721	3.63805	0.00027471	0.000852059
ENSG00000273859	RASSF7	Ras association domain family member 7	27.7786	2.11259	0.913452	2.31275	0.0207361	0.0400378
ENSG00000172889	EGFL7	EGF like domain multiple 7	216.237	2.11194	0.307193	6.87496	6.20081e-12	7.00298e-11
ENSG00000168658	VWA3B	von Willebrand factor A domain containing 3B	144.643	2.10975	0.400021	5.27409	1.33416e-07	7.81742e-07
ENSG00000169894	MUC3A	mucin 3A, cell surface associated	18.3961	2.10752	0.496622	4.24371	2.19855e-05	8.61189e-05
ENSG00000131015	ULBP2	UL16 binding protein 2	26.4926	2.10698	0.366175	5.75402	8.71455e-09	6.28116e-08
ENSG00000156042	CFAP70	cilia and flagella associated protein 70	469.642	2.10617	0.358936	5.86781	4.41587e-09	3.32099e-08
ENSG00000013588	GPRC5A	G protein-coupled receptor class C group 5 member A	52.0956	2.10493	0.384808	5.47007	4.49862e-08	2.84437e-07
ENSG00000105516	DBP	D-box binding PAR bZIP transcription factor	467.026	2.10443	0.137433	15.3124	6.31808e-53	2.99687e-50
ENSG00000226699	ENSG00000226699	novel transcript, antisense to PRAP1	9.25243	2.10429	0.366839	5.73628	9.67779e-09	6.90547e-08
ENSG00000183779	ZNF703	zinc finger protein 703	659.302	2.10396	0.399107	5.27169	1.35177e-07	7.90892e-07
ENSG00000161509	GRIN2C	glutamate ionotropic receptor NMDA type subunit 2C	67.3288	2.10273	0.233377	9.00999	2.06074e-19	5.35954e-18
ENSG00000206113	CFAP99	cilia and flagella associated protein 99	125.916	2.10175	0.496159	4.23604	2.27499e-05	8.87106e-05
ENSG00000104044	OCA2	OCA2 melanosomal transmembrane protein	94.5066	2.10086	0.401084	5.23795	1.62367e-07	9.37316e-07
ENSG00000196990	FAM163B	family with sequence similarity 163 member B	47.2114	2.10014	0.719775	2.91777	0.00352542	0.00835614
ENSG00000109610	SOD3	superoxide dismutase 3	62.239	2.10009	0.522702	4.01776	5.87546e-05	0.00021007
ENSG00000064300	NGFR	nerve growth factor receptor	1159.5	2.10001	0.475913	4.41259	1.02142e-05	4.266e-05
ENSG00000158270	COLEC12	collectin subfamily member 12	1659.3	2.09909	0.558951	3.75541	0.000173056	0.000560679
ENSG00000169884	WNT10B	Wnt family member 10B	278.402	2.09577	0.505663	4.1446	3.40411e-05	0.000128125
ENSG00000087086	FTL	ferritin light chain	11813.5	2.0956	0.201664	10.3915	2.71048e-25	1.20532e-23
ENSG00000285667	ENSG00000285667	novel transcript	14.6464	2.09519	0.257634	8.13241	4.20822e-16	7.87195e-15
ENSG00000121858	TNFSF10	TNF superfamily member 10	23.2285	2.09205	0.683772	3.05958	0.00221648	0.00552078
ENSG00000131386	GALNT15	polypeptide N-acetylgalactosaminyltransferase 15	131.548	2.09032	0.513339	4.07199	4.66122e-05	0.000170512
ENSG00000134107	BHLHE40	basic helix-loop-helix family member e40	920.672	2.08869	0.321368	6.49936	8.06598e-11	7.87698e-10
ENSG00000196096	SPAG16-DT	SPAG16 divergent transcript	12.3379	2.0874	0.306787	6.80406	1.01712e-11	1.11213e-10
ENSG00000178125	PPP1R42	protein phosphatase 1 regulatory subunit 42	62.1253	2.08592	0.297888	7.00236	2.51684e-12	2.99346e-11
ENSG00000189001	SBSN	suprabasin	10.3392	2.08567	0.400341	5.20972	1.89129e-07	1.07621e-06
ENSG00000162496	DHRS3	dehydrogenase/reductase 3	744.619	2.08434	0.560775	3.71689	0.000201689	0.000643815
ENSG00000075073	TACR2	tachykinin receptor 2	14.6176	2.08366	0.34395	6.05803	1.378e-09	1.12788e-08
ENSG00000179627	ZBTB42	zinc finger and BTB domain containing 42	128.763	2.08266	0.240475	8.66062	4.69201e-18	1.0695e-16
ENSG00000277369	ENSG00000277369	novel transcript	10.2987	2.0811	0.351975	5.91263	3.36684e-09	2.57384e-08
ENSG00000160712	IL6R	interleukin 6 receptor	57.0714	2.08086	0.394924	5.26901	1.37163e-07	8.01339e-07
ENSG00000159733	ZFYVE28	zinc finger FYVE-type containing 28	136.295	2.07994	0.309811	6.71357	1.89926e-11	2.02229e-10
ENSG00000152256	PDK1	pyruvate dehydrogenase kinase 1	1338.4	2.07836	0.322791	6.4387	1.20502e-10	1.15139e-09
ENSG00000248954	ENSG00000248954	novel transcript	6.62646	2.0779	0.535885	3.87752	0.000105527	0.000358693
ENSG00000092929	UNC13D	unc-13 homolog D	108.778	2.07769	0.217018	9.57382	1.03028e-21	3.29458e-20
ENSG00000055732	MCOLN3	mucolipin TRP cation channel 3	8.61551	2.07612	0.520169	3.99124	6.57288e-05	0.00023246
ENSG00000085741	WNT11	Wnt family member 11	25.5798	2.07593	0.788353	2.63325	0.00845708	0.0182854
ENSG00000170011	MYRIP	myosin VIIA and Rab interacting protein	75.2692	2.07574	0.368032	5.64009	1.6996e-08	1.15997e-07
ENSG00000267365	KCNJ2-AS1	KCNJ2 antisense RNA 1	29.5388	2.07329	0.534591	3.87827	0.000105201	0.000357651
ENSG00000240583	AQP1	aquaporin 1 (Colton blood group)	228.739	2.0728	0.42595	4.86629	1.13715e-06	5.6579e-06
ENSG00000164675	IQUB	IQ motif and ubiquitin domain containing	99.8607	2.07272	0.288836	7.17613	7.17131e-13	9.10559e-12
ENSG00000275031	METRNL	meteorin like, glial cell differentiation regulator	130.725	2.07199	0.315597	6.56529	5.19331e-11	5.22267e-10
ENSG00000272157	ENSG00000272157	novel transcript, antisense to NEFL	8.02158	2.07128	0.293862	7.04846	1.80906e-12	2.18557e-11
ENSG00000004776	HSPB6	heat shock protein family B (small) member 6	22.1937	2.06718	0.47171	4.38231	1.1743e-05	4.84054e-05
ENSG00000139329	LUM	lumican	741.767	2.06574	0.559835	3.68991	0.000224329	0.000707918
ENSG00000184160	ADRA2C	adrenoceptor alpha 2C	60.0286	2.06561	0.398814	5.17937	2.22634e-07	1.25327e-06
ENSG00000105643	ARRDC2	arrestin domain containing 2	76.5041	2.06463	0.341526	6.04533	1.49105e-09	1.21393e-08
ENSG00000144488	ESPNL	espin like	21.5611	2.06373	0.256164	8.05627	7.86571e-16	1.43236e-14
ENSG00000089847	ANKRD24	ankyrin repeat domain 24	188.817	2.06261	0.313055	6.58864	4.43871e-11	4.51624e-10
ENSG00000043143	JADE2	jade family PHD finger 2	323.861	2.06238	0.218336	9.44592	3.52307e-21	1.07319e-19
ENSG00000138639	ARHGAP24	Rho GTPase activating protein 24	266.084	2.06149	0.371771	5.54506	2.93851e-08	1.92189e-07
ENSG00000226087	ENSG00000226087	novel transcript	64.1409	2.06135	0.351553	5.86356	4.53037e-09	3.3994e-08
ENSG00000270933	ENSG00000270933	novel transcript	18.5535	2.05867	0.443396	4.64295	3.43471e-06	1.57519e-05
ENSG00000121270	ABCC11	ATP binding cassette subfamily C member 11	12.6058	2.05797	0.264191	7.78971	6.71629e-15	1.10855e-13
ENSG00000176978	DPP7	dipeptidyl peptidase 7	2084.77	2.0578	0.280751	7.32965	2.30753e-13	3.11877e-12
ENSG00000143819	EPHX1	epoxide hydrolase 1	2049.39	2.05374	0.283045	7.25586	3.99107e-13	5.24819e-12
ENSG00000179846	NKPD1	NTPase KAP family P-loop domain containing 1	51.8123	2.05009	0.204088	10.0451	9.65136e-24	3.69758e-22
ENSG00000289878	ENSG00000289878	novel transcript	5.64894	2.04998	0.442803	4.62957	3.6643e-06	1.66972e-05
ENSG00000243224	TWF2-DT	TWF2 divergent transcript	14.2371	2.04776	0.354499	5.77648	7.62773e-09	5.56221e-08
ENSG00000167600	CYP2S1	cytochrome P450 family 2 subfamily S member 1	27.4709	2.04724	0.808544	2.53201	0.011341	0.0237078
ENSG00000263063	ENSG00000263063	novel transcript	6.93952	2.0461	0.438896	4.66193	3.13257e-06	1.44561e-05
ENSG00000119986	AVPI1	arginine vasopressin induced 1	129.067	2.0446	0.150107	13.621	3.00556e-42	5.49329e-40
ENSG00000177133	PRDM16-DT	PRDM16 divergent transcript	626.822	2.04442	0.763719	2.67692	0.00743016	0.0163151
ENSG00000213145	CRIP1	cysteine rich protein 1	36.9671	2.04432	0.375267	5.44764	5.10424e-08	3.19569e-07
ENSG00000137393	RNF144B	ring finger protein 144B	86.6104	2.04324	0.428111	4.7727	1.81775e-06	8.7387e-06
ENSG00000272695	GAS6-DT	GAS6 divergent transcript	14.5638	2.04062	0.399655	5.10594	3.29149e-07	1.79948e-06
ENSG00000186952	TMEM232	transmembrane protein 232	197.749	2.04017	0.27627	7.3847	1.52799e-13	2.13768e-12
ENSG00000168792	ABHD15	abhydrolase domain containing 15	363.716	2.03937	0.234461	8.69812	3.37428e-18	7.80749e-17
ENSG00000131142	CCL25	C-C motif chemokine ligand 25	21.6142	2.03888	0.431967	4.71999	2.35858e-06	1.11266e-05
ENSG00000298722	ENSG00000298722	novel transcript	10.1892	2.03838	0.615825	3.31001	0.000932939	0.00254882
ENSG00000126218	F10	coagulation factor X	39.8486	2.0382	0.385891	5.28181	1.27916e-07	7.51503e-07
ENSG00000296841	ENSG00000296841	novel transcript, antisense to LYST	9.52291	2.03686	0.500245	4.07172	4.66666e-05	0.000170665
ENSG00000165695	AK8	adenylate kinase 8	131.174	2.03413	0.276266	7.36293	1.79914e-13	2.48216e-12
ENSG00000172005	MAL	mal, T cell differentiation protein	46.0449	2.03397	0.700931	2.90181	0.00371008	0.00874598
ENSG00000128917	DLL4	delta like canonical Notch ligand 4	81.7562	2.03357	0.397603	5.11459	3.14428e-07	1.72515e-06
ENSG00000182508	LHFPL1	LHFPL tetraspan subfamily member 1	13.5465	2.03245	0.50692	4.00941	6.087e-05	0.000216971
ENSG00000289021	ENSG00000289021	novel transcript	20.8085	2.03145	0.346058	5.87025	4.35135e-09	3.27865e-08
ENSG00000188916	INSYN2A	inhibitory synaptic factor 2A	576.767	2.03145	0.573299	3.54344	0.000394948	0.00117928
ENSG00000073350	LLGL2	LLGL scribble cell polarity complex component 2	95.7072	2.03103	0.355258	5.71707	1.08378e-08	7.63477e-08
ENSG00000070159	PTPN3	protein tyrosine phosphatase non-receptor type 3	320.902	2.03041	0.375966	5.4005	6.64543e-08	4.08234e-07
ENSG00000160685	ZBTB7B	zinc finger and BTB domain containing 7B	539.833	2.02916	0.188423	10.7692	4.81401e-27	2.51718e-25
ENSG00000164690	SHH	sonic hedgehog signaling molecule	3951.68	2.02872	0.631347	3.21332	0.00131208	0.00345209
ENSG00000293471	ENSG00000293471	novel transcript	30.1435	2.02787	0.227195	8.9257	4.42899e-19	1.11548e-17
ENSG00000204052	LRRC73	leucine rich repeat containing 73	183.735	2.02558	0.172118	11.7686	5.66793e-32	4.44553e-30
ENSG00000277449	CEBPB-AS1	CEBPB antisense RNA 1	20.8983	2.02463	0.229317	8.82896	1.0565e-18	2.56053e-17
ENSG00000174080	CTSF	cathepsin F	1006.58	2.01954	0.810264	2.49245	0.0126866	0.0261666
ENSG00000146205	ANO7	anoctamin 7	30.6522	2.01813	0.274835	7.34307	2.08752e-13	2.83875e-12
ENSG00000300394	ENSG00000300394	novel transcript	12.5806	2.01681	0.293813	6.86428	6.68263e-12	7.4877e-11
ENSG00000286427	ENSG00000286427	novel transcript	13.352	2.01608	0.305879	6.59111	4.36555e-11	4.44408e-10
ENSG00000186710	CFAP73	cilia and flagella associated protein 73	50.2003	2.01599	0.496089	4.06376	4.82883e-05	0.000175997
ENSG00000196218	RYR1	ryanodine receptor 1	251.722	2.01509	0.340518	5.91773	3.26424e-09	2.5002e-08
ENSG00000113389	NPR3	natriuretic peptide receptor 3	74.4258	2.01411	0.609565	3.30418	0.000952552	0.00259848
ENSG00000198855	FICD	FIC domain protein adenylyltransferase	283.294	2.01369	0.271098	7.42792	1.10322e-13	1.56764e-12
ENSG00000168899	VAMP5	vesicle associated membrane protein 5	222.856	2.01278	0.4749	4.23832	2.25196e-05	8.79505e-05
ENSG00000109846	CRYAB	crystallin alpha B	419.982	2.01274	0.368902	5.45602	4.86925e-08	3.06203e-07
ENSG00000165886	UBTD1	ubiquitin domain containing 1	320.055	2.01213	0.204523	9.83816	7.71082e-23	2.79809e-21
ENSG00000105825	TFPI2	tissue factor pathway inhibitor 2	581.606	2.01167	0.503853	3.99257	6.5361e-05	0.000231324
ENSG00000156206	CFAP161	cilia and flagella associated protein 161	37.7213	2.00981	0.473213	4.24716	2.16497e-05	8.49361e-05
ENSG00000131771	PPP1R1B	protein phosphatase 1 regulatory inhibitor subunit 1B	61.1707	2.00838	0.454472	4.41915	9.90884e-06	4.14366e-05
ENSG00000234719	NPIPB2	nuclear pore complex interacting protein family member B2	58.4669	2.00757	0.687057	2.92199	0.00347804	0.00826056
ENSG00000144331	ZNF385B	zinc finger protein 385B	49.7037	2.00742	0.541008	3.71051	0.00020684	0.000658359
ENSG00000262136	NQO1-DT	NQO1 divergent transcript	16.9119	2.00697	0.354373	5.66344	1.48372e-08	1.02244e-07
ENSG00000150594	ADRA2A	adrenoceptor alpha 2A	143.983	2.00659	0.558123	3.59525	0.000324077	0.000988555
ENSG00000291110	TRIM16L	tripartite motif containing 16 like (pseudogene)	234.567	2.00593	0.310493	6.46047	1.04381e-10	1.00361e-09
ENSG00000274895	ENSG00000274895	novel transcript, antisense to PROX1	8.04552	2.00201	0.476072	4.20528	2.60759e-05	0.000100422
ENSG00000189350	TOGARAM2	TOG array regulator of axonemal microtubules 2	244.635	2.00013	0.519291	3.85164	0.000117328	0.000395232
ENSG00000092054	MYH7	myosin heavy chain 7	171.445	1.99967	0.403194	4.95958	7.0646e-07	3.66418e-06
ENSG00000234546	LNCTAM34A	long non coding transcriptional activator of miR34a	101.399	1.99826	0.594515	3.36115	0.000776173	0.00215932
ENSG00000166033	HTRA1	HtrA serine peptidase 1	2544.19	1.99797	0.370022	5.3996	6.6788e-08	4.10031e-07
ENSG00000302400	ENSG00000302400	novel transcript, antisense to TXNDC8	6.41709	1.9979	0.349299	5.71974	1.06689e-08	7.53439e-08
ENSG00000117984	CTSD	cathepsin D	2391.43	1.99712	0.169337	11.7937	4.20439e-32	3.33704e-30
ENSG00000133687	TMTC1	transmembrane O-mannosyltransferase targeting cadherins 1	667.488	1.99558	0.192565	10.3631	3.6484e-25	1.60096e-23
ENSG00000154736	ADAMTS5	ADAM metallopeptidase with thrombospondin type 1 motif 5	161.322	1.9929	0.61898	3.21965	0.00128348	0.00338713
ENSG00000188906	LRRK2	leucine rich repeat kinase 2	150.868	1.99211	0.420813	4.73396	2.20183e-06	1.0449e-05
ENSG00000114654	EFCC1	EF-hand and coiled-coil domain containing 1	1321.25	1.98981	0.557476	3.56932	0.000357909	0.00107871
ENSG00000223947	ENSG00000223947	novel transcript	11.7418	1.98838	0.297302	6.68809	2.26098e-11	2.37821e-10
ENSG00000143816	WNT9A	Wnt family member 9A	500.127	1.98824	0.439126	4.52773	5.96201e-06	2.60643e-05
ENSG00000155324	GRAMD2B	GRAM domain containing 2B	315.526	1.98686	0.288833	6.87892	6.0307e-12	6.81859e-11
ENSG00000295636	ENSG00000295636	novel transcript, antisense to ZSCAN18	11.4405	1.98423	0.405526	4.89299	9.93177e-07	4.99144e-06
ENSG00000166592	RRAD	RRAD, Ras related glycolysis inhibitor and calcium channel regulator	45.2408	1.98379	0.386705	5.12998	2.89776e-07	1.59871e-06
ENSG00000132170	PPARG	peroxisome proliferator activated receptor gamma	14.878	1.98001	0.551642	3.58931	0.000331556	0.00100911
ENSG00000231441	DST-AS1	DST antisense RNA 1	22.0185	1.97559	0.307374	6.42732	1.29872e-10	1.23677e-09
ENSG00000159208	CIART	circadian associated repressor of transcription	267.602	1.9739	0.197237	10.0078	1.40891e-23	5.33617e-22
ENSG00000106078	COBL	cordon-bleu WH2 repeat protein	217.569	1.97363	0.407007	4.84915	1.23995e-06	6.13263e-06
ENSG00000112319	EYA4	EYA transcriptional coactivator and phosphatase 4	147.075	1.97247	0.456843	4.31761	1.57727e-05	6.34027e-05
ENSG00000170485	NPAS2	neuronal PAS domain protein 2	279.642	1.97067	0.233673	8.43347	3.35572e-17	6.96381e-16
ENSG00000139151	PLCZ1	phospholipase C zeta 1	13.9691	1.96703	0.868211	2.26562	0.0234748	0.044599
ENSG00000167703	SLC43A2	solute carrier family 43 member 2	53.3212	1.9656	0.379867	5.17443	2.28605e-07	1.28397e-06
ENSG00000228877	ENSG00000228877	novel transcript	7.17585	1.96524	0.376634	5.21791	1.80949e-07	1.03529e-06
ENSG00000258521	ENSG00000258521	novel transcript, antisense to WARS	12.0861	1.96512	0.415636	4.72799	2.26757e-06	1.07252e-05
ENSG00000278876	ENSG00000278876	TEC	7.97574	1.96354	0.267218	7.34806	2.01102e-13	2.74595e-12
ENSG00000253973	NRIP3-DT	NRIP3 divergent transcript	22.4584	1.96336	0.40501	4.8477	1.24904e-06	6.17607e-06
ENSG00000141655	TNFRSF11A	TNF receptor superfamily member 11a	18.2265	1.96281	0.556718	3.52568	0.000422393	0.00125017
ENSG00000291051	ENSG00000291051	novel transcript	35.7196	1.96254	0.192519	10.194	2.10942e-24	8.62915e-23
ENSG00000146221	TCTE1	t-complex-associated-testis-expressed 1	83.8561	1.96213	0.216672	9.05576	1.35624e-19	3.59774e-18
ENSG00000129214	SHBG	sex hormone binding globulin	18.2859	1.96198	0.256029	7.66313	1.81462e-14	2.83982e-13
ENSG00000286491	ENSG00000286491	novel transcript, antisense to TSPO	9.14927	1.96064	0.319333	6.13981	8.26192e-10	6.9832e-09
ENSG00000234807	JUN-DT	JUN divergent transcript	14.0484	1.96004	0.249764	7.84755	4.24249e-15	7.13842e-14
ENSG00000090013	BLVRB	biliverdin reductase B	525.401	1.95952	0.199431	9.82554	8.74012e-23	3.13731e-21
ENSG00000271643	PDCD6IP-DT	PDCD6IP divergent transcript	44.9637	1.95921	0.330686	5.92468	3.12901e-09	2.40587e-08
ENSG00000168589	DYNLRB2	dynein light chain roadblock-type 2	61.7128	1.9577	0.307693	6.36252	1.98472e-10	1.82969e-09
ENSG00000171174	RBKS	ribokinase	61.6951	1.94997	0.273671	7.12525	1.0389e-12	1.29114e-11
ENSG00000139209	SLC38A4	solute carrier family 38 member 4	13.3104	1.94823	0.515335	3.78051	0.000156509	0.000513163
ENSG00000118137	APOA1	apolipoprotein A1	9.9311	1.94674	0.50442	3.85936	0.000113684	0.000383606
ENSG00000231185	SPRY4-AS1	SPRY4 antisense RNA 1	25.976	1.94564	0.324397	5.99772	2.00112e-09	1.59083e-08
ENSG00000078295	ADCY2	adenylate cyclase 2	1932.38	1.94487	0.349288	5.56809	2.57542e-08	1.6978e-07
ENSG00000172986	GXYLT2	glucoside xylosyltransferase 2	56.8011	1.94449	0.592563	3.2815	0.00103258	0.00279802
ENSG00000185101	ANO9	anoctamin 9	35.6398	1.94442	0.732144	2.65579	0.00791225	0.0172441
ENSG00000230615	ENSG00000230615	novel transcript	17.9723	1.9422	0.260349	7.45999	8.65306e-14	1.24737e-12
ENSG00000076944	STXBP2	syntaxin binding protein 2	39.6201	1.94194	0.34409	5.6437	1.66436e-08	1.13825e-07
ENSG00000303182	ENSG00000303182	novel transcript	18.622	1.9413	0.517428	3.75183	0.000175546	0.000568009
ENSG00000116774	OLFML3	olfactomedin like 3	188.238	1.94105	0.785317	2.47168	0.0134481	0.0275008
ENSG00000274922	ENSG00000274922	novel transcript	9.73953	1.93977	0.328204	5.91025	3.41579e-09	2.61026e-08
ENSG00000188687	SLC4A5	solute carrier family 4 member 5	160.517	1.93921	0.458203	4.23222	2.31401e-05	9.00912e-05
ENSG00000141934	PLPP2	phospholipid phosphatase 2	35.3618	1.93916	0.292999	6.61832	3.63299e-11	3.71352e-10
ENSG00000289433	ENSG00000289433	novel transcript, sense intronic to SOBP	13.5604	1.9385	0.362521	5.34727	8.92924e-08	5.36293e-07
ENSG00000184347	SLIT3	slit guidance ligand 3	960.678	1.93732	0.439882	4.40418	1.06185e-05	4.42372e-05
ENSG00000103257	SLC7A5	solute carrier family 7 member 5	5448.31	1.93496	0.251963	7.67954	1.59667e-14	2.51453e-13
ENSG00000292264	TCAF2	TRPM8 channel associated factor 2	17.7959	1.93421	0.491029	3.93911	8.17858e-05	0.00028465
ENSG00000099866	MADCAM1	mucosal vascular addressin cell adhesion molecule 1	62.1373	1.93137	0.382324	5.05165	4.38011e-07	2.34887e-06
ENSG00000305156	ENSG00000305156	novel transcript	6.43217	1.93063	0.333621	5.78688	7.17044e-09	5.25375e-08
ENSG00000157856	DRC1	dynein regulatory complex subunit 1	828.439	1.93036	0.389382	4.95748	7.14133e-07	3.70108e-06
ENSG00000277361	OCA2	OCA2 melanosomal transmembrane protein	13.7326	1.93019	0.509738	3.78663	0.000152704	0.000501974
ENSG00000168702	LRP1B	LDL receptor related protein 1B	519.012	1.92812	0.280835	6.86565	6.61883e-12	7.42875e-11
ENSG00000261594	TPBGL	trophoblast glycoprotein like	23.7664	1.9269	0.374548	5.1446	2.68086e-07	1.48935e-06
ENSG00000255931	ENSG00000255931	novel transcript	65.4136	1.92339	0.410178	4.68915	2.74339e-06	1.27965e-05
ENSG00000180481	GLIPR1L2	GLIPR1 like 2	31.0551	1.9226	0.279968	6.86723	6.54627e-12	7.35976e-11
ENSG00000167995	BEST1	bestrophin 1	192.82	1.9224	0.162582	11.8242	2.92772e-32	2.36138e-30
ENSG00000248514	ENSG00000248514	novel transcript	18.0998	1.92204	0.390391	4.92337	8.50666e-07	4.33981e-06
ENSG00000185345	PRKN	parkin RBR E3 ubiquitin protein ligase	149.747	1.92202	0.316641	6.07003	1.27884e-09	1.05321e-08
ENSG00000232804	HSPA1B	heat shock protein family A (Hsp70) member 1B	97.1291	1.92156	0.626144	3.06888	0.00214865	0.00536476
ENSG00000099260	PALMD	palmdelphin	298.893	1.92122	0.366672	5.23961	1.60919e-07	9.29494e-07
ENSG00000111424	VDR	vitamin D receptor	8.9103	1.92088	0.540695	3.55262	0.000381419	0.00114248
ENSG00000018280	SLC11A1	solute carrier family 11 member 1	17.3875	1.91733	0.253907	7.55131	4.30886e-14	6.42043e-13
ENSG00000249328	ENSG00000249328	novel transcript	12.901	1.91533	0.435868	4.39429	1.11137e-05	4.60595e-05
ENSG00000109072	VTN	vitronectin	52.5832	1.91335	0.437477	4.3736	1.22216e-05	5.02328e-05
ENSG00000142178	SIK1	salt inducible kinase 1	27.0815	1.91221	0.493326	3.87616	0.000106117	0.000360517
ENSG00000154027	AK5	adenylate kinase 5	347.721	1.91167	0.341583	5.59651	2.18711e-08	1.4592e-07
ENSG00000257702	LBX2-AS1	LBX2 antisense RNA 1	14.9013	1.90971	0.331184	5.7663	8.1031e-09	5.87873e-08
ENSG00000254887	LNROP	long non-coding regulator of POU2F2	128.482	1.90962	0.673861	2.83385	0.00459904	0.0106069
ENSG00000066185	ZMYND12	zinc finger MYND-type containing 12	51.8665	1.9087	0.353216	5.40377	6.52543e-08	4.01233e-07
ENSG00000179292	TMEM151A	transmembrane protein 151A	284.101	1.9067	0.23343	8.16817	3.13109e-16	5.96345e-15
ENSG00000260339	HEXA-AS1	HEXA antisense RNA 1	9.3041	1.90667	0.374885	5.08601	3.6568e-07	1.98774e-06
ENSG00000137960	GIPC2	GIPC PDZ domain containing family member 2	16.5134	1.90512	0.428912	4.44175	8.92289e-06	3.76534e-05
ENSG00000186493	IRX2-DT	IRX2 divergent transcript	96.8327	1.90414	0.446225	4.26721	1.97929e-05	7.81748e-05
ENSG00000143772	ITPKB	inositol-trisphosphate 3-kinase B	2618.45	1.90365	0.357088	5.33105	9.76454e-08	5.82946e-07
ENSG00000167964	RAB26	RAB26, member RAS oncogene family	116.734	1.90365	0.274867	6.92572	4.33771e-12	4.99802e-11
ENSG00000249502	MED28-DT	MED28 divergent transcript	14.9292	1.90301	0.290015	6.56175	5.31787e-11	5.33985e-10
ENSG00000284395	PERCC1	proline and glutamate rich with coiled coil 1	5.50756	1.9027	0.446442	4.26193	2.02673e-05	7.98902e-05
ENSG00000178573	MAF	MAF bZIP transcription factor	1380.12	1.90229	0.255576	7.44316	9.83018e-14	1.40385e-12
ENSG00000129991	TNNI3	troponin I3, cardiac type	84.913	1.90127	0.42109	4.51513	6.32784e-06	2.75067e-05
ENSG00000087250	MT3	metallothionein 3	138.017	1.89612	0.44271	4.28298	1.8441e-05	7.32565e-05
ENSG00000157150	TIMP4	TIMP metallopeptidase inhibitor 4	92.2666	1.89592	0.686581	2.76139	0.00575564	0.0129622
ENSG00000112561	TFEB	transcription factor EB	96.1517	1.89536	0.284421	6.66393	2.66597e-11	2.77344e-10
ENSG00000163346	PBXIP1	PBX homeobox interacting protein 1	4124.63	1.89519	0.257712	7.35392	1.9248e-13	2.63908e-12
ENSG00000149599	DUSP15	dual specificity phosphatase 15	330.055	1.89488	0.210074	9.02007	1.87975e-19	4.92742e-18
ENSG00000162520	SYNC	syncoilin, intermediate filament protein	77.5093	1.89452	0.462303	4.09801	4.16721e-05	0.000154053
ENSG00000267696	ERVK-28	endogenous retrovirus group K member 28	9.50583	1.89415	0.775175	2.44351	0.0145451	0.029442
ENSG00000288868	ENSG00000288868	novel transcript, antisense to GOLGB1	23.535	1.89363	0.322835	5.86561	4.4749e-09	3.36158e-08
ENSG00000154099	DNAAF1	dynein axonemal assembly factor 1	502.284	1.89292	0.427922	4.42353	9.71029e-06	4.07088e-05
ENSG00000196739	COL27A1	collagen type XXVII alpha 1 chain	1236.59	1.89118	0.352923	5.35862	8.38577e-08	5.05755e-07
ENSG00000204572	KRTAP5-10	keratin associated protein 5-10	6.33406	1.89096	0.299585	6.31194	2.75558e-10	2.48626e-09
ENSG00000275898	ENSG00000275898	novel transcript	15.0091	1.89086	0.591811	3.19504	0.00139814	0.00365677
ENSG00000258102	MAP1LC3B2	microtubule associated protein 1 light chain 3 beta 2	39.3876	1.88673	0.571991	3.29852	0.000971944	0.00264668
ENSG00000176769	TCERG1L	transcription elongation regulator 1 like	68.4917	1.88608	0.925508	2.03789	0.0415609	0.073201
ENSG00000143473	KCNH1	potassium voltage-gated channel subfamily H member 1	80.9505	1.88568	0.474071	3.97762	6.9608e-05	0.000245005
ENSG00000111110	PPM1H	protein phosphatase, Mg2+/Mn2+ dependent 1H	445.052	1.88555	0.201524	9.35646	8.24524e-21	2.39798e-19
ENSG00000156966	B3GNT7	UDP-GlcNAc:betaGal beta-1,3-N-acetylglucosaminyltransferase 7	67.1841	1.88382	0.244728	7.6976	1.38646e-14	2.20439e-13
ENSG00000162989	KCNJ3	potassium inwardly rectifying channel subfamily J member 3	74.9645	1.88263	0.47507	3.96284	7.40621e-05	0.000259705
ENSG00000186352	ANKRD37	ankyrin repeat domain 37	77.5365	1.88225	0.33057	5.69394	1.24139e-08	8.6623e-08
ENSG00000108784	NAGLU	N-acetyl-alpha-glucosaminidase	925.48	1.88144	0.222913	8.44026	3.16635e-17	6.60524e-16
ENSG00000293541	ENSG00000293541	novel transcript	22.8831	1.88077	0.490481	3.83454	0.000125798	0.000421132
ENSG00000139117	CPNE8	copine 8	391.484	1.88067	0.194986	9.64515	5.15364e-22	1.69424e-20
ENSG00000197324	LRP10	LDL receptor related protein 10	3042.09	1.87911	0.23681	7.93508	2.10362e-15	3.66972e-14
ENSG00000162746	FCRLB	Fc receptor like B	20.3098	1.87875	0.212482	8.84193	9.40757e-19	2.2996e-17
ENSG00000287356	ENSG00000287356	novel transcript, antisense to MORN1	256.164	1.8777	0.301817	6.22132	4.93004e-10	4.30889e-09
ENSG00000138646	HERC5	HECT and RLD domain containing E3 ubiquitin protein ligase 5	67.9168	1.87642	0.367337	5.10817	3.25299e-07	1.78087e-06
ENSG00000105612	DNASE2	deoxyribonuclease 2, lysosomal	647.413	1.87637	0.213883	8.7729	1.74117e-18	4.11967e-17
ENSG00000164850	GPER1	G protein-coupled estrogen receptor 1	101.146	1.87603	0.363921	5.15506	2.53556e-07	1.4141e-06
ENSG00000237232	ZNF295-AS1	ZNF295 antisense RNA 1	27.146	1.87513	0.311988	6.01027	1.85218e-09	1.48368e-08
ENSG00000117151	CTBS	chitobiase	132.27	1.87325	0.262216	7.14393	9.0702e-13	1.13574e-11
ENSG00000137198	GMPR	guanosine monophosphate reductase	101.901	1.87306	0.392603	4.77087	1.83431e-06	8.81405e-06
ENSG00000152760	DYNLT5	dynein light chain Tctex-type family member 5	429.11	1.87239	0.619878	3.02058	0.00252295	0.00619909
ENSG00000197769	MAP1LC3C	microtubule associated protein 1 light chain 3 gamma	70.8707	1.87237	0.5667	3.30399	0.000953206	0.00259991
ENSG00000309434	ENSG00000309434	novel transcript, antisense to CHCHD5	11.848	1.87036	0.311311	6.00802	1.87808e-09	1.50262e-08
ENSG00000203801	LINC00222	long intergenic non-protein coding RNA 222	10.5598	1.87027	0.469747	3.98145	6.84961e-05	0.000241476
ENSG00000297670	ENSG00000297670	novel transcript	22.8592	1.86996	0.293153	6.37877	1.78517e-10	1.65877e-09
ENSG00000105499	PLA2G4C	phospholipase A2 group IVC	216.289	1.86983	0.332763	5.61909	1.91961e-08	1.29812e-07
ENSG00000263004	AKAP1-DT	AKAP1 divergent transcript	37.9264	1.86941	0.257344	7.26423	3.75171e-13	4.95209e-12
ENSG00000118985	ELL2	elongation factor for RNA polymerase II 2	395.948	1.86851	0.20636	9.05462	1.37046e-19	3.63063e-18
ENSG00000226239	ENSG00000226239	novel transcript	28.4901	1.8682	0.521538	3.5821	0.00034084	0.00103414
ENSG00000260193	LINC02846	long intergenic non-protein coding RNA 2846	27.7451	1.86624	0.352047	5.30113	1.15091e-07	6.77756e-07
ENSG00000136883	KIF12	kinesin family member 12	12.4671	1.8649	0.495397	3.76446	0.000166908	0.000543148
ENSG00000183171	ENSG00000183171	nucleolar protein 11, pseudogene	14.7191	1.86465	0.30657	6.08231	1.18461e-09	9.80055e-09
ENSG00000102580	DNAJC3	DnaJ heat shock protein family (Hsp40) member C3	1209.62	1.86435	0.242687	7.6821	1.56502e-14	2.47251e-13
ENSG00000271538	LINC02427	long intergenic non-protein coding RNA 2427	19.4482	1.86297	0.310265	6.00444	1.91997e-09	1.53305e-08
ENSG00000225953	SATB2-AS1	SATB2 antisense RNA 1	32.5866	1.86267	0.571322	3.26028	0.00111302	0.00298979
ENSG00000130649	CYP2E1	cytochrome P450 family 2 subfamily E member 1	147.508	1.86154	0.215969	8.61947	6.72636e-18	1.50396e-16
ENSG00000128283	CDC42EP1	CDC42 effector protein 1	690.867	1.86079	0.337821	5.50821	3.62502e-08	2.33035e-07
ENSG00000131471	AOC3	amine oxidase copper containing 3	132.438	1.86069	0.239562	7.76703	8.03489e-15	1.31314e-13
ENSG00000263884	THOC1-DT	THOC1 divergent transcript	11.6925	1.86065	0.321697	5.78386	7.30058e-09	5.34714e-08
ENSG00000270765	GAS2L2	growth arrest specific 2 like 2	46.7639	1.85884	0.413734	4.49284	7.02799e-06	3.02793e-05
ENSG00000175920	DOK7	docking protein 7	25.5167	1.85666	0.309728	5.99448	2.04144e-09	1.62095e-08
ENSG00000104611	SH2D4A	SH2 domain containing 4A	27.3502	1.85648	0.431543	4.30195	1.69303e-05	6.76329e-05
ENSG00000173890	GPR160	G protein-coupled receptor 160	10.0521	1.85606	0.528302	3.51326	0.000442647	0.00130489
ENSG00000128016	ZFP36	ZFP36 ring finger protein	380.949	1.85519	0.283847	6.53586	6.32439e-11	6.30288e-10
ENSG00000167642	SPINT2	serine peptidase inhibitor, Kunitz type 2	431.145	1.85404	0.323553	5.73026	1.00279e-08	7.12976e-08
ENSG00000297995	ENSG00000297995	novel transcript	11.4682	1.85387	0.346084	5.3567	8.47537e-08	5.10264e-07
ENSG00000181458	TMEM45A	transmembrane protein 45A	312.332	1.85283	0.162358	11.412	3.64186e-30	2.47622e-28
ENSG00000102144	PGK1	phosphoglycerate kinase 1	13292.3	1.85173	0.181275	10.215	1.69802e-24	7.03284e-23
ENSG00000122733	PHF24	PHD finger protein 24	350.335	1.8514	0.424208	4.36435	1.275e-05	5.21822e-05
ENSG00000266473	HELZ-AS1	HELZ antisense RNA 1	23.1657	1.84892	0.231438	7.98886	1.36195e-15	2.41395e-14
ENSG00000165171	METTL27	methyltransferase like 27	27.4434	1.84859	0.439839	4.20287	2.63547e-05	0.000101339
ENSG00000119922	IFIT2	interferon induced protein with tetratricopeptide repeats 2	234.954	1.84629	0.431735	4.27645	1.899e-05	7.51973e-05
ENSG00000137101	CD72	CD72 molecule	102.442	1.84604	0.398682	4.63035	3.65047e-06	1.66483e-05
ENSG00000228340	MIR646HG	MIR646 host gene	13.2782	1.84532	0.527005	3.50152	0.000462604	0.00135609
ENSG00000068079	IFI35	interferon induced protein 35	137.698	1.8443	0.352923	5.22578	1.73422e-07	9.95936e-07
ENSG00000174326	SLC16A11	solute carrier family 16 member 11	28.8585	1.84396	0.421568	4.37404	1.21966e-05	5.01509e-05
ENSG00000069667	RORA	RAR related orphan receptor A	447.159	1.84302	0.221232	8.33074	8.03355e-17	1.6101e-15
ENSG00000227060	LINC00629	long intergenic non-protein coding RNA 629	10.2809	1.84149	0.402423	4.57601	4.73929e-06	2.11411e-05
ENSG00000271737	ENSG00000271737	novel transcript	26.549	1.84145	0.281128	6.55021	5.74573e-11	5.74919e-10
ENSG00000114480	GBE1	1,4-alpha-glucan branching enzyme 1	485.448	1.84127	0.183096	10.0563	8.61396e-24	3.31929e-22
ENSG00000119508	NR4A3	nuclear receptor subfamily 4 group A member 3	167.123	1.84109	0.376829	4.88574	1.03039e-06	5.16674e-06
ENSG00000050628	PTGER3	prostaglandin E receptor 3	188.453	1.83988	0.548298	3.35562	0.000791869	0.002199
ENSG00000064651	SLC12A2	solute carrier family 12 member 2	1428.66	1.83966	0.232023	7.92881	2.21259e-15	3.84635e-14
ENSG00000215217	CFAP90	cilia and flagella associated protein 90	458.574	1.83939	0.353508	5.20326	1.95828e-07	1.11179e-06
ENSG00000010310	GIPR	gastric inhibitory polypeptide receptor	482.327	1.83846	0.393617	4.67069	3.00187e-06	1.39207e-05
ENSG00000226026	RWDD3-DT	RWDD3 divergent transcript	10.4801	1.83778	0.374455	4.90786	9.20745e-07	4.66508e-06
ENSG00000164761	TNFRSF11B	TNF receptor superfamily member 11b	93.674	1.83773	0.480927	3.82123	0.000132787	0.000442594
ENSG00000217442	SYCE3	synaptonemal complex central element protein 3	7.98051	1.83705	0.318744	5.76342	8.24268e-09	5.97564e-08
ENSG00000135750	KCNK1	potassium two pore domain channel subfamily K member 1	74.8971	1.83691	0.367696	4.99573	5.86126e-07	3.07851e-06
ENSG00000267317	ENSG00000267317	novel transcript, antisense to APC2	65.7362	1.83303	0.234917	7.80285	6.05252e-15	1.00315e-13
ENSG00000166573	GALR1	galanin receptor 1	47.0275	1.83291	0.711852	2.57485	0.0100283	0.0212559
ENSG00000306436	ENSG00000306436	novel transcript, antisense to ZMYM4	11.0273	1.83269	0.357666	5.12405	2.99048e-07	1.64562e-06
ENSG00000163638	ADAMTS9	ADAM metallopeptidase with thrombospondin type 1 motif 9	305.995	1.83156	0.489907	3.73858	0.000185059	0.000596079
ENSG00000172349	IL16	interleukin 16	39.5785	1.82991	0.414189	4.41806	9.95925e-06	4.16386e-05
ENSG00000255847	ENSG00000255847	novel transcript	11.8853	1.82972	0.509229	3.59312	0.000326746	0.00099563
ENSG00000162241	SLC25A45	solute carrier family 25 member 45	37.8737	1.82875	0.486145	3.76173	0.000168741	0.000548394
ENSG00000171223	JUNB	JunB proto-oncogene, AP-1 transcription factor subunit	483.147	1.82841	0.334798	5.46124	4.7282e-08	2.97992e-07
ENSG00000007174	DNAH9	dynein axonemal heavy chain 9	481.191	1.82809	0.377707	4.83998	1.29851e-06	6.3937e-06
ENSG00000151012	SLC7A11	solute carrier family 7 member 11	1951.24	1.8276	0.406467	4.49631	6.91443e-06	2.98482e-05
ENSG00000282885	ENSG00000282885	novel transcript	10.67	1.82655	0.379405	4.81425	1.47754e-06	7.21282e-06
ENSG00000072954	TMEM38A	transmembrane protein 38A	288.482	1.82503	0.193128	9.44984	3.39363e-21	1.03534e-19
ENSG00000214018	RRM2P3	ribonucleotide reductase M2 polypeptide pseudogene 3	28.1014	1.82485	0.360577	5.06093	4.17217e-07	2.24159e-06
ENSG00000175938	ORAI3	ORAI calcium release-activated calcium modulator 3	184.586	1.82409	0.214888	8.48854	2.09242e-17	4.44879e-16
ENSG00000230708	HLA-DPB1	major histocompatibility complex, class II, DP beta 1	29.6611	1.82377	1.19263	1.5292	0.126214	0.191058
ENSG00000025708	TYMP	thymidine phosphorylase	131.662	1.82363	0.411413	4.43259	9.31063e-06	3.91404e-05
ENSG00000130203	APOE	apolipoprotein E	908.003	1.82326	0.561329	3.24812	0.0011617	0.00310484
ENSG00000155875	SAXO1	stabilizer of axonemal microtubules 1	9.41618	1.82283	0.253878	7.17996	6.97332e-13	8.88251e-12
ENSG00000166415	WDR72	WD repeat domain 72	174.223	1.82229	0.644427	2.82777	0.00468733	0.010788
ENSG00000305602	ENSG00000305602	novel transcript, antisense to ARPC2	23.9143	1.82193	0.295568	6.16416	7.0858e-10	6.05851e-09
ENSG00000060656	PTPRU	protein tyrosine phosphatase receptor type U	1206.49	1.82067	0.296198	6.14679	7.90652e-10	6.69986e-09
ENSG00000267390	KDSR-DT	KDSR divergent transcript	80.3323	1.82063	0.161278	11.2888	1.49092e-29	9.58132e-28
ENSG00000310289	ENSG00000310289	novel transcript, antisense to NFKBIA	13.7821	1.81999	0.413903	4.39715	1.09684e-05	4.55422e-05
ENSG00000099715	PCDH11Y	protocadherin 11 Y-linked	37.5968	1.81932	0.631771	2.87972	0.00398031	0.0093081
ENSG00000196872	CRACDL	CRACD like	30.5563	1.81838	0.380687	4.77656	1.78319e-06	8.5829e-06
ENSG00000141338	ABCA8	ATP binding cassette subfamily A member 8	562.418	1.81836	0.547596	3.32063	0.000898149	0.00246459
ENSG00000176601	MAP3K19	mitogen-activated protein kinase kinase kinase 19	120.684	1.81785	0.585309	3.10579	0.00189771	0.004804
ENSG00000168743	NPNT	nephronectin	476.503	1.81751	0.290597	6.25441	3.99011e-10	3.53136e-09
ENSG00000271714	FAM169A-AS1	FAM169A antisense RNA 1	7.90323	1.81558	0.395261	4.59337	4.36148e-06	1.95829e-05
ENSG00000118307	DNAI7	dynein axonemal intermediate chain 7	164.027	1.81509	0.322757	5.62369	1.86924e-08	1.26706e-07
ENSG00000115520	COQ10B	coenzyme Q10B	503.971	1.81392	0.215609	8.413	3.99663e-17	8.23379e-16
ENSG00000215014	SSU72-AS1	SSU72 antisense RNA 1	31.1011	1.81202	0.184898	9.80013	1.12441e-22	4.00007e-21
ENSG00000112796	ENPP5	ectonucleotide pyrophosphatase/phosphodiesterase family member 5	147.319	1.81198	0.242013	7.4871	7.04133e-14	1.02318e-12
ENSG00000172508	CARNS1	carnosine synthase 1	37.9321	1.81131	0.260288	6.95888	3.42985e-12	4.00525e-11
ENSG00000120725	SIL1	SIL1 nucleotide exchange factor	625.115	1.80942	0.183443	9.86367	5.98227e-23	2.19482e-21
ENSG00000185112	FAM43A	family with sequence similarity 43 member A	131.962	1.8088	0.428623	4.22002	2.44283e-05	9.46442e-05
ENSG00000162552	WNT4	Wnt family member 4	454.696	1.80693	0.32462	5.56631	2.60197e-08	1.7136e-07
ENSG00000168374	ARF4	ADP ribosylation factor 4	7614.29	1.80674	0.21261	8.49793	1.92994e-17	4.12094e-16
ENSG00000261360	OTULIN-DT	OTULIN divergent transcript	18.9755	1.80666	0.278894	6.47795	9.2978e-11	9.0049e-10
ENSG00000156113	KCNMA1	potassium calcium-activated channel subfamily M alpha 1	1107.83	1.80557	0.346519	5.21058	1.88246e-07	1.07211e-06
ENSG00000142530	GARIN5A	golgi associated RAB2 interactor 5A	62.7295	1.80482	0.259639	6.9513	3.6194e-12	4.21875e-11
ENSG00000231721	LINC-PINT	long intergenic non-protein coding RNA, p53 induced transcript	207.559	1.80067	0.283117	6.36016	2.01541e-10	1.85455e-09
ENSG00000214140	PRCD	photoreceptor disc component	24.6988	1.79946	0.300806	5.98214	2.20227e-09	1.73895e-08
ENSG00000171044	XKR6	XK related 6	18.3716	1.79914	0.253029	7.11038	1.15722e-12	1.43015e-11
ENSG00000275993	ENSG00000275993	novel protein, similar to salt-inducible kinase 1 SIK1	141.859	1.79775	0.318556	5.64344	1.66687e-08	1.13958e-07
ENSG00000078900	TP73	tumor protein p73	59.8548	1.79691	0.491551	3.6556	0.000256582	0.000799066
ENSG00000276791	ENSG00000276791	novel transcript	120.749	1.79627	0.334108	5.37631	7.60298e-08	4.61648e-07
ENSG00000188523	CFAP77	cilia and flagella associated protein 77	250.428	1.79579	0.442034	4.06257	4.85348e-05	0.000176766
ENSG00000225285	LINC01770	long intergenic non-protein coding RNA 1770	20.6762	1.79566	0.61473	2.92106	0.00348844	0.0082813
ENSG00000115380	EFEMP1	EGF containing fibulin extracellular matrix protein 1	1642.25	1.79561	0.36279	4.94946	7.4421e-07	3.83799e-06
ENSG00000184060	ADAP2	ArfGAP with dual PH domains 2	10.3001	1.79466	0.390631	4.59424	4.34325e-06	1.95099e-05
ENSG00000227908	IL6ST-DT	IL6ST divergent transcript	26.2478	1.79396	0.393521	4.55875	5.14598e-06	2.27717e-05
ENSG00000266094	RASSF5	Ras association domain family member 5	245.376	1.79393	0.440018	4.07695	4.56306e-05	0.000167351
ENSG00000132386	SERPINF1	serpin family F member 1	1256.3	1.79354	0.490071	3.65975	0.000252462	0.000787713
ENSG00000230226	ENSG00000230226	novel transcript	11.9789	1.79251	0.468434	3.82661	0.000129921	0.000433841
ENSG00000173805	HAP1	huntingtin associated protein 1	665.871	1.79079	0.383809	4.66584	3.07364e-06	1.42204e-05
ENSG00000087074	PPP1R15A	protein phosphatase 1 regulatory subunit 15A	4019.28	1.79019	0.207005	8.64806	5.23829e-18	1.18319e-16
ENSG00000248127	SV2C-AS1	SV2C antisense RNA 1	19.1712	1.78979	0.620875	2.88269	0.00394295	0.00923061
ENSG00000147408	CSGALNACT1	chondroitin sulfate N-acetylgalactosaminyltransferase 1	144.485	1.78718	0.38523	4.63927	3.49642e-06	1.60202e-05
ENSG00000205129	CFAP96	cilia and flagella associated protein 96	194.252	1.78651	0.266482	6.70403	2.02743e-11	2.15102e-10
ENSG00000289313	LINC01512	long intergenic non-protein coding RNA 1512	12.9138	1.78565	0.46027	3.87958	0.000104639	0.000355859
ENSG00000073067	CYP2W1	cytochrome P450 family 2 subfamily W member 1	19.1459	1.78559	0.231828	7.70225	1.33693e-14	2.1282e-13
ENSG00000180155	LYNX1	Ly6/neurotoxin 1	339.662	1.78518	0.877186	2.03513	0.0418381	0.073624
ENSG00000260018	MBTPS1-DT	MBTPS1 divergent transcript	23.5682	1.78489	0.310138	5.75514	8.6571e-09	6.24653e-08
ENSG00000085831	TTC39A	tetratricopeptide repeat domain 39A	53.2909	1.78473	0.268585	6.64496	3.033e-11	3.12913e-10
ENSG00000205002	AARD	alanine and arginine rich domain containing protein	32.9397	1.7847	0.381266	4.68098	2.85508e-06	1.32833e-05
ENSG00000163623	NKX6-1	NK6 homeobox 1	308.997	1.7842	0.574191	3.10733	0.00188783	0.00478186
ENSG00000183114	FAM43B	family with sequence similarity 43 member B	184.879	1.78349	0.397232	4.4898	7.12917e-06	3.06755e-05
ENSG00000168209	DDIT4	DNA damage inducible transcript 4	3839.98	1.7822	0.236775	7.52699	5.19224e-14	7.63393e-13
ENSG00000148357	HMCN2	hemicentin 2	32.1772	1.7822	0.46605	3.82405	0.000131276	0.000437984
ENSG00000117394	SLC2A1	solute carrier family 2 member 1	4302.75	1.78191	0.250561	7.11168	1.1464e-12	1.41854e-11
ENSG00000260625	RUSF1-DT	RUSF1 divergent transcript	20.1094	1.78121	0.306756	5.80661	6.37504e-09	4.70035e-08
ENSG00000274528	ENSG00000274528	novel transcript	11.502	1.78088	0.282292	6.30866	2.81466e-10	2.53727e-09
ENSG00000122642	FKBP9	FKBP prolyl isomerase 9	3754.75	1.77989	0.232557	7.65356	1.95485e-14	3.04731e-13
ENSG00000174738	NR1D2	nuclear receptor subfamily 1 group D member 2	910.822	1.77967	0.182133	9.77127	1.49565e-22	5.23661e-21
ENSG00000183273	CCDC60	coiled-coil domain containing 60	52.105	1.77955	0.640446	2.7786	0.00545935	0.0123719
ENSG00000007516	BAIAP3	BAI1 associated protein 3	4174.43	1.77935	0.250684	7.09798	1.26593e-12	1.55582e-11
ENSG00000170775	GPR37	G protein-coupled receptor 37	195.354	1.77912	0.242456	7.33791	2.16947e-13	2.93816e-12
ENSG00000197191	CYSRT1	cysteine rich tail 1	31.1459	1.77825	0.302476	5.87898	4.12812e-09	3.12464e-08
ENSG00000179520	SLC17A8	solute carrier family 17 member 8	121.349	1.77748	0.493034	3.60518	0.000311936	0.000955914
ENSG00000197461	PDGFA	platelet derived growth factor subunit A	189.79	1.77731	0.311353	5.70833	1.14089e-08	8.01724e-08
ENSG00000268650	ENSG00000268650	novel transcript, antisense to PDE4C	10.3402	1.77634	0.334371	5.31248	1.08146e-07	6.39691e-07
ENSG00000286952	ENSG00000286952	novel transcript, antisense to DNAH12	28.5278	1.77594	0.377863	4.69996	2.60207e-06	1.21915e-05
ENSG00000110148	CCKBR	cholecystokinin B receptor	93.7921	1.77537	0.412407	4.30491	1.67056e-05	6.68426e-05
ENSG00000165312	OTUD1	OTU deubiquitinase 1	452.052	1.77536	0.292533	6.06892	1.28775e-09	1.0601e-08
ENSG00000181444	ZNF467	zinc finger protein 467	284.804	1.77393	0.252812	7.01683	2.26965e-12	2.71242e-11
ENSG00000153789	CIBAR2	CBY1 interacting BAR domain containing 2	171.444	1.77329	0.4193	4.22918	2.34547e-05	9.1193e-05
ENSG00000175318	GRAMD2A	GRAM domain containing 2A	22.0373	1.77243	0.281989	6.28544	3.26926e-10	2.92326e-09
ENSG00000002587	HS3ST1	heparan sulfate-glucosamine 3-sulfotransferase 1	51.1598	1.77227	0.522275	3.39337	0.000690375	0.00194261
ENSG00000243069	ARHGEF26-AS1	ARHGEF26 antisense RNA 1	85.2636	1.77052	0.304344	5.81747	5.97438e-09	4.41475e-08
ENSG00000169181	GSG1L	GSG1 like	68.5159	1.76865	0.535326	3.30387	0.000953593	0.00260061
ENSG00000286009	ENSG00000286009	novel transcript, antisense to USP9Y	14.8813	1.76768	0.584546	3.02403	0.00249434	0.00613484
ENSG00000168386	FILIP1L	filamin A interacting protein 1 like	247.063	1.76764	0.394825	4.47702	7.56912e-06	3.24075e-05
ENSG00000169403	PTAFR	platelet activating factor receptor	16.834	1.76694	0.552979	3.1953	0.00139685	0.00365388
ENSG00000116032	GRIN3B	glutamate ionotropic receptor NMDA type subunit 3B	92.992	1.76666	0.24638	7.17046	7.47477e-13	9.4728e-12
ENSG00000245975	MINDY2-DT	MINDY2 divergent transcript	16.8573	1.76489	0.234738	7.51858	5.53741e-14	8.10552e-13
ENSG00000310059	ENSG00000310059	novel transcript	196.377	1.76422	0.78165	2.25705	0.0240049	0.0454199
ENSG00000141497	ZMYND15	zinc finger MYND-type containing 15	9.54479	1.76412	0.357511	4.93444	8.03803e-07	4.11972e-06
ENSG00000125657	TNFSF9	TNF superfamily member 9	100.733	1.7617	0.507567	3.47087	0.000518773	0.00150262
ENSG00000272701	MESTIT1	MEST intronic transcript 1, antisense RNA	25.2413	1.76134	0.300751	5.85647	4.72818e-09	3.54116e-08
ENSG00000177459	ERICH5	glutamate rich 5	9.13131	1.76125	0.389964	4.51645	6.28851e-06	2.73596e-05
ENSG00000117472	TSPAN1	tetraspanin 1	10.6449	1.76106	0.336821	5.22849	1.70903e-07	9.83457e-07
ENSG00000111058	ACSS3	acyl-CoA synthetase short chain family member 3	823.94	1.76069	0.328171	5.36517	8.08732e-08	4.89416e-07
ENSG00000101096	NFATC2	nuclear factor of activated T cells 2	78.6317	1.76032	0.295118	5.96481	2.44918e-09	1.91419e-08
ENSG00000168071	CCDC88B	coiled-coil domain containing 88B	393.9	1.76024	0.335727	5.24306	1.57939e-07	9.14138e-07
ENSG00000179163	FUCA1	alpha-L-fucosidase 1	636.042	1.76011	0.181299	9.70832	2.77866e-22	9.41437e-21
ENSG00000272274	ARGLU1-DT	ARGLU1 divergent transcript	16.5235	1.75987	0.32629	5.39359	6.90636e-08	4.22959e-07
ENSG00000265688	MILIP	MYC inducible lncRNA inactivating p53	19.0484	1.75975	0.228227	7.71054	1.25289e-14	2.00322e-13
ENSG00000073150	PANX2	pannexin 2	435.349	1.75952	0.215343	8.17079	3.06381e-16	5.84647e-15
ENSG00000175985	PLEKHD1	pleckstrin homology and coiled-coil domain containing D1	19.0058	1.75696	0.358902	4.89537	9.81225e-07	4.9376e-06
ENSG00000114279	FGF12	fibroblast growth factor 12	482.668	1.75627	0.257735	6.81423	9.47679e-12	1.03906e-10
ENSG00000231720	ENSG00000231720	novel transcript	19.1621	1.75563	0.642551	2.73228	0.00628974	0.014046
ENSG00000204860	FAM201A	family with sequence similarity 201 member A	55.0626	1.75543	0.323732	5.42246	5.87836e-08	3.65166e-07
ENSG00000139410	SDSL	serine dehydratase like	186.705	1.75447	0.217258	8.0755	6.7199e-16	1.23218e-14
ENSG00000294711	ENSG00000294711	novel transcript, sense intronic to SLC2A3	56.7746	1.75443	0.554407	3.16451	0.00155344	0.00401762
ENSG00000168938	PPIC	peptidylprolyl isomerase C	172.544	1.7538	0.272928	6.42587	1.3112e-10	1.24745e-09
ENSG00000080031	PTPRH	protein tyrosine phosphatase receptor type H	263.865	1.75186	0.333409	5.25438	1.48527e-07	8.62922e-07
ENSG00000182700	IGIP	IgA inducing protein	192.753	1.75184	0.177178	9.88746	4.71869e-23	1.74085e-21
ENSG00000165061	ZMAT4	zinc finger matrin-type 4	219.89	1.75147	0.410887	4.26266	2.02011e-05	7.96449e-05
ENSG00000293237	HTR7P1	5-hydroxytryptamine receptor 7 pseudogene 1	52.1845	1.75128	0.239458	7.31354	2.60201e-13	3.48838e-12
ENSG00000124664	SPDEF	SAM pointed domain containing ETS transcription factor	20.596	1.75102	0.332218	5.27069	1.35913e-07	7.94965e-07
ENSG00000104881	PPP1R13L	protein phosphatase 1 regulatory subunit 13 like	169.088	1.74973	0.342683	5.10596	3.29124e-07	1.79948e-06
ENSG00000130751	NPAS1	neuronal PAS domain protein 1	104.632	1.74961	0.30413	5.75284	8.77562e-09	6.32061e-08
ENSG00000267498	UQCRFS1-DT	UQCRFS1 divergent transcript	23.6577	1.74916	0.282886	6.18326	6.27903e-10	5.41519e-09
ENSG00000101000	PROCR	protein C receptor	158.742	1.74624	0.729433	2.39396	0.0166674	0.033165
ENSG00000296743	ENSG00000296743	novel transcript	13.6995	1.74334	0.309238	5.63754	1.72496e-08	1.17486e-07
ENSG00000172780	RAB43	RAB43, member RAS oncogene family	24.2035	1.74314	0.203352	8.57201	1.01698e-17	2.23871e-16
ENSG00000294848	ENSG00000294848	novel transcript	14.0097	1.74251	0.349293	4.98868	6.07942e-07	3.18722e-06
ENSG00000143847	PPFIA4	PTPRF interacting protein alpha 4	1596.76	1.74157	0.465785	3.739	0.000184755	0.000595194
ENSG00000242759	LINC00882	long intergenic non-protein coding RNA 882	39.0777	1.74153	0.229293	7.59522	3.07266e-14	4.68351e-13
ENSG00000293507	FBXL9P	F-box and leucine rich repeat protein, pseudogene	21.1076	1.74054	0.245681	7.08455	1.39501e-12	1.70604e-11
ENSG00000150281	CTF1	cardiotrophin 1	70.0681	1.73574	0.303504	5.71898	1.07166e-08	7.56004e-08
ENSG00000239911	PRKAG2-AS1	PRKAG2 antisense RNA 1	49.225	1.73556	0.49217	3.52635	0.000421336	0.00124742
ENSG00000116096	SPR	sepiapterin reductase	81.4549	1.73489	0.479603	3.61735	0.000297632	0.000915883
ENSG00000224418	STK24-AS1	STK24 antisense RNA 1	7.5299	1.73488	0.383566	4.52302	6.09626e-06	2.66045e-05
ENSG00000257135	ODC1-DT	ODC1 divergent transcript	109.631	1.7335	0.29149	5.94704	2.73042e-09	2.11655e-08
ENSG00000205930	EPCIP-AS1	EPCIP antisense RNA 1	22.6827	1.73336	0.442681	3.9156	9.01798e-05	0.000311039
ENSG00000166900	STX3	syntaxin 3	593.787	1.733	0.194197	8.92388	4.50223e-19	1.13106e-17
ENSG00000141294	LRRC46	leucine rich repeat containing 46	198.566	1.73214	0.404673	4.28035	1.86595e-05	7.40165e-05
ENSG00000305959	ENSG00000305959	novel transcript	40.4624	1.73152	0.177418	9.75959	1.67832e-22	5.81488e-21
ENSG00000099860	GADD45B	growth arrest and DNA damage inducible beta	224.754	1.73149	0.310121	5.58326	2.36053e-08	1.56755e-07
ENSG00000185338	SOCS1	suppressor of cytokine signaling 1	26.1221	1.73072	0.435922	3.97026	7.17957e-05	0.000252127
ENSG00000231407	GORAB-AS1	GORAB antisense RNA 1	13.6504	1.73005	0.360432	4.79993	1.58719e-06	7.69906e-06
ENSG00000235513	L3MBTL2-AS1	L3MBTL2 antisense RNA 1	43.7598	1.7297	0.212596	8.13607	4.0832e-16	7.66687e-15
ENSG00000296386	ENSG00000296386	novel transcript	12.6965	1.72964	0.38541	4.48778	7.19689e-06	3.09268e-05
ENSG00000114854	TNNC1	troponin C1, slow skeletal and cardiac type	24.9392	1.72887	0.450832	3.83485	0.000125643	0.000420684
ENSG00000167588	GPD1	glycerol-3-phosphate dehydrogenase 1	44.9799	1.72839	0.337734	5.1176	3.09448e-07	1.69876e-06
ENSG00000173705	SUSD5	sushi domain containing 5	91.1234	1.72717	0.387825	4.45347	8.44928e-06	3.58294e-05
ENSG00000290848	ENSG00000290848	novel transcript	12.8905	1.72608	0.410144	4.20846	2.57115e-05	9.91721e-05
ENSG00000235532	LINC00402	long intergenic non-protein coding RNA 402	50.9344	1.7241	0.436176	3.95278	7.72496e-05	0.000269947
ENSG00000287038	ENSG00000287038	novel transcript	80.9989	1.72406	0.407187	4.23408	2.29493e-05	8.94358e-05
ENSG00000159640	ACE	angiotensin I converting enzyme	29.5945	1.72386	0.394389	4.37097	1.23696e-05	5.07677e-05
ENSG00000104689	TNFRSF10A	TNF receptor superfamily member 10a	13.7347	1.7223	0.534166	3.22428	0.0012629	0.00334125
ENSG00000229666	MAST4-AS1	MAST4 antisense RNA 1	7.9123	1.72158	0.443405	3.88264	0.000103329	0.000351768
ENSG00000163659	TIPARP	TCDD inducible poly(ADP-ribose) polymerase	1029.51	1.7212	0.13738	12.5287	5.20161e-36	5.78919e-34
ENSG00000144655	CSRNP1	cysteine and serine rich nuclear protein 1	233.304	1.72109	0.287832	5.97948	2.23858e-09	1.76621e-08
ENSG00000287516	ENSG00000287516	novel transcript	18.1142	1.72073	0.306433	5.61535	1.96166e-08	1.32206e-07
ENSG00000254087	LYN	LYN proto-oncogene, Src family tyrosine kinase	198.256	1.72015	0.330584	5.20338	1.95696e-07	1.11136e-06
ENSG00000054356	PTPRN	protein tyrosine phosphatase receptor type N	2512.07	1.71987	0.38069	4.51777	6.24953e-06	2.72078e-05
ENSG00000293232	ENSG00000293232	novel transcript	12.8616	1.71915	0.253865	6.7719	1.27105e-11	1.37693e-10
ENSG00000273139	ENSG00000273139	novel transcript	10.6395	1.71813	0.341905	5.02517	5.02989e-07	2.6693e-06
ENSG00000181031	RPH3AL	rabphilin 3A like (without C2 domains)	26.3444	1.7144	0.31911	5.37243	7.76818e-08	4.70817e-07
ENSG00000072274	TFRC	transferrin receptor	4946.75	1.71437	0.123572	13.8734	9.17572e-44	1.96558e-41
ENSG00000174132	FAM174A	family with sequence similarity 174 member A	146.788	1.71434	0.155389	11.0326	2.66034e-28	1.52736e-26
ENSG00000186517	ARHGAP30	Rho GTPase activating protein 30	57.6729	1.7136	0.208229	8.22939	1.88165e-16	3.65007e-15
ENSG00000185043	CIB1	calcium and integrin binding 1	1205.55	1.71253	0.186861	9.16472	4.96745e-20	1.37066e-18
ENSG00000144867	SRPRB	SRP receptor subunit beta	1498.31	1.71167	0.228255	7.49896	6.43282e-14	9.36803e-13
ENSG00000222020	HDAC4-AS1	HDAC4 antisense RNA 1	22.9571	1.71156	0.298362	5.73652	9.6639e-09	6.89804e-08
ENSG00000116991	SIPA1L2	signal induced proliferation associated 1 like 2	5563.98	1.71134	0.262939	6.5085	7.59063e-11	7.44195e-10
ENSG00000184388	PABPC1L2B	poly(A) binding protein cytoplasmic 1 like 2B	22.9605	1.7105	0.493076	3.46905	0.000522311	0.00151154
ENSG00000181215	C4orf50	chromosome 4 open reading frame 50	107.251	1.70922	0.604291	2.82847	0.00467709	0.010772
ENSG00000177363	LRRN4CL	LRRN4 C-terminal like	11.2024	1.7088	0.585468	2.91869	0.00351506	0.00833656
ENSG00000166148	AVPR1A	arginine vasopressin receptor 1A	14.0736	1.7077	0.514484	3.31925	0.00090261	0.00247581
ENSG00000246145	RRS1-DT	RRS1 divergent transcript	7.87258	1.70768	0.344827	4.95229	7.33463e-07	3.78845e-06
ENSG00000187714	SLC18A3	solute carrier family 18 member A3	19.3932	1.70749	0.477125	3.57871	0.000345298	0.00104592
ENSG00000070540	WIPI1	WD repeat domain, phosphoinositide interacting 1	338.937	1.70672	0.200298	8.52093	1.5828e-17	3.40525e-16
ENSG00000168994	PXDC1	PX domain containing 1	744.325	1.70659	0.280799	6.07764	1.21968e-09	1.00698e-08
ENSG00000155897	ADCY8	adenylate cyclase 8	126.993	1.7059	0.62284	2.7389	0.00616453	0.0137942
ENSG00000224536	CSRP1-AS1	CSRP1 antisense RNA 1	22.9816	1.70526	0.381549	4.46931	7.84739e-06	3.34909e-05
ENSG00000234869	LINC02925	long intergenic non-protein coding RNA 2925	65.2049	1.70329	0.351925	4.83992	1.29892e-06	6.39412e-06
ENSG00000231105	ECE1-AS1	ECE1 antisense RNA 1	19.1856	1.70233	0.480441	3.54326	0.000395212	0.00117989
ENSG00000169439	SDC2	syndecan 2	3847.77	1.70212	0.303125	5.61525	1.96273e-08	1.32234e-07
ENSG00000174482	LINGO2	leucine rich repeat and Ig domain containing 2	227.862	1.70161	0.413846	4.1117	3.92755e-05	0.000145843
ENSG00000066455	GOLGA5	golgin A5	1462.97	1.70141	0.101656	16.7369	7.05134e-63	9.36511e-60
ENSG00000162543	UBXN10	UBX domain protein 10	366.492	1.69865	0.33487	5.07257	3.92488e-07	2.12016e-06
ENSG00000008441	NFIX	nuclear factor I X	822.904	1.69695	0.533444	3.18112	0.00146706	0.00381699
ENSG00000104267	CA2	carbonic anhydrase 2	454.327	1.69678	0.396651	4.27777	1.88772e-05	7.47805e-05
ENSG00000223685	LINC00571	long intergenic non-protein coding RNA 571	11.3456	1.69567	0.31091	5.45389	4.92787e-08	3.09499e-07
ENSG00000273998	ENSG00000273998	novel transcript	7.30598	1.69475	0.422225	4.01385	5.97355e-05	0.000213309
ENSG00000012171	SEMA3B	semaphorin 3B	678.031	1.69456	0.166481	10.1787	2.46935e-24	1.00397e-22
ENSG00000224501	HSPA1B	heat shock protein family A (Hsp70) member 1B	113.985	1.69391	0.353457	4.7924	1.64799e-06	7.96682e-06
ENSG00000164484	TMEM200A	transmembrane protein 200A	780.76	1.69362	0.29639	5.71414	1.10257e-08	7.75892e-08
ENSG00000026508	CD44	CD44 molecule (IN blood group)	2069.86	1.69043	0.423104	3.9953	6.46123e-05	0.000228918
ENSG00000182199	SHMT2	serine hydroxymethyltransferase 2	5742.72	1.68988	0.163782	10.3178	5.8521e-25	2.51805e-23
ENSG00000247400	DNAJC3-DT	DNAJC3 divergent transcript	241.279	1.68968	0.103601	16.3096	8.43631e-60	8.00325e-57
ENSG00000118640	VAMP8	vesicle associated membrane protein 8	22.843	1.68859	0.350216	4.82156	1.4244e-06	6.96881e-06
ENSG00000175592	FOSL1	FOS like 1, AP-1 transcription factor subunit	85.6252	1.68706	0.62413	2.70305	0.0068706	0.0152068
ENSG00000082438	COBLL1	cordon-bleu WH2 repeat protein like 1	211.618	1.68643	0.294691	5.72271	1.04836e-08	7.42461e-08
ENSG00000214688	C10orf105	chromosome 10 open reading frame 105	22.9516	1.6848	0.538158	3.13068	0.00174403	0.00445925
ENSG00000143674	MAP3K21	mitogen-activated protein kinase kinase kinase 21	143.297	1.68469	0.347748	4.84457	1.26888e-06	6.26796e-06
ENSG00000181585	TMIE	transmembrane inner ear	52.0208	1.68382	0.275993	6.10097	1.05426e-09	8.78954e-09
ENSG00000299028	ENSG00000299028	novel transcript	27.62	1.6838	0.380425	4.42611	9.59455e-06	4.02745e-05
ENSG00000176845	METRNL	meteorin like, glial cell differentiation regulator	21.8906	1.68272	0.700878	2.40087	0.016356	0.032604
ENSG00000116717	GADD45A	growth arrest and DNA damage inducible alpha	706.549	1.68267	0.241432	6.96955	3.17961e-12	3.73271e-11
ENSG00000197859	ADAMTSL2	ADAMTS like 2	52.9063	1.68074	0.480686	3.49653	0.000471343	0.00137907
ENSG00000124171	PARD6B	par-6 family cell polarity regulator beta	296.475	1.68008	0.239668	7.01004	2.38255e-12	2.83882e-11
ENSG00000166311	SMPD1	sphingomyelin phosphodiesterase 1	1608.82	1.67948	0.256967	6.53577	6.32846e-11	6.30378e-10
ENSG00000106565	TMEM176B	transmembrane protein 176B	43.925	1.6792	0.40081	4.18951	2.79554e-05	0.000106875
ENSG00000141232	TOB1	transducer of ERBB2, 1	1343.51	1.67814	0.193666	8.66513	4.5101e-18	1.02921e-16
ENSG00000101282	RSPO4	R-spondin 4	53.2628	1.67804	0.363626	4.61474	3.93595e-06	1.78007e-05
ENSG00000172361	CFAP53	cilia and flagella associated protein 53	133.657	1.67767	0.212908	7.87979	3.2794e-15	5.58394e-14
ENSG00000260916	CCPG1	cell cycle progression 1	459.334	1.67629	0.18443	9.08905	9.99089e-20	2.70066e-18
ENSG00000198569	SLC34A3	solute carrier family 34 member 3	84.4517	1.67619	0.2424	6.91498	4.67946e-12	5.37315e-11
ENSG00000147676	MAL2	mal, T cell differentiation protein 2	314.079	1.67602	0.271584	6.17126	6.77471e-10	5.81248e-09
ENSG00000142959	BEST4	bestrophin 4	67.9145	1.67579	0.316041	5.30245	1.14262e-07	6.73467e-07
ENSG00000300559	ENSG00000300559	novel transcript	13.8505	1.67551	0.261914	6.3972	1.58255e-10	1.48785e-09
ENSG00000135047	CTSL	cathepsin L	1422.93	1.67543	0.130661	12.8227	1.22374e-37	1.56278e-35
ENSG00000115457	IGFBP2	insulin like growth factor binding protein 2	12998	1.67507	0.13604	12.313	7.70781e-35	7.60174e-33
ENSG00000179477	ALOX12B	arachidonate 12-lipoxygenase, 12R type	9.38671	1.67459	0.343549	4.87439	1.09144e-06	5.45363e-06
ENSG00000175267	VWA3A	von Willebrand factor A domain containing 3A	372.399	1.67444	0.461358	3.62937	0.000284114	0.000878082
ENSG00000173208	ABCD2	ATP binding cassette subfamily D member 2	89.7704	1.67284	0.208416	8.02646	1.00328e-15	1.81373e-14
ENSG00000153250	RBMS1	RNA binding motif single stranded interacting protein 1	800.299	1.67203	0.386558	4.32543	1.52231e-05	6.13545e-05
ENSG00000163377	TAFA4	TAFA chemokine like family member 4	42.8374	1.67194	0.574054	2.91251	0.00358533	0.00847898
ENSG00000132613	MTSS2	MTSS I-BAR domain containing 2	2373.97	1.67001	0.256713	6.50534	7.7516e-11	7.58857e-10
ENSG00000047457	CP	ceruloplasmin	664.194	1.66811	0.6459	2.58262	0.00980535	0.0208431
ENSG00000126458	RRAS	RAS related	362.176	1.66786	0.238661	6.98838	2.78071e-12	3.28767e-11
ENSG00000164746	C7orf57	chromosome 7 open reading frame 57	107.187	1.66738	0.467174	3.56908	0.000358242	0.00107955
ENSG00000197714	ZNF460	zinc finger protein 460	88.94	1.66671	0.331463	5.02835	4.94724e-07	2.62964e-06
ENSG00000168505	GBX2	gastrulation brain homeobox 2	477.492	1.66633	0.756184	2.2036	0.0275522	0.0512412
ENSG00000196972	SMIM10L2B	small integral membrane protein 10 like 2B	483.878	1.66617	0.170947	9.7467	1.90559e-22	6.54537e-21
ENSG00000023892	DEF6	DEF6 guanine nucleotide exchange factor	76.0892	1.66586	0.208899	7.97449	1.53006e-15	2.69274e-14
ENSG00000042286	AIFM2	apoptosis inducing factor mitochondria associated 2	444.972	1.66571	0.260982	6.38246	1.74269e-10	1.62309e-09
ENSG00000105329	TGFB1	transforming growth factor beta 1	667.139	1.66558	0.330863	5.03406	4.80209e-07	2.55726e-06
ENSG00000203780	FANK1	fibronectin type III and ankyrin repeat domains 1	361.672	1.66484	0.25109	6.63043	3.34717e-11	3.4284e-10
ENSG00000115648	MLPH	melanophilin	91.1684	1.66457	0.671653	2.47832	0.0132004	0.0270525
ENSG00000263412	NFE2L1-DT	NFE2L1 divergent transcript	45.9486	1.66368	0.231209	7.19557	6.22023e-13	7.98965e-12
ENSG00000119946	CNNM1	cyclin and CBS domain divalent metal cation transport mediator 1	289.344	1.66352	0.359804	4.6234	3.77498e-06	1.71318e-05
ENSG00000130707	ASS1	argininosuccinate synthase 1	1002.93	1.66234	0.355311	4.67855	2.88904e-06	1.34256e-05
ENSG00000117280	RAB29	RAB29, member RAS oncogene family	462.75	1.6612	0.203684	8.15579	3.46918e-16	6.58219e-15
ENSG00000147883	CDKN2B	cyclin dependent kinase inhibitor 2B	176.088	1.66085	0.450678	3.68522	0.000228508	0.00071917
ENSG00000136859	ANGPTL2	angiopoietin like 2	698.16	1.66047	0.322473	5.14918	2.61626e-07	1.45671e-06
ENSG00000213085	CFAP45	cilia and flagella associated protein 45	333.222	1.65914	0.488131	3.39896	0.000676415	0.00190818
ENSG00000269935	ENSG00000269935	novel transcript, antisense to JPH3	10.2417	1.65901	0.477595	3.47368	0.000513378	0.0014885
ENSG00000293269	ENSG00000293269	novel transcript	11.7038	1.6569	0.311352	5.32163	1.02842e-07	6.12317e-07
ENSG00000023909	GCLM	glutamate-cysteine ligase modifier subunit	694.392	1.65667	0.2742	6.04185	1.5236e-09	1.2384e-08
ENSG00000166046	TCP11L2	t-complex 11 like 2	281.051	1.65366	0.215644	7.66846	1.74068e-14	2.73484e-13
ENSG00000129667	RHBDF2	rhomboid 5 homolog 2	53.2923	1.65349	0.19695	8.39548	4.64005e-17	9.49066e-16
ENSG00000267662	TSHZ3-AS1	TSHZ3 antisense RNA 1	44.1937	1.6525	0.328786	5.02607	5.00636e-07	2.65964e-06
ENSG00000124678	TCP11	t-complex 11	13.704	1.65164	0.429894	3.84197	0.000122049	0.000409129
ENSG00000241399	CD302	CD302 molecule	41.2516	1.65124	0.443382	3.72419	0.000195942	0.000626473
ENSG00000176723	ZNF843	zinc finger protein 843	101.153	1.6512	0.187264	8.81751	1.17034e-18	2.82612e-17
ENSG00000144619	CNTN4	contactin 4	416.796	1.65022	0.234006	7.05202	1.76341e-12	2.1356e-11
ENSG00000115468	EFHD1	EF-hand domain family member D1	627.192	1.64972	0.269235	6.12744	8.93018e-10	7.51297e-09
ENSG00000182791	CCDC87	coiled-coil domain containing 87	23.3403	1.64871	0.391901	4.20696	2.58832e-05	9.97188e-05
ENSG00000279249	ENSG00000279249	novel transcript, antisense to CBLN1	120.072	1.64834	0.453272	3.63655	0.000276319	0.000856782
ENSG00000178726	THBD	thrombomodulin	25.1675	1.64814	0.646639	2.54878	0.0108101	0.0227147
ENSG00000196366	C9orf163	chromosome 9 putative open reading frame 163	24.757	1.64719	0.183094	8.99641	2.33213e-19	6.04169e-18
ENSG00000254477	ENSG00000254477	novel transcript	12.5596	1.64712	0.319088	5.16197	2.44366e-07	1.36672e-06
ENSG00000170345	FOS	Fos proto-oncogene, AP-1 transcription factor subunit	718.98	1.64692	0.54553	3.01894	0.00253659	0.00623029
ENSG00000176125	UFSP1	UFM1 specific peptidase 1 (inactive)	22.3391	1.64673	0.229681	7.16967	7.51805e-13	9.51555e-12
ENSG00000285904	ENSG00000285904	novel transcript	27.4906	1.64597	0.219102	7.51234	5.80803e-14	8.48296e-13
ENSG00000299828	ENSG00000299828	novel transcript, antisense to MAP6	17.3247	1.64592	0.360836	4.56141	5.08102e-06	2.25142e-05
ENSG00000103226	NOMO3	NODAL modulator 3	10.7746	1.64574	0.350548	4.69476	2.6692e-06	1.24767e-05
ENSG00000005020	SKAP2	src kinase associated phosphoprotein 2	112.764	1.6442	0.49908	3.29447	0.000986077	0.00268186
ENSG00000291074	CCDC144NL	CCDC144A N-terminal like (pseudogene)	23.8922	1.64193	0.535511	3.06609	0.00216876	0.00541021
ENSG00000144455	SUMF1	sulfatase modifying factor 1	515.209	1.63999	0.267165	6.13849	8.33071e-10	7.03836e-09
ENSG00000149201	CCDC81	coiled-coil domain containing 81	229.653	1.63935	0.376543	4.3537	1.33861e-05	5.4569e-05
ENSG00000262165	C17orf114	chromosome 17 open reading frame 114	9.52987	1.63913	0.481796	3.40212	0.000668659	0.0018887
ENSG00000166173	LARP6	La ribonucleoprotein 6, translational regulator	982.578	1.6389	0.166248	9.85819	6.31757e-23	2.30933e-21
ENSG00000159713	TPPP3	tubulin polymerization promoting protein family member 3	2172.77	1.63872	0.382849	4.28033	1.8662e-05	7.40165e-05
ENSG00000255874	PRECSIT	p53 regulated carcinoma associated Stat3 activating long intergenic non-protein coding transcript	42.1105	1.63813	0.291586	5.618	1.93183e-08	1.30461e-07
ENSG00000250222	TRIM7-AS2	TRIM7 antisense RNA 2	7.56077	1.63795	0.338617	4.83717	1.31704e-06	6.47532e-06
ENSG00000282810	MIR210HG	MIR210 host gene	152.554	1.63688	0.43383	3.7731	0.000161232	0.000526569
ENSG00000276825	DRD4	dopamine receptor D4	17.507	1.63531	0.500385	3.26811	0.00108269	0.00291753
ENSG00000145022	TCTA	T cell leukemia translocation altered	544.913	1.63458	0.335578	4.87093	1.11074e-06	5.53896e-06
ENSG00000213699	SLC35F6	solute carrier family 35 member F6	1529.01	1.63433	0.251254	6.5047	7.78488e-11	7.61367e-10
ENSG00000152315	KCNK13	potassium two pore domain channel subfamily K member 13	34.8271	1.63392	0.770131	2.12162	0.03387	0.0613306
ENSG00000165985	C1QL3	complement C1q like 3	10.5115	1.63333	0.479383	3.40715	0.000656462	0.00185741
ENSG00000012211	PRICKLE3	prickle planar cell polarity protein 3	84.7772	1.63328	0.282853	5.77432	7.72642e-09	5.628e-08
ENSG00000244219	TMEM225B	transmembrane protein 225B	23.086	1.63318	0.352462	4.63363	3.59301e-06	1.64212e-05
ENSG00000257556	LINC02298	long intergenic non-protein coding RNA 2298	33.0316	1.63081	0.286476	5.69265	1.25081e-08	8.70979e-08
ENSG00000227210	WDR35-DT	WDR35 divergent transcript	42.7288	1.629	0.27263	5.97513	2.29904e-09	1.81105e-08
ENSG00000204103	MAFB	MAF bZIP transcription factor B	335.088	1.6284	0.545179	2.9869	0.0028182	0.00684268
ENSG00000251611	FHIP1A-DT	FHIP1A divergent transcript	14.1237	1.62691	0.53005	3.06936	0.0021452	0.00535815
ENSG00000177628	GBA1	glucosylceramidase beta 1	31.8304	1.62647	0.25137	6.47043	9.77228e-11	9.4232e-10
ENSG00000266208	GJD3-AS1	GJD3 antisense RNA 1	29.5717	1.62628	0.210368	7.73064	1.07007e-14	1.72615e-13
ENSG00000272829	ENSG00000272829	novel transcript	22.5311	1.62563	0.374093	4.34552	1.38944e-05	5.64448e-05
ENSG00000186951	PPARA	peroxisome proliferator activated receptor alpha	464.319	1.62558	0.18091	8.98555	2.57439e-19	6.6434e-18
ENSG00000196562	SULF2	sulfatase 2	4629.51	1.62544	0.336905	4.82462	1.40269e-06	6.86763e-06
ENSG00000184274	LINC00315	long intergenic non-protein coding RNA 315	8.87517	1.62531	0.482379	3.36936	0.000753437	0.00210135
ENSG00000233708	ENSG00000233708	epidermodysplasia verruciformis 1 (EVER1) pseudogene	7.92334	1.62513	0.481283	3.37666	0.000733727	0.00205242
ENSG00000136999	CCN3	cellular communication network factor 3	170.395	1.62504	0.334088	4.86411	1.14972e-06	5.71617e-06
ENSG00000159307	SCUBE1	signal peptide, CUB domain and EGF like domain containing 1	1876.94	1.62422	0.450631	3.60432	0.000312971	0.000958642
ENSG00000289993	ENSG00000289993	novel transcript, antisense to TMC1	16.2644	1.62419	0.330733	4.91089	9.06654e-07	4.59719e-06
ENSG00000140105	WARS1	tryptophanyl-tRNA synthetase 1	3329.67	1.62331	0.199004	8.15715	3.43015e-16	6.51434e-15
ENSG00000163577	EIF5A2	eukaryotic translation initiation factor 5A2	263.256	1.62179	0.192627	8.41934	3.78626e-17	7.81656e-16
ENSG00000136997	MYC	MYC proto-oncogene, bHLH transcription factor	467.151	1.62176	0.402965	4.02456	5.70809e-05	0.0002046
ENSG00000224165	DNAJC27-AS1	DNAJC27 antisense RNA 1	148.727	1.62087	0.288135	5.62539	1.85085e-08	1.25545e-07
ENSG00000136010	ALDH1L2	aldehyde dehydrogenase 1 family member L2	1042.06	1.62086	0.137812	11.7614	6.17116e-32	4.82125e-30
ENSG00000238184	CD81-AS1	CD81 antisense RNA 1	10.2743	1.62082	0.304285	5.32663	1.0005e-07	5.96764e-07
ENSG00000102854	MSLN	mesothelin	14.7711	1.6207	0.570517	2.84075	0.00450076	0.0104079
ENSG00000255236	CHKA-DT	CHKA divergent transcript	21.1576	1.62045	0.42962	3.77183	0.000162055	0.000529083
ENSG00000172794	RAB37	RAB37, member RAS oncogene family	20.9395	1.6202	0.443775	3.65094	0.000261285	0.000812443
ENSG00000140284	SLC27A2	solute carrier family 27 member 2	94.0761	1.61932	0.516335	3.13618	0.00171166	0.00438399
ENSG00000257086	ENSG00000257086	novel transcript	15.9697	1.61922	0.404742	4.00063	6.3174e-05	0.000224261
ENSG00000238107	LINC02806	long intergenic non-protein coding RNA 2806	13.3922	1.61917	0.312409	5.18285	2.18522e-07	1.23152e-06
ENSG00000230454	ENSG00000230454	novel transcript	118.11	1.61906	0.294691	5.4941	3.92702e-08	2.50911e-07
ENSG00000270876	ZNF30-AS1	ZNF30 antisense RNA 1	24.0641	1.61727	0.330386	4.89508	9.82634e-07	4.94345e-06
ENSG00000293098	ENSG00000293098	novel transcript	60.8293	1.61627	0.179347	9.01197	2.02388e-19	5.28437e-18
ENSG00000198774	RASSF9	Ras association domain family member 9	48.1763	1.61619	0.430193	3.75689	0.000172038	0.000557654
ENSG00000075651	PLD1	phospholipase D1	201.848	1.61486	0.369962	4.36494	1.27157e-05	5.20808e-05
ENSG00000275494	ENSG00000275494	novel transcript	44.7891	1.61376	0.303857	5.31092	1.09074e-07	6.44607e-07
ENSG00000076043	REXO2	RNA exonuclease 2	725.437	1.61305	0.206841	7.79849	6.26505e-15	1.03665e-13
ENSG00000147655	RSPO2	R-spondin 2	743.446	1.61272	0.756724	2.13118	0.0330741	0.060053
ENSG00000243709	LEFTY1	left-right determination factor 1	14.3351	1.61204	0.45934	3.50946	0.000449012	0.0013213
ENSG00000272931	LRRC8D-DT	LRRC8D divergent transcript	49.7385	1.61114	0.301451	5.3446	9.06191e-08	5.43933e-07
ENSG00000255471	PRSS23-AS1	PRSS23 antisense RNA 1	10.6351	1.61066	0.494138	3.25953	0.00111598	0.00299711
ENSG00000249621	ENSG00000249621	novel transcript	36.4702	1.61007	0.463981	3.47013	0.000520209	0.00150656
ENSG00000261270	ENSG00000261270	novel transcript, sense intronic to HERPUD1	12.9014	1.60913	0.252141	6.38186	1.74954e-10	1.62871e-09
ENSG00000177453	NIM1K	NIM1 serine/threonine protein kinase	326.621	1.60868	0.310726	5.17717	2.25276e-07	1.26671e-06
ENSG00000149403	GRIK4	glutamate ionotropic receptor kainate type subunit 4	404.427	1.60745	0.322809	4.97955	6.3732e-07	3.3281e-06
ENSG00000039600	SOX30	SRY-box transcription factor 30	13.0674	1.60623	0.4596	3.49485	0.000474324	0.00138739
ENSG00000140527	WDR93	WD repeat domain 93	81.2707	1.60524	0.348933	4.60042	4.21642e-06	1.89915e-05
ENSG00000244405	ETV5	ETS variant transcription factor 5	657.616	1.60506	0.349879	4.58746	4.48672e-06	2.01045e-05
ENSG00000258056	CD63-AS1	CD63 antisense RNA 1	170.629	1.60496	0.184813	8.6842	3.81432e-18	8.73435e-17
ENSG00000109501	WFS1	wolframin ER transmembrane glycoprotein	1273.58	1.60491	0.160064	10.0267	1.16374e-23	4.42443e-22
ENSG00000175697	GPR156	G protein-coupled receptor 156	107.105	1.6043	0.487417	3.29142	0.000996816	0.002707
ENSG00000188803	SHISA6	shisa family member 6	299.515	1.6041	0.457046	3.50972	0.000448586	0.00132024
ENSG00000273492	APP-DT	APP divergent transcript	36.4478	1.60311	0.289568	5.53623	3.09046e-08	2.01137e-07
ENSG00000264107	MIR4733HG	MIR4733 host gene	11.839	1.60304	0.370675	4.32464	1.52782e-05	6.15392e-05
ENSG00000120149	MSX2	msh homeobox 2	69.5034	1.60275	0.744814	2.15188	0.0314065	0.0573649
ENSG00000065911	MTHFD2	methylenetetrahydrofolate dehydrogenase (NADP+ dependent) 2, methenyltetrahydrofolate cyclohydrolase	1294.97	1.60272	0.240048	6.67668	2.44408e-11	2.55596e-10
ENSG00000099960	SLC7A4	solute carrier family 7 member 4	8.66202	1.60168	0.500291	3.2015	0.00136712	0.00358602
ENSG00000114670	NEK11	NIMA related kinase 11	523.52	1.60104	0.229363	6.98038	2.94388e-12	3.47436e-11
ENSG00000130733	YIPF2	Yip1 domain family member 2	700.727	1.59983	0.151644	10.5499	5.08422e-26	2.40262e-24
ENSG00000251015	SLC25A30-AS1	SLC25A30 antisense RNA 1	9.57517	1.59968	0.393954	4.06058	4.89504e-05	0.00017805
ENSG00000215244	LINC02649	long intergenic non-protein coding RNA 2649	33.9355	1.59815	0.350306	4.56216	5.06298e-06	2.24393e-05
ENSG00000272942	ENSG00000272942	novel transcript	13.7094	1.5977	0.454699	3.51375	0.000441836	0.00130288
ENSG00000152128	TMEM163	transmembrane protein 163	512.573	1.59769	0.432781	3.69167	0.000222783	0.000703597
ENSG00000231249	ITPR1-DT	ITPR1 divergent transcript	42.6739	1.59766	0.324775	4.91928	8.68638e-07	4.42244e-06
ENSG00000105552	BCAT2	branched chain amino acid transaminase 2	907.685	1.59666	0.222268	7.1835	6.79513e-13	8.6833e-12
ENSG00000203724	C1orf53	chromosome 1 open reading frame 53	16.7537	1.59638	0.290317	5.49875	3.82494e-08	2.45096e-07
ENSG00000281692	PACRG-AS1	PACRG antisense RNA 1	12.0349	1.59622	0.492174	3.24321	0.0011819	0.00314867
ENSG00000049130	KITLG	KIT ligand	1402.08	1.59598	0.391494	4.07663	4.56923e-05	0.000167516
ENSG00000224431	ENSG00000224431	cytoplasmic linker associated protein 2 (CLASP2) pseudogene	8.3092	1.59408	0.37925	4.20325	2.63109e-05	0.00010119
ENSG00000289968	ENSG00000289968	novel transcript, antisense to RNF212B	9.49885	1.59288	0.379285	4.19969	2.67277e-05	0.000102674
ENSG00000241956	LINC03000	long intergenic non-protein coding RNA 3000	15.4365	1.59167	0.645496	2.46581	0.0136704	0.0278781
ENSG00000188522	FAM83G	family with sequence similarity 83 member G	181.291	1.59114	0.266452	5.97158	2.34973e-09	1.84514e-08
ENSG00000103184	SEC14L5	SEC14 like lipid binding 5	26.0491	1.58754	0.505789	3.13875	0.00169672	0.00434921
ENSG00000144959	NCEH1	neutral cholesterol ester hydrolase 1	171.446	1.5874	0.241252	6.57985	4.70925e-11	4.77687e-10
ENSG00000106066	CPVL	carboxypeptidase vitellogenic like	500.123	1.58734	0.268103	5.92064	3.207e-09	2.46014e-08
ENSG00000149781	FERMT3	FERM domain containing kindlin 3	78.2331	1.58723	0.383282	4.14115	3.45568e-05	0.000129944
ENSG00000198753	PLXNB3	plexin B3	519.725	1.58682	0.303501	5.22839	1.70996e-07	9.83711e-07
ENSG00000294498	ENSG00000294498	novel transcript, antisense to GOLGA3	17.3838	1.58661	0.228523	6.94289	3.8417e-12	4.45745e-11
ENSG00000185624	P4HB	prolyl 4-hydroxylase subunit beta	9269.69	1.5853	0.139158	11.392	4.58204e-30	3.07352e-28
ENSG00000115556	PLCD4	phospholipase C delta 4	70.9819	1.58517	0.293796	5.39547	6.83434e-08	4.18935e-07
ENSG00000232533	FAM131B-AS2	FAM131B antisense RNA 2	147.654	1.58351	0.20745	7.63323	2.28948e-14	3.52481e-13
ENSG00000298591	ENSG00000298591	novel transcript, antisense to SSH1	7.83173	1.58283	0.464478	3.40775	0.00065501	0.00185383
ENSG00000251161	ENSG00000251161	novel transcript	37.9984	1.58227	0.339976	4.65406	3.25466e-06	1.49842e-05
ENSG00000162779	AXDND1	axonemal dynein light chain domain containing 1	13.5787	1.58216	0.380893	4.15383	3.2696e-05	0.000123444
ENSG00000239282	CASTOR1	cytosolic arginine sensor for mTORC1 subunit 1	12.9989	1.58193	0.306289	5.16482	2.40677e-07	1.34836e-06
ENSG00000158423	RIBC1	RIB43A domain with coiled-coils 1	140.271	1.57602	0.340536	4.62805	3.69128e-06	1.68048e-05
ENSG00000058866	DGKG	diacylglycerol kinase gamma	92.7798	1.57426	0.480809	3.2742	0.00105963	0.0028629
ENSG00000024422	EHD2	EH domain containing 2	555.274	1.57357	0.221837	7.09336	1.30894e-12	1.60571e-11
ENSG00000273008	CSGALNACT2-DT	CSGALNACT2 divergent transcript	35.5661	1.57346	0.24093	6.53077	6.54338e-11	6.49513e-10
ENSG00000188452	CERKL	ceramide kinase like	31.6945	1.57341	0.470476	3.34429	0.000824921	0.00228346
ENSG00000217801	ENSG00000217801	protein tyrosine phosphatase family pseudogene	13.4749	1.57253	0.465234	3.38009	0.000724627	0.00202924
ENSG00000154269	ENPP3	ectonucleotide pyrophosphatase/phosphodiesterase 3	12.4852	1.57166	0.236971	6.63228	3.30542e-11	3.38737e-10
ENSG00000104324	CPQ	carboxypeptidase Q	198.201	1.57125	0.24196	6.49383	8.36785e-11	8.14956e-10
ENSG00000197712	FAM114A1	family with sequence similarity 114 member A1	714.614	1.566	0.228941	6.84019	7.90883e-12	8.78376e-11
ENSG00000119703	ZC2HC1C	zinc finger C2HC-type containing 1C	162.473	1.5653	0.212937	7.35102	1.96695e-13	2.69131e-12
ENSG00000174851	YIF1A	Yip1 interacting factor homolog A, membrane trafficking protein	1645.61	1.56523	0.140718	11.1232	9.67294e-29	5.8931e-27
ENSG00000257470	ENSG00000257470	novel transcript	18.3468	1.56514	0.397855	3.93395	8.3561e-05	0.000290169
ENSG00000226031	FGF13-AS1	FGF13 antisense RNA 1	17.4403	1.56326	0.27931	5.59687	2.18254e-08	1.45663e-07
ENSG00000180425	C11orf71	chromosome 11 open reading frame 71	413.066	1.56302	0.222084	7.03795	1.95091e-12	2.34416e-11
ENSG00000169570	DTWD2	DTW domain containing 2	234.63	1.56274	0.139209	11.2259	3.04432e-29	1.9072e-27
ENSG00000293423	ABCA17P	ATP binding cassette subfamily A member 17, pseudogene	18.4685	1.56131	0.267139	5.84457	5.07869e-09	3.78375e-08
ENSG00000173511	VEGFB	vascular endothelial growth factor B	1441.08	1.55896	0.124873	12.4843	9.0934e-36	9.73971e-34
ENSG00000164088	PPM1M	protein phosphatase, Mg2+/Mn2+ dependent 1M	267.413	1.55822	0.226914	6.867	6.5564e-12	7.36698e-11
ENSG00000057593	F7	coagulation factor VII	27.3205	1.55705	0.344511	4.51959	6.19608e-06	2.70106e-05
ENSG00000172638	EFEMP2	EGF containing fibulin extracellular matrix protein 2	1643.2	1.55699	0.271307	5.73887	9.53121e-09	6.81554e-08
ENSG00000231742	LINC01273	long intergenic non-protein coding RNA 1273	13.5852	1.55641	0.397668	3.91385	9.0835e-05	0.000313028
ENSG00000249846	LINC02021	long intergenic non-protein coding RNA 2021	36.3085	1.55625	0.283887	5.48193	4.20712e-08	2.67521e-07
ENSG00000277232	GTSE1-DT	GTSE1 divergent transcript	30.6592	1.55593	0.31086	5.00524	5.57933e-07	2.94285e-06
ENSG00000271614	ATP2B1-AS1	ATP2B1 antisense RNA 1	103.459	1.55588	0.269482	5.77358	7.76031e-09	5.64855e-08
ENSG00000259520	SLC28A2-AS1	SLC28A2 antisense RNA 1	41.3898	1.55581	0.57882	2.68789	0.00719043	0.0158495
ENSG00000250634	LINC01182	long intergenic non-protein coding RNA 1182	9.01669	1.55528	0.276761	5.61956	1.91442e-08	1.29504e-07
ENSG00000177994	C2orf73	chromosome 2 open reading frame 73	23.8396	1.55468	0.373349	4.16416	3.12504e-05	0.000118449
ENSG00000165816	VWA2	von Willebrand factor A domain containing 2	10.2273	1.55372	0.465032	3.34111	0.000834427	0.00230721
ENSG00000266947	ENSG00000266947	novel transcript, antisense SLFN5	54.8519	1.55342	0.260813	5.95608	2.58363e-09	2.01216e-08
ENSG00000168398	BDKRB2	bradykinin receptor B2	17.4365	1.5519	0.429442	3.61377	0.000301778	0.000927495
ENSG00000307275	ENSG00000307275	novel transcript	12.3784	1.55182	0.413689	3.75118	0.000176004	0.000569398
ENSG00000198517	MAFK	MAF bZIP transcription factor K	581.436	1.55174	0.280633	5.5294	3.21324e-08	2.08176e-07
ENSG00000176971	FIBIN	fin bud initiation factor homolog	437.856	1.55173	0.435619	3.56212	0.000367877	0.00110549
ENSG00000276900	ENSG00000276900	novel transcript, antisense to AMN1	48.2019	1.55135	0.165478	9.37494	6.92164e-21	2.02486e-19
ENSG00000196388	INCA1	inhibitor of CDK, cyclin A1 interacting protein 1	31.5295	1.55	0.23044	6.7263	1.74036e-11	1.86305e-10
ENSG00000272121	ENSG00000272121	novel transcript	17.2249	1.5486	0.480761	3.22114	0.00127683	0.00337227
ENSG00000170190	SLC16A5	solute carrier family 16 member 5	40.3375	1.54832	0.507876	3.04863	0.00229889	0.00570485
ENSG00000162761	LMX1A	LIM homeobox transcription factor 1 alpha	472.035	1.54825	0.794139	1.9496	0.0512239	0.0878665
ENSG00000179044	EXOC3L1	exocyst complex component 3 like 1	50.6485	1.54823	0.309351	5.00475	5.59335e-07	2.94946e-06
ENSG00000183346	CABCOCO1	ciliary associated calcium binding coiled-coil 1	82.2267	1.54803	0.410143	3.77438	0.000160409	0.000524308
ENSG00000182253	SYNM	synemin	1039.98	1.54596	0.348997	4.42973	9.43501e-06	3.96465e-05
ENSG00000205832	C16orf96	chromosome 16 open reading frame 96	27.6693	1.54315	0.30772	5.0148	5.30888e-07	2.80466e-06
ENSG00000177426	TGIF1	TGFB induced factor homeobox 1	1408.83	1.54309	0.220649	6.99343	2.68254e-12	3.17538e-11
ENSG00000197748	CFAP43	cilia and flagella associated protein 43	689.532	1.54245	0.345596	4.46315	8.07647e-06	3.43949e-05
ENSG00000140044	JDP2	Jun dimerization protein 2	344.822	1.54245	0.230078	6.70401	2.02771e-11	2.15102e-10
ENSG00000181513	ACBD4	acyl-CoA binding domain containing 4	369.751	1.54204	0.311068	4.95724	7.15014e-07	3.70276e-06
ENSG00000159348	CYB5R1	cytochrome b5 reductase 1	1106.51	1.54181	0.134432	11.4691	1.88584e-30	1.30905e-28
ENSG00000258343	SNRPF-DT	SNRPF divergent transcript	9.46527	1.5416	0.562025	2.74294	0.00608922	0.0136364
ENSG00000176842	IRX5	iroquois homeobox 5	149.435	1.54129	0.653622	2.35808	0.0183699	0.0360819
ENSG00000179546	HTR1D	5-hydroxytryptamine receptor 1D	131.428	1.5404	0.646864	2.38133	0.0172502	0.034188
ENSG00000173157	ADAMTS20	ADAM metallopeptidase with thrombospondin type 1 motif 20	94.493	1.53959	0.519917	2.96122	0.00306422	0.00737174
ENSG00000158716	DUSP23	dual specificity phosphatase 23	142.148	1.53951	0.219983	6.99832	2.59052e-12	3.07572e-11
ENSG00000159167	STC1	stanniocalcin 1	277.884	1.53947	0.418912	3.67492	0.000237925	0.00074633
ENSG00000297367	ENSG00000297367	novel transcript, antisense to CSF3R and MRPS15 and OSCP1	20.2817	1.53926	0.379078	4.06054	4.89588e-05	0.00017805
ENSG00000182255	KCNA4	potassium voltage-gated channel subfamily A member 4	36.5532	1.53904	0.512348	3.00389	0.0026655	0.0065156
ENSG00000276728	ENSG00000276728	novel transcript	16.7888	1.53834	0.444646	3.45971	0.000540763	0.0015586
ENSG00000272288	ILRUN-AS1	ILRUN antisense RNA 1	43.3473	1.53823	0.295163	5.21147	1.87349e-07	1.06822e-06
ENSG00000072657	TRHDE	thyrotropin releasing hormone degrading enzyme	57.4767	1.53786	0.493072	3.11894	0.00181503	0.00461801
ENSG00000179403	VWA1	von Willebrand factor A domain containing 1	375.127	1.53779	0.297984	5.16064	2.46113e-07	1.37572e-06
ENSG00000256073	URB1-AS1	URB1 antisense RNA 1 (head to head)	102.493	1.53769	0.690205	2.22787	0.0258891	0.048515
ENSG00000163710	PCOLCE2	procollagen C-endopeptidase enhancer 2	59.5543	1.53674	0.421067	3.64964	0.000262607	0.000816425
ENSG00000087116	ADAMTS2	ADAM metallopeptidase with thrombospondin type 1 motif 2	384.849	1.53495	0.426928	3.59534	0.000323967	0.000988373
ENSG00000162804	SNED1	sushi, nidogen and EGF like domains 1	215.425	1.53494	0.32669	4.69846	2.62131e-06	1.22759e-05
ENSG00000290837	LRRC37A5P	leucine rich repeat containing 37 member A5, pseudogene	59.6778	1.53432	0.292208	5.25077	1.51461e-07	8.78942e-07
ENSG00000120594	PLXDC2	plexin domain containing 2	2636.11	1.53417	0.248128	6.18297	6.29059e-10	5.42047e-09
ENSG00000047648	ARHGAP6	Rho GTPase activating protein 6	97.8231	1.53321	0.390993	3.92132	8.80665e-05	0.000304488
ENSG00000178093	TSSK6	testis specific serine kinase 6	64.7081	1.52992	0.26044	5.87438	4.24438e-09	3.20169e-08
ENSG00000203908	KHDC3L	KH domain containing 3 like, subcortical maternal complex member	31.2403	1.5296	0.622183	2.45844	0.0139543	0.0283844
ENSG00000113013	HSPA9	heat shock protein family A (Hsp70) member 9	8800.24	1.52948	0.126544	12.0866	1.24367e-33	1.11605e-31
ENSG00000136868	SLC31A1	solute carrier family 31 member 1	1080.7	1.52761	0.229726	6.64971	2.93664e-11	3.03757e-10
ENSG00000139508	SLC46A3	solute carrier family 46 member 3	184.412	1.52725	0.188804	8.08909	6.01122e-16	1.10476e-14
ENSG00000084234	APLP2	amyloid beta precursor like protein 2	15437.7	1.52723	0.177495	8.60436	7.67425e-18	1.70823e-16
ENSG00000181019	NQO1	NAD(P)H quinone dehydrogenase 1	1283.65	1.52689	0.482953	3.16158	0.00156916	0.00405457
ENSG00000115896	PLCL1	phospholipase C like 1 (inactive)	509.993	1.52679	0.389039	3.92453	8.69001e-05	0.000300769
ENSG00000278058	ENSG00000278058	novel transcript	28.1637	1.52642	0.298724	5.10981	3.22484e-07	1.76692e-06
ENSG00000135111	TBX3	T-box transcription factor 3	48.7079	1.52639	0.82388	1.85269	0.0639274	0.106681
ENSG00000272906	ENSG00000272906	novel transcript, antisense to TOR1AIP1	8.88978	1.52559	0.358456	4.25601	2.08105e-05	8.18856e-05
ENSG00000026559	KCNG1	potassium voltage-gated channel modifier subfamily G member 1	478.35	1.52519	0.262043	5.82036	5.87195e-09	4.34067e-08
ENSG00000120805	ARL1	ADP ribosylation factor like GTPase 1	2178.53	1.52457	0.152999	9.9646	2.17759e-23	8.16986e-22
ENSG00000127528	KLF2	KLF transcription factor 2	27.6993	1.52457	0.342713	4.44851	8.64662e-06	3.66039e-05
ENSG00000289018	ENSG00000289018	novel transcript	15.182	1.52419	0.299869	5.08286	3.7179e-07	2.01875e-06
ENSG00000112183	RBM24	RNA binding motif protein 24	425.582	1.52385	0.31358	4.85952	1.17669e-06	5.8357e-06
ENSG00000109107	ALDOC	aldolase, fructose-bisphosphate C	786.416	1.52288	0.381877	3.98789	6.66629e-05	0.000235513
ENSG00000302317	ENSG00000302317	novel transcript, antisense to RNF4	40.7424	1.52147	0.256229	5.93792	2.88666e-09	2.22469e-08
ENSG00000119917	IFIT3	interferon induced protein with tetratricopeptide repeats 3	130.337	1.52072	0.394295	3.85681	0.000114876	0.000387299
ENSG00000044574	HSPA5	heat shock protein family A (Hsp70) member 5	18795.3	1.52053	0.167497	9.07792	1.10666e-19	2.96329e-18
ENSG00000184925	LCN12	lipocalin 12	68.1491	1.52046	0.26939	5.6441	1.66048e-08	1.136e-07
ENSG00000278611	ZNF426-DT	ZNF426 divergent transcript	74.3166	1.5203	0.264734	5.74276	9.31472e-09	6.67751e-08
ENSG00000198113	TOR4A	torsin family 4 member A	59.6761	1.51991	0.269717	5.63519	1.74862e-08	1.18935e-07
ENSG00000293494	ZPLD2P	zona pellucida like domain containing 2, pseudogene	8.57786	1.51969	0.391602	3.8807	0.000104157	0.000354342
ENSG00000295746	ENSG00000295746	novel transcript, antisense to CENPH	20.9109	1.51934	0.375683	4.04422	5.24987e-05	0.000189574
ENSG00000173261	PLAC8L1	PLAC8 like 1	52.981	1.51899	0.432275	3.51396	0.000441487	0.00130223
ENSG00000140941	MAP1LC3B	microtubule associated protein 1 light chain 3 beta	4205.19	1.51896	0.180372	8.42124	3.72529e-17	7.69868e-16
ENSG00000233822	H2BC15	H2B clustered histone 15	39.9454	1.51828	0.206704	7.34518	2.0549e-13	2.80011e-12
ENSG00000182578	CSF1R	colony stimulating factor 1 receptor	19.2063	1.51777	0.271619	5.58784	2.2991e-08	1.52982e-07
ENSG00000198915	RASGEF1A	RasGEF domain family member 1A	194.058	1.51767	0.448373	3.38484	0.000712193	0.00199723
ENSG00000287733	ENSG00000287733	novel transcript	21.8673	1.51719	0.305958	4.95881	7.09264e-07	3.67776e-06
ENSG00000185267	CDNF	cerebral dopamine neurotrophic factor	48.3223	1.51677	0.288196	5.26299	1.41732e-07	8.26578e-07
ENSG00000108947	EFNB3	ephrin B3	11277.3	1.51653	0.360013	4.21242	2.52645e-05	9.75803e-05
ENSG00000088387	DOCK9	dedicator of cytokinesis 9	280.496	1.51489	0.266402	5.68649	1.2968e-08	9.00043e-08
ENSG00000182871	COL18A1	collagen type XVIII alpha 1 chain	37.437	1.51459	0.410718	3.68767	0.000226316	0.000713284
ENSG00000105357	MYH14	myosin heavy chain 14	339.228	1.51445	0.263632	5.74454	9.21692e-09	6.61215e-08
ENSG00000289691	ENSG00000289691	Novel transcript	8.74957	1.51271	0.293785	5.14903	2.61839e-07	1.45749e-06
ENSG00000290366	ENSG00000290366	novel transcript	17.8831	1.51115	0.519937	2.9064	0.00365613	0.00862594
ENSG00000187122	SLIT1	slit guidance ligand 1	15684.9	1.50924	0.315768	4.77959	1.75649e-06	8.46258e-06
ENSG00000111816	FRK	fyn related Src family tyrosine kinase	11.8317	1.50877	0.426003	3.5417	0.00039756	0.00118613
ENSG00000185250	PPIL6	peptidylprolyl isomerase like 6	437.36	1.5084	0.176725	8.53528	1.39819e-17	3.02113e-16
ENSG00000294550	ENSG00000294550	novel transcript	15.7557	1.50827	0.326225	4.62339	3.77516e-06	1.71318e-05
ENSG00000233198	RNF224	ring finger protein 224	68.3245	1.50826	0.306313	4.92392	8.48291e-07	4.32991e-06
ENSG00000197746	PSAP	prosaposin	33775.1	1.50677	0.158484	9.50737	1.95553e-21	6.06823e-20
ENSG00000197063	MAFG	MAF bZIP transcription factor G	2046.79	1.50649	0.199673	7.54476	4.53137e-14	6.73184e-13
ENSG00000224184	MIR3681HG	MIR3681 host gene	7.51928	1.50496	0.348966	4.31262	1.61328e-05	6.46937e-05
ENSG00000267064	UXT-AS1	UXT antisense RNA 1	30.037	1.50335	0.26869	5.59513	2.20463e-08	1.4699e-07
ENSG00000287780	ENSG00000287780	novel transcript, antisense to SLC25A38and CCR8	19.4478	1.50335	0.332699	4.51865	6.2235e-06	2.71233e-05
ENSG00000174791	RIN1	Ras and Rab interactor 1	168.596	1.50325	0.233126	6.44823	1.13161e-10	1.08332e-09
ENSG00000116183	PAPPA2	pappalysin 2	35.6078	1.50314	0.417045	3.60426	0.000313044	0.000958663
ENSG00000286760	ENSG00000286760	novel transcript	89.7193	1.50311	0.308799	4.8676	1.12963e-06	5.62331e-06
ENSG00000184451	CCR10	C-C motif chemokine receptor 10	26.6772	1.5029	0.2164	6.94503	3.78379e-12	4.39538e-11
ENSG00000286373	ENSG00000286373	novel transcript	18.7842	1.50262	0.395888	3.79556	0.000147309	0.000486036
ENSG00000232623	MRAP-AS1	MRAP antisense RNA 1	8.86253	1.50145	0.548184	2.73895	0.00616351	0.0137935
ENSG00000180758	GPR157	G protein-coupled receptor 157	124.441	1.50052	0.427676	3.50854	0.000450581	0.00132533
ENSG00000290644	ENSG00000290644	novel transcript	23.765	1.50041	0.317154	4.73086	2.23576e-06	1.05898e-05
ENSG00000255910	ENSG00000255910	novel transcript	26.205	1.50034	0.347185	4.32145	1.55007e-05	6.23885e-05
ENSG00000171621	SPSB1	splA/ryanodine receptor domain and SOCS box containing 1	268.679	1.50031	0.187786	7.98945	1.35537e-15	2.40442e-14
ENSG00000255100	TSKU-AS1	TSKU antisense RNA 1	16.1143	1.49945	0.314043	4.77466	1.80014e-06	8.66243e-06
ENSG00000224769	MUC20P1	mucin 20, cell surface associated pseudogene 1	27.5393	1.49936	0.713509	2.1014	0.0356063	0.0640149
ENSG00000164081	TEX264	testis expressed 264, ER-phagy receptor	818.943	1.49843	0.105484	14.2054	8.48615e-46	2.3159e-43
ENSG00000179119	SPTY2D1	SPT2 chromatin protein domain containing 1	819.984	1.49841	0.194543	7.7022	1.33747e-14	2.1282e-13
ENSG00000304119	ENSG00000304119	novel transcript	24.0947	1.49827	0.491494	3.04839	0.00230069	0.00570744
ENSG00000100427	MLC1	modulator of VRAC current 1	3856.06	1.49793	0.528822	2.83257	0.00461756	0.0106434
ENSG00000228436	RRAGC-DT	RRAGC divergent transcript	50.8913	1.49789	0.260853	5.74228	9.34128e-09	6.68953e-08
ENSG00000163082	SGPP2	sphingosine-1-phosphate phosphatase 2	396.147	1.49788	0.381242	3.92894	8.53209e-05	0.000295868
ENSG00000308656	ENSG00000308656	novel transcript	21.1568	1.49744	0.38649	3.87446	0.000106861	0.000362704
ENSG00000187266	EPOR	erythropoietin receptor	282.883	1.49702	0.327349	4.57317	4.80406e-06	2.13917e-05
ENSG00000275549	STPG3-AS1	STPG3 antisense RNA 1	15.8155	1.49661	0.423058	3.53759	0.000403794	0.00120299
ENSG00000065308	TRAM2	translocation associated membrane protein 2	1751.65	1.49647	0.287178	5.21097	1.87855e-07	1.0708e-06
ENSG00000124788	ATXN1	ataxin 1	2006.68	1.49569	0.241902	6.18306	6.28706e-10	5.41977e-09
ENSG00000175984	DENND2C	DENN domain containing 2C	64.5407	1.49549	0.286999	5.21078	1.8805e-07	1.0716e-06
ENSG00000110944	IL23A	interleukin 23 subunit alpha	13.0687	1.49521	0.320559	4.66438	3.09555e-06	1.43051e-05
ENSG00000250742	LINC02381	long intergenic non-protein coding RNA 2381	39.7789	1.49384	0.530128	2.81789	0.00483404	0.011086
ENSG00000169064	ZBBX	zinc finger B-box domain containing	347.234	1.49338	0.336832	4.4336	9.26709e-06	3.89738e-05
ENSG00000267543	ENSG00000267543	novel transcript, sense intronic to PRCD	9.48678	1.49262	0.353137	4.22675	2.37091e-05	9.20904e-05
ENSG00000082996	RNF13	ring finger protein 13	1341.32	1.49251	0.180804	8.25483	1.52114e-16	2.97976e-15
ENSG00000133019	CHRM3	cholinergic receptor muscarinic 3	218.608	1.4921	0.322375	4.62845	3.68409e-06	1.67797e-05
ENSG00000121900	TMEM54	transmembrane protein 54	64.5857	1.49204	0.248666	6.00016	1.97119e-09	1.57122e-08
ENSG00000185129	PURA	purine rich element binding protein A	514.915	1.49185	0.134206	11.1162	1.04675e-28	6.31917e-27
ENSG00000140623	SEPTIN12	septin 12	18.6686	1.49157	0.430121	3.4678	0.000524741	0.0015177
ENSG00000136235	GPNMB	glycoprotein nmb	372.103	1.49131	0.599708	2.48673	0.0128923	0.0265058
ENSG00000135333	EPHA7	EPH receptor A7	1271.3	1.49107	0.560818	2.65874	0.00784326	0.0171049
ENSG00000289515	ENSG00000289515	novel transcript	15.8101	1.49065	0.391992	3.80277	0.000143087	0.000473361
ENSG00000178623	GPR35	G protein-coupled receptor 35	175.147	1.49041	0.183262	8.13268	4.19908e-16	7.86222e-15
ENSG00000131941	RHPN2	rhophilin Rho GTPase binding protein 2	1395.65	1.48969	0.284794	5.23076	1.68813e-07	9.72274e-07
ENSG00000277383	BICRA-AS2	BICRA antisense RNA 2	12.5036	1.48951	0.240784	6.18608	6.16788e-10	5.32625e-09
ENSG00000161558	TMEM143	transmembrane protein 143	247.641	1.48939	0.168812	8.82278	1.11654e-18	2.70276e-17
ENSG00000148386	LCN9	lipocalin 9	29.2472	1.48865	0.70985	2.09713	0.035982	0.0646319
ENSG00000169314	C22orf15	chromosome 22 open reading frame 15	18.3968	1.48841	0.695004	2.14159	0.0322265	0.0586799
ENSG00000267666	ENSG00000267666	novel transcript	8.37072	1.48808	0.321361	4.63055	3.64694e-06	1.66447e-05
ENSG00000296430	ENSG00000296430	novel transcript	12.2718	1.48759	0.703669	2.11405	0.0345112	0.0623216
ENSG00000287917	ENSG00000287917	novel transcript, antisense to POLA2	15.2931	1.48745	0.488675	3.04385	0.00233569	0.00578391
ENSG00000119655	NPC2	NPC intracellular cholesterol transporter 2	1246.57	1.48719	0.20473	7.26417	3.75346e-13	4.95209e-12
ENSG00000288911	ENSG00000288911	novel transcript	23.7434	1.48686	0.328074	4.5321	5.84009e-06	2.55594e-05
ENSG00000164867	NOS3	nitric oxide synthase 3	16.5473	1.48668	0.41461	3.58573	0.000336141	0.00102098
ENSG00000253669	GASAL1	growth arrest associated lncRNA 1	10.6669	1.48651	0.370971	4.00708	6.14735e-05	0.000218966
ENSG00000069702	TGFBR3	transforming growth factor beta receptor 3	167.163	1.48648	0.381059	3.90092	9.58284e-05	0.000329097
ENSG00000123977	DAW1	dynein assembly factor with WD repeats 1	127.795	1.48633	0.517044	2.87467	0.00404445	0.00944135
ENSG00000105220	GPI	glucose-6-phosphate isomerase	6238.74	1.48597	0.177311	8.38054	5.26848e-17	1.0765e-15
ENSG00000278558	TMEM191B	transmembrane protein 191B	51.5948	1.48563	0.421804	3.52209	0.000428163	0.00126556
ENSG00000129654	FOXJ1	forkhead box J1	2041.17	1.48512	0.459065	3.2351	0.001216	0.00322872
ENSG00000113805	CNTN3	contactin 3	361.959	1.48456	0.409348	3.62664	0.00028713	0.000886305
ENSG00000185924	RTN4RL1	reticulon 4 receptor like 1	237.798	1.48448	0.39814	3.72853	0.000192597	0.000616867
ENSG00000189114	BLOC1S3	biogenesis of lysosomal organelles complex 1 subunit 3	332.397	1.48402	0.205302	7.22846	4.88511e-13	6.34841e-12
ENSG00000141696	P3H4	prolyl 3-hydroxylase family member 4 (inactive)	1509.62	1.48309	0.162681	9.11661	7.75103e-20	2.1211e-18
ENSG00000198944	SOWAHA	sosondowah ankyrin repeat domain family member A	44.2165	1.4822	0.798213	1.8569	0.0633247	0.105844
ENSG00000290041	ENSG00000290041	novel transcript	20.0597	1.48134	0.527801	2.80662	0.00500643	0.0114453
ENSG00000101400	SNTA1	syntrophin alpha 1	468.208	1.48075	0.12807	11.562	6.41865e-31	4.63306e-29
ENSG00000167778	SPRYD3	SPRY domain containing 3	1225.89	1.48072	0.104048	14.2311	5.87772e-46	1.62633e-43
ENSG00000293315	ENSG00000293315	novel transcript	33.9708	1.48015	0.301587	4.90788	9.20659e-07	4.66508e-06
ENSG00000109790	KLHL5	kelch like family member 5	2605.96	1.47993	0.26462	5.59267	2.23601e-08	1.49032e-07
ENSG00000125845	BMP2	bone morphogenetic protein 2	67.3329	1.4794	0.415487	3.56063	0.000369963	0.00111084
ENSG00000102904	TSNAXIP1	translin associated factor X interacting protein 1	531.863	1.47924	0.153109	9.66138	4.39877e-22	1.45568e-20
ENSG00000168575	SLC20A2	solute carrier family 20 member 2	1376.66	1.47864	0.20983	7.04683	1.83042e-12	2.2087e-11
ENSG00000173641	HSPB7	heat shock protein family B (small) member 7	14.2088	1.4786	0.449162	3.29191	0.000995108	0.00270347
ENSG00000153832	FBXO36	F-box protein 36	395.505	1.47857	0.157692	9.37635	6.82934e-21	2.00374e-19
ENSG00000159842	ABR	ABR activator of RhoGEF and GTPase	9.69629	1.47846	0.356066	4.15222	3.29259e-05	0.000124257
ENSG00000160401	CFAP157	cilia and flagella associated protein 157	334.818	1.47842	0.493041	2.99858	0.00271238	0.00661396
ENSG00000104879	CKM	creatine kinase, M-type	15.3285	1.47836	0.301415	4.90474	9.35527e-07	4.73155e-06
ENSG00000197180	ATP6AP1-DT	ATP6AP1 divergent transcript	54.8097	1.47796	0.169968	8.69556	3.4512e-18	7.96695e-17
ENSG00000226853	GPR155-DT	GPR155 divergent transcript	26.8562	1.47545	0.326533	4.51854	6.22685e-06	2.71233e-05
ENSG00000006016	CRLF1	cytokine receptor like factor 1	63.6219	1.47541	0.42468	3.47417	0.000512439	0.001486
ENSG00000071537	SEL1L	SEL1L adaptor subunit of SYVN1 ubiquitin ligase	4208.38	1.47537	0.138876	10.6237	2.31278e-26	1.13766e-24
ENSG00000103269	RHBDL1	rhomboid like 1	256.874	1.47382	0.149515	9.85736	6.37021e-23	2.32431e-21
ENSG00000227527	ENSG00000227527	novel transcript	6.91853	1.47105	0.409948	3.58837	0.000332747	0.00101206
ENSG00000300558	ENSG00000300558	novel transcript, antisense to DNLZ and CARD9	6.84161	1.47094	0.349041	4.21423	2.50628e-05	9.69705e-05
ENSG00000230658	KLHL7-DT	KLHL7 divergent transcript	44.1954	1.47082	0.339813	4.32832	1.50252e-05	6.05934e-05
ENSG00000111783	RFX4	regulatory factor X4	3303.14	1.47054	0.386081	3.80889	0.000139591	0.00046295
ENSG00000164142	FHIP1A	FHF complex subunit HOOK interacting protein 1A	122.429	1.47044	0.360501	4.0789	4.52502e-05	0.000166078
ENSG00000179902	CFAP276	cilia and flagella associated protein 276	208.258	1.4703	0.3113	4.72309	2.32284e-06	1.09658e-05
ENSG00000152137	HSPB8	heat shock protein family B (small) member 8	264.497	1.46922	0.285671	5.14306	2.70298e-07	1.50038e-06
ENSG00000243710	CFAP57	cilia and flagella associated protein 57	128.254	1.46913	0.387665	3.7897	0.000150829	0.000496417
ENSG00000303116	ENSG00000303116	novel transcript	9.74784	1.46897	0.475017	3.09246	0.00198507	0.00500019
ENSG00000228288	PCAT6	prostate cancer associated transcript 6	27.4377	1.46882	0.307118	4.78258	1.73057e-06	8.34378e-06
ENSG00000215045	GRID2IP	Grid2 interacting protein	31.1484	1.46858	0.37065	3.96218	7.42674e-05	0.000260348
ENSG00000298132	ENSG00000298132	novel transcript	19.8196	1.4681	0.737048	1.99187	0.0463851	0.0806075
ENSG00000090615	GOLGA3	golgin A3	2982.26	1.4679	0.16262	9.02659	1.77106e-19	4.66091e-18
ENSG00000279865	ENSG00000279865	TEC	15.3339	1.46773	0.355583	4.12767	3.66461e-05	0.00013705
ENSG00000138642	HERC6	HECT and RLD domain containing E3 ubiquitin protein ligase family member 6	97.6448	1.46747	0.447637	3.27826	0.00104447	0.00282641
ENSG00000136960	ENPP2	ectonucleotide pyrophosphatase/phosphodiesterase 2	1203.11	1.46541	0.477377	3.0697	0.00214271	0.00535328
ENSG00000185352	HS6ST3	heparan sulfate 6-O-sulfotransferase 3	408.267	1.46514	0.487356	3.0063	0.00264445	0.0064681
ENSG00000222009	BTBD19	BTB domain containing 19	511.35	1.46501	0.370513	3.95399	7.6857e-05	0.000268716
ENSG00000151690	MFSD6	major facilitator superfamily domain containing 6	823.957	1.4643	0.386446	3.78915	0.000151164	0.000497355
ENSG00000261114	ENSG00000261114	novel transcript, sense intronic to HERPUD1	6.94932	1.46332	0.376084	3.89094	9.98557e-05	0.000341314
ENSG00000048392	RRM2B	ribonucleotide reductase regulatory TP53 inducible subunit M2B	1696.31	1.46312	0.21444	6.82298	8.91684e-12	9.80901e-11
ENSG00000177707	NECTIN3	nectin cell adhesion molecule 3	1692.34	1.46284	0.340622	4.29462	1.74991e-05	6.97512e-05
ENSG00000112378	PERP	p53 apoptosis effector related to PMP22	542.26	1.46258	0.285383	5.12497	2.97585e-07	1.63883e-06
ENSG00000234418	ENSG00000234418	novel transcript	5.2122	1.46256	0.440532	3.31999	0.000900217	0.00246992
ENSG00000138311	ZNF365	zinc finger protein 365	92.9578	1.46229	0.266743	5.48204	4.20452e-08	2.67496e-07
ENSG00000261342	ENSG00000261342	novel transcript	79.5037	1.46129	0.359597	4.06369	4.83023e-05	0.000176016
ENSG00000120885	CLU	clusterin	10409	1.46121	0.213528	6.84319	7.74492e-12	8.62461e-11
ENSG00000288673	DLC1	DLC1 Rho GTPase activating protein	17.7148	1.46089	0.490679	2.97728	0.00290818	0.00703714
ENSG00000188167	TMPPE	transmembrane protein with metallophosphoesterase domain	32.2156	1.46071	0.265685	5.49788	3.84382e-08	2.46227e-07
ENSG00000249307	LINC01088	long intergenic non-protein coding RNA 1088	30.7326	1.4607	0.271403	5.38204	7.36473e-08	4.49098e-07
ENSG00000198835	GJC2	gap junction protein gamma 2	51.0021	1.4603	0.377349	3.86989	0.000108883	0.000368693
ENSG00000261617	LINC02177	long intergenic non-protein coding RNA 2177	17.9621	1.45985	0.548728	2.66042	0.00780422	0.0170366
ENSG00000136869	TLR4	toll like receptor 4	72.3778	1.45965	0.6869	2.12499	0.0335878	0.0608804
ENSG00000104635	SLC39A14	solute carrier family 39 member 14	1244.87	1.45955	0.151534	9.63182	5.86818e-22	1.91649e-20
ENSG00000247081	BAALC-AS1	BAALC antisense RNA 1	75.3714	1.459	0.23633	6.17357	6.67656e-10	5.73321e-09
ENSG00000185896	LAMP1	lysosomal associated membrane protein 1	5448.83	1.4589	0.201164	7.25229	4.09795e-13	5.38163e-12
ENSG00000118308	IRAG2	inositol 1,4,5-triphosphate receptor associated 2	26.2618	1.45754	0.297825	4.89397	9.88217e-07	4.96902e-06
ENSG00000165905	LARGE2	LARGE xylosyl- and glucuronyltransferase 2	29.2462	1.45708	0.661891	2.20139	0.0277085	0.0514838
ENSG00000120738	EGR1	early growth response 1	1341.75	1.45692	0.532444	2.73628	0.00621382	0.0138951
ENSG00000173156	RHOD	ras homolog family member D	25.2006	1.45651	0.477184	3.0523	0.00227092	0.00564247
ENSG00000117154	IGSF21	immunoglobin superfamily member 21	216.085	1.456	0.455248	3.19825	0.00138265	0.00362054
ENSG00000148053	NTRK2	neurotrophic receptor tyrosine kinase 2	11917.5	1.45585	0.374814	3.8842	0.000102669	0.000349876
ENSG00000162433	AK4	adenylate kinase 4	1240.9	1.4557	0.339847	4.28341	1.84052e-05	7.31291e-05
ENSG00000227110	LMCD1-AS1	LMCD1 antisense RNA 1	63.7598	1.45488	0.252224	5.7682	8.01233e-09	5.81499e-08
ENSG00000286024	ENSG00000286024	novel transcript, antisense to BCAT2	39.9864	1.45485	0.266097	5.46736	4.56796e-08	2.88623e-07
ENSG00000228594	FNDC10	fibronectin type III domain containing 10	346.61	1.45441	0.256305	5.67452	1.39075e-08	9.62035e-08
ENSG00000234390	USP27X-DT	USP27X divergent transcript	61.6691	1.45303	0.160359	9.06111	1.29131e-19	3.43007e-18
ENSG00000180422	LINC00304	long intergenic non-protein coding RNA 304	50.6318	1.45291	0.442969	3.27994	0.00103829	0.00281159
ENSG00000128573	FOXP2	forkhead box P2	668.351	1.45261	0.447081	3.24911	0.00115768	0.00309658
ENSG00000176485	PLAAT3	phospholipase A and acyltransferase 3	625.848	1.45255	0.325807	4.45831	8.26093e-06	3.51202e-05
ENSG00000086967	MYBPC2	myosin binding protein C2	9.62442	1.45241	0.376111	3.86164	0.000112626	0.000380359
ENSG00000105699	LSR	lipolysis stimulated lipoprotein receptor	263.611	1.45205	0.480052	3.02478	0.00248817	0.00612269
ENSG00000291044	ENSG00000291044	novel transcript	14.8381	1.45174	0.625083	2.32247	0.0202076	0.0391459
ENSG00000168389	MFSD2A	MFSD2 lysolipid transporter A, lysophospholipid	1069.94	1.45156	0.272958	5.31788	1.04981e-07	6.23751e-07
ENSG00000290015	ENSG00000290015	novel transcript	25.4458	1.44978	0.273259	5.30554	1.12341e-07	6.62929e-07
ENSG00000086062	B4GALT1	beta-1,4-galactosyltransferase 1	778.144	1.44944	0.338171	4.28613	1.81811e-05	7.22817e-05
ENSG00000241316	SUCLG2-DT	SUCLG2 divergent transcript	39.6151	1.44849	0.170482	8.49644	1.95495e-17	4.16987e-16
ENSG00000103067	ESRP2	epithelial splicing regulatory protein 2	12.5224	1.44825	0.403247	3.59146	0.000328831	0.00100122
ENSG00000049860	HEXB	hexosaminidase subunit beta	1472.45	1.44755	0.149081	9.70982	2.73816e-22	9.29294e-21
ENSG00000100284	TOM1	target of myb1 membrane trafficking protein	1096.51	1.44674	0.102056	14.1759	1.29157e-45	3.47711e-43
ENSG00000145536	ADAMTS16	ADAM metallopeptidase with thrombospondin type 1 motif 16	290.582	1.44667	0.648253	2.23164	0.0256386	0.0480998
ENSG00000215375	MYL5	myosin light chain 5	451.244	1.44608	0.151996	9.51392	1.83603e-21	5.73315e-20
ENSG00000172037	LAMB2	laminin subunit beta 2	8244.44	1.44535	0.248201	5.8233	5.76967e-09	4.26982e-08
ENSG00000139174	PRICKLE1	prickle planar cell polarity protein 1	162.304	1.44484	0.337868	4.27635	1.89979e-05	7.52137e-05
ENSG00000130876	SLC7A10	solute carrier family 7 member 10	15.5281	1.44483	0.381297	3.78925	0.000151105	0.000497244
ENSG00000229337	ENSG00000229337	novel transcript	31.4477	1.44408	0.27047	5.33914	9.33908e-08	5.59222e-07
ENSG00000179862	CITED4	Cbp/p300 interacting transactivator with Glu/Asp rich carboxy-terminal domain 4	124.575	1.44368	0.171031	8.44106	3.14483e-17	6.56723e-16
ENSG00000111344	RASAL1	RAS protein activator like 1	11.7454	1.44316	0.55968	2.57855	0.00992162	0.0210611
ENSG00000039139	DNAH5	dynein axonemal heavy chain 5	196.296	1.44271	0.364518	3.95787	7.56201e-05	0.000264857
ENSG00000231464	PPP4R2P3	PPP4R2 pseudogene 3	10.2304	1.44265	0.537568	2.68366	0.00728211	0.0160161
ENSG00000235280	MCF2L-AS1	MCF2L antisense RNA 1	41.4305	1.44257	0.281012	5.13349	2.84424e-07	1.57092e-06
ENSG00000165731	RET	ret proto-oncogene	105.94	1.44157	0.362845	3.97297	7.0983e-05	0.000249537
ENSG00000164023	SGMS2	sphingomyelin synthase 2	123.375	1.44103	0.316056	4.5594	5.12991e-06	2.27107e-05
ENSG00000104888	SLC17A7	solute carrier family 17 member 7	57.3091	1.44096	0.692206	2.08169	0.0373706	0.0667172
ENSG00000188051	TMEM221	transmembrane protein 221	53.4653	1.44096	0.310758	4.63692	3.53635e-06	1.61882e-05
ENSG00000100219	XBP1	X-box binding protein 1	2308.88	1.44066	0.14483	9.94725	2.59243e-23	9.68975e-22
ENSG00000185340	GAS2L1	growth arrest specific 2 like 1	555.524	1.44045	0.185691	7.75724	8.67959e-15	1.41386e-13
ENSG00000135046	ANXA1	annexin A1	1957.9	1.439	0.382934	3.75783	0.000171396	0.000555974
ENSG00000160703	NLRX1	NLR family member X1	399.942	1.43895	0.212308	6.77765	1.22143e-11	1.32606e-10
ENSG00000117586	TNFSF4	TNF superfamily member 4	64.7927	1.43884	0.245201	5.86801	4.41062e-09	3.31829e-08
ENSG00000134070	IRAK2	interleukin 1 receptor associated kinase 2	93.8181	1.43765	0.38984	3.68781	0.000226194	0.000713013
ENSG00000054219	LY75	lymphocyte antigen 75	20.6493	1.4376	0.636003	2.26037	0.0237981	0.0451099
ENSG00000261512	ENSG00000261512	novel transcript	83.3583	1.43704	0.146644	9.79951	1.13134e-22	4.01758e-21
ENSG00000221990	EXOC3-AS1	EXOC3 antisense RNA 1	163.4	1.43695	0.21179	6.78477	1.16271e-11	1.26646e-10
ENSG00000126903	SLC10A3	solute carrier family 10 member 3	363.936	1.43644	0.192137	7.47612	7.65471e-14	1.10907e-12
ENSG00000176383	B3GNT4	UDP-GlcNAc:betaGal beta-1,3-N-acetylglucosaminyltransferase 4	37.9147	1.43631	0.258854	5.54871	2.87784e-08	1.88407e-07
ENSG00000166448	TMEM130	transmembrane protein 130	924.261	1.43528	0.250875	5.72112	1.05826e-08	7.48145e-08
ENSG00000197540	GZMM	granzyme M	14.3906	1.43459	0.354691	4.04462	5.2409e-05	0.000189353
ENSG00000267440	LINC02594	long intergenic non-protein coding RNA 2594	16.6947	1.43428	0.544356	2.63481	0.00841837	0.0182116
ENSG00000203546	ENSG00000203546	novel protein	9.11145	1.4342	0.309742	4.63032	3.65107e-06	1.66483e-05
ENSG00000086506	HBQ1	hemoglobin subunit theta 1	22.3946	1.43409	0.488001	2.93871	0.00329582	0.00786811
ENSG00000130643	CALY	calcyon neuron specific vesicular protein	636.381	1.4335	0.472061	3.03668	0.00239203	0.00590728
ENSG00000164483	SAMD3	sterile alpha motif domain containing 3	24.4924	1.4334	0.354712	4.04102	5.32182e-05	0.000191998
ENSG00000286407	ENSG00000286407	novel transcript	12.8883	1.43329	0.348287	4.11526	3.86744e-05	0.000143825
ENSG00000227172	YAE1-DT	YAE1 divergent transcript	16.0086	1.43312	0.374455	3.82722	0.000129597	0.000432909
ENSG00000295516	ENSG00000295516	novel transcript, antisense to FER	12.8717	1.43309	0.346422	4.13684	3.52119e-05	0.000132182
ENSG00000151229	SLC2A13	solute carrier family 2 member 13	549.768	1.43298	0.173465	8.26091	1.44568e-16	2.84032e-15
ENSG00000178449	COX14	cytochrome c oxidase assembly factor COX14	221.447	1.4324	0.206434	6.93879	3.95475e-12	4.57971e-11
ENSG00000109771	LRP2BP	LRP2 binding protein	358.941	1.43206	0.198662	7.20852	5.65615e-13	7.30751e-12
ENSG00000148219	ASTN2	astrotactin 2	322.941	1.4319	0.326269	4.38871	1.14024e-05	4.71187e-05
ENSG00000293171	ENSG00000293171	novel transcript	16.402	1.43188	0.272779	5.24923	1.52734e-07	8.85814e-07
ENSG00000154511	DIPK1A	divergent protein kinase domain 1A	595.902	1.43188	0.302469	4.73396	2.20177e-06	1.0449e-05
ENSG00000187193	MT1X	metallothionein 1X	25.4414	1.4316	0.588839	2.43123	0.0150477	0.0303022
ENSG00000053108	FSTL4	follistatin like 4	49.7308	1.43143	0.475255	3.01192	0.00259601	0.00636525
ENSG00000164733	CTSB	cathepsin B	1959.5	1.43133	0.25902	5.52594	3.27734e-08	2.11862e-07
ENSG00000255306	GLTC1	glycolysis associated regulator of LDHA post-transcriptional modification 1	14.2738	1.43132	0.274727	5.20996	1.88879e-07	1.0751e-06
ENSG00000099337	KCNK6	potassium two pore domain channel subfamily K member 6	27.2486	1.43099	0.436554	3.27791	0.00104577	0.00282915
ENSG00000225649	ENSG00000225649	novel transcript	17.6416	1.43086	0.399949	3.57761	0.000346748	0.00104968
ENSG00000105472	CLEC11A	C-type lectin domain containing 11A	222.437	1.43084	0.290633	4.92318	8.5151e-07	4.343e-06
ENSG00000119950	MXI1	MAX interactor 1, dimerization protein	1746.81	1.43076	0.167036	8.56557	1.07538e-17	2.35425e-16
ENSG00000158109	TPRG1L	tumor protein p63 regulated 1 like	1091.41	1.43051	0.137039	10.4387	1.65022e-25	7.40441e-24
ENSG00000102032	RENBP	renin binding protein	441.209	1.43024	0.167163	8.55592	1.16928e-17	2.54863e-16
ENSG00000286445	ENSG00000286445	novel transcript	14.873	1.42931	0.329455	4.33841	1.43518e-05	5.80896e-05
ENSG00000286989	ENSG00000286989	novel transcript	59.6317	1.42923	0.307103	4.65391	3.25699e-06	1.49886e-05
ENSG00000285952	ENSG00000285952	novel transcript	11.3842	1.429	0.458413	3.11729	0.00182524	0.00463926
ENSG00000250343	STK32A-AS1	STK32A antisense RNA 1	9.97437	1.42889	0.40956	3.48885	0.0004851	0.00141599
ENSG00000188613	NANOS1	nanos C2HC-type zinc finger 1	375.884	1.42852	0.299569	4.76859	1.85516e-06	8.90565e-06
ENSG00000165188	RNF183	ring finger protein 183	11.091	1.42808	0.600488	2.37819	0.0173978	0.0344429
ENSG00000174951	FUT1	fucosyltransferase 1 (H blood group)	34.6472	1.42767	0.424981	3.35938	0.000781165	0.002172
ENSG00000268066	FMR1-AS1	FMR1 antisense RNA 1	13.2377	1.42752	0.429272	3.32545	0.00088277	0.00242774
ENSG00000130529	TRPM4	transient receptor potential cation channel subfamily M member 4	1077.62	1.42616	0.392439	3.63411	0.000278946	0.000863986
ENSG00000120907	ADRA1A	adrenoceptor alpha 1A	38.3166	1.42599	0.404219	3.52778	0.000419063	0.00124198
ENSG00000115170	ACVR1	activin A receptor type 1	579.901	1.42575	0.170317	8.3712	5.70363e-17	1.15947e-15
ENSG00000205424	PCBP3-AS1	PCBP3 antisense RNA 1	9.66842	1.42568	0.453514	3.14364	0.00166863	0.00428973
ENSG00000003436	TFPI	tissue factor pathway inhibitor	357.407	1.42554	0.383967	3.71267	0.000205084	0.000653215
ENSG00000250790	ENSG00000250790	novel transcript	46.1685	1.42503	0.235095	6.0615	1.34859e-09	1.10517e-08
ENSG00000221926	TRIM16	tripartite motif containing 16	663.121	1.42271	0.229065	6.21093	5.26728e-10	4.59233e-09
ENSG00000177406	NINJ2-AS1	NINJ2 antisense RNA 1	54.1065	1.42234	0.242611	5.86264	4.55564e-09	3.41707e-08
ENSG00000100290	BIK	BCL2 interacting killer	7.63464	1.42179	0.357229	3.98004	6.89035e-05	0.000242697
ENSG00000254473	UBQLN1-AS1	UBQLN1 antisense RNA 1	59.1876	1.42031	0.240919	5.89541	3.73749e-09	2.84301e-08
ENSG00000250218	ALDH1L1-AS1	ALDH1L1 antisense RNA 1	45.0921	1.42026	0.250643	5.66644	1.45795e-08	1.00538e-07
ENSG00000268996	MAN1B1-DT	MAN1B1 divergent transcript	47.2257	1.41954	0.281728	5.03869	4.68727e-07	2.5008e-06
ENSG00000139540	SLC39A5	solute carrier family 39 member 5	12.1049	1.41814	0.386981	3.66464	0.000247691	0.000774405
ENSG00000250362	ENSG00000250362	novel transcript	9.06293	1.418	0.293736	4.82746	1.38287e-06	6.77392e-06
ENSG00000090339	ICAM1	intercellular adhesion molecule 1	209.762	1.41776	0.448598	3.16043	0.00157538	0.00406748
ENSG00000185022	MAFF	MAF bZIP transcription factor F	316.441	1.41641	0.331108	4.2778	1.88747e-05	7.47805e-05
ENSG00000165197	VEGFD	vascular endothelial growth factor D	17.9231	1.41631	0.373995	3.78697	0.000152493	0.000501397
ENSG00000185988	PLK5	polo like kinase 5 (inactive)	50.9983	1.41628	0.368761	3.84065	0.00012271	0.000411278
ENSG00000138119	MYOF	myoferlin	1326.99	1.41602	0.353475	4.006	6.17559e-05	0.000219697
ENSG00000230461	PROX1-AS1	PROX1 antisense RNA 1	49.1252	1.41556	0.522671	2.70831	0.00676259	0.0149894
ENSG00000121039	RDH10	retinol dehydrogenase 10	378.652	1.41465	0.259092	5.46001	4.76121e-08	2.99787e-07
ENSG00000104763	ASAH1	N-acylsphingosine amidohydrolase 1	3150.31	1.41309	0.144852	9.75538	1.74943e-22	6.04025e-21
ENSG00000236333	TRHDE-AS1	TRHDE antisense RNA 1	60.0749	1.41175	0.456419	3.0931	0.00198074	0.00499097
ENSG00000107485	GATA3	GATA binding protein 3	68.0762	1.41162	0.523959	2.69414	0.00705705	0.0155883
ENSG00000214193	SH3D21	SH3 domain containing 21	1096.62	1.41084	0.302695	4.66093	3.1478e-06	1.45197e-05
ENSG00000198624	CCDC69	coiled-coil domain containing 69	67.4752	1.41084	0.314273	4.48922	7.14857e-06	3.07456e-05
ENSG00000258655	ARHGAP5-AS1	ARHGAP5 antisense RNA 1 (head to head)	60.0158	1.41063	0.215168	6.55595	5.52888e-11	5.53778e-10
ENSG00000121440	PDZRN3	PDZ domain containing ring finger 3	827.53	1.40983	0.256181	5.50324	3.72876e-08	2.39549e-07
ENSG00000105327	BBC3	BCL2 binding component 3	889.101	1.4091	0.337117	4.17986	2.91692e-05	0.000111132
ENSG00000180535	BHLHA15	basic helix-loop-helix family member a15	29.4883	1.40769	0.252526	5.57444	2.48333e-08	1.64198e-07
ENSG00000159461	AMFR	autocrine motility factor receptor	2668.77	1.40768	0.143756	9.79217	1.21653e-22	4.30474e-21
ENSG00000030582	GRN	granulin precursor	3125.51	1.4074	0.171016	8.22962	1.87815e-16	3.64683e-15
ENSG00000128604	IRF5	interferon regulatory factor 5	89.4363	1.40674	0.247368	5.68681	1.29434e-08	8.99088e-08
ENSG00000285646	ENSG00000285646	novel transcript	27.865	1.40664	0.303324	4.63742	3.52778e-06	1.61527e-05
ENSG00000168621	GDNF	glial cell derived neurotrophic factor	21.9451	1.4061	0.595242	2.36223	0.0181653	0.0357491
ENSG00000289496	ENSG00000289496	novel transcript, antisense to CCNI	18.1356	1.40598	0.249016	5.64613	1.64098e-08	1.12304e-07
ENSG00000267213	DPY19L3-DT	DPY19L3 divergent transcript	29.9223	1.40561	0.205952	6.82496	8.79508e-12	9.68577e-11
ENSG00000198948	MFAP3L	microfibril associated protein 3 like	271.403	1.40522	0.295487	4.75562	1.97843e-06	9.45411e-06
ENSG00000187796	CARD9	caspase recruitment domain family member 9	14.9081	1.40389	0.411459	3.41198	0.000644928	0.00182763
ENSG00000125864	BFSP1	beaded filament structural protein 1	59.6117	1.40381	0.581436	2.41439	0.0157616	0.0315646
ENSG00000161267	BDH1	3-hydroxybutyrate dehydrogenase 1	16.7381	1.40287	0.428464	3.27418	0.00105968	0.0028629
ENSG00000144645	OSBPL10	oxysterol binding protein like 10	173.659	1.40265	0.312963	4.48185	7.39991e-06	3.17649e-05
ENSG00000101160	CTSZ	cathepsin Z	551.805	1.40257	0.302815	4.63179	3.62514e-06	1.6549e-05
ENSG00000234215	CT66	cancer/testis associated transcript 66	18.1686	1.40243	0.420465	3.33543	0.000851663	0.00235031
ENSG00000168487	BMP1	bone morphogenetic protein 1	2540.49	1.40242	0.377102	3.71894	0.000200063	0.000638829
ENSG00000303433	ENSG00000303433	novel transcript	8.77049	1.40056	0.383045	3.65638	0.000255804	0.000797392
ENSG00000162643	DNAI3	dynein axonemal intermediate chain 3	173.645	1.40049	0.370404	3.78099	0.000156204	0.000512246
ENSG00000188868	ZNF563	zinc finger protein 563	60.3228	1.40039	0.298446	4.69229	2.70169e-06	1.26138e-05
ENSG00000288989	ENSG00000288989	novel transcript	13.0894	1.40021	0.333935	4.19305	2.75227e-05	0.00010539
ENSG00000184575	XPOT	exportin for tRNA	4808.56	1.39983	0.139388	10.0427	9.89339e-24	3.78303e-22
ENSG00000259146	SIPA1L1-AS1	SIPA1L1 antisense RNA 1	24.1307	1.39944	0.335855	4.16679	3.08924e-05	0.000117182
ENSG00000185477	GPRIN3	GPRIN family member 3	485.129	1.39861	0.433373	3.22727	0.00124979	0.00330917
ENSG00000286138	ENSG00000286138	novel transcript	28.5776	1.39851	0.259643	5.38629	7.19264e-08	4.3941e-07
ENSG00000245105	A2M-AS1	A2M antisense RNA 1	54.846	1.39841	0.51379	2.72175	0.00649373	0.0144513
ENSG00000197768	STPG3	sperm-tail PG-rich repeat containing 3	17.5766	1.39823	0.506089	2.76282	0.0057305	0.0129129
ENSG00000167716	WDR81	WD repeat domain 81	113.543	1.39764	0.282448	4.94832	7.48581e-07	3.85753e-06
ENSG00000099849	RASSF7	Ras association domain family member 7	41.8242	1.3975	0.637293	2.19286	0.0283172	0.0524534
ENSG00000062282	DGAT2	diacylglycerol O-acyltransferase 2	36.8845	1.3974	0.312559	4.47084	7.79116e-06	3.32723e-05
ENSG00000135677	GNS	glucosamine (N-acetyl)-6-sulfatase	4354.97	1.39734	0.153494	9.10358	8.7401e-20	2.36898e-18
ENSG00000187726	DNAJB13	DnaJ heat shock protein family (Hsp40) member B13	130.407	1.39704	0.315019	4.43477	9.21718e-06	3.88049e-05
ENSG00000179542	SLITRK4	SLIT and NTRK like family member 4	752.833	1.39634	0.295032	4.73285	2.21394e-06	1.04965e-05
ENSG00000131196	NFATC1	nuclear factor of activated T cells 1	237.064	1.39574	0.453382	3.07851	0.00208036	0.00521451
ENSG00000005893	LAMP2	lysosomal associated membrane protein 2	3453.45	1.39558	0.135589	10.2928	7.59701e-25	3.2618e-23
ENSG00000235688	SNTG2-AS1	SNTG2 antisense RNA 1	11.9555	1.39438	0.464462	3.00214	0.00268093	0.00654769
ENSG00000272323	TTC23L-AS1	TTC23L antisense RNA 1	28.671	1.39437	0.300486	4.64037	3.47782e-06	1.59423e-05
ENSG00000187837	H1-2	H1.2 linker histone, cluster member	132.552	1.39414	0.318004	4.38403	1.16506e-05	4.80557e-05
ENSG00000151917	BEND6	BEN domain containing 6	181.659	1.39283	0.348308	3.99885	6.365e-05	0.00022579
ENSG00000114395	CYB561D2	cytochrome b561 family member D2	207.493	1.39278	0.261087	5.33453	9.57914e-08	5.72564e-07
ENSG00000262678	CAMTA2-AS1	CAMTA2 antisense RNA 1	189.104	1.39244	0.22629	6.15337	7.58526e-10	6.44958e-09
ENSG00000290033	ENSG00000290033	novel transcript, antisense to RNFT2	49.7331	1.39214	0.232492	5.98791	2.12559e-09	1.68307e-08
ENSG00000124006	OBSL1	obscurin like cytoskeletal adaptor 1	6717.13	1.39208	0.230314	6.04427	1.50089e-09	1.22144e-08
ENSG00000296398	ENSG00000296398	novel transcript	9.12061	1.39195	0.40116	3.46981	0.000520833	0.00150771
ENSG00000298823	ENSG00000298823	novel transcript	18.8892	1.39154	0.207382	6.71	1.94619e-11	2.07005e-10
ENSG00000130762	ARHGEF16	Rho guanine nucleotide exchange factor 16	233.161	1.39127	0.33421	4.16288	3.14261e-05	0.000119002
ENSG00000278191	CARS1	cysteinyl-tRNA synthetase 1	191.13	1.38958	0.736267	1.88733	0.0591162	0.099612
ENSG00000163328	GPR155	G protein-coupled receptor 155	391.123	1.38946	0.227708	6.10192	1.04802e-09	8.7468e-09
ENSG00000171867	PRNP	prion protein (Kanno blood group)	3182.51	1.3891	0.16132	8.61088	7.25041e-18	1.6175e-16
ENSG00000130066	SAT1	spermidine/spermine N1-acetyltransferase 1	2526.68	1.38877	0.271292	5.11908	3.07027e-07	1.68594e-06
ENSG00000236753	MKLN1-AS	MKLN1 antisense RNA	92.2781	1.38858	0.1688	8.22618	1.93283e-16	3.7457e-15
ENSG00000293535	ENSG00000293535	novel transcript	18.0059	1.38736	0.556765	2.49182	0.0127091	0.0262075
ENSG00000288764	ENSG00000288764	novel transcript	18.6924	1.38712	0.309986	4.47477	7.64953e-06	3.27306e-05
ENSG00000246640	PICART1	p53 inducible cancer associated RNA transcript 1	18.7866	1.38661	0.398832	3.47667	0.000507685	0.00147457
ENSG00000294153	ENSG00000294153	novel transcript	150.207	1.38616	0.969241	1.43015	0.152674	0.22404
ENSG00000288999	ENSG00000288999	novel transcript	20.4971	1.38576	0.301374	4.59814	4.26277e-06	1.91786e-05
ENSG00000187601	MAGEH1	MAGE family member H1	2296.95	1.38571	0.232093	5.97049	2.36544e-09	1.85675e-08
ENSG00000159228	CBR1	carbonyl reductase 1	666.935	1.38522	0.215162	6.43805	1.2102e-10	1.15578e-09
ENSG00000284792	PTEN	phosphatase and tensin homolog	32.2982	1.38516	0.286857	4.82875	1.37396e-06	6.73854e-06
ENSG00000237310	LINC03011	long intergenic non-protein coding RNA 3011	64.8439	1.38515	0.211536	6.54806	5.82908e-11	5.82674e-10
ENSG00000158458	NRG2	neuregulin 2	72.3469	1.38511	0.332203	4.16948	3.05294e-05	0.000115915
ENSG00000149428	HYOU1	hypoxia up-regulated 1	31.3569	1.38421	0.24818	5.57744	2.44081e-08	1.61655e-07
ENSG00000197747	S100A10	S100 calcium binding protein A10	1346.38	1.38421	0.328999	4.20732	2.58412e-05	9.96097e-05
ENSG00000186765	FSCN2	fascin actin-bundling protein 2, retinal	25.2439	1.38346	0.223683	6.18491	6.2136e-10	5.3634e-09
ENSG00000185808	PIGP	phosphatidylinositol glycan anchor biosynthesis class P	230.672	1.38257	0.190313	7.26475	3.73735e-13	4.93736e-12
ENSG00000286535	ENSG00000286535	novel transcript, antisense to ASAP1	8.5023	1.38209	0.316169	4.37136	1.23476e-05	5.07156e-05
ENSG00000151834	GABRA2	gamma-aminobutyric acid type A receptor subunit alpha2	879.238	1.38098	0.449959	3.06911	0.00214696	0.00536188
ENSG00000169692	AGPAT2	1-acylglycerol-3-phosphate O-acyltransferase 2	481.847	1.38087	0.282242	4.89252	9.95515e-07	5.0019e-06
ENSG00000128285	MCHR1	melanin concentrating hormone receptor 1	128.008	1.38054	0.370201	3.72916	0.000192117	0.000615428
ENSG00000197930	ERO1A	endoplasmic reticulum oxidoreductase 1 alpha	2008.1	1.38035	0.0847625	16.2849	1.26392e-59	1.09477e-56
ENSG00000084636	COL16A1	collagen type XVI alpha 1 chain	408.749	1.38029	0.495084	2.78799	0.00530363	0.0120712
ENSG00000262185	LINC02861	long intergenic non-protein coding RNA 2861	12.7878	1.38022	0.372659	3.70371	0.000212472	0.00067413
ENSG00000272717	ENSG00000272717	novel transcript, antisense to SETD7	8.81223	1.37897	0.302517	4.55831	5.15662e-06	2.28137e-05
ENSG00000185567	AHNAK2	AHNAK nucleoprotein 2	648.513	1.3787	0.334617	4.12024	3.78479e-05	0.000140989
ENSG00000232453	LINC02777	long intergenic non-protein coding RNA 2777	6.66268	1.37748	0.332696	4.14035	3.46778e-05	0.000130304
ENSG00000176438	SYNE3	spectrin repeat containing nuclear envelope family member 3	82.9989	1.37572	0.265875	5.17429	2.28774e-07	1.28457e-06
ENSG00000259863	SH3RF3-AS1	SH3RF3 antisense RNA 1	19.3649	1.3748	0.284686	4.82918	1.37095e-06	6.7271e-06
ENSG00000285664	ENSG00000285664	novel transcript, antisense to FERMT2	8.73769	1.37474	0.3005	4.57482	4.76626e-06	2.12471e-05
ENSG00000169239	CA5B	carbonic anhydrase 5B	283.948	1.37437	0.192357	7.14487	9.00778e-13	1.12864e-11
ENSG00000079691	CARMIL1	capping protein regulator and myosin 1 linker 1	435.824	1.37372	0.210699	6.51978	7.04083e-11	6.95426e-10
ENSG00000148488	ST8SIA6	ST8 alpha-N-acetyl-neuraminide alpha-2,8-sialyltransferase 6	25.6242	1.37364	0.399834	3.43553	0.000591387	0.0016913
ENSG00000302646	ENSG00000302646	novel transcript, antisense to CYSRT1	86.6028	1.37306	0.245175	5.60033	2.13949e-08	1.43126e-07
ENSG00000111671	SPSB2	splA/ryanodine receptor domain and SOCS box containing 2	225.976	1.37219	0.087375	15.7046	1.40637e-55	8.2405e-53
ENSG00000196365	LONP1	lon peptidase 1, mitochondrial	3556.7	1.37169	0.0859814	15.9533	2.70088e-57	1.85541e-54
ENSG00000279762	ENSG00000279762	novel transcript, antisense to PSMD11	11.8183	1.37135	0.328233	4.17796	2.9413e-05	0.000111997
ENSG00000292234	COL18A1	collagen type XVIII alpha 1 chain	335.272	1.3708	0.410351	3.34056	0.000836097	0.00231087
ENSG00000213212	NCLP1	nucleolin pseudogene 1	11.7816	1.37059	0.271725	5.04404	4.55804e-07	2.43707e-06
ENSG00000166741	NNMT	nicotinamide N-methyltransferase	194.143	1.37053	0.656914	2.08632	0.0369497	0.0660486
ENSG00000164674	SYTL3	synaptotagmin like 3	68.5987	1.37049	0.354257	3.86863	0.000109449	0.000370383
ENSG00000167244	IGF2	insulin like growth factor 2	222.166	1.36964	0.562226	2.43611	0.0148464	0.0299513
ENSG00000198142	SOWAHC	sosondowah ankyrin repeat domain family member C	747.686	1.36938	0.226067	6.05744	1.38308e-09	1.13157e-08
ENSG00000088836	SLC4A11	solute carrier family 4 member 11	39.1943	1.36894	0.352425	3.88434	0.000102608	0.000349787
ENSG00000148803	FUOM	fucose mutarotase	149.228	1.36855	0.189988	7.20337	5.87415e-13	7.57933e-12
ENSG00000233862	ENSG00000233862	novel transcript	9.00748	1.36825	0.246448	5.5519	2.82585e-08	1.85186e-07
ENSG00000288852	ENSG00000288852	novel transcript	70.424	1.36793	0.214064	6.39028	1.65587e-10	1.55239e-09
ENSG00000289304	ENSG00000289304	novel transcript	15.545	1.36768	0.335587	4.07549	4.59179e-05	0.000168281
ENSG00000253846	PCDHGA10	protocadherin gamma subfamily A, 10	500.506	1.36741	0.459464	2.97611	0.00291929	0.0070623
ENSG00000124145	SDC4	syndecan 4	647.37	1.36666	0.244728	5.58442	2.34475e-08	1.55759e-07
ENSG00000179598	PLD6	phospholipase D family member 6	68.6177	1.36581	0.246734	5.53555	3.10258e-08	2.01728e-07
ENSG00000204334	ERICH2	glutamate rich 2	234.645	1.36543	0.196564	6.94651	3.74428e-12	4.3571e-11
ENSG00000267278	MAP3K14-AS1	MAP3K14 antisense RNA 1	106.583	1.36439	0.368233	3.70525	0.000211182	0.000670893
ENSG00000163704	PRRT3	proline rich transmembrane protein 3	280.75	1.36422	0.15005	9.09179	9.74224e-20	2.63702e-18
ENSG00000142765	SYTL1	synaptotagmin like 1	72.3644	1.36374	0.514135	2.65249	0.00799005	0.0173927
ENSG00000104870	FCGRT	Fc gamma receptor and transporter	669.223	1.36372	0.215853	6.31781	2.65296e-10	2.39802e-09
ENSG00000101084	RAB5IF	RAB5 interacting factor	54.9968	1.36314	0.200067	6.81345	9.52885e-12	1.04419e-10
ENSG00000291146	RP9P	RP9 pseudogene	13.5739	1.36308	0.351676	3.87595	0.000106208	0.000360764
ENSG00000129925	PGAP6	post-GPI attachment to proteins 6	2267.27	1.36211	0.15678	8.68806	3.68682e-18	8.47161e-17
ENSG00000157613	CREB3L1	cAMP responsive element binding protein 3 like 1	205.139	1.36203	0.387766	3.51251	0.000443901	0.00130839
ENSG00000183690	EFHC2	EF-hand domain containing 2	286.752	1.36201	0.352553	3.86327	0.000111881	0.000378053
ENSG00000225518	LINC01703	long intergenic non-protein coding RNA 1703	13.271	1.36009	0.402938	3.37545	0.000736959	0.00206059
ENSG00000257060	ENSG00000257060	novel transcript	193.459	1.35909	0.343281	3.95911	7.5229e-05	0.000263533
ENSG00000181826	RELL1	RELT like 1	338.058	1.35852	0.21341	6.36577	1.94313e-10	1.79301e-09
ENSG00000273572	CDHR5	cadherin related family member 5	6.00368	1.35829	0.436392	3.11255	0.00185481	0.004706
ENSG00000164300	SERINC5	serine incorporator 5	1052.23	1.3577	0.225523	6.02024	1.74158e-09	1.40128e-08
ENSG00000226445	THBS2-AS1	THBS2 antisense RNA 1	33.0583	1.35735	0.32149	4.22206	2.4208e-05	9.38821e-05
ENSG00000235244	DANT2	DXZ4 associated non-coding transcript 2, distal	18.6064	1.35699	0.280492	4.83791	1.31214e-06	6.45283e-06
ENSG00000174276	ZNHIT2	zinc finger HIT-type containing 2	137.554	1.35685	0.178915	7.58375	3.35716e-14	5.08217e-13
ENSG00000134153	EMC7	ER membrane protein complex subunit 7	1178.41	1.35627	0.134994	10.0469	9.48287e-24	3.64003e-22
ENSG00000258537	FRMD6-AS2	FRMD6 antisense RNA 2	23.8194	1.3562	0.273555	4.95768	7.13414e-07	3.69832e-06
ENSG00000197557	IFT70A	intraflagellar transport 70A	417.647	1.35591	0.143277	9.46356	2.97632e-21	9.13624e-20
ENSG00000172426	RSPH9	radial spoke head component 9	392.434	1.35532	0.230409	5.88222	4.0479e-09	3.06741e-08
ENSG00000251381	LINC00958	long intergenic non-protein coding RNA 958	13.9926	1.35509	0.539789	2.5104	0.0120595	0.0250337
ENSG00000178297	TMPRSS9	transmembrane serine protease 9	25.3027	1.3545	0.239335	5.65943	1.51877e-08	1.04442e-07
ENSG00000131871	SELENOS	selenoprotein S	1063.54	1.35401	0.159083	8.51134	1.71932e-17	3.68701e-16
ENSG00000116329	OPRD1	opioid receptor delta 1	11.6399	1.35338	0.364767	3.71027	0.000207039	0.000658676
ENSG00000119599	DCAF4	DDB1 and CUL4 associated factor 4	279.876	1.35282	0.179063	7.55501	4.18838e-14	6.25964e-13
ENSG00000135631	RAB11FIP5	RAB11 family interacting protein 5	909.983	1.35269	0.153628	8.80493	1.30935e-18	3.14275e-17
ENSG00000288873	ENSG00000288873	novel transcript, antisense to PHPT1and AJM1	11.6821	1.35242	0.253862	5.32737	9.96432e-08	5.94517e-07
ENSG00000291228	ENSG00000291228	novel transcript	43.918	1.35142	0.23849	5.66655	1.457e-08	1.00507e-07
ENSG00000302611	ENSG00000302611	novel transcript	104.381	1.35057	0.371959	3.63097	0.000282358	0.000873469
ENSG00000182326	C1S	complement C1s	686.252	1.35055	0.382842	3.5277	0.000419195	0.00124218
ENSG00000162814	SPATA17	spermatogenesis associated 17	292.88	1.34989	0.293162	4.60458	4.13301e-06	1.86369e-05
ENSG00000113580	NR3C1	nuclear receptor subfamily 3 group C member 1	399.243	1.34951	0.227072	5.94308	2.79709e-09	2.16318e-08
ENSG00000100342	APOL1	apolipoprotein L1	19.5362	1.34938	0.56541	2.38654	0.0170077	0.0337612
ENSG00000159450	TCHH	trichohyalin	39.6063	1.3488	0.658882	2.0471	0.0406484	0.0717906
ENSG00000112530	PACRG	parkin coregulated	339.282	1.34843	0.259699	5.19227	2.07743e-07	1.17508e-06
ENSG00000163576	EFHB	EF-hand domain family member B	90.9531	1.34807	0.354237	3.80554	0.000141493	0.000468478
ENSG00000178381	ZFAND2A	zinc finger AN1-type containing 2A	388.052	1.34798	0.196893	6.84626	7.58045e-12	8.46037e-11
ENSG00000175229	GAL3ST3	galactose-3-O-sulfotransferase 3	339.319	1.34774	0.154893	8.70109	3.28719e-18	7.62369e-17
ENSG00000105835	NAMPT	nicotinamide phosphoribosyltransferase	1998.42	1.34752	0.182526	7.38258	1.55247e-13	2.16888e-12
ENSG00000131951	LRRC9	leucine rich repeat containing 9	166.699	1.34738	0.333512	4.03997	5.34577e-05	0.000192723
ENSG00000237301	ENSG00000237301	novel transcript	14.3048	1.34653	0.317219	4.24481	2.1878e-05	8.57472e-05
ENSG00000076053	RBM7	RNA binding motif protein 7	799.597	1.34609	0.238643	5.64059	1.69469e-08	1.15702e-07
ENSG00000291174	FAUP4	FAU pseudogene 4	68.7874	1.346	0.225494	5.96914	2.38512e-09	1.86925e-08
ENSG00000287358	ENSG00000287358	novel transcript	17.3455	1.34563	0.252268	5.33411	9.60167e-08	5.73567e-07
ENSG00000064012	CASP8	caspase 8	115.158	1.34486	0.33426	4.0234	5.73639e-05	0.000205503
ENSG00000134247	PTGFRN	prostaglandin F2 receptor inhibitor	3302.18	1.34478	0.27913	4.81773	1.45198e-06	7.09326e-06
ENSG00000152409	JMY	junction mediating and regulatory protein, p53 cofactor	1418.67	1.34474	0.19292	6.97049	3.15845e-12	3.71444e-11
ENSG00000133103	COG6	component of oligomeric golgi complex 6	1331.27	1.34437	0.17318	7.76284	8.30508e-15	1.35507e-13
ENSG00000113594	LIFR	LIF receptor subunit alpha	3423.14	1.34421	0.243092	5.52966	3.20852e-08	2.07938e-07
ENSG00000051523	CYBA	cytochrome b-245 alpha chain	595.493	1.34388	0.246287	5.45656	4.85461e-08	3.05379e-07
ENSG00000166289	PLEKHF1	pleckstrin homology and FYVE domain containing 1	51.3094	1.34354	0.221444	6.06716	1.30191e-09	1.07044e-08
ENSG00000134769	DTNA	dystrobrevin alpha	2228.67	1.3434	0.15794	8.50575	1.80423e-17	3.86078e-16
ENSG00000273253	TRABD-AS1	TRABD antisense RNA 1	156.666	1.34303	0.258518	5.1951	2.04604e-07	1.15931e-06
ENSG00000135929	CYP27A1	cytochrome P450 family 27 subfamily A member 1	363.724	1.34293	0.382029	3.51526	0.000439332	0.00129665
ENSG00000171408	PDE7B	phosphodiesterase 7B	70.2847	1.34261	0.424776	3.16075	0.00157365	0.00406408
ENSG00000121101	TEX14	testis expressed 14, intercellular bridge forming factor	68.9473	1.34261	0.434876	3.08734	0.00201956	0.00507745
ENSG00000078487	ZCWPW1	zinc finger CW-type and PWWP domain containing 1	72.6181	1.34225	0.131424	10.2132	1.7313e-24	7.15582e-23
ENSG00000175602	CCDC85B	coiled-coil domain containing 85B	311.86	1.34222	0.163482	8.21022	2.20778e-16	4.26609e-15
ENSG00000164463	CREBRF	CREB3 regulatory factor	766.99	1.34172	0.272828	4.91783	8.7508e-07	4.44728e-06
ENSG00000273382	TMEM167B-DT	TMEM167B divergent transcript	15.09	1.3414	0.317278	4.22783	2.35957e-05	9.16858e-05
ENSG00000272944	ENSG00000272944	novel transcript	18.6788	1.34129	0.402902	3.32906	0.000871401	0.00239879
ENSG00000300781	ENSG00000300781	novel transcript, antisense to LIN7A	8.84251	1.34121	0.387118	3.46461	0.00053101	0.00153427
ENSG00000133135	RNF128	ring finger protein 128	38.07	1.34117	0.416699	3.21855	0.00128838	0.00339828
ENSG00000278875	ENSG00000278875	TEC	17.5419	1.34105	0.272217	4.9264	8.37583e-07	4.28074e-06
ENSG00000258752	ENSG00000258752	novel transcript, antisense to FOXN3	23.486	1.34088	0.618924	2.16647	0.0302753	0.0555767
ENSG00000289162	ENSG00000289162	novel transcript	20.5199	1.34052	0.578871	2.31574	0.0205725	0.0397522
ENSG00000183486	MX2	MX dynamin like GTPase 2	25.5147	1.34021	0.57365	2.33629	0.0194763	0.0379469
ENSG00000108370	RGS9	regulator of G protein signaling 9	394.627	1.33885	0.213037	6.2846	3.28696e-10	2.93645e-09
ENSG00000137819	PAQR5	progestin and adipoQ receptor family member 5	27.1235	1.33862	0.383416	3.49129	0.000480697	0.00140438
ENSG00000159714	ZDHHC1	zinc finger DHHC-type containing 1	576.428	1.33772	0.199008	6.72194	1.79327e-11	1.91558e-10
ENSG00000075891	PAX2	paired box 2	9.34775	1.33767	0.685542	1.95125	0.0510269	0.0876117
ENSG00000156687	UNC5D	unc-5 netrin receptor D	695.914	1.33763	0.46184	2.8963	0.00377587	0.00887691
ENSG00000273472	ENSG00000273472	novel transcript	39.9542	1.33738	0.217231	6.15649	7.43739e-10	6.34551e-09
ENSG00000101134	DOK5	docking protein 5	589.857	1.33642	0.247991	5.38899	7.08532e-08	4.33386e-07
ENSG00000158373	H2BC5	H2B clustered histone 5	185.338	1.33634	0.240497	5.55655	2.75158e-08	1.80676e-07
ENSG00000172830	SSH3	slingshot protein phosphatase 3	465.423	1.33542	0.277552	4.81143	1.49855e-06	7.30824e-06
ENSG00000288658	RNF228	ring finger protein 228	82.3422	1.33504	0.446632	2.98913	0.00279776	0.00679637
ENSG00000118997	DNAH7	dynein axonemal heavy chain 7	424.08	1.3348	0.30719	4.34518	1.39162e-05	5.65216e-05
ENSG00000152049	KCNE4	potassium voltage-gated channel subfamily E regulatory subunit 4	15.9199	1.33436	0.492266	2.71065	0.00671515	0.0148941
ENSG00000288075	ENSG00000288075	novel transcript	120.316	1.33418	0.283376	4.70815	2.4997e-06	1.17434e-05
ENSG00000183914	DNAH2	dynein axonemal heavy chain 2	417.602	1.3341	0.253642	5.25975	1.44249e-07	8.39782e-07
ENSG00000274104	ENSG00000274104	novel transcript	30.9712	1.33385	0.280226	4.75991	1.93683e-06	9.26518e-06
ENSG00000167131	CCDC103	coiled-coil domain containing 103	145.53	1.33344	0.219613	6.07179	1.26496e-09	1.04307e-08
ENSG00000023839	ABCC2	ATP binding cassette subfamily C member 2	54.1267	1.33118	0.393353	3.38417	0.00071393	0.00200182
ENSG00000224843	LINC00240	long intergenic non-protein coding RNA 240	29.1032	1.3311	0.19435	6.84899	7.43733e-12	8.3053e-11
ENSG00000103021	CFAP263	cilia and flagella associated protein 263	781.02	1.33029	0.151454	8.78348	1.58496e-18	3.77698e-17
ENSG00000223573	TINCR	TINCR ubiquitin domain containing	253.277	1.32946	0.230971	5.75598	8.61392e-09	6.21763e-08
ENSG00000121578	B4GALT4	beta-1,4-galactosyltransferase 4	877.069	1.32886	0.146532	9.06868	1.2047e-19	3.21286e-18
ENSG00000184988	TMEM106A	transmembrane protein 106A	33.8188	1.32854	0.310387	4.28027	1.86669e-05	7.40212e-05
ENSG00000229931	ATXN1-AS1	ATXN1 antisense RNA 1	198.939	1.32828	0.322559	4.11793	3.82288e-05	0.000142274
ENSG00000125968	ID1	inhibitor of DNA binding 1	789.458	1.32787	0.510871	2.59922	0.00934357	0.0199724
ENSG00000278376	ENSG00000278376	novel transcript	28.9792	1.32741	0.226309	5.8655	4.47783e-09	3.36251e-08
ENSG00000244560	ENSG00000244560	zinc finger protein pseudogene	13.8947	1.32721	0.296953	4.46943	7.84278e-06	3.34784e-05
ENSG00000112773	TENT5A	terminal nucleotidyltransferase 5A	502.657	1.32709	0.357149	3.71579	0.00020257	0.000646212
ENSG00000261570	AGK-DT	AGK divergent transcript	15.303	1.32701	0.30017	4.42085	9.83149e-06	4.11563e-05
ENSG00000228889	UBAC2-AS1	UBAC2 antisense RNA 1	48.6337	1.32565	0.143137	9.26138	2.01815e-20	5.73547e-19
ENSG00000264808	ENSG00000264808	novel transcript, antisense to TAOK1	7.77259	1.32524	0.37912	3.49558	0.000473037	0.00138382
ENSG00000233429	HOTAIRM1	HOXA transcript antisense RNA, myeloid-specific 1	9.08323	1.32503	1.00432	1.31934	0.187055	0.265383
ENSG00000148826	NKX6-2	NK6 homeobox 2	186.242	1.32421	0.869064	1.52372	0.127579	0.192825
ENSG00000163406	SLC15A2	solute carrier family 15 member 2	410.04	1.32404	0.355596	3.72343	0.000196531	0.000628155
ENSG00000164056	SPRY1	sprouty RTK signaling antagonist 1	463.215	1.32382	0.311212	4.25376	2.10212e-05	8.26493e-05
ENSG00000269959	SPACA6-AS1	SPACA6 antisense RNA 1	23.3823	1.32357	0.323543	4.09088	4.29748e-05	0.000158398
ENSG00000007944	MYLIP	myosin regulatory light chain interacting protein	375.01	1.32337	0.340946	3.88146	0.00010383	0.000353347
ENSG00000295570	ENSG00000295570	novel transcript, antisense to BRF1	6.16582	1.32328	0.377103	3.50908	0.000449654	0.001323
ENSG00000212866	HSPA1B	heat shock protein family A (Hsp70) member 1B	27.0851	1.32313	0.426408	3.10296	0.00191596	0.00484449
ENSG00000289469	ENSG00000289469	novel transcript	15.5313	1.3228	0.207224	6.38342	1.73177e-10	1.61368e-09
ENSG00000228300	FAM174C	family with sequence similarity 174 member C	433.032	1.32247	0.218492	6.0527	1.4244e-09	1.16347e-08
ENSG00000275074	NUDT18	nudix hydrolase 18	102.456	1.32133	0.25248	5.2334	1.66419e-07	9.59114e-07
ENSG00000004838	ZMYND10	zinc finger MYND-type containing 10	678.029	1.32122	0.37996	3.47725	0.000506577	0.00147201
ENSG00000178607	ERN1	endoplasmic reticulum to nucleus signaling 1	557.46	1.32018	0.159213	8.29187	1.11481e-16	2.20767e-15
ENSG00000178947	SMIM10L2A	small integral membrane protein 10 like 2A	1075.99	1.31983	0.214849	6.14306	8.09446e-10	6.85037e-09
ENSG00000267309	ZNF566-AS1	ZNF566 antisense RNA 1	48.27	1.31934	0.187893	7.02176	2.19087e-12	2.62298e-11
ENSG00000113083	LOX	lysyl oxidase	813.577	1.31866	0.28824	4.57488	4.76503e-06	2.12464e-05
ENSG00000106638	TBL2	transducin beta like 2	1249.07	1.31838	0.102009	12.9242	3.28854e-38	4.39693e-36
ENSG00000242242	NECTIN3-AS1	NECTIN3 antisense RNA 1	57.591	1.3183	0.287695	4.5823	4.59893e-06	2.05564e-05
ENSG00000273064	ENSG00000273064	novel transcript	9.66952	1.31784	0.287614	4.58197	4.60618e-06	2.05796e-05
ENSG00000162913	OBSCN-AS1	OBSCN antisense RNA 1	98.3017	1.31781	0.423412	3.11235	0.00185605	0.00470855
ENSG00000278709	NKILA	NF-kappaB interacting lncRNA	63.9465	1.31771	0.39737	3.31609	0.000912858	0.00250013
ENSG00000302136	ENSG00000302136	novel transcript	9.01821	1.31707	0.599803	2.19584	0.0281037	0.0521306
ENSG00000196976	LAGE3	L antigen family member 3	396.862	1.31683	0.154488	8.52385	1.5434e-17	3.32765e-16
ENSG00000173276	ZBTB21	zinc finger and BTB domain containing 21	1200.43	1.31667	0.294452	4.47161	7.76327e-06	3.31674e-05
ENSG00000130522	JUND	JunD proto-oncogene, AP-1 transcription factor subunit	2367.46	1.31654	0.162195	8.11702	4.77787e-16	8.87916e-15
ENSG00000260418	ENSG00000260418	novel transcript	17.397	1.31628	0.462799	2.84416	0.00445282	0.0103054
ENSG00000232903	LINC01166	long intergenic non-protein coding RNA 1166	16.731	1.31613	0.594843	2.21257	0.026927	0.050219
ENSG00000299227	ENSG00000299227	novel transcript, antisense to GNE	12.6904	1.31582	0.383407	3.43191	0.000599354	0.00171089
ENSG00000236114	ENSG00000236114	zinc finger protein pseudogene	29.4587	1.31509	0.352076	3.73523	0.000187545	0.000603014
ENSG00000231769	ENSG00000231769	novel transcript	19.3087	1.31299	0.307517	4.26966	1.95772e-05	7.74151e-05
ENSG00000151655	ITIH2	inter-alpha-trypsin inhibitor heavy chain 2	139.508	1.31276	0.671057	1.95626	0.0504341	0.0867133
ENSG00000082641	NFE2L1	NFE2 like bZIP transcription factor 1	9373.29	1.31242	0.0960341	13.6662	1.61656e-42	3.12671e-40
ENSG00000099330	OCEL1	occludin/ELL domain containing 1	257.272	1.31228	0.137832	9.52084	1.71781e-21	5.40634e-20
ENSG00000173376	NDNF	neuron derived neurotrophic factor	513.314	1.31205	0.269929	4.86074	1.1695e-06	5.80622e-06
ENSG00000179397	CATSPERE	catsper channel auxiliary subunit epsilon	41.6627	1.31165	0.241825	5.42394	5.82979e-08	3.62488e-07
ENSG00000223749	MIR503HG	MIR503 host gene	74.7019	1.31149	0.523703	2.50427	0.0122706	0.0254054
ENSG00000304817	ENSG00000304817	novel transcript	26.2455	1.31094	0.402268	3.25886	0.0011186	0.00300375
ENSG00000198380	GFPT1	glutamine--fructose-6-phosphate transaminase 1	3558.54	1.31046	0.0869377	15.0735	2.41772e-51	9.63315e-49
ENSG00000219507	FTH1P8	ferritin heavy chain 1 pseudogene 8	13.9785	1.31035	0.32704	4.00668	6.15772e-05	0.000219257
ENSG00000197181	PIWIL2	piwi like RNA-mediated gene silencing 2	71.3823	1.31031	0.395385	3.31402	0.000919656	0.00251633
ENSG00000185100	ADSS1	adenylosuccinate synthase 1	315.6	1.30991	0.365544	3.58344	0.000339095	0.00102964
ENSG00000255836	ENSG00000255836	M-phase phosphoprotein 8 (MPHOSPH8) pseudogene	20.8443	1.30985	0.28899	4.53251	5.82878e-06	2.55155e-05
ENSG00000107742	SPOCK2	SPARC (osteonectin), cwcv and kazal like domains proteoglycan 2	2740.74	1.30984	0.258652	5.06409	4.10355e-07	2.20951e-06
ENSG00000172159	FRMD3	FERM domain containing 3	397.987	1.30905	0.212658	6.15564	7.47768e-10	6.37443e-09
ENSG00000236432	MFF-DT	MFF divergent transcript	56.4533	1.30878	0.195762	6.68555	2.30059e-11	2.41859e-10
ENSG00000267277	ENSG00000267277	novel transcript, antisense to SWSAP1	13.9402	1.30864	0.342474	3.82113	0.000132843	0.000442708
ENSG00000289745	ENSG00000289745	novel transcript	20.5644	1.30825	0.325013	4.02524	5.69171e-05	0.00020416
ENSG00000275793	RIMBP3	RIMS binding protein 3	30.7446	1.30817	0.356294	3.67159	0.000241046	0.000755168
ENSG00000261211	ENSG00000261211	novel transcript	44.6355	1.30791	0.36103	3.62271	0.000291536	0.000898094
ENSG00000221883	ARIH2OS	ARIH2 opposite strand lncRNA	50.2858	1.30788	0.174064	7.51379	5.74403e-14	8.39565e-13
ENSG00000297327	ENSG00000297327	novel transcript, antisense to POLR3B	10.9735	1.30754	0.29809	4.38638	1.15252e-05	4.75767e-05
ENSG00000166819	PLIN1	perilipin 1	32.9176	1.30734	0.327491	3.99198	6.55226e-05	0.000231814
ENSG00000164972	SPMIP6	sperm microtubule inner protein 6	94.1597	1.30726	0.246255	5.30859	1.10478e-07	6.52326e-07
ENSG00000272172	ENSG00000272172	novel transcript, antisense to ZNF696	12.9197	1.30724	0.248634	5.2577	1.45872e-07	8.48485e-07
ENSG00000290082	ENSG00000290082	novel transcript, antisense to TP53I13	15.7622	1.30678	0.401076	3.25819	0.00112124	0.00301042
ENSG00000270210	ENSG00000270210	novel transcript	5.43463	1.30656	0.649834	2.01061	0.0443668	0.0775329
ENSG00000160602	NEK8	NIMA related kinase 8	143.033	1.30644	0.138723	9.41763	4.61374e-21	1.3801e-19
ENSG00000242861	ENSG00000242861	novel transcript	69.9503	1.30584	0.372712	3.50362	0.000458973	0.00134624
ENSG00000229335	DANT1	DXZ4 associated non-coding transcript 1, proximal	10.8609	1.3056	0.279632	4.669	3.02674e-06	1.40204e-05
ENSG00000280707	HPAT5	human pluripotency-associated transcript 5	35.0838	1.30536	0.728184	1.79262	0.0730334	0.119603
ENSG00000273619	RPS21-DT	RPS21 divergent transcript	48.3438	1.304	0.247122	5.27676	1.31486e-07	7.71337e-07
ENSG00000049246	PER3	period circadian regulator 3	505.058	1.30383	0.183109	7.1205	1.07534e-12	1.33394e-11
ENSG00000300524	ENSG00000300524	novel transcript, antisense to IRS2	39.0059	1.3037	0.175001	7.44968	9.35682e-14	1.34395e-12
ENSG00000155729	KCTD18	potassium channel tetramerization domain containing 18	527.147	1.30356	0.115586	11.2779	1.68803e-29	1.07441e-27
ENSG00000253223	ENSG00000253223	PRP3 pre-mRNA processing factor 3 homolog (S. cerevisiae) (PRPF3) pseudogene	20.9572	1.30334	0.352448	3.69797	0.000217334	0.000688243
ENSG00000102109	PCSK1N	proprotein convertase subtilisin/kexin type 1 inhibitor	1758.14	1.30273	0.218618	5.95893	2.53899e-09	1.98106e-08
ENSG00000300349	ENSG00000300349	novel transcript	11.0666	1.30198	0.301392	4.3199	1.56096e-05	6.27979e-05
ENSG00000171368	TPPP	tubulin polymerization promoting protein	2339.71	1.30165	0.217627	5.98111	2.2162e-09	1.74925e-08
ENSG00000140564	FURIN	furin, paired basic amino acid cleaving enzyme	1633.26	1.30143	0.165306	7.87287	3.46589e-15	5.89142e-14
ENSG00000180694	TMEM64	transmembrane protein 64	822.365	1.30138	0.21424	6.07441	1.24448e-09	1.02703e-08
ENSG00000165633	VSTM4	V-set and transmembrane domain containing 4	220.594	1.30111	0.285517	4.55703	5.18814e-06	2.2943e-05
ENSG00000205913	SRRM2-AS1	SRRM2 antisense RNA 1	100.834	1.30068	0.200179	6.49756	8.16332e-11	7.96814e-10
ENSG00000163686	ABHD6	abhydrolase domain containing 6, acylglycerol lipase	451.863	1.30047	0.102038	12.745	3.32528e-37	4.11468e-35
ENSG00000167136	ENDOG	endonuclease G	41.1064	1.30009	0.242323	5.36511	8.08993e-08	4.89425e-07
ENSG00000149090	PAMR1	peptidase domain containing associated with muscle regeneration 1	87.3747	1.29964	0.546852	2.37658	0.0174738	0.0345727
ENSG00000223496	EXOSC6	exosome component 6	1387.36	1.29882	0.203781	6.37364	1.84599e-10	1.7113e-09
ENSG00000137473	TTC29	tetratricopeptide repeat domain 29	71.1917	1.29838	0.41848	3.10262	0.00191816	0.00484883
ENSG00000127022	CANX	calnexin	500.352	1.29799	0.307124	4.22629	2.37576e-05	9.22526e-05
ENSG00000003147	ICA1	islet cell autoantigen 1	302.646	1.29678	0.319768	4.05537	5.00556e-05	0.000181608
ENSG00000177469	CAVIN1	caveolae associated protein 1	1414.63	1.29641	0.347579	3.72984	0.000191601	0.000614171
ENSG00000285805	ENSG00000285805	novel transcript, antisense to PYGO1	24.3076	1.29599	0.261589	4.9543	7.25908e-07	3.75429e-06
ENSG00000178996	SNX18	sorting nexin 18	955.875	1.29574	0.155687	8.32267	8.60024e-17	1.72022e-15
ENSG00000158023	CFAP251	cilia and flagella associated protein 251	495.218	1.2957	0.24996	5.18364	2.17599e-07	1.22735e-06
ENSG00000238141	BRWD1-AS1	BRWD1 antisense RNA 1	13.154	1.29488	0.247815	5.22517	1.73997e-07	9.9894e-07
ENSG00000221947	XKR9	XK related 9	7.22942	1.29463	0.465476	2.78129	0.00541432	0.0122838
ENSG00000149489	ROM1	retinal outer segment membrane protein 1	75.3589	1.29449	0.285239	4.53827	5.6718e-06	2.4872e-05
ENSG00000145817	YIPF5	Yip1 domain family member 5	1315.04	1.29435	0.175638	7.36941	1.71391e-13	2.37609e-12
ENSG00000003400	CASP10	caspase 10	11.9101	1.29415	0.288854	4.48029	7.45408e-06	3.19905e-05
ENSG00000286948	ENSG00000286948	novel transcript, antisense to KRTAP5-10	11.6211	1.29415	0.601065	2.15309	0.0313117	0.0572181
ENSG00000235010	JAKMIP3-AS1	JAKMIP3 antisense RNA 1	14.99	1.29399	0.36844	3.51209	0.000444597	0.00131023
ENSG00000288739	ENSG00000288739	novel transcript, antisense to USP51	7.72273	1.29339	0.274215	4.71669	2.39717e-06	1.13033e-05
ENSG00000186340	THBS2	thrombospondin 2	509.321	1.29324	0.360417	3.58817	0.000333009	0.0010127
ENSG00000279118	ENSG00000279118	tec	34.9547	1.2932	0.305709	4.23018	2.33506e-05	9.08575e-05
ENSG00000170382	LRRN2	leucine rich repeat neuronal 2	2304.07	1.29294	0.163222	7.92132	2.34994e-15	4.06738e-14
ENSG00000300193	ENSG00000300193	novel transcript	11.1252	1.29277	0.269502	4.79688	1.61154e-06	7.7982e-06
ENSG00000146054	TRIM7	tripartite motif containing 7	128.807	1.29129	0.356434	3.62281	0.000291417	0.000898006
ENSG00000305511	ENSG00000305511	novel transcript	10.8082	1.29124	0.488137	2.64524	0.00816337	0.0177423
ENSG00000254614	CAPN1-AS1	CAPN1 antisense RNA 1	11.498	1.29071	0.321548	4.01404	5.96883e-05	0.000213179
ENSG00000130517	PGPEP1	pyroglutamyl-peptidase I	1255.08	1.29043	0.145799	8.85071	8.69649e-19	2.13102e-17
ENSG00000306625	ENSG00000306625	novel transcript	19.529	1.28996	0.432788	2.98057	0.00287708	0.00697374
ENSG00000070404	FSTL3	follistatin like 3	395.982	1.28952	0.182047	7.08344	1.40624e-12	1.71661e-11
ENSG00000135069	PSAT1	phosphoserine aminotransferase 1	4569.47	1.28918	0.109668	11.7553	6.63187e-32	5.14086e-30
ENSG00000185950	IRS2	insulin receptor substrate 2	1816.26	1.28855	0.185527	6.94537	3.77457e-12	4.38978e-11
ENSG00000080493	SLC4A4	solute carrier family 4 member 4	504.442	1.28835	0.255938	5.03383	4.80786e-07	2.55965e-06
ENSG00000125508	SRMS	src-related kinase lacking C-terminal regulatory tyrosine and N-terminal myristylation sites	118.188	1.2879	0.400434	3.21626	0.00129875	0.00342155
ENSG00000108878	CACNG1	calcium voltage-gated channel auxiliary subunit gamma 1	20.3732	1.28776	0.334536	3.84938	0.000118418	0.000398566
ENSG00000107902	LHPP	phospholysine phosphohistidine inorganic pyrophosphate phosphatase	366.096	1.28696	0.156765	8.20947	2.22165e-16	4.28872e-15
ENSG00000163702	IL17RC	interleukin 17 receptor C	57.0249	1.28672	0.276189	4.65884	3.17989e-06	1.46508e-05
ENSG00000260274	ENSG00000260274	novel transcript	8.9261	1.28625	0.368916	3.48656	0.000489272	0.00142629
ENSG00000309181	ENSG00000309181	novel transcript	12.6995	1.28508	0.555323	2.31411	0.0206618	0.0399093
ENSG00000288586	ENSG00000288586	novel transcript	79.0302	1.28508	0.330157	3.89232	9.92896e-05	0.000339754
ENSG00000187980	PLA2G2C	phospholipase A2 group IIC	11.3501	1.28411	0.483911	2.65361	0.0079636	0.0173446
ENSG00000225793	TMEM30A-DT	TMEM30A divergent transcript	39.3095	1.28373	0.202268	6.34667	2.20029e-10	2.01167e-09
ENSG00000288983	ENSG00000288983	novel transcript	59.3667	1.28351	0.212624	6.03651	1.57487e-09	1.27487e-08
ENSG00000125731	SH2D3A	SH2 domain containing 3A	17.8868	1.28274	0.372361	3.44489	0.000571282	0.00163969
ENSG00000141933	TPGS1	tubulin polyglutamylase complex subunit 1	76.1225	1.28259	0.163444	7.84726	4.25208e-15	7.14852e-14
ENSG00000273145	ENSG00000273145	novel transcript	26.216	1.28257	0.431183	2.97454	0.0029343	0.00709346
ENSG00000235078	ENSG00000235078	novel transcript, antisense to ADI1	18.496	1.28237	0.302334	4.24157	2.2196e-05	8.68486e-05
ENSG00000253549	CA3-AS1	CA3 antisense RNA 1	25.4256	1.28216	0.472957	2.71095	0.00670912	0.0148841
ENSG00000178809	TRIM73	tripartite motif containing 73	30.1921	1.28204	0.214734	5.97039	2.36684e-09	1.85712e-08
ENSG00000279699	ENSG00000279699	TEC	8.94819	1.28159	0.355427	3.60579	0.000311207	0.000954118
ENSG00000107242	PIP5K1B	phosphatidylinositol-4-phosphate 5-kinase type 1 beta	119.175	1.28103	0.594611	2.1544	0.0312092	0.0570622
ENSG00000273080	ENSG00000273080	novel transcript, antisense to IMMT	30.3239	1.28095	0.213081	6.01153	1.83784e-09	1.47278e-08
ENSG00000140022	STON2	stonin 2	944.276	1.28058	0.199146	6.43036	1.27299e-10	1.214e-09
ENSG00000286177	ENSG00000286177	novel transcript, antisense to CCDC97 and HNRNPUL1	23.1759	1.2801	0.175506	7.29378	3.01378e-13	4.0134e-12
ENSG00000214309	MBLAC1	metallo-beta-lactamase domain containing 1	39.4981	1.27975	0.199324	6.42047	1.35853e-10	1.29064e-09
ENSG00000168890	TMEM150A	transmembrane protein 150A	481.528	1.27953	0.174103	7.34929	1.99264e-13	2.72273e-12
ENSG00000259584	ENSG00000259584	novel transcript	9.33516	1.2789	0.29044	4.40331	1.06611e-05	4.43868e-05
ENSG00000020577	SAMD4A	sterile alpha motif domain containing 4A	900.465	1.27889	0.237413	5.38678	7.17293e-08	4.38475e-07
ENSG00000227354	RBM26-AS1	RBM26 antisense RNA 1	152.934	1.27876	0.308238	4.14862	3.34492e-05	0.000126017
ENSG00000132561	MATN2	matrilin 2	684.677	1.27835	0.552993	2.3117	0.020794	0.0401297
ENSG00000306969	ENSG00000306969	novel transcript, antisense to KIAA0141	30.4865	1.27834	0.353599	3.61524	0.000300069	0.000922954
ENSG00000111644	ACRBP	acrosin binding protein	107.768	1.27825	0.273457	4.6744	2.94809e-06	1.36872e-05
ENSG00000165959	CLMN	calmin	407.263	1.2781	0.419784	3.04466	0.0023294	0.0057711
ENSG00000152292	SH2D6	SH2 domain containing 6	16.3964	1.27768	0.379497	3.36677	0.000760554	0.00211972
ENSG00000273437	ENSG00000273437	novel transcript	20.7321	1.27755	0.181157	7.05217	1.76152e-12	2.13461e-11
ENSG00000220008	LINGO3	leucine rich repeat and Ig domain containing 3	99.3229	1.27746	0.488872	2.61308	0.00897309	0.0192694
ENSG00000271992	ENSG00000271992	novel transcript	13.0362	1.27695	0.449973	2.83784	0.00454205	0.0104912
ENSG00000223874	TESHL	testicular germ cell expressed HSF2 interacting lncRNA	22.8308	1.27665	0.259533	4.91903	8.69758e-07	4.42588e-06
ENSG00000163376	KBTBD8	kelch repeat and BTB domain containing 8	197.201	1.27602	0.444337	2.87174	0.00408221	0.00951847
ENSG00000287817	ENSG00000287817	novel transcript, antisense to EIF4ENIF1	17.702	1.27567	0.215431	5.92145	3.19123e-09	2.44899e-08
ENSG00000104856	RELB	RELB proto-oncogene, NF-kB subunit	167.299	1.27555	0.25079	5.08614	3.6543e-07	1.98692e-06
ENSG00000105518	TMEM205	transmembrane protein 205	364.801	1.27553	0.118953	10.723	7.93858e-27	4.05519e-25
ENSG00000145911	N4BP3	NEDD4 binding protein 3	477.744	1.27548	0.199169	6.404	1.51356e-10	1.42839e-09
ENSG00000165164	CFAP47	cilia and flagella associated protein 47	110.392	1.27502	0.433149	2.94361	0.00324409	0.00776194
ENSG00000202343	ENSG00000202343		7.61795	1.27436	0.356953	3.57012	0.000356817	0.0010764
ENSG00000174684	B4GAT1	beta-1,4-glucuronyltransferase 1	2152.06	1.27434	0.10612	12.0085	3.20503e-33	2.77611e-31
ENSG00000145147	SLIT2	slit guidance ligand 2	9293.55	1.27424	0.226841	5.61733	1.93928e-08	1.30831e-07
ENSG00000172985	SH3RF3	SH3 domain containing ring finger 3	356.239	1.27386	0.217022	5.86971	4.36557e-09	3.28688e-08
ENSG00000131188	PRR7	proline rich 7, synaptic	298.532	1.27326	0.178093	7.14938	8.71738e-13	1.09431e-11
ENSG00000283777	CANX	calnexin	1654.42	1.27307	0.148047	8.59912	8.03302e-18	1.78211e-16
ENSG00000263011	ENSG00000263011	novel transcript, sense overlapping ZNF205	35.622	1.27246	0.262868	4.84067	1.29402e-06	6.37315e-06
ENSG00000163075	CFAP221	cilia and flagella associated protein 221	251.831	1.27169	0.160988	7.89929	2.8049e-15	4.80889e-14
ENSG00000067182	TNFRSF1A	TNF receptor superfamily member 1A	1575.03	1.27161	0.20695	6.14454	8.01938e-10	6.78972e-09
ENSG00000127526	SLC35E1	solute carrier family 35 member E1	1378.23	1.27149	0.136905	9.2874	1.58097e-20	4.5188e-19
ENSG00000166106	ADAMTS15	ADAM metallopeptidase with thrombospondin type 1 motif 15	730.245	1.27144	0.445188	2.85595	0.00429082	0.0099629
ENSG00000141252	VPS53	VPS53 subunit of GARP complex	13.8766	1.27114	0.383151	3.3176	0.00090794	0.00248768
ENSG00000243926	TIPARP-AS1	TIPARP antisense RNA 1	53.0969	1.27105	0.206168	6.16514	7.04223e-10	6.02643e-09
ENSG00000230613	HM13-AS1	HM13 antisense RNA 1	14.1695	1.26939	0.350319	3.62354	0.000290593	0.000895745
ENSG00000114646	CSPG5	chondroitin sulfate proteoglycan 5	1519.79	1.26936	0.302729	4.19308	2.75197e-05	0.00010539
ENSG00000059769	DNAJC25	DnaJ heat shock protein family (Hsp40) member C25	428.177	1.26867	0.155686	8.14886	3.67377e-16	6.92421e-15
ENSG00000071909	MYO3B	myosin IIIB	17.7728	1.26863	0.550804	2.30324	0.0212652	0.0409517
ENSG00000095752	IL11	interleukin 11	55.8756	1.26857	0.504066	2.51667	0.011847	0.0246337
ENSG00000179562	GCC1	GRIP and coiled-coil domain containing 1	963.174	1.26798	0.2518	5.03568	4.76159e-07	2.53841e-06
ENSG00000111254	AKAP3	A-kinase anchoring protein 3	76.2732	1.26776	0.21208	5.97774	2.26256e-09	1.78373e-08
ENSG00000276130	SLC22A18	solute carrier family 22 member 18	19.4744	1.26772	0.460652	2.75202	0.00592294	0.0133074
ENSG00000158113	LRRC43	leucine rich repeat containing 43	119.976	1.26716	0.403735	3.13859	0.00169763	0.00435042
ENSG00000178814	OPLAH	5-oxoprolinase, ATP-hydrolysing	179.685	1.26704	0.321382	3.94248	8.0643e-05	0.000281065
ENSG00000138964	PARVG	parvin gamma	15.856	1.26689	0.506859	2.49948	0.0124374	0.0257112
ENSG00000159761	C16orf86	chromosome 16 open reading frame 86	145.254	1.26674	0.25992	4.87357	1.09597e-06	5.47214e-06
ENSG00000136156	ITM2B	integral membrane protein 2B	6738.22	1.2666	0.181682	6.97152	3.13528e-12	3.69155e-11
ENSG00000273831	LRRC56	leucine rich repeat containing 56	88.6424	1.26638	0.210262	6.02284	1.71387e-09	1.37955e-08
ENSG00000101292	PROKR2	prokineticin receptor 2	9.02081	1.26617	0.483864	2.61678	0.00887632	0.0190821
ENSG00000300585	ENSG00000300585	novel transcript	26.2823	1.26615	0.28818	4.39362	1.1148e-05	4.61693e-05
ENSG00000141744	PNMT	phenylethanolamine N-methyltransferase	33.8027	1.26495	0.400089	3.16167	0.0015687	0.00405391
ENSG00000141337	ARSG	arylsulfatase G	231.592	1.26418	0.274506	4.60528	4.11915e-06	1.85828e-05
ENSG00000120306	CYSTM1	cysteine rich transmembrane module containing 1	781.619	1.26418	0.216417	5.84138	5.17696e-09	3.84977e-08
ENSG00000244041	LINC01011	long intergenic non-protein coding RNA 1011	39.6051	1.26409	0.221013	5.71953	1.06822e-08	7.54115e-08
ENSG00000154274	C4orf19	chromosome 4 open reading frame 19	19.0195	1.26404	0.462877	2.73083	0.00631752	0.0141001
ENSG00000290569	ENSG00000290569	novel transcript	28.3477	1.26345	0.268355	4.70814	2.49993e-06	1.17434e-05
ENSG00000248206	ENSG00000248206	novel transcript	21.0974	1.26283	0.350848	3.59936	0.000318997	0.00097545
ENSG00000158747	NBL1	NBL1, DAN family BMP antagonist	365.68	1.26255	0.322558	3.91417	9.07139e-05	0.000312665
ENSG00000095713	CRTAC1	cartilage acidic protein 1	134.369	1.26217	0.394482	3.19957	0.00137634	0.00360646
ENSG00000267852	ARHGEF18-AS1	ARHGEF18 antisense RNA 1	10.2338	1.26198	0.381685	3.30635	0.000945203	0.00258056
ENSG00000265342	ENSG00000265342	novel transcript, antisense to GRB2	9.055	1.26154	0.401378	3.14301	0.00167221	0.00429689
ENSG00000125347	IRF1	interferon regulatory factor 1	163.275	1.26019	0.261497	4.81914	1.4418e-06	7.0467e-06
ENSG00000297359	ENSG00000297359	novel transcript	8.19467	1.2599	0.286658	4.39514	1.107e-05	4.59166e-05
ENSG00000147475	ERLIN2	ER lipid raft associated 2	2066.29	1.25982	0.0976954	12.8953	4.78107e-38	6.30784e-36
ENSG00000188931	CFAP126	cilia and flagella associated protein 126	742.619	1.25942	0.304319	4.13849	3.49596e-05	0.00013126
ENSG00000115718	PROC	protein C, inactivator of coagulation factors Va and VIIIa	10.1405	1.25926	0.328806	3.82979	0.000128255	0.000428851
ENSG00000214160	ALG3	ALG3 alpha-1,3- mannosyltransferase	789.985	1.25871	0.129164	9.74503	1.93723e-22	6.64259e-21
ENSG00000100439	ABHD4	abhydrolase domain containing 4, N-acyl phospholipase B	1477.88	1.25729	0.198148	6.3452	2.22133e-10	2.02904e-09
ENSG00000105982	RNF32	ring finger protein 32	58.9779	1.25682	0.151218	8.31128	9.46714e-17	1.88416e-15
ENSG00000294075	ENSG00000294075	novel transcript	9.57479	1.25675	0.308478	4.07402	4.62082e-05	0.000169221
ENSG00000232187	FTH1P7	ferritin heavy chain 1 pseudogene 7	11.5535	1.25659	0.376491	3.33764	0.000844938	0.00233368
ENSG00000063438	AHRR	aryl hydrocarbon receptor repressor	20.9926	1.25601	0.572983	2.19204	0.0283763	0.0525578
ENSG00000089101	CFAP61	cilia and flagella associated protein 61	105.134	1.25585	0.328448	3.82359	0.000131525	0.000438607
ENSG00000176018	LYSMD3	LysM domain containing 3	832.519	1.25551	0.226174	5.55109	2.83897e-08	1.85985e-07
ENSG00000234772	LINC00412	long intergenic non-protein coding RNA 412	76.9847	1.25478	0.196488	6.38605	1.70228e-10	1.58916e-09
ENSG00000170340	B3GNT2	UDP-GlcNAc:betaGal beta-1,3-N-acetylglucosaminyltransferase 2	266.038	1.2545	0.164534	7.62456	2.44872e-14	3.75257e-13
ENSG00000245937	SLC12A2-DT	SLC12A2 divergent transcript	474.377	1.25434	0.156977	7.99058	1.34307e-15	2.38473e-14
ENSG00000143878	RHOB	ras homolog family member B	2677.77	1.25407	0.260143	4.8207	1.43052e-06	6.9953e-06
ENSG00000186976	EFCAB6	EF-hand calcium binding domain 6	159.833	1.25378	0.233118	5.37832	7.51854e-08	4.57217e-07
ENSG00000288899	ENSG00000288899	novel transcript	20.0369	1.25364	0.299724	4.18264	2.88139e-05	0.000109926
ENSG00000172071	EIF2AK3	eukaryotic translation initiation factor 2 alpha kinase 3	960.878	1.25353	0.233943	5.35827	8.40214e-08	5.06401e-07
ENSG00000284801	ENSG00000284801	novel transcript	9.32731	1.25337	0.846951	1.47987	0.138909	0.207044
ENSG00000258429	PDF	peptide deformylase, mitochondrial	10.6558	1.25233	0.305175	4.10365	4.06689e-05	0.000150624
ENSG00000172572	PDE3A	phosphodiesterase 3A	1132.15	1.25096	0.385496	3.24506	0.00117427	0.00313296
ENSG00000108582	CPD	carboxypeptidase D	4599.91	1.25092	0.170739	7.32652	2.36209e-13	3.19034e-12
ENSG00000273084	LINC03073	long intergenic non-protein coding RNA 3073	97.5896	1.25049	0.153155	8.16489	3.21738e-16	6.12192e-15
ENSG00000297567	ENSG00000297567	novel transcript, antisense to DEDD	9.51634	1.25046	0.294812	4.24155	2.21982e-05	8.68486e-05
ENSG00000166482	MFAP4	microfibril associated protein 4	218.175	1.24967	0.537487	2.32503	0.0200706	0.0389259
ENSG00000075426	FOSL2	FOS like 2, AP-1 transcription factor subunit	1242.01	1.24947	0.350397	3.56587	0.000362651	0.00109168
ENSG00000173811	CCDC13-AS1	CCDC13 antisense RNA 1	43.4821	1.24925	0.22152	5.63945	1.70591e-08	1.16348e-07
ENSG00000088727	KIF9	kinesin family member 9	316.939	1.24923	0.278883	4.47942	7.48477e-06	3.21015e-05
ENSG00000179058	C9orf50	chromosome 9 open reading frame 50	12.691	1.24879	0.368524	3.38863	0.000702421	0.00197288
ENSG00000118960	HS1BP3	HCLS1 binding protein 3	734.727	1.24835	0.152611	8.17996	2.83942e-16	5.44961e-15
ENSG00000163521	GLB1L	galactosidase beta 1 like	521.325	1.24822	0.230529	5.41461	6.14213e-08	3.80011e-07
ENSG00000082781	ITGB5	integrin subunit beta 5	1651.95	1.24802	0.332115	3.75781	0.000171408	0.000555974
ENSG00000099139	PCSK5	proprotein convertase subtilisin/kexin type 5	688.835	1.24695	0.28303	4.40571	1.05439e-05	4.39446e-05
ENSG00000106128	GHRHR	growth hormone releasing hormone receptor	8.94366	1.24692	0.328918	3.79097	0.000150061	0.000494461
ENSG00000255559	ZNF252P-AS1	ZNF252P antisense RNA 1	13.9643	1.24678	0.465986	2.67557	0.00746027	0.0163754
ENSG00000196611	MMP1	matrix metallopeptidase 1	8.15061	1.24658	0.816754	1.52626	0.126944	0.191939
ENSG00000237529	ENSG00000237529	novel transcript	43.1093	1.24634	0.271664	4.58782	4.47903e-06	2.00791e-05
ENSG00000224729	PCOLCE-AS1	PCOLCE antisense RNA 1	23.8572	1.24633	0.521268	2.39096	0.0168042	0.0333873
ENSG00000100003	SEC14L2	SEC14 like lipid binding 2	334.361	1.24588	0.243018	5.12668	2.94902e-07	1.62518e-06
ENSG00000302966	ENSG00000302966	novel transcript, antisense to GBA	14.6128	1.24529	0.366815	3.39487	0.000686612	0.00193393
ENSG00000273148	LCDR	lysosome cell death regulator	77.1797	1.24526	0.24784	5.02446	5.04862e-07	2.67781e-06
ENSG00000052749	RRP12	ribosomal RNA processing 12 homolog	1399.88	1.24503	0.138133	9.01325	2.00042e-19	5.22998e-18
ENSG00000229109	FRMD3-AS1	FRMD3 antisense RNA 1	70.9849	1.24342	0.212794	5.84329	5.11813e-09	3.81172e-08
ENSG00000184163	C1QTNF12	C1q and TNF related 12	73.494	1.24296	0.415036	2.99483	0.00274602	0.00668556
ENSG00000235790	PEF1-AS1	PEF1 and COL16A1 antisense RNA 1	16.6967	1.24236	0.289395	4.29297	1.76303e-05	7.02039e-05
ENSG00000171067	C11orf24	chromosome 11 open reading frame 24	1030.68	1.24209	0.111203	11.1696	5.74382e-29	3.53174e-27
ENSG00000107104	KANK1	KN motif and ankyrin repeat domains 1	630.105	1.24196	0.276583	4.49037	7.10997e-06	3.06118e-05
ENSG00000097096	SYDE2	synapse defective Rho GTPase homolog 2	69.2766	1.24193	0.288545	4.30413	1.67644e-05	6.70645e-05
ENSG00000010278	CD9	CD9 molecule	481.549	1.2417	0.293364	4.23263	2.30975e-05	8.99428e-05
ENSG00000162975	KCNF1	potassium voltage-gated channel modifier subfamily F member 1	247.589	1.2406	0.425494	2.91567	0.00354929	0.00840673
ENSG00000174516	PELI3	pellino E3 ubiquitin protein ligase family member 3	417.543	1.24054	0.115976	10.6965	1.05708e-26	5.34496e-25
ENSG00000164237	CMBL	carboxymethylenebutenolidase homolog	1481.9	1.24018	0.287912	4.3075	1.6511e-05	6.61301e-05
ENSG00000159200	RCAN1	regulator of calcineurin 1	1290.12	1.24003	0.305045	4.06508	4.80162e-05	0.000175171
ENSG00000227107	ENSG00000227107	novel transcript	11.3458	1.24002	0.369484	3.35607	0.000790574	0.00219571
ENSG00000261302	NUP93-DT	NUP93 divergent transcript	7.42668	1.23924	0.395909	3.13012	0.00174736	0.00446695
ENSG00000247796	MOCS2-DT	MOCS2 divergent transcript	58.6355	1.23905	0.161906	7.65289	1.96517e-14	3.06099e-13
ENSG00000126709	IFI6	interferon alpha inducible protein 6	416.941	1.2386	0.431639	2.86952	0.00411101	0.00958001
ENSG00000187244	BCAM	basal cell adhesion molecule (Lutheran blood group)	1409.92	1.23845	0.363697	3.40516	0.000661244	0.00186935
ENSG00000065833	ME1	malic enzyme 1	726.162	1.23812	0.32531	3.80596	0.000141255	0.000467845
ENSG00000107295	SH3GL2	SH3 domain containing GRB2 like 2, endophilin A1	331.53	1.23774	0.374326	3.30659	0.000944385	0.00257868
ENSG00000186866	POFUT2	protein O-fucosyltransferase 2	2014.83	1.23766	0.147189	8.40863	4.14842e-17	8.52009e-16
ENSG00000166340	TPP1	tripeptidyl peptidase 1	2592.38	1.2375	0.161755	7.65043	2.00306e-14	3.11758e-13
ENSG00000174206	KICS2	KICSTOR subunit 2	166.32	1.23724	0.214697	5.76272	8.277e-09	5.99834e-08
ENSG00000223855	PDGFA-DT	PDGFA divergent transcript	24.1062	1.2368	0.420075	2.94423	0.00323762	0.00774866
ENSG00000008323	PLEKHG6	pleckstrin homology and RhoGEF domain containing G6	29.9947	1.23637	0.44	2.80994	0.00495506	0.0113322
ENSG00000109819	PPARGC1A	PPARG coactivator 1 alpha	319.013	1.23635	0.230025	5.37485	7.66462e-08	4.65233e-07
ENSG00000286782	ENSG00000286782	novel transcript	58.1476	1.2359	0.244529	5.05418	4.32235e-07	2.31977e-06
ENSG00000300379	ENSG00000300379	novel transcript	48.6076	1.23556	0.207729	5.94793	2.71548e-09	2.10661e-08
ENSG00000244187	TMEM141	transmembrane protein 141	217.067	1.23529	0.136846	9.02691	1.76594e-19	4.65357e-18
ENSG00000154162	CDH12	cadherin 12	60.851	1.23512	0.499831	2.47108	0.0134704	0.0275409
ENSG00000166349	RAG1	recombination activating 1	25.4054	1.23476	0.358452	3.44471	0.000571676	0.00164011
ENSG00000132554	RGS22	regulator of G protein signaling 22	118.777	1.23414	0.294914	4.18475	2.85484e-05	0.000108933
ENSG00000008283	CYB561	cytochrome b561	1237.23	1.23399	0.171196	7.20801	5.67739e-13	7.3302e-12
ENSG00000270021	ENSG00000270021	novel transcript, antisense to H2AFY	30.6462	1.23369	0.280712	4.39484	1.10854e-05	4.59707e-05
ENSG00000162396	PARS2	prolyl-tRNA synthetase 2, mitochondrial	279.511	1.23365	0.176496	6.98967	2.75525e-12	3.25951e-11
ENSG00000170324	FRMPD2	FERM and PDZ domain containing 2	21.9934	1.23333	0.624758	1.97409	0.048371	0.0835267
ENSG00000271387	C1orf21-DT	C1orf21 divergent transcript	22.5192	1.23293	0.311582	3.95701	7.58937e-05	0.000265714
ENSG00000164185	ZNF474	zinc finger protein 474	116.265	1.23285	0.321188	3.8384	0.000123836	0.000414843
ENSG00000267082	DOCK6-AS1	DOCK6 antisense RNA 1	31.234	1.23154	0.367725	3.34908	0.000810802	0.00224782
ENSG00000175189	INHBC	inhibin subunit beta C	17.7719	1.23144	0.439683	2.80075	0.00509842	0.0116373
ENSG00000289494	ENSG00000289494	novel transcript	18.7973	1.23136	0.359396	3.42619	0.000612112	0.00174282
ENSG00000259426	KIF23-AS1	KIF23 and PAQR5 antisense RNA 1	42.6617	1.23128	0.303587	4.05577	4.9969e-05	0.000181359
ENSG00000262334	RPH3AL	rabphilin 3A like (without C2 domains)	10.6136	1.23114	0.521889	2.35901	0.018324	0.0360116
ENSG00000166750	SLFN5	schlafen family member 5	772.254	1.23068	0.224833	5.47376	4.40576e-08	2.79349e-07
ENSG00000171119	NRTN	neurturin	28.416	1.23067	0.41849	2.94074	0.00327431	0.00782613
ENSG00000226334	ENSG00000226334	novel transcript	7.36552	1.23059	0.548922	2.24184	0.024972	0.0469908
ENSG00000171612	SLC25A33	solute carrier family 25 member 33	685.217	1.23042	0.233584	5.26755	1.38255e-07	8.0748e-07
ENSG00000204815	ODAD4	outer dynein arm docking complex subunit 4	487.495	1.22921	0.151496	8.1138	4.90602e-16	9.10883e-15
ENSG00000170266	GLB1	galactosidase beta 1	1867.35	1.22824	0.184538	6.65576	2.81845e-11	2.91987e-10
ENSG00000134548	SPX	spexin hormone	54.9644	1.22773	0.749386	1.63832	0.101355	0.158755
ENSG00000156804	FBXO32	F-box protein 32	113.549	1.22751	0.30424	4.03468	5.46767e-05	0.000196832
ENSG00000114251	WNT5A	Wnt family member 5A	1225.17	1.22729	0.33867	3.62385	0.000290246	0.000894811
ENSG00000102760	RGCC	regulator of cell cycle	28.9804	1.22652	0.396166	3.09598	0.00196164	0.00494744
[truncated: 17,923 more rows]
