# Supplementary material for: Convergent transcriptomic signature in iPSC-dopaminergic neurons of hereditary Parkinson’s disease
Source: Life Sci Alliance. 2026 Apr 24;9(7):e202503551. doi: 10.26508/lsa.202503551 (PMC13109591; doi:10.26508/lsa.202503551)
Supplement: Supplementary file 9 [file LSA-2025-03551_TableS9.xlsx]

## Sheet: deg.gender
gene_id	gene_name	description	baseMean	log2FoldChange	lfcSE	stat	pvalue	padj
ENSG00000291033	TXLNGY	taxilin gamma Y-linked (pseudogene)	660.497	12.1974	0.830105	14.6938	7.06483e-49	9.00986e-47
ENSG00000012817	KDM5D	lysine demethylase 5D	1142.41	11.4482	0.649806	17.6179	1.79433e-69	3.97971e-67
ENSG00000114374	USP9Y	ubiquitin specific peptidase 9 Y-linked	1683.53	11.2621	0.538387	20.9182	3.65696e-97	1.58767e-94
ENSG00000008196	TFAP2B	transcription factor AP-2 beta	3424.93	11.1317	0.622409	17.8848	1.5495e-71	3.63419e-69
ENSG00000227739	TUBB	tubulin beta class I	819.438	10.5273	0.664506	15.8423	1.5881e-56	2.57185e-54
ENSG00000129824	RPS4Y1	ribosomal protein S4 Y-linked 1	725.081	10.49	0.569941	18.4054	1.188e-75	3.10784e-73
ENSG00000163081	CCDC140	CCDC140 long non-coding RNA	228.662	10.4847	0.865374	12.1158	8.70854e-34	5.69544e-32
ENSG00000293442	PRKY	protein kinase Y-linked (pseudogene)	197.542	10.4031	0.844961	12.312	7.80957e-35	5.32957e-33
ENSG00000067048	DDX3Y	DEAD-box helicase 3 Y-linked	1388.83	10.3652	0.417218	24.8435	3.04135e-136	2.95518e-133
ENSG00000135903	PAX3	paired box 3	2329.65	10.3283	0.518192	19.9315	2.16997e-88	7.7681e-86
ENSG00000183878	UTY	ubiquitously transcribed tetratricopeptide repeat containing, Y-linked	492.686	10.3057	0.650899	15.833	1.84295e-56	2.96106e-54
ENSG00000165246	NLGN4Y	neuroligin 4 Y-linked	423.632	10.2815	0.73391	14.0093	1.36827e-44	1.39598e-42
ENSG00000067646	ZFY	zinc finger protein Y-linked	154.925	10.0834	0.847146	11.9028	1.14506e-32	7.10182e-31
ENSG00000198692	EIF1AY	eukaryotic translation initiation factor 1A Y-linked	332.292	9.69236	0.65314	14.8396	8.12053e-50	1.05541e-47
ENSG00000176728	TTTY14	testis expressed transcript, Y-linked 14	107.577	9.59409	0.847202	11.3244	9.9308e-30	5.30466e-28
ENSG00000174279	EVX2	even-skipped homeobox 2	72.6869	9.45797	0.851125	11.1123	1.09286e-28	5.56103e-27
ENSG00000273906	ENSG00000273906	novel transcript, sense intronic to TBL1Y	66.6272	9.26608	0.848683	10.9182	9.43614e-28	4.48821e-26
ENSG00000206501	PPP1R11	protein phosphatase 1 regulatory inhibitor subunit 11	152.988	9.13204	0.794759	11.4903	1.47567e-30	8.20464e-29
ENSG00000164438	TLX3	T cell leukemia homeobox 3	66.7384	8.94649	0.856356	10.4472	1.50972e-25	6.22341e-24
ENSG00000164287	CDC20B	cell division cycle 20B	1341.74	8.88182	0.749345	11.8528	2.08157e-32	1.26789e-30
ENSG00000277564	RBFOX2	RNA binding fox-1 homolog 2	46.9989	8.85078	0.854367	10.3595	3.79078e-25	1.51966e-23
ENSG00000206502	POLR1H	RNA polymerase I subunit H	42.827	8.75105	0.855116	10.2338	1.39973e-24	5.45067e-23
ENSG00000154342	WNT3A	Wnt family member 3A	544.927	8.72354	0.396779	21.9859	3.93057e-107	2.35892e-104
ENSG00000134201	GSTM5	glutathione S-transferase mu 5	176.323	8.6356	0.600202	14.3878	6.17032e-47	6.99474e-45
ENSG00000172716	SLFN11	schlafen family member 11	945.468	8.60387	0.794881	10.8241	2.6468e-27	1.2164e-25
ENSG00000231135	MDC1	mediator of DNA damage checkpoint 1	41.5376	8.58721	0.860116	9.98378	1.795e-23	6.52887e-22
ENSG00000172238	ATOH1	atonal bHLH transcription factor 1	190.319	8.56915	0.592534	14.4619	2.11027e-47	2.46058e-45
ENSG00000125084	WNT1	Wnt family member 1	422.713	8.55915	0.404745	21.147	2.93981e-99	1.39504e-96
ENSG00000092377	TBL1Y	transducin beta like 1 Y-linked	37.0276	8.53878	0.864696	9.87489	5.34931e-23	1.86905e-21
ENSG00000291031	BCORP1	BCL6 corepressor pseudogene 1	39.3119	8.53116	0.860375	9.91562	3.5604e-23	1.25259e-21
ENSG00000260197	ENSG00000260197	novel transcript	35.4077	8.4574	0.86308	9.7991	1.13597e-22	3.8697e-21
ENSG00000168468	ATF6B	activating transcription factor 6 beta	35.4135	8.45626	0.871367	9.70459	2.88229e-22	9.62571e-21
ENSG00000290853	ENSG00000290853	novel transcript	36.3035	8.43544	0.85378	9.88011	5.07773e-23	1.78026e-21
ENSG00000235814	POLR1HASP	POLR1H antisense, pseudogene	43.1792	8.27154	0.8564	9.6585	4.52437e-22	1.48663e-20
ENSG00000227057	WDR46	WD repeat domain 46	30.5207	8.26195	0.858799	9.62035	6.56047e-22	2.12824e-20
ENSG00000180660	MAB21L1	mab-21 like 1	109.086	8.1998	0.758184	10.8151	2.92126e-27	1.33651e-25
ENSG00000143032	BARHL2	BarH like homeobox 2	343.594	8.0815	0.598615	13.5003	1.5565e-41	1.38089e-39
ENSG00000278458	KANSL1	KAT8 regulatory NSL complex subunit 1	26.6297	8.05435	0.864827	9.31324	1.2399e-20	3.67735e-19
ENSG00000137332	DDR1	discoidin domain receptor tyrosine kinase 1	310.485	8.04527	0.418873	19.2069	3.23929e-82	1.03278e-79
ENSG00000228549	LINC03126	long intergenic non-protein coding RNA 3126	30.1159	7.89651	0.862648	9.1538	5.49667e-20	1.55994e-18
ENSG00000167941	SOST	sclerostin	131.552	7.82938	0.63084	12.411	2.27659e-35	1.58546e-33
ENSG00000276537	TTYH1	tweety family member 1	422.487	7.72528	0.377488	20.465	4.42081e-93	1.76876e-90
ENSG00000168779	SHOX2	SHOX homeobox 2	200.387	7.70973	0.541681	14.233	5.72029e-46	6.27541e-44
ENSG00000008197	TFAP2D	transcription factor AP-2 delta	44.1272	7.70263	0.870953	8.84391	9.24237e-19	2.41473e-17
ENSG00000227801	COL11A2	collagen type XI alpha 2 chain	21.0209	7.60014	0.867539	8.76058	1.94244e-18	4.97309e-17
ENSG00000095596	CYP26A1	cytochrome P450 family 26 subfamily A member 1	73.3732	7.58955	0.785696	9.65965	4.47378e-22	1.47238e-20
ENSG00000223719	YWHAQP10	YWHAQ pseudogene	28.5834	7.54999	0.884168	8.53909	1.35285e-17	3.28238e-16
ENSG00000100197	CYP2D6	cytochrome P450 family 2 subfamily D member 6	18.8354	7.48996	0.867995	8.62903	6.1876e-18	1.52855e-16
ENSG00000171864	PRND	prion like protein doppel	37.9091	7.48051	0.71737	10.4277	1.85332e-25	7.60904e-24
ENSG00000215808	LINC01139	long intergenic non-protein coding RNA 1139	144.313	7.46712	0.443148	16.8502	1.04585e-63	1.99445e-61
ENSG00000215474	SKOR2	SKI family transcriptional corepressor 2	52.4465	7.46348	0.882838	8.45397	2.81558e-17	6.67268e-16
ENSG00000227322	RXRB	retinoid X receptor beta	16.7958	7.39553	0.870255	8.49812	1.9269e-17	4.6257e-16
ENSG00000152192	POU4F1	POU class 4 homeobox 1	871.097	7.37311	0.586355	12.5745	2.91707e-36	2.08852e-34
ENSG00000230230	TRIM26	tripartite motif containing 26	15.4207	7.24127	0.887105	8.16281	3.27324e-16	7.15869e-15
ENSG00000167434	CA4	carbonic anhydrase 4	46.1071	7.22215	0.733656	9.84405	7.27229e-23	2.52796e-21
ENSG00000010932	FMO1	flavin containing dimethylaniline monoxygenase 1	177.919	7.21333	0.515751	13.9861	1.89576e-44	1.915e-42
ENSG00000111432	FZD10	frizzled class receptor 10	1335.32	7.13903	0.735359	9.70822	2.78142e-22	9.33467e-21
ENSG00000288049	ENSG00000288049	novel transcript, antisense to KDM5D	14.4247	7.10129	0.88378	8.03512	9.34836e-16	1.98701e-14
ENSG00000278695	GSTT2B	glutathione S-transferase theta 2B	14.0533	7.08606	0.91992	7.7029	1.3301e-14	2.52942e-13
ENSG00000169218	RSPO1	R-spondin 1	406.241	7.03545	0.352513	19.958	1.27814e-88	4.65722e-86
ENSG00000176769	TCERG1L	transcription elongation regulator 1 like	24.7189	7.00546	0.789705	8.87098	7.25055e-19	1.90164e-17
ENSG00000288478	NIPA1	NIPA magnesium transporter 1	12.8404	6.99574	0.888089	7.8773	3.34535e-15	6.78547e-14
ENSG00000275038	ENSG00000275038	novel transcript, antisense to TLX3	16.1643	6.99488	0.876122	7.98391	1.41767e-15	2.97609e-14
ENSG00000290541	CYP4F29P	cytochrome P450 family 4 subfamily F member 29, pseudogene	180.37	6.9678	0.576433	12.0878	1.22531e-33	7.988e-32
ENSG00000206500	RNF39	ring finger protein 39	13.2117	6.95857	0.963131	7.22494	5.01319e-13	8.11859e-12
ENSG00000248496	SCAND3	SCAN domain containing 3	12.0679	6.90556	0.905851	7.62329	2.47293e-14	4.59146e-13
ENSG00000287076	ENSG00000287076	novel transcript	29.5218	6.88029	0.737366	9.3309	1.04975e-20	3.12704e-19
ENSG00000285462	LINC02792	long intergenic non-protein coding RNA 2792	31.7667	6.86521	0.94735	7.24675	4.26885e-13	6.97405e-12
ENSG00000143355	LHX9	LIM homeobox 9	760.563	6.84524	0.54672	12.5206	5.76246e-36	4.06862e-34
ENSG00000224200	FKBPL	FKBP prolyl isomerase like	11.2083	6.8008	0.906073	7.50579	6.10599e-14	1.09677e-12
ENSG00000286546	ENSG00000286546	novel transcript, antisense to MACROD2	44.8771	6.80044	0.742762	9.15561	5.40515e-20	1.53723e-18
ENSG00000241859	ANOS2P	anosmin 2, pseudogene	14.0978	6.79522	0.938359	7.24159	4.43444e-13	7.21569e-12
ENSG00000151615	POU4F2	POU class 4 homeobox 2	87.1216	6.73759	1.37277	4.90801	9.20034e-07	6.87679e-06
ENSG00000134240	HMGCS2	3-hydroxy-3-methylglutaryl-CoA synthase 2	23.0087	6.70863	0.771495	8.69562	3.44947e-18	8.65761e-17
ENSG00000184144	CNTN2	contactin 2	10762.4	6.60428	0.223559	29.5415	8.43881e-192	2.8699e-188
ENSG00000278847	ENSG00000278847	novel transcript	11.6784	6.56547	0.887215	7.40008	1.36097e-13	2.37559e-12
ENSG00000271776	ENSG00000271776	novel transcript, antisense to POU4F1	14.9076	6.49966	0.884918	7.34492	2.05878e-13	3.51838e-12
ENSG00000267793	ENSG00000267793	ADAM metallopeptidase domain (ADAM) pseudogene	11.2055	6.45517	0.957633	6.74075	1.57569e-11	2.22198e-10
ENSG00000310059	ENSG00000310059	novel transcript	291.57	6.4286	0.508021	12.6542	1.06047e-36	7.70066e-35
ENSG00000137203	TFAP2A	transcription factor AP-2 alpha	305.943	6.41976	0.4338	14.7989	1.48875e-49	1.92266e-47
ENSG00000181234	TMEM132C	transmembrane protein 132C	1593.13	6.38813	0.543232	11.7595	6.31169e-32	3.7439e-30
ENSG00000165606	DRGX	dorsal root ganglia homeobox	49.3903	6.36104	0.785797	8.09502	5.72566e-16	1.23763e-14
ENSG00000125492	BARHL1	BarH like homeobox 1	227.803	6.35266	0.647323	9.81374	9.82568e-23	3.36398e-21
ENSG00000181541	MAB21L2	mab-21 like 2	61.5034	6.34008	0.712656	8.89641	5.7681e-19	1.52656e-17
ENSG00000275568	ARHGAP11A	Rho GTPase activating protein 11A	14.2954	6.32211	0.896231	7.05411	1.73713e-12	2.69963e-11
ENSG00000230623	ENSG00000230623	novel transcript, antisense to ZNF281	31.4345	6.29908	0.699131	9.00988	2.06285e-19	5.61232e-18
ENSG00000206549	ENSG00000206549	novel protein identical to PRSS50	26.6167	6.29561	0.658471	9.56095	1.16678e-21	3.69693e-20
ENSG00000298243	ENSG00000298243	novel transcript	9.09838	6.26188	0.91792	6.82181	8.98999e-12	1.3047e-10
ENSG00000177508	IRX3	iroquois homeobox 3	240.521	6.20407	0.727695	8.52565	1.51951e-17	3.67366e-16
ENSG00000204209	DAXX	death domain associated protein	7.58377	6.20156	0.929529	6.67173	2.52812e-11	3.48321e-10
ENSG00000230708	HLA-DPB1	major histocompatibility complex, class II, DP beta 1	36.3251	6.19914	0.889295	6.97085	3.15041e-12	4.78305e-11
ENSG00000273807	NPIPA6	nuclear pore complex interacting protein family, member A6	10.5873	6.19632	0.906857	6.83275	8.33049e-12	1.21765e-10
ENSG00000227460	SYNGAP1	synaptic Ras GTPase activating protein 1	47.2852	6.18635	0.613276	10.0874	6.28234e-24	2.35213e-22
ENSG00000290365	HLA-L	major histocompatibility complex, class I, L (pseudogene)	7.12647	6.16625	0.91317	6.75258	1.45244e-11	2.05813e-10
ENSG00000250125	LINC02232	long intergenic non-protein coding RNA 2232	26.3962	6.16534	0.750125	8.21908	2.05069e-16	4.58818e-15
ENSG00000187889	FYB2	FYN binding protein 2	180.542	6.12781	0.789604	7.76061	8.45214e-15	1.63785e-13
ENSG00000259871	ENSG00000259871	novel transcript, sense intronic to CLEC19A	23.0577	6.12479	0.797865	7.67647	1.63529e-14	3.10171e-13
ENSG00000287289	ENSG00000287289	novel transcript	27.9856	6.11935	1.32779	4.60866	4.05277e-06	2.6981e-05
ENSG00000154620	TMSB4Y	thymosin beta 4 Y-linked	9.58933	6.1104	0.981798	6.22368	4.85622e-10	5.76782e-09
ENSG00000120149	MSX2	msh homeobox 2	151.395	6.09778	0.777486	7.84294	4.40114e-15	8.82174e-14
ENSG00000187553	CYP26C1	cytochrome P450 family 26 subfamily C member 1	36.5973	6.09479	0.908926	6.70549	2.00734e-11	2.79017e-10
ENSG00000159387	IRX6	iroquois homeobox 6	28.2895	6.07147	0.791838	7.66756	1.75295e-14	3.31194e-13
ENSG00000248713	C4orf54	chromosome 4 open reading frame 54	16.5149	6.06738	0.749655	8.09356	5.79448e-16	1.24986e-14
ENSG00000308608	ENSG00000308608	novel transcript, antisense to HS3ST1	13.6147	6.06725	0.88388	6.86433	6.68023e-12	9.86325e-11
ENSG00000286757	ENSG00000286757	novel transcript, antisense to CLYBL	525.963	6.06109	0.23733	25.5387	7.33682e-144	1.1516e-140
ENSG00000197587	DMBX1	diencephalon/mesencephalon homeobox 1	179.173	6.04565	0.516795	11.6984	1.29944e-31	7.5168e-30
ENSG00000135406	PRPH	peripherin	175.013	6.04032	0.498077	12.1273	7.57143e-34	4.98371e-32
ENSG00000099715	PCDH11Y	protocadherin 11 Y-linked	26.9773	6.03156	1.12708	5.35148	8.72377e-08	7.61371e-07
ENSG00000169071	ROR2	receptor tyrosine kinase like orphan receptor 2	283.49	6.00351	0.5565	10.788	3.92274e-27	1.78669e-25
ENSG00000274276	ENSG00000274276	cystathionine-beta-synthase like	60.3667	5.99254	0.477606	12.547	4.12641e-36	2.92359e-34
ENSG00000234394	LINC03025	long intergenic non-protein coding RNA 3025	6.78099	5.98648	0.928869	6.44491	1.15668e-10	1.47698e-09
ENSG00000288060	ENSG00000288060	novel transcript	75.0064	5.98196	0.518094	11.5461	7.72575e-31	4.34281e-29
ENSG00000273442	ENSG00000273442	novel transcript	7.51792	5.96123	0.92599	6.43768	1.21312e-10	1.5471e-09
ENSG00000204792	LINC01291	long intergenic non-protein coding RNA 1291	35.5346	5.95828	0.980739	6.07529	1.23764e-09	1.38606e-08
ENSG00000291392	LINC01783	long intergenic non-protein coding RNA 1783	10.2357	5.8785	0.966589	6.08169	1.18922e-09	1.33403e-08
ENSG00000300216	ENSG00000300216	novel transcript	25.8998	5.86178	0.689651	8.49963	1.90197e-17	4.57123e-16
ENSG00000227370	ENSG00000227370	chromosome 6 open reading frame 108 (C6orf108) pseudogene	7.13726	5.8407	0.922488	6.33147	2.42842e-10	2.98866e-09
ENSG00000306886	ENSG00000306886	novel transcript	8.95554	5.83988	0.988617	5.90712	3.48134e-09	3.69022e-08
ENSG00000106038	EVX1	even-skipped homeobox 1	22.6441	5.81953	0.879252	6.61873	3.62309e-11	4.90897e-10
ENSG00000170577	SIX2	SIX homeobox 2	97.4871	5.81278	0.430847	13.4915	1.75459e-41	1.54989e-39
ENSG00000238289	MICB	MHC class I polypeptide-related sequence B	7.52414	5.80917	0.959281	6.05575	1.39762e-09	1.54908e-08
ENSG00000079689	SCGN	secretagogin, EF-hand calcium binding protein	19.0223	5.79758	0.719938	8.05289	8.08608e-16	1.7259e-14
ENSG00000232280	FLOT1	flotillin 1	5.10438	5.68885	1.02251	5.56361	2.64252e-08	2.46889e-07
ENSG00000279607	ENSG00000279607	novel transcript	7.57225	5.68656	0.976452	5.82369	5.75617e-09	5.92606e-08
ENSG00000215559	ANKRD20A11P	ankyrin repeat domain 20 family member A11, pseudogene	7.51328	5.68005	0.928091	6.12014	9.34924e-10	1.06457e-08
ENSG00000266524	GDF10	growth differentiation factor 10	1063.1	5.63531	0.440563	12.7912	1.83731e-37	1.38853e-35
ENSG00000278307	TAS2R19	taste 2 receptor member 19	4.91548	5.60844	0.994953	5.63689	1.73153e-08	1.66503e-07
ENSG00000253405	EVX1-AS	EVX1 antisense RNA	13.5983	5.60424	0.884685	6.33473	2.37765e-10	2.93325e-09
ENSG00000224526	HLA-K	major histocompatibility complex, class I, K (pseudogene)	4.85943	5.60282	1.04356	5.36892	7.92076e-08	6.94258e-07
ENSG00000123307	NEUROD4	neuronal differentiation 4	367.879	5.57585	0.316332	17.6266	1.54069e-69	3.45471e-67
ENSG00000221818	EBF2	EBF transcription factor 2	580.531	5.57224	0.573246	9.72052	2.46529e-22	8.31474e-21
ENSG00000304641	ENSG00000304641	novel transcript	11.9924	5.56341	0.946511	5.87781	4.15731e-09	4.36592e-08
ENSG00000187017	ESPN	espin	316.571	5.55008	0.724062	7.6652	1.78555e-14	3.3673e-13
ENSG00000243620	ENSG00000243620	novel transcript	353.817	5.52813	0.317398	17.4171	6.12503e-68	1.28847e-65
ENSG00000080166	DCT	dopachrome tautomerase	188.941	5.48791	0.691869	7.932	2.1564e-15	4.4401e-14
ENSG00000232691	POLR1HASP	POLR1H antisense, pseudogene	4.34026	5.47844	1.04423	5.24638	1.55116e-07	1.31061e-06
ENSG00000197582	GPX1P1	glutathione peroxidase pseudogene 1	36.003	5.46787	0.509612	10.7295	7.40209e-27	3.31955e-25
ENSG00000259725	ENSG00000259725	novel transcript	14.1736	5.44828	0.991278	5.49622	3.88024e-08	3.54256e-07
ENSG00000265179	ENSG00000265179	novel transcript, antisense to ADCYAP1	214.082	5.43006	0.52544	10.3343	4.92933e-25	1.96451e-23
ENSG00000241945	PWP2	PWP2 small subunit processome component	85.1576	5.42358	0.394675	13.7419	5.69693e-43	5.43205e-41
ENSG00000266573	ENSG00000266573	novel transcript	50.1173	5.37999	0.455328	11.8156	3.24071e-32	1.94491e-30
ENSG00000171786	NHLH1	nescient helix-loop-helix 1	2195.23	5.3556	0.144698	37.0123	7.26119e-300	7.40823e-296
ENSG00000143869	GDF7	growth differentiation factor 7	886.377	5.34481	0.355455	15.0365	4.2328e-51	5.79667e-49
ENSG00000296474	ENSG00000296474	novel transcript	7.98494	5.33726	1.05275	5.06982	3.98187e-07	3.15534e-06
ENSG00000141433	ADCYAP1	adenylate cyclase activating polypeptide 1	430.117	5.32357	0.456238	11.6684	1.84849e-31	1.06549e-29
ENSG00000282088	CHRNA7	cholinergic receptor nicotinic alpha 7 subunit	6.25448	5.31681	0.924623	5.75024	8.91163e-09	8.91111e-08
ENSG00000139800	ZIC5	Zic family member 5	1565.58	5.30539	0.319367	16.6122	5.68752e-62	1.0362e-59
ENSG00000231868	ENSG00000231868	novel transcript, antisense to ESPN	7.02462	5.3011	0.983878	5.38796	7.1261e-08	6.28928e-07
ENSG00000189229	ENSG00000189229	novel transcript	352.26	5.26105	0.235672	22.3236	2.1793e-110	1.5334e-107
ENSG00000259520	SLC28A2-AS1	SLC28A2 antisense RNA 1	33.6214	5.23839	0.588004	8.90877	5.16008e-19	1.37277e-17
ENSG00000279694	ENSG00000279694	TEC	7.86934	5.19836	0.957206	5.43077	5.61126e-08	5.03066e-07
ENSG00000231424	ENSG00000231424	novel transcript, antisense to FMO1	9.88273	5.1859	0.830818	6.24191	4.32253e-10	5.17006e-09
ENSG00000291390	ENSG00000291390	novel transcript	7.45772	5.17248	0.955899	5.41112	6.2633e-08	5.56874e-07
ENSG00000117148	ACTL8	actin like 8	10.8101	5.14808	0.857039	6.00682	1.89202e-09	2.06563e-08
ENSG00000287885	ENSG00000287885	novel transcript	29.5788	5.14002	0.962076	5.34263	9.16088e-08	7.97133e-07
ENSG00000254746	ENSG00000254746	novel transcript	60.8031	5.1267	0.429877	11.926	8.6664e-33	5.45796e-31
ENSG00000250208	FZD10-AS1	FZD10 antisense divergent transcript	734.677	5.11622	0.591982	8.64253	5.4984e-18	1.3649e-16
ENSG00000204278	TMEM235	transmembrane protein 235	17.7107	5.08925	0.701323	7.25663	3.9684e-13	6.50404e-12
ENSG00000196436	NPIPB15	nuclear pore complex interacting protein family member B15	124.124	5.08549	0.472819	10.7557	5.57125e-27	2.51507e-25
ENSG00000235848	RMDN2-AS1	RMDN2 antisense RNA 1	76.788	5.05938	0.80735	6.26665	3.68903e-10	4.45412e-09
ENSG00000259200	ENSG00000259200	novel transcript	14.1862	5.0371	0.789799	6.37769	1.79776e-10	2.23679e-09
ENSG00000211829	TRDC	T cell receptor delta constant	8.0747	5.01651	0.91043	5.51004	3.5875e-08	3.28854e-07
ENSG00000181418	DDN	dendrin	432.257	5.00276	0.200195	24.9895	7.94751e-138	8.5352e-135
ENSG00000278191	CARS1	cysteinyl-tRNA synthetase 1	213.74	4.99399	0.373232	13.3804	7.87405e-41	6.66681e-39
ENSG00000166394	CYB5R2	cytochrome b5 reductase 2	319.846	4.99279	0.243029	20.544	8.71399e-94	3.55618e-91
ENSG00000275932	DUSP14	dual specificity phosphatase 14	8.03748	4.98693	0.866992	5.75199	8.81998e-09	8.8308e-08
ENSG00000224958	PGM5-AS1	PGM5 antisense RNA 1	34.8701	4.97875	0.588729	8.45678	2.74851e-17	6.52133e-16
ENSG00000178403	NEUROG2	neurogenin 2	252.613	4.95991	0.348717	14.2233	6.5668e-46	7.12743e-44
ENSG00000112511	PHF1	PHD finger protein 1	93.1377	4.93058	0.316809	15.5632	1.29375e-54	1.97007e-52
ENSG00000100336	APOL4	apolipoprotein L4	216.609	4.91165	0.659178	7.45118	9.2511e-14	1.63441e-12
ENSG00000309097	ENSG00000309097	novel transcript, sense intronic to ATP1A2	13.5342	4.9055	0.741995	6.61122	3.8116e-11	5.1371e-10
ENSG00000204256	BRD2	bromodomain containing 2	217.012	4.90193	0.228561	21.4469	4.87916e-102	2.48898e-99
ENSG00000276462	LINC03025	long intergenic non-protein coding RNA 3025	87.1071	4.89877	0.491596	9.96503	2.16813e-23	7.80258e-22
ENSG00000134398	ERN2	endoplasmic reticulum to nucleus signaling 2	9.83683	4.88618	0.88498	5.52124	3.36625e-08	3.09965e-07
ENSG00000293961	ENSG00000293961	novel transcript	8.16045	4.87022	0.900298	5.40957	6.31761e-08	5.6097e-07
ENSG00000149451	ADAM33	ADAM metallopeptidase domain 33	68.3935	4.85312	0.398385	12.182	3.87754e-34	2.56887e-32
ENSG00000265485	LINC01915	long intergenic non-protein coding RNA 1915	9.52299	4.83965	0.95207	5.08329	3.70961e-07	2.96029e-06
ENSG00000163530	DPPA2	developmental pluripotency associated 2	6.66748	4.83853	0.928309	5.2122	1.86615e-07	1.55423e-06
ENSG00000238113	LINC01410	long intergenic non-protein coding RNA 1410	188.494	4.83744	0.680573	7.1079	1.17823e-12	1.86225e-11
ENSG00000306444	ENSG00000306444	novel transcript	7.39415	4.82258	0.873772	5.51927	3.40419e-08	3.13177e-07
ENSG00000214039	LINC02418	long intergenic non-protein coding RNA 2418	8.47907	4.81215	0.899755	5.34829	8.87867e-08	7.74413e-07
ENSG00000237989	LINC01679	long intergenic non-protein coding RNA 1679	8.95349	4.80931	0.845183	5.69026	1.26848e-08	1.2432e-07
ENSG00000154330	PGM5	phosphoglucomutase 5	317.054	4.8048	0.62163	7.72935	1.08093e-14	2.06908e-13
ENSG00000181195	PENK	proenkephalin	41.4076	4.79602	0.587678	8.16097	3.32332e-16	7.26043e-15
ENSG00000178222	RNF212	ring finger protein 212	187.552	4.76543	0.263302	18.0987	3.26213e-73	8.11753e-71
ENSG00000180447	GAS1	growth arrest specific 1	934.749	4.75221	0.219278	21.6721	3.76004e-104	2.01904e-101
ENSG00000158055	GRHL3	grainyhead like transcription factor 3	193.011	4.7479	1.13673	4.17682	2.95612e-05	0.000166033
ENSG00000108375	RNF43	ring finger protein 43	167.046	4.73912	0.437355	10.8359	2.32716e-27	1.07922e-25
ENSG00000290931	ENSG00000290931	novel transcript	81.5576	4.73009	0.642886	7.35759	1.87266e-13	3.21646e-12
ENSG00000257986	LINC02306	long intergenic non-protein coding RNA 2306	30.2124	4.73005	0.637853	7.41558	1.21095e-13	2.12281e-12
ENSG00000263961	RHEX	regulator of hemoglobinization and erythroid cell expansion	8.07365	4.7085	0.920243	5.11659	3.11115e-07	2.50723e-06
ENSG00000154065	ANKRD29	ankyrin repeat domain 29	607.603	4.68755	0.618176	7.58287	3.37986e-14	6.19641e-13
ENSG00000259711	ENSG00000259711	novel transcript	11.943	4.65935	0.795293	5.85865	4.66632e-09	4.87788e-08
ENSG00000069122	ADGRF5	adhesion G protein-coupled receptor F5	24.8506	4.64605	0.811794	5.72318	1.04547e-08	1.03557e-07
ENSG00000273562	NAP1L4	nucleosome assembly protein 1 like 4	145.313	4.6448	0.343402	13.5258	1.1007e-41	9.89417e-40
ENSG00000205517	RGL3	ral guanine nucleotide dissociation stimulator like 3	160.172	4.6222	0.510406	9.05592	1.35416e-19	3.73402e-18
ENSG00000226887	ERVMER34-1	endogenous retrovirus group MER34 member 1, envelope	25.2575	4.60513	0.76265	6.03833	1.55722e-09	1.7185e-08
ENSG00000248127	SV2C-AS1	SV2C antisense RNA 1	40.898	4.59608	0.387296	11.8671	1.7542e-32	1.07815e-30
ENSG00000110195	FOLR1	folate receptor alpha	100.23	4.5762	0.555696	8.23509	1.79426e-16	4.05447e-15
ENSG00000225603	ENSG00000225603	insulin-like growth factor 2 mRNA binding protein 2 (IGF2BP2) pseudogene	10.4005	4.5571	0.83669	5.44658	5.13467e-08	4.61758e-07
ENSG00000154760	SLFN13	schlafen family member 13	630.923	4.5571	0.42511	10.7198	8.2183e-27	3.66145e-25
ENSG00000203995	ZYG11A	zyg-11 family member A, cell cycle regulator	27.9147	4.53234	0.745297	6.08125	1.19246e-09	1.33693e-08
ENSG00000163331	DAPL1	death associated protein like 1	49.4707	4.52952	0.449186	10.0838	6.51307e-24	2.43405e-22
ENSG00000229950	TFAP2A-AS1	TFAP2A antisense RNA 1	9.42292	4.51566	0.909162	4.96683	6.80545e-07	5.19122e-06
ENSG00000156076	WIF1	WNT inhibitory factor 1	45.553	4.50954	0.610705	7.38416	1.5342e-13	2.6711e-12
ENSG00000176842	IRX5	iroquois homeobox 5	283.984	4.50772	0.784784	5.74389	9.25233e-09	9.23649e-08
ENSG00000284801	ENSG00000284801	novel transcript	9.48867	4.50566	0.724419	6.21969	4.98131e-10	5.90608e-09
ENSG00000293855	ENSG00000293855	novel transcript	54.3979	4.49905	0.503526	8.93507	4.06911e-19	1.08964e-17
ENSG00000163395	IGFN1	immunoglobulin like and fibronectin type III domain containing 1	13.6193	4.47583	0.596035	7.50933	5.94294e-14	1.07031e-12
ENSG00000043355	ZIC2	Zic family member 2	4346.25	4.47022	0.247762	18.0424	9.05147e-73	2.19875e-70
ENSG00000005102	MEOX1	mesenchyme homeobox 1	45.1333	4.46886	1.11966	3.99128	6.57188e-05	0.000344286
ENSG00000133393	CEP20	centrosomal protein 20	41.9298	4.46093	0.462837	9.63824	5.51238e-22	1.79968e-20
ENSG00000152669	CCNO	cyclin O	329.904	4.44302	0.874996	5.07776	3.81904e-07	3.0393e-06
ENSG00000166426	CRABP1	cellular retinoic acid binding protein 1	1979.78	4.40699	0.251759	17.5048	1.31659e-68	2.8279e-66
ENSG00000237037	NDUFA6-DT	NDUFA6 divergent transcript	9.66201	4.4009	0.752798	5.84605	5.03385e-09	5.22727e-08
ENSG00000185664	PMEL	premelanosome protein	621.27	4.37623	0.271049	16.1455	1.22073e-58	2.05859e-56
ENSG00000226258	GRM7-AS3	GRM7 antisense RNA 3	12.2499	4.34348	0.657016	6.61092	3.8195e-11	5.14434e-10
ENSG00000261210	CLEC19A	C-type lectin domain containing 19A	51.0385	4.33591	0.557464	7.77791	7.37347e-15	1.44391e-13
ENSG00000167800	TBX10	T-box transcription factor 10	13.5582	4.32326	0.626653	6.89897	5.23825e-12	7.82478e-11
ENSG00000159251	ACTC1	actin alpha cardiac muscle 1	34.3403	4.31126	0.401801	10.7298	7.37199e-27	3.31333e-25
ENSG00000258376	PAPLN-AS1	PAPLN antisense RNA 1	15.842	4.30395	0.813237	5.29236	1.20747e-07	1.03566e-06
ENSG00000162761	LMX1A	LIM homeobox transcription factor 1 alpha	1066.14	4.28299	0.33503	12.7839	2.01743e-37	1.51345e-35
ENSG00000006611	USH1C	USH1 protein network component harmonin	9.30823	4.27943	0.720084	5.94296	2.79922e-09	3.01097e-08
ENSG00000176040	TMPRSS7	transmembrane serine protease 7	41.0262	4.22894	0.878135	4.81581	1.46601e-06	1.0574e-05
ENSG00000159212	CLIC6	chloride intracellular channel 6	384.969	4.21976	0.808845	5.21702	1.81827e-07	1.52119e-06
ENSG00000233850	MAL-AS1	MAL antisense RNA 1	9.56432	4.18907	0.916607	4.5702	4.87263e-06	3.19185e-05
ENSG00000308814	ENSG00000308814	novel transcript, sense overlapping RP11-559E14.1	17.7305	4.18121	0.759234	5.50714	3.64714e-08	3.33871e-07
ENSG00000286357	ENSG00000286357	novel transcript	6.67511	4.16781	0.880789	4.7319	2.22425e-06	1.5618e-05
ENSG00000301690	ENSG00000301690	novel transcript	8.17781	4.16037	0.864719	4.81124	1.49996e-06	1.07884e-05
ENSG00000302450	ENSG00000302450	novel transcript	10.239	4.13033	0.727323	5.6788	1.3564e-08	1.32237e-07
ENSG00000173698	ADGRG2	adhesion G protein-coupled receptor G2	48.5076	4.11609	0.411155	10.011	1.3631e-23	4.97996e-22
ENSG00000100767	PAPLN	papilin, proteoglycan like sulfated glycoprotein	2134.11	4.10477	0.721686	5.68775	1.28721e-08	1.25974e-07
ENSG00000120332	TNN	tenascin N	23.1795	4.09845	0.788618	5.197	2.02526e-07	1.67581e-06
ENSG00000285403	ENSG00000285403	TEC	5.66011	4.09513	0.91923	4.45495	8.39112e-06	5.27519e-05
ENSG00000161905	ALOX15	arachidonate 15-lipoxygenase	32.4598	4.0858	0.360897	11.3212	1.03e-29	5.48753e-28
ENSG00000163132	MSX1	msh homeobox 1	481.014	4.07715	0.279847	14.5692	4.41077e-48	5.38933e-46
ENSG00000188937	NYX	nyctalopin	4.8628	4.07526	0.921292	4.42342	9.71523e-06	6.01089e-05
ENSG00000198885	ITPRIPL1	ITPRIP like 1	90.1462	4.07241	0.433449	9.39536	5.70198e-21	1.72881e-19
ENSG00000136944	LMX1B	LIM homeobox transcription factor 1 beta	1159.3	4.06793	0.737678	5.51451	3.49761e-08	3.21191e-07
ENSG00000249631	ENSG00000249631	novel transcript	9.67145	4.05792	0.694584	5.84223	5.15053e-09	5.33485e-08
ENSG00000169884	WNT10B	Wnt family member 10B	546.129	4.04737	0.504617	8.02067	1.05172e-15	2.22617e-14
ENSG00000164692	COL1A2	collagen type I alpha 2 chain	10775.3	4.04703	0.183728	22.0273	1.57861e-107	9.76106e-105
ENSG00000302427	ENSG00000302427	novel transcript	8.14026	4.03173	0.734323	5.49041	4.00996e-08	3.65119e-07
ENSG00000183801	OLFML1	olfactomedin like 1	14.2347	4.0195	0.716536	5.60963	2.02759e-08	1.93242e-07
ENSG00000262874	C19orf84	chromosome 19 open reading frame 84	6.04027	3.9972	0.886047	4.51127	6.44395e-06	4.13097e-05
ENSG00000175084	DES	desmin	257.565	3.99572	0.343043	11.6479	2.35302e-31	1.34491e-29
ENSG00000302412	ENSG00000302412	novel transcript	214.408	3.99044	0.421434	9.46871	2.83327e-21	8.75952e-20
ENSG00000216901	ZNF603P	zinc finger protein 603, pseudogene	20.8417	3.96134	0.645131	6.14036	8.23352e-10	9.4226e-09
ENSG00000064309	CDON	cell adhesion associated, oncogene regulated	2368.74	3.93604	0.476976	8.25208	1.55666e-16	3.53715e-15
ENSG00000184731	FAM110C	family with sequence similarity 110 member C	70.5997	3.92595	0.51839	7.57334	3.63745e-14	6.63884e-13
ENSG00000293309	PAFAH1B2P2	PAFAH1B2 pseudogene 2	113.463	3.92265	0.358658	10.937	7.66863e-28	3.68184e-26
ENSG00000287406	ENSG00000287406	novel transcript	10.8175	3.9128	0.646605	6.05129	1.43687e-09	1.58999e-08
ENSG00000162992	NEUROD1	neuronal differentiation 1	138.772	3.90601	0.258743	15.0961	1.71823e-51	2.40141e-49
ENSG00000165474	GJB2	gap junction protein beta 2	23.4563	3.90549	0.431912	9.04234	1.53352e-19	4.20584e-18
ENSG00000140873	ADAMTS18	ADAM metallopeptidase with thrombospondin type 1 motif 18	296.025	3.90265	0.290488	13.4348	3.78063e-41	3.28271e-39
ENSG00000050555	LAMC3	laminin subunit gamma 3	49.3385	3.89894	0.584007	6.67619	2.4523e-11	3.38103e-10
ENSG00000164330	EBF1	EBF transcription factor 1	700.684	3.89204	0.194875	19.972	9.65535e-89	3.58213e-86
ENSG00000109132	PHOX2B	paired like homeobox 2B	7.27945	3.88899	0.833726	4.66459	3.09228e-06	2.11313e-05
ENSG00000197769	MAP1LC3C	microtubule associated protein 1 light chain 3 gamma	162.662	3.88885	0.36142	10.7599	5.32103e-27	2.41279e-25
ENSG00000262860	LSM14A	LSM14A mRNA processing body assembly factor	137.719	3.87675	0.256701	15.1022	1.56659e-51	2.20456e-49
ENSG00000185483	ROR1	receptor tyrosine kinase like orphan receptor 1	518.299	3.87624	0.29174	13.2866	2.768e-40	2.28668e-38
ENSG00000165092	ALDH1A1	aldehyde dehydrogenase 1 family member A1	19.0974	3.87483	0.525907	7.36791	1.73328e-13	2.99979e-12
ENSG00000310005	ENSG00000310005	novel transcript	9.22766	3.86316	0.752054	5.13681	2.79439e-07	2.26898e-06
ENSG00000172296	SPTLC3	serine palmitoyltransferase long chain base subunit 3	83.7398	3.85533	0.505503	7.6267	2.40831e-14	4.48372e-13
ENSG00000161249	DMKN	dermokine	252.001	3.84446	0.549296	6.99888	2.58021e-12	3.94376e-11
ENSG00000137142	IGFBPL1	insulin like growth factor binding protein like 1	7954.63	3.82135	0.480359	7.95521	1.78833e-15	3.7122e-14
ENSG00000145824	CXCL14	C-X-C motif chemokine ligand 14	456.566	3.81259	0.765243	4.9822	6.28649e-07	4.8224e-06
ENSG00000303320	ENSG00000303320	novel transcript, antisense to LGI1	15.0093	3.80277	0.853201	4.45706	8.30896e-06	5.23123e-05
ENSG00000263874	LASP1NB	LASP1 neighbor	165.168	3.80049	0.276714	13.7344	6.32137e-43	5.97164e-41
ENSG00000174145	NWD2	NACHT and WD repeat domain containing 2	50.0152	3.797	0.437576	8.67735	4.05104e-18	1.01053e-16
ENSG00000232229	LINC00865	long intergenic non-protein coding RNA 865	33.7445	3.79394	0.547433	6.93043	4.19572e-12	6.31369e-11
ENSG00000287252	ENSG00000287252	novel transcript	9.50434	3.77805	0.627138	6.02427	1.69876e-09	1.86561e-08
ENSG00000064655	EYA2	EYA transcriptional coactivator and phosphatase 2	178.057	3.76216	0.398167	9.44869	3.431e-21	1.05595e-19
ENSG00000105699	LSR	lipolysis stimulated lipoprotein receptor	508.149	3.76002	0.45664	8.2341	1.80911e-16	4.07899e-15
ENSG00000241131	LINC02032	long intergenic non-protein coding RNA 2032	8.41855	3.75752	0.700039	5.36758	7.97995e-08	6.99145e-07
ENSG00000188729	OSTN	osteocrin	22.9169	3.75034	0.587528	6.38324	1.73376e-10	2.16111e-09
ENSG00000295225	ENSG00000295225	novel transcript, antisense to GLT1D1	32.7077	3.74873	0.930096	4.03047	5.56646e-05	0.000296459
ENSG00000197635	DPP4	dipeptidyl peptidase 4	44.9868	3.74109	0.460834	8.11809	4.73561e-16	1.0258e-14
ENSG00000297638	ENSG00000297638	novel transcript, antisense to ZIC5	29.0938	3.73803	0.362311	10.3172	5.89323e-25	2.33498e-23
ENSG00000181778	TMEM252	transmembrane protein 252	7.80656	3.73654	1.09969	3.3978	0.000679303	0.00279065
ENSG00000164283	ESM1	endothelial cell specific molecule 1	26.0494	3.7347	0.79107	4.72107	2.34607e-06	1.63775e-05
ENSG00000180616	SSTR2	somatostatin receptor 2	232.721	3.73091	0.331251	11.2631	1.9963e-29	1.04447e-27
ENSG00000214491	SEC14L6	SEC14 like lipid binding 6	85.0441	3.7261	0.491559	7.58018	3.45084e-14	6.32086e-13
ENSG00000285183	ENSG00000285183		8.04802	3.724	0.69094	5.38976	7.05502e-08	6.22924e-07
ENSG00000249803	CTB-1I21.1	uncharacterized CTB-1I21.1	101.25	3.70592	0.508435	7.28886	3.12583e-13	5.19402e-12
ENSG00000078098	FAP	fibroblast activation protein alpha	16.6726	3.70353	0.805115	4.6	4.22491e-06	2.79991e-05
ENSG00000183273	CCDC60	coiled-coil domain containing 60	107.866	3.69826	0.468732	7.88993	3.02359e-15	6.18201e-14
ENSG00000053328	METTL24	methyltransferase like 24	47.6608	3.69613	0.353502	10.4558	1.37887e-25	5.70706e-24
ENSG00000181965	NEUROG1	neurogenin 1	97.4855	3.68527	0.831366	4.43279	9.30233e-06	5.78701e-05
ENSG00000122012	SV2C	synaptic vesicle glycoprotein 2C	684.782	3.68309	0.173531	21.2243	5.69107e-100	2.76491e-97
ENSG00000239921	LINC01471	long intergenic non-protein coding RNA 1471	20.4468	3.67909	0.691627	5.31947	1.0407e-07	8.99811e-07
ENSG00000134817	APLNR	apelin receptor	25.3576	3.6707	0.440097	8.34066	7.38762e-17	1.70525e-15
ENSG00000161940	BCL6B	BCL6B transcription repressor	20.7643	3.66674	0.467777	7.83864	4.55456e-15	9.10243e-14
ENSG00000267257	ENSG00000267257	novel transcript, antisense to ALPK2	7.94731	3.65457	0.760129	4.80783	1.52577e-06	1.0947e-05
ENSG00000164853	UNCX	UNC homeobox	154.109	3.65426	0.283823	12.8751	6.21227e-38	4.80157e-36
ENSG00000163694	RBM47	RNA binding motif protein 47	722.534	3.64549	0.238392	15.292	8.64839e-53	1.2605e-50
ENSG00000118298	CA14	carbonic anhydrase 14	1073.48	3.63574	0.193957	18.7451	2.12407e-78	6.28138e-76
ENSG00000155011	DKK2	dickkopf WNT signaling pathway inhibitor 2	124.712	3.63416	0.456478	7.96131	1.70225e-15	3.54072e-14
ENSG00000136099	PCDH8	protocadherin 8	1377.1	3.62937	0.226165	16.0474	5.95714e-58	9.88255e-56
ENSG00000007350	TKTL1	transketolase like 1	125.154	3.62588	0.38576	9.39931	5.49216e-21	1.67016e-19
ENSG00000121570	DPPA4	developmental pluripotency associated 4	596.102	3.62525	0.307245	11.7992	3.939e-32	2.35015e-30
ENSG00000298196	ENSG00000298196	novel transcript, antisense to RASAL2	27.5523	3.62304	0.64047	5.65685	1.54177e-08	1.48887e-07
ENSG00000212766	EWSAT1	Ewing sarcoma associated transcript 1	19.4977	3.62237	0.639467	5.66467	1.47309e-08	1.43067e-07
ENSG00000241219	LOLI1	lncRNA oncogene in liver cancer 1	7.70005	3.6096	0.785225	4.5969	4.28827e-06	2.83913e-05
ENSG00000163762	TM4SF18	transmembrane 4 L six family member 18	14.2932	3.6084	0.747426	4.82777	1.38072e-06	1.00049e-05
ENSG00000075884	ARHGAP15	Rho GTPase activating protein 15	13.852	3.59671	0.722479	4.97828	6.41515e-07	4.90632e-06
ENSG00000110077	MS4A6A	membrane spanning 4-domains A6A	155.303	3.59525	0.36595	9.82443	8.83698e-23	3.04592e-21
ENSG00000164007	CLDN19	claudin 19	75.0238	3.58326	0.708829	5.05519	4.29972e-07	3.38618e-06
ENSG00000283703	VSIG10L2	V-set and immunoglobulin domain containing 10 like 2	5.86892	3.57834	0.932148	3.83881	0.000123634	0.000608783
ENSG00000175697	GPR156	G protein-coupled receptor 156	186.463	3.57762	0.246314	14.5247	8.45674e-48	1.01506e-45
ENSG00000291065	ENSG00000291065	novel transcript	249.748	3.54276	0.278007	12.7434	3.39139e-37	2.50729e-35
ENSG00000145358	DDIT4L	DNA damage inducible transcript 4 like	194.511	3.54008	0.309788	11.4275	3.04919e-30	1.66806e-28
ENSG00000287594	ENSG00000287594	novel transcript	34.6654	3.53979	0.454992	7.77988	7.25906e-15	1.42424e-13
ENSG00000185811	IKZF1	IKAROS family zinc finger 1	219.55	3.52477	0.288907	12.2004	3.09381e-34	2.06305e-32
ENSG00000183734	ASCL2	achaete-scute family bHLH transcription factor 2	5.74169	3.52358	0.823126	4.28073	1.86281e-05	0.000108788
ENSG00000185739	SRL	sarcalumenin	84.5252	3.5207	0.239201	14.7186	4.89777e-49	6.28548e-47
ENSG00000272505	ENSG00000272505	novel transcript	10.5249	3.51193	0.625375	5.61572	1.95741e-08	1.87164e-07
ENSG00000198889	DCAF12L1	DDB1 and CUL4 associated factor 12 like 1	15.3501	3.50247	0.490647	7.13846	9.43831e-13	1.50225e-11
ENSG00000100314	CABP7	calcium binding protein 7	116.038	3.49279	0.413216	8.45269	2.84663e-17	6.73846e-16
ENSG00000198049	AVPR1B	arginine vasopressin receptor 1B	6.77995	3.49107	0.758463	4.60282	4.16799e-06	2.76579e-05
ENSG00000186897	C1QL4	complement C1q like 4	135.062	3.49073	0.613702	5.688	1.28537e-08	1.25854e-07
ENSG00000104643	MTMR9	myotubularin related protein 9	29.4214	3.45498	0.473878	7.29087	3.07957e-13	5.12132e-12
ENSG00000151090	THRB	thyroid hormone receptor beta	169.047	3.45386	0.836401	4.12943	3.63659e-05	0.000201151
ENSG00000266017	MIR4477B	microRNA 4477b	41.8227	3.44852	0.529839	6.50861	7.58474e-11	9.88925e-10
ENSG00000293486	ENSG00000293486	novel transcript	66.1762	3.44846	0.286027	12.0564	1.79441e-33	1.1587e-31
ENSG00000180828	BHLHE22	basic helix-loop-helix family member e22	25.5235	3.44741	0.39702	8.6832	3.8477e-18	9.63342e-17
ENSG00000166145	SPINT1	serine peptidase inhibitor, Kunitz type 1	78.4188	3.44582	0.477619	7.21459	5.4098e-13	8.74007e-12
ENSG00000234745	HLA-B	major histocompatibility complex, class I, B	66.7842	3.4317	0.251723	13.6328	2.55428e-42	2.34775e-40
ENSG00000132205	EMILIN2	elastin microfibril interfacer 2	322.544	3.42681	0.313656	10.9254	8.71787e-28	4.166e-26
ENSG00000101017	CD40	CD40 molecule	67.7969	3.42557	0.411399	8.32663	8.3174e-17	1.91122e-15
ENSG00000187210	GCNT1	glucosaminyl (N-acetyl) transferase 1	426.724	3.42221	0.272612	12.5534	3.80862e-36	2.70783e-34
ENSG00000303619	ENSG00000303619	novel transcript, antisense to COLGALT2	7.17809	3.41879	0.70329	4.86114	1.16713e-06	8.579e-06
ENSG00000206505	HLA-A	major histocompatibility complex, class I, A	700.109	3.4162	0.197739	17.2764	7.08695e-67	1.4607e-64
ENSG00000134245	WNT2B	Wnt family member 2B	2212.67	3.41497	0.316482	10.7904	3.82074e-27	1.74412e-25
ENSG00000298262	ENSG00000298262	novel transcript	10.4586	3.41331	0.556032	6.13869	8.32049e-10	9.51679e-09
ENSG00000170190	SLC16A5	solute carrier family 16 member 5	66.1967	3.40815	0.364892	9.34017	9.61829e-21	2.87352e-19
ENSG00000137766	UNC13C	unc-13 homolog C	108.364	3.40669	0.213326	15.9694	2.08776e-57	3.40806e-55
ENSG00000122585	NPY	neuropeptide Y	35.2734	3.40464	1.01462	3.35559	0.000791963	0.00319431
ENSG00000182511	FES	FES proto-oncogene, tyrosine kinase	35.6539	3.39527	0.39625	8.56848	1.04856e-17	2.56546e-16
ENSG00000104888	SLC17A7	solute carrier family 17 member 7	69.1818	3.38932	0.701216	4.83348	1.34163e-06	9.75626e-06
ENSG00000236197	PPP1R9A-AS1	PPP1R9A antisense RNA 1	9.64495	3.38868	1.5053	2.25116	0.0243753	0.0622423
ENSG00000155897	ADCY8	adenylate cyclase 8	170.814	3.38626	0.532977	6.35348	2.10496e-10	2.60471e-09
ENSG00000245105	A2M-AS1	A2M antisense RNA 1	88.609	3.38022	0.327341	10.3263	5.35856e-25	2.13141e-23
ENSG00000171819	ANGPTL7	angiopoietin like 7	10.2099	3.37612	0.63826	5.28956	1.22612e-07	1.04945e-06
ENSG00000053747	LAMA3	laminin subunit alpha 3	320.185	3.37188	0.315765	10.6784	1.28404e-26	5.61045e-25
ENSG00000164430	CGAS	cyclic GMP-AMP synthase	55.8037	3.37062	0.579429	5.81713	5.98657e-09	6.14157e-08
ENSG00000277157	H4C4	H4 clustered histone 4	6.64704	3.36012	0.776193	4.32897	1.49805e-05	8.93538e-05
ENSG00000134548	SPX	spexin hormone	69.6706	3.33957	0.802039	4.16384	3.12934e-05	0.000174847
ENSG00000235750	KIAA0040	KIAA0040	64.0471	3.33908	0.757866	4.4059	1.05345e-05	6.46909e-05
ENSG00000108231	LGI1	leucine rich glioma inactivated 1	269.822	3.33879	0.497469	6.71155	1.92566e-11	2.68579e-10
ENSG00000163817	SLC6A20	solute carrier family 6 member 20	26.5928	3.33465	0.521686	6.39207	1.63653e-10	2.04366e-09
ENSG00000183117	CSMD1	CUB and Sushi multiple domains 1	78.2422	3.33118	0.37319	8.92623	4.40791e-19	1.17881e-17
ENSG00000166492	FAM86GP	family with sequence similarity 86 member G, pseudogene	27.5534	3.32831	0.393112	8.46656	2.52738e-17	6.00362e-16
ENSG00000106571	GLI3	GLI family zinc finger 3	2587.9	3.3151	0.386667	8.57352	1.00367e-17	2.45858e-16
ENSG00000078900	TP73	tumor protein p73	124.632	3.30072	0.302382	10.9157	9.69278e-28	4.59956e-26
ENSG00000167332	OR51E2	olfactory receptor family 51 subfamily E member 2	8.31419	3.29948	0.637852	5.17279	2.30625e-07	1.89525e-06
ENSG00000183780	SLC35F3	solute carrier family 35 member F3	92.5378	3.2817	0.238584	13.7549	4.75768e-43	4.57926e-41
ENSG00000291155	CT75	cancer/testis associated transcript 75	71.3537	3.27708	0.229648	14.2701	3.36318e-46	3.72966e-44
ENSG00000167723	TRPV3	transient receptor potential cation channel subfamily V member 3	168.228	3.27661	0.353322	9.27373	1.79746e-20	5.26215e-19
ENSG00000169174	PCSK9	proprotein convertase subtilisin/kexin type 9	52.1776	3.27418	0.522313	6.26862	3.64254e-10	4.4006e-09
ENSG00000196092	PAX5	paired box 5	18.4512	3.27377	0.512501	6.38782	1.68269e-10	2.09874e-09
ENSG00000228208	LINC02869	long intergenic non-protein coding RNA 2869	6.9477	3.273	0.726017	4.50817	6.53905e-06	4.18668e-05
ENSG00000288838	ENSG00000288838	novel transcript	275.32	3.26834	0.539148	6.06203	1.34412e-09	1.49592e-08
ENSG00000188488	SERPINA5	serpin family A member 5	16.3163	3.26522	0.65109	5.015	5.30334e-07	4.12403e-06
ENSG00000258072	ENSG00000258072	programmed cell death 2 (PDCD2) pseudogene	23.1792	3.26514	0.831861	3.9251	8.66928e-05	0.000440919
ENSG00000203688	LINC02487	long intergenic non-protein coding RNA 2487	358.976	3.26227	0.570826	5.715	1.09705e-08	1.08143e-07
ENSG00000117971	CHRNB4	cholinergic receptor nicotinic beta 4 subunit	224.25	3.25767	0.443262	7.34932	1.99211e-13	3.41302e-12
ENSG00000174963	ZIC4	Zic family member 4	2266.18	3.25684	0.144306	22.5689	8.75355e-113	6.86986e-110
ENSG00000009709	PAX7	paired box 7	159.992	3.24025	0.94842	3.41647	0.000634382	0.00262727
ENSG00000290107	ENSG00000290107	novel transcript, sense intronic to ADCY1	7.10634	3.23924	0.685055	4.72844	2.26255e-06	1.58651e-05
ENSG00000135902	CHRND	cholinergic receptor nicotinic delta subunit	32.1441	3.23057	0.493802	6.54223	6.06069e-11	7.99925e-10
ENSG00000254659	LINC02715	long intergenic non-protein coding RNA 2715	8.40303	3.22991	0.646921	4.99275	5.95254e-07	4.59039e-06
ENSG00000254535	PABPC4L	poly(A) binding protein cytoplasmic 4 like	124.034	3.22275	0.283448	11.3698	5.91011e-30	3.18195e-28
ENSG00000171243	SOSTDC1	sclerostin domain containing 1	129.224	3.21849	0.759386	4.23827	2.25245e-05	0.000129614
ENSG00000236751	LINC01186	long intergenic non-protein coding RNA 1186	11.8976	3.21814	0.543549	5.9206	3.20762e-09	3.41249e-08
ENSG00000144642	RBMS3	RNA binding motif single stranded interacting protein 3	195.297	3.21639	0.301766	10.6586	1.59051e-26	6.90518e-25
ENSG00000130830	MPP1	MAGUK p55 scaffold protein 1	168.057	3.21593	0.20977	15.3308	4.7641e-53	7.04431e-51
ENSG00000085741	WNT11	Wnt family member 11	32.8073	3.21567	0.561889	5.72297	1.04678e-08	1.03637e-07
ENSG00000169436	COL22A1	collagen type XXII alpha 1 chain	240.756	3.2155	0.127979	25.1253	2.63301e-139	3.16039e-136
ENSG00000112238	PRDM13	PR/SET domain 13	57.1329	3.21108	0.270854	11.8554	2.01832e-32	1.23305e-30
ENSG00000124302	CHST8	carbohydrate sulfotransferase 8	197.569	3.20073	0.307251	10.4173	2.06711e-25	8.43589e-24
ENSG00000288869	SMANTIS	SMARCA4 interacting SWI/SNF chromatin remodeling complex scaffold lncRNA	269.015	3.1943	0.66153	4.82866	1.37458e-06	9.96742e-06
ENSG00000162817	C1orf115	chromosome 1 open reading frame 115	325.927	3.19069	0.297423	10.7278	7.53803e-27	3.3731e-25
ENSG00000177551	NHLH2	nescient helix-loop-helix 2	540.305	3.1799	0.209772	15.1589	6.62163e-52	9.44856e-50
ENSG00000255372	ENSG00000255372	novel transcript	7.709	3.17912	0.725133	4.38419	1.1642e-05	7.09329e-05
ENSG00000100249	C22orf31	chromosome 22 open reading frame 31	9.97309	3.16621	0.653988	4.84139	1.28934e-06	9.40275e-06
ENSG00000224842	LMX1B-DT	LMX1B divergent transcript	98.8531	3.16534	0.843101	3.7544	0.000173755	0.000825106
ENSG00000173890	GPR160	G protein-coupled receptor 160	16.8758	3.15089	0.577861	5.45268	4.96151e-08	4.47171e-07
ENSG00000083067	TRPM3	transient receptor potential cation channel subfamily M member 3	4453.26	3.14903	0.794971	3.96119	7.45786e-05	0.000386423
ENSG00000226819	MEIS1-AS3	MEIS1 antisense RNA 3	9.49301	3.14573	0.665154	4.72933	2.25263e-06	1.58027e-05
ENSG00000010319	SEMA3G	semaphorin 3G	16.9348	3.13612	0.623337	5.03119	4.87455e-07	3.81092e-06
ENSG00000118004	COLEC11	collectin subfamily member 11	15.6198	3.13452	0.494161	6.34311	2.2517e-10	2.78123e-09
ENSG00000183287	CCBE1	collagen and calcium binding EGF domains 1	16.0248	3.13054	0.516829	6.0572	1.38509e-09	1.53769e-08
ENSG00000082929	LINC01587	long intergenic non-protein coding RNA 1587	7.43191	3.12907	1.30518	2.39743	0.0165107	0.0448185
ENSG00000140832	MARVELD3	MARVEL domain containing 3	36.2043	3.12838	0.288657	10.8377	2.28104e-27	1.06024e-25
ENSG00000134258	VTCN1	V-set domain containing T cell activation inhibitor 1	46.2414	3.12513	0.659929	4.73555	2.18458e-06	1.53553e-05
ENSG00000169314	C22orf15	chromosome 22 open reading frame 15	34.3361	3.1216	0.550616	5.66929	1.43392e-08	1.39595e-07
ENSG00000270110	ENSG00000270110	novel transcript, antisense to OBSCN	10.3713	3.11824	0.54445	5.72732	1.02029e-08	1.0126e-07
ENSG00000240563	L1TD1	LINE1 type transposase domain containing 1	6.4179	3.11514	0.659415	4.7241	2.31136e-06	1.61684e-05
ENSG00000234719	NPIPB2	nuclear pore complex interacting protein family member B2	45.6607	3.10641	0.460569	6.74472	1.53321e-11	2.16957e-10
ENSG00000196549	MME	membrane metalloendopeptidase	53.0189	3.10287	0.282225	10.9943	4.07052e-28	1.98706e-26
ENSG00000285971	ENSG00000285971	novel transcript	8.46669	3.10047	0.665444	4.65924	3.1738e-06	2.16448e-05
ENSG00000251002	TRD-AS1	TRD antisense RNA 1	13.94	3.10033	0.621538	4.98817	6.09549e-07	4.68998e-06
ENSG00000197705	KLHL14	kelch like family member 14	198.418	3.09859	0.700453	4.42369	9.70281e-06	6.00503e-05
ENSG00000213588	ZBTB9	zinc finger and BTB domain containing 9	30.1851	3.09812	0.338746	9.14585	5.91624e-20	1.67435e-18
ENSG00000309428	ENSG00000309428	novel transcript	40.5064	3.0933	0.642638	4.81343	1.48361e-06	1.06783e-05
ENSG00000148482	SLC39A12	solute carrier family 39 member 12	76.6081	3.09085	0.58036	5.32575	1.00539e-07	8.70014e-07
ENSG00000125246	CLYBL	citramalyl-CoA lyase	337.987	3.07791	0.14623	21.0485	2.36166e-98	1.07088e-95
ENSG00000250305	TRMT9B	tRNA methyltransferase 9B (putative)	59.5302	3.07685	0.27624	11.1383	8.16221e-29	4.17418e-27
ENSG00000156427	FGF18	fibroblast growth factor 18	34.2955	3.07476	0.450997	6.8177	9.25087e-12	1.3397e-10
ENSG00000147145	LPAR4	lysophosphatidic acid receptor 4	189.751	3.06036	0.18086	16.9211	3.14281e-64	6.10754e-62
ENSG00000293417	ENSG00000293417	novel transcript	9.02624	3.05937	0.718309	4.25913	2.05227e-05	0.000118968
ENSG00000289192	ENSG00000289192	novel transcript, sense intronic to OLFM3	12.7097	3.05321	0.743709	4.10538	4.0365e-05	0.000221047
ENSG00000133115	STOML3	stomatin like 3	115.048	3.03923	0.426968	7.11817	1.09371e-12	1.73269e-11
ENSG00000230445	LRRC37A6P	leucine rich repeat containing 37 member A6, pseudogene	25.6086	3.03804	0.482401	6.29775	3.02002e-10	3.68341e-09
ENSG00000204711	CFAP95	cilia and flagella associated protein 95	64.6004	3.03742	0.34162	8.89121	6.0447e-19	1.59151e-17
ENSG00000118733	OLFM3	olfactomedin 3	681.389	3.02763	0.782568	3.86884	0.000109356	0.000544115
ENSG00000307012	ENSG00000307012	novel transcript, antisense to SPON2	9.53826	3.02621	0.752288	4.02268	5.75407e-05	0.000304807
ENSG00000248746	ACTN3	actinin alpha 3	60.8598	3.02565	0.805173	3.75776	0.00017144	0.000815631
ENSG00000107099	DOCK8	dedicator of cytokinesis 8	52.8925	3.00293	0.42292	7.10046	1.2434e-12	1.95919e-11
ENSG00000140968	IRF8	interferon regulatory factor 8	69.7195	3.00252	0.890174	3.37296	0.000743659	0.00302037
ENSG00000224765	LINC02931	long intergenic non-protein coding RNA 2931	109.749	3.00246	0.509279	5.8955	3.73537e-09	3.94311e-08
ENSG00000253304	TMEM200B	transmembrane protein 200B	113.88	3.00151	0.590894	5.07961	3.78216e-07	3.01347e-06
ENSG00000136960	ENPP2	ectonucleotide pyrophosphatase/phosphodiesterase 2	1538.62	2.99957	0.580156	5.17028	2.33747e-07	1.92013e-06
ENSG00000289075	ENSG00000289075	novel transcript	35.5169	2.99873	0.516395	5.80704	6.35883e-09	6.48435e-08
ENSG00000288658	RNF228	ring finger protein 228	109.84	2.99738	0.213239	14.0564	7.03478e-45	7.28653e-43
ENSG00000130203	APOE	apolipoprotein E	1756.75	2.99616	0.572093	5.23719	1.63039e-07	1.37358e-06
ENSG00000302509	ENSG00000302509	novel transcript	18.0553	2.9925	0.483102	6.19435	5.85243e-10	6.87501e-09
ENSG00000158246	TENT5B	terminal nucleotidyltransferase 5B	143.179	2.98898	0.377253	7.92301	2.31829e-15	4.76382e-14
ENSG00000263571	ENSG00000263571	novel transcript	9.34523	2.98569	0.61483	4.85613	1.19703e-06	8.77036e-06
ENSG00000280707	HPAT5	human pluripotency-associated transcript 5	59.1217	2.97172	0.309525	9.6009	7.92459e-22	2.55049e-20
ENSG00000205038	PKHD1L1	PKHD1 like 1	37.205	2.96762	0.756811	3.92122	8.81005e-05	0.000446964
ENSG00000234383	CTBP2P8	CTBP2 pseudogene 8	77.4017	2.96284	0.551614	5.37122	7.82077e-08	6.85788e-07
ENSG00000177822	TENM3-AS1	TENM3 antisense RNA 1	556.416	2.9623	0.26931	10.9996	3.83927e-28	1.87867e-26
ENSG00000189056	RELN	reelin	1946.68	2.95416	0.867449	3.40557	0.000660253	0.00272446
ENSG00000178033	CALHM5	calcium homeostasis modulator family member 5	138.947	2.95295	0.231274	12.7682	2.46843e-37	1.845e-35
ENSG00000172005	MAL	mal, T cell differentiation protein	92.3628	2.94942	0.58202	5.06755	4.02964e-07	3.18701e-06
ENSG00000251381	LINC00958	long intergenic non-protein coding RNA 958	25.9537	2.94616	0.582383	5.05881	4.21887e-07	3.32507e-06
ENSG00000169291	SHE	Src homology 2 domain containing E	9.97731	2.94572	0.554367	5.31367	1.07439e-07	9.26582e-07
ENSG00000091010	POU4F3	POU class 4 homeobox 3	9.74769	2.94255	0.678424	4.33734	1.44219e-05	8.62231e-05
ENSG00000143858	SYT2	synaptotagmin 2	165.15	2.94054	0.356477	8.24889	1.59866e-16	3.62642e-15
ENSG00000130940	CASZ1	castor zinc finger 1	1177.87	2.92298	0.159702	18.3027	7.87192e-75	2.03325e-72
ENSG00000271383	NBPF19	NBPF member 19	12.0347	2.90897	0.472231	6.16006	7.27156e-10	8.38758e-09
ENSG00000122254	HS3ST2	heparan sulfate-glucosamine 3-sulfotransferase 2	103.189	2.89064	0.286061	10.105	5.25078e-24	1.97315e-22
ENSG00000162882	HAAO	3-hydroxyanthranilate 3,4-dioxygenase	49.2355	2.88625	0.52709	5.47582	4.35484e-08	3.95111e-07
ENSG00000105131	EPHX3	epoxide hydrolase 3	27.6233	2.88536	0.378762	7.61787	2.57889e-14	4.77516e-13
ENSG00000121316	PLBD1	phospholipase B domain containing 1	41.4377	2.88238	0.372169	7.74481	9.57243e-15	1.83922e-13
ENSG00000223725	MYOSLID-AS1	MYOSLID antisense RNA 1	14.3852	2.87872	0.451036	6.38247	1.74258e-10	2.17078e-09
ENSG00000008323	PLEKHG6	pleckstrin homology and RhoGEF domain containing G6	58.0952	2.87459	0.30804	9.33187	1.04015e-20	3.10298e-19
ENSG00000049540	ELN	elastin	808.986	2.87253	0.230527	12.4607	1.22233e-35	8.60057e-34
ENSG00000204581	ACOXL-AS1	ACOXL antisense RNA 1	29.1661	2.8716	0.473302	6.06716	1.30194e-09	1.4517e-08
ENSG00000132681	ATP1A4	ATPase Na+/K+ transporting subunit alpha 4	17.6609	2.86951	0.500117	5.73768	9.59837e-09	9.56322e-08
ENSG00000294429	ENSG00000294429	novel transcript	8.14865	2.86529	0.621078	4.61341	3.96122e-06	2.64146e-05
ENSG00000160161	CILP2	cartilage intermediate layer protein 2	325.53	2.85901	0.496773	5.75516	8.65579e-09	8.67492e-08
ENSG00000119686	FLVCR2	FLVCR choline and putative heme transporter 2	126.997	2.85653	0.607919	4.69886	2.61616e-06	1.8135e-05
ENSG00000245812	LINC02202	long intergenic non-protein coding RNA 2202	19.1901	2.85342	0.377776	7.55321	4.24661e-14	7.71612e-13
ENSG00000138722	MMRN1	multimerin 1	1567.44	2.84868	0.280177	10.1674	2.77151e-24	1.06302e-22
ENSG00000260265	LINC02562	long intergenic non-protein coding RNA 2562	19.3041	2.84774	0.509208	5.59249	2.23831e-08	2.11644e-07
ENSG00000308900	ENSG00000308900	novel transcript	49.0401	2.84631	0.491688	5.78886	7.08666e-09	7.18704e-08
ENSG00000287636	ENSG00000287636	novel transcript, antisense to C7orf33 and CNTNAP2	15.3432	2.84269	0.777623	3.65562	0.000256565	0.00116484
ENSG00000163520	FBLN2	fibulin 2	286.306	2.84102	0.432257	6.57253	4.94669e-11	6.61435e-10
ENSG00000018625	ATP1A2	ATPase Na+/K+ transporting subunit alpha 2	4426.9	2.84055	0.414169	6.85844	6.96166e-12	1.02491e-10
ENSG00000145832	SLC25A48	solute carrier family 25 member 48	12.1637	2.84	0.714444	3.97512	7.03449e-05	0.000366638
ENSG00000162881	OXER1	oxoeicosanoid receptor 1	22.547	2.8383	0.49022	5.78984	7.04531e-09	7.15222e-08
ENSG00000144857	BOC	BOC cell adhesion associated, oncogene regulated	4760.17	2.8342	0.440944	6.42758	1.29655e-10	1.6463e-09
ENSG00000198467	TPM2	tropomyosin 2	2694.95	2.83374	0.21643	13.0931	3.60545e-39	2.86261e-37
ENSG00000276276	ARL17B	ADP ribosylation factor like GTPase 17B	31.4158	2.83212	0.311021	9.10587	8.55805e-20	2.39872e-18
ENSG00000150630	VEGFC	vascular endothelial growth factor C	77.6453	2.82668	0.410591	6.88443	5.80174e-12	8.62861e-11
ENSG00000258334	TROAP-AS1	TROAP and PRPH antisense RNA 1	23.7012	2.82537	0.551761	5.12063	3.04511e-07	2.45984e-06
ENSG00000170421	KRT8	keratin 8	1077.16	2.81947	0.269858	10.448	1.49711e-25	6.1839e-24
ENSG00000113924	HGD	homogentisate 1,2-dioxygenase	11.2692	2.81593	0.486511	5.78801	7.12271e-09	7.22001e-08
ENSG00000118729	CASQ2	calsequestrin 2	52.6165	2.81584	0.857255	3.28471	0.00102087	0.00399902
ENSG00000125533	BHLHE23	basic helix-loop-helix family member e23	8.6666	2.81537	0.57168	4.92474	8.44742e-07	6.35347e-06
ENSG00000180758	GPR157	G protein-coupled receptor 157	151.095	2.80922	0.311065	9.03097	1.70156e-19	4.65419e-18
ENSG00000135333	EPHA7	EPH receptor A7	2439.84	2.80628	0.59764	4.69561	2.65815e-06	1.83988e-05
ENSG00000080644	CHRNA3	cholinergic receptor nicotinic alpha 3 subunit	321.427	2.80382	0.514185	5.45294	4.95443e-08	4.4673e-07
ENSG00000261308	FIGNL2	fidgetin like 2	135.633	2.80119	0.4529	6.18501	6.20992e-10	7.2449e-09
ENSG00000251301	LINC02384	long intergenic non-protein coding RNA 2384	21.177	2.79791	0.713462	3.92159	8.79648e-05	0.000446609
ENSG00000095739	BAMBI	BMP and activin membrane bound inhibitor	607.209	2.79156	0.288524	9.67532	3.83907e-22	1.26963e-20
ENSG00000246223	LINC01550	long intergenic non-protein coding RNA 1550	11.5812	2.78664	1.24295	2.24197	0.0249635	0.0634742
ENSG00000158077	NLRP14	NLR family pyrin domain containing 14	15.5545	2.78484	0.636856	4.3728	1.22665e-05	7.44046e-05
ENSG00000183145	RIPPLY3	ripply transcriptional repressor 3	90.9025	2.78113	0.245958	11.3073	1.20748e-29	6.41632e-28
ENSG00000264345	LINC01894	long intergenic non-protein coding RNA 1894	30.3012	2.78005	0.498768	5.57384	2.49183e-08	2.34096e-07
ENSG00000030304	MUSK	muscle associated receptor tyrosine kinase	23.5542	2.77774	0.875745	3.17186	0.00151466	0.00566678
ENSG00000196932	TMEM26	transmembrane protein 26	17.7139	2.77702	0.641829	4.32673	1.51341e-05	9.01112e-05
ENSG00000134853	PDGFRA	platelet derived growth factor receptor alpha	151.94	2.77487	0.609993	4.54902	5.38956e-06	3.50236e-05
ENSG00000134215	VAV3	vav guanine nucleotide exchange factor 3	307.969	2.76259	0.609846	4.52998	5.89888e-06	3.80546e-05
ENSG00000091664	SLC17A6	solute carrier family 17 member 6	584.343	2.75328	0.437318	6.29583	3.05757e-10	3.72253e-09
ENSG00000205221	VIT	vitrin	10.9514	2.75172	1.20216	2.28898	0.0220806	0.057297
ENSG00000163377	TAFA4	TAFA chemokine like family member 4	69.1548	2.74878	0.367145	7.4869	7.05172e-14	1.26441e-12
ENSG00000130988	RGN	regucalcin	22.3965	2.74658	0.491513	5.588	2.29694e-08	2.17087e-07
ENSG00000002587	HS3ST1	heparan sulfate-glucosamine 3-sulfotransferase 1	30.7705	2.73592	0.396443	6.90118	5.15723e-12	7.70939e-11
ENSG00000277954	ENSG00000277954	novel transcript, antisense to WWOX	195.306	2.73235	0.235995	11.578	5.3273e-31	3.00286e-29
ENSG00000112812	PRSS16	serine protease 16	17.2367	2.7246	0.62472	4.36132	1.2928e-05	7.8162e-05
ENSG00000144649	GASK1A	golgi associated kinase 1A	38.6014	2.72449	0.298934	9.11403	7.93748e-20	2.22785e-18
ENSG00000260658	ENSG00000260658	novel transcript	10.2228	2.72383	0.503167	5.41337	6.18485e-08	5.50619e-07
ENSG00000287312	ENSG00000287312	novel transcript	18.3478	2.72186	0.459088	5.92885	3.05069e-09	3.25402e-08
ENSG00000203685	STUM	stum, mechanosensory transduction mediator homolog	642.231	2.72123	0.446572	6.0936	1.10401e-09	1.24254e-08
ENSG00000278291	ENSG00000278291	novel transcript, antisense to IL17D	129.524	2.72091	0.180369	15.0853	2.02487e-51	2.81071e-49
ENSG00000146700	SSC4D	scavenger receptor cysteine rich family member with 4 domains	112.457	2.71881	0.545513	4.98395	6.23001e-07	4.78267e-06
ENSG00000290960	ENSG00000290960	novel transcript	438.209	2.71003	0.447803	6.05184	1.43205e-09	1.58551e-08
ENSG00000231057	NEK2-DT	NEK2 divergent transcript	26.5043	2.70771	0.535879	5.05284	4.35284e-07	3.42669e-06
ENSG00000258920	FOXN3-AS1	FOXN3 antisense RNA 1	14.0584	2.70769	0.543858	4.97868	6.40195e-07	4.89992e-06
ENSG00000259555	ENSG00000259555	novel transcript, antisense to CHRNB4	10.3784	2.70612	0.540915	5.00285	5.64888e-07	4.37606e-06
ENSG00000276618	RAD17	RAD17 checkpoint clamp loader component	30.7244	2.70282	0.326719	8.2726	1.31073e-16	2.98832e-15
ENSG00000174776	WDR49	WD repeat domain 49	317.532	2.70217	0.468968	5.76196	8.31426e-09	8.36138e-08
ENSG00000198570	RD3	RD3 regulator of GUCY2D	92.3725	2.69909	0.623902	4.32615	1.5174e-05	9.02959e-05
ENSG00000272942	ENSG00000272942	novel transcript	10.6968	2.69897	0.585716	4.60798	4.06609e-06	2.7049e-05
ENSG00000171517	LPAR3	lysophosphatidic acid receptor 3	68.6154	2.6983	0.547952	4.92433	8.46498e-07	6.36433e-06
ENSG00000154134	ROBO3	roundabout guidance receptor 3	4467.17	2.69821	0.395514	6.82204	8.97547e-12	1.30352e-10
ENSG00000005471	ABCB4	ATP binding cassette subfamily B member 4	120.113	2.6946	0.251421	10.7175	8.42881e-27	3.74705e-25
ENSG00000111057	KRT18	keratin 18	325.51	2.68938	0.149212	18.0239	1.2639e-72	3.03409e-70
ENSG00000113805	CNTN3	contactin 3	474.044	2.68682	0.122672	21.9024	2.46581e-106	1.43757e-103
ENSG00000146477	SLC22A3	solute carrier family 22 member 3	7.78197	2.67792	0.578829	4.62644	3.72003e-06	2.50189e-05
ENSG00000082175	PGR	progesterone receptor	8.55653	2.67549	0.791032	3.38228	0.000718878	0.00293081
ENSG00000103355	PRSS33	serine protease 33	36.4987	2.67179	0.908229	2.94176	0.00326356	0.011175
ENSG00000115507	OTX1	orthodenticle homeobox 1	1233.59	2.66956	0.556673	4.79557	1.62214e-06	1.15895e-05
ENSG00000162913	OBSCN-AS1	OBSCN antisense RNA 1	149.51	2.66667	0.637318	4.1842	2.86175e-05	0.000161309
ENSG00000285755	ENSG00000285755	Novel transcript	7.32723	2.66581	0.717765	3.71404	0.000203975	0.000949819
ENSG00000289041	ENSG00000289041	novel transcript	78.0765	2.66039	0.18313	14.5273	8.13584e-48	9.82319e-46
ENSG00000165621	OXGR1	oxoglutarate receptor 1	34.2514	2.65973	0.481477	5.5241	3.31173e-08	3.0522e-07
ENSG00000253250	C8orf88	chromosome 8 open reading frame 88	42.2486	2.6586	0.228792	11.6202	3.25496e-31	1.85007e-29
ENSG00000136449	MYCBPAP	MYCBP associated protein	81.9499	2.65772	0.589916	4.50526	6.62933e-06	4.24048e-05
ENSG00000171219	CDC42BPG	CDC42 binding protein kinase gamma	161.221	2.65469	0.458905	5.78484	7.25806e-09	7.34627e-08
ENSG00000143341	HMCN1	hemicentin 1	520.716	2.65308	0.203284	13.0511	6.26738e-39	4.95682e-37
ENSG00000132793	LPIN3	lipin 3	201.538	2.6485	0.388281	6.82108	9.03555e-12	1.31038e-10
ENSG00000042980	ADAM28	ADAM metallopeptidase domain 28	137.441	2.64107	0.87099	3.03226	0.00242732	0.00860483
ENSG00000277033	B3GNTL1	UDP-GlcNAc:betaGal beta-1,3-N-acetylglucosaminyltransferase like 1	18.7872	2.64081	0.473263	5.58001	2.40511e-08	2.26262e-07
ENSG00000135747	ZNF670-ZNF695	ZNF670-ZNF695 readthrough (NMD candidate)	10.287	2.63915	0.546334	4.83065	1.3609e-06	9.87872e-06
ENSG00000254768	SLC17A6-DT	SLC17A6 divergent transcript	47.949	2.63906	0.462025	5.71195	1.11689e-08	1.09938e-07
ENSG00000105889	STEAP1B	STEAP family member 1B	17.268	2.63679	0.45	5.85955	4.64129e-09	4.85421e-08
ENSG00000305630	ENSG00000305630	novel transcript	26.1557	2.63153	0.354122	7.43115	1.07655e-13	1.89372e-12
ENSG00000229921	KIF25-AS1	KIF25 antisense RNA 1	45.2488	2.62164	0.520025	5.04136	4.62223e-07	3.63176e-06
ENSG00000302636	ENSG00000302636	novel transcript	15.9848	2.61954	0.429313	6.10171	1.04938e-09	1.18564e-08
ENSG00000110660	SLC35F2	solute carrier family 35 member F2	25.5434	2.61753	0.776644	3.3703	0.000750853	0.00304535
ENSG00000170439	TMT1B	thiol methyltransferase 1B	17.6347	2.61634	1.09952	2.37953	0.0173346	0.0466947
ENSG00000238099	LINC01625	long intergenic non-protein coding RNA 1625	12.4218	2.60778	0.512468	5.08868	3.60573e-07	2.88529e-06
ENSG00000291044	ENSG00000291044	novel transcript	26.6333	2.60481	0.513286	5.07477	3.87972e-07	3.08157e-06
ENSG00000123405	NFE2	nuclear factor, erythroid 2	11.7363	2.60295	0.596695	4.36228	1.28716e-05	7.78668e-05
ENSG00000021826	CPS1	carbamoyl-phosphate synthase 1	233.055	2.60269	0.145647	17.8699	2.02327e-71	4.69147e-69
ENSG00000108001	EBF3	EBF transcription factor 3	851.15	2.60123	0.327868	7.93376	2.12602e-15	4.38197e-14
ENSG00000233926	TLE1-DT	TLE1 divergent transcript	6.17737	2.60005	0.674891	3.85254	0.000116899	0.000578539
ENSG00000166387	PPFIBP2	PPFIA binding protein 2	229.45	2.59883	0.49679	5.23125	1.68368e-07	1.41556e-06
ENSG00000010671	BTK	Bruton tyrosine kinase	7.44747	2.59119	0.724183	3.57808	0.000346124	0.00152938
ENSG00000146530	VWDE	von Willebrand factor D and EGF domains	12.2261	2.58728	0.513994	5.03368	4.81164e-07	3.76751e-06
ENSG00000129354	AP1M2	adaptor related protein complex 1 subunit mu 2	31.4069	2.58332	1.16518	2.21709	0.0266167	0.0670094
ENSG00000171227	TMEM37	transmembrane protein 37	16.7582	2.582	0.694726	3.71657	0.000201949	0.000942751
ENSG00000306967	ENSG00000306967	novel transcript, antisense to SPON2	8.22035	2.57947	0.652075	3.95578	7.62847e-05	0.000394173
ENSG00000264349	MIR4258	microRNA 4258	6.05771	2.57574	0.751506	3.42743	0.000609313	0.00253374
ENSG00000277475	ENSG00000277475		6.86015	2.57573	0.648648	3.97092	7.1597e-05	0.000372593
ENSG00000269937	ENSG00000269937	novel transcript, antisense to PDPK1	8.37863	2.57145	0.566353	4.54036	5.61586e-06	3.63783e-05
ENSG00000162490	DRAXIN	dorsal inhibitory axon guidance protein	5775.46	2.57134	0.352425	7.29615	2.96128e-13	4.93668e-12
ENSG00000172123	SLFN12	schlafen family member 12	168.857	2.56997	0.354688	7.24572	4.30153e-13	7.0162e-12
ENSG00000130226	DPP6	dipeptidyl peptidase like 6	506.893	2.56893	0.506379	5.07312	3.91336e-07	3.10588e-06
ENSG00000267547	ENSG00000267547	novel transcript	11.1116	2.56058	0.607567	4.21449	2.50341e-05	0.000143007
ENSG00000271369	ENSG00000271369	NADH dehydrogenase (ubiquinone) 1 beta subcomplex, 8, 19kDa, pseudogene	91.8147	2.55583	0.194065	13.17	1.30661e-39	1.06221e-37
ENSG00000223765	LINC01626	long intergenic non-protein coding RNA 1626	7.09824	2.55486	1.04936	2.43467	0.0149053	0.0412061
ENSG00000287315	ENSG00000287315	novel transcript, antisense to OBSCN	285.545	2.55088	0.312282	8.1685	3.12251e-16	6.85105e-15
ENSG00000164318	EGFLAM	EGF like, fibronectin type III and laminin G domains	35.1029	2.54996	0.532022	4.79296	1.64336e-06	1.17166e-05
ENSG00000151224	MAT1A	methionine adenosyltransferase 1A	14.7853	2.54991	0.696772	3.6596	0.000252612	0.00114878
ENSG00000164695	CHMP4C	charged multivesicular body protein 4C	55.0519	2.54855	0.318915	7.99131	1.33517e-15	2.81157e-14
ENSG00000304625	ENSG00000304625	novel transcript	10.8325	2.54723	0.569267	4.47457	7.65644e-06	4.85638e-05
ENSG00000167641	PPP1R14A	protein phosphatase 1 regulatory inhibitor subunit 14A	33.9959	2.54131	0.685994	3.70456	0.000211756	0.000980458
ENSG00000276600	RAB7B	RAB7B, member RAS oncogene family	70.6564	2.54	0.227154	11.1818	5.00501e-29	2.57897e-27
ENSG00000172986	GXYLT2	glucoside xylosyltransferase 2	87.4312	2.53961	0.607824	4.17821	2.93818e-05	0.000165116
ENSG00000237412	PRSS56	serine protease 56	37.7985	2.53525	0.54475	4.65396	3.25616e-06	2.21695e-05
ENSG00000173156	RHOD	ras homolog family member D	33.3725	2.53452	0.520418	4.87017	1.11503e-06	8.23161e-06
ENSG00000069812	HES2	hes family bHLH transcription factor 2	15.5045	2.5317	0.799903	3.16501	0.0015508	0.00578609
ENSG00000082556	OPRK1	opioid receptor kappa 1	109.373	2.52896	0.577222	4.38126	1.17996e-05	7.17862e-05
ENSG00000188060	RAB42	RAB42, member RAS oncogene family	65.9643	2.52759	0.395514	6.39064	1.65188e-10	2.06157e-09
ENSG00000197943	PLCG2	phospholipase C gamma 2	41.5968	2.52082	0.299046	8.42953	3.47064e-17	8.17764e-16
ENSG00000017483	SLC38A5	solute carrier family 38 member 5	108.878	2.51377	0.40248	6.24569	4.21924e-10	5.05838e-09
ENSG00000146374	RSPO3	R-spondin 3	367.95	2.5113	0.68173	3.68372	0.000229855	0.00105754
ENSG00000179673	RPRML	reprimo like	23.3116	2.50682	0.452325	5.54207	2.98913e-08	2.77621e-07
ENSG00000276644	DACH1	dachshund family transcription factor 1	1612.95	2.50431	0.362112	6.91583	4.65127e-12	6.96837e-11
ENSG00000180875	GREM2	gremlin 2, DAN family BMP antagonist	116.3	2.50325	0.534241	4.68561	2.7913e-06	1.92291e-05
ENSG00000138772	ANXA3	annexin A3	114.368	2.50159	0.596609	4.19301	2.75279e-05	0.000155912
ENSG00000302809	ENSG00000302809	novel transcript, sense intronic to CDH20	10.5205	2.50097	0.759928	3.29107	0.000998075	0.00392403
ENSG00000135605	TEC	tec protein tyrosine kinase	18.6728	2.49481	0.416915	5.98397	2.17761e-09	2.36226e-08
ENSG00000154783	FGD5	FYVE, RhoGEF and PH domain containing 5	23.2013	2.48884	0.514494	4.83745	1.31516e-06	9.58425e-06
ENSG00000138207	RBP4	retinol binding protein 4	28.649	2.47988	0.525077	4.72289	2.32517e-06	1.62428e-05
ENSG00000134873	CLDN10	claudin 10	100.479	2.47825	0.468431	5.29053	1.21962e-07	1.04477e-06
ENSG00000300209	ENSG00000300209	novel transcript, antisense to PAM	19.938	2.47808	0.420764	5.88948	3.87416e-09	4.08117e-08
ENSG00000184060	ADAP2	ArfGAP with dual PH domains 2	10.9622	2.47692	0.474775	5.21704	1.81809e-07	1.52119e-06
ENSG00000180176	TH	tyrosine hydroxylase	405.328	2.47611	0.332584	7.44506	9.69021e-14	1.7075e-12
ENSG00000177301	KCNA2	potassium voltage-gated channel subfamily A member 2	731.643	2.46871	0.382488	6.45435	1.08685e-10	1.39129e-09
ENSG00000231105	ECE1-AS1	ECE1 antisense RNA 1	23.0906	2.46737	0.705789	3.4959	0.000472465	0.00202918
ENSG00000214285	NPS	neuropeptide S	13.8938	2.46642	0.687428	3.58789	0.000333366	0.00148038
ENSG00000228158	TLE1P1	TLE family member 1 pseudogene 1	21.6211	2.4644	0.671032	3.67255	0.000240145	0.00110042
ENSG00000198796	ALPK2	alpha kinase 2	981.289	2.46329	0.50281	4.89905	9.63027e-07	7.17436e-06
ENSG00000264515	VSTM2B-DT	VSTM2B divergent transcript	12.8157	2.46082	0.442219	5.5647	2.62605e-08	2.45688e-07
ENSG00000177191	B3GNT8	UDP-GlcNAc:betaGal beta-1,3-N-acetylglucosaminyltransferase 8	30.7487	2.45956	0.294083	8.36349	6.089e-17	1.40869e-15
ENSG00000207955	MIR219A2HG	MIR219A2 host gene	53.7046	2.45814	0.300003	8.19372	2.53274e-16	5.62356e-15
ENSG00000174607	UGT8	UDP glycosyltransferase 8	184.626	2.45262	0.25664	9.55665	1.21631e-21	3.84788e-20
ENSG00000187323	DCC	DCC netrin 1 receptor	4023.28	2.4517	0.162582	15.0798	2.20064e-51	3.03406e-49
ENSG00000147655	RSPO2	R-spondin 2	1235.39	2.45098	0.229415	10.6836	1.21457e-26	5.3183e-25
ENSG00000133124	IRS4	insulin receptor substrate 4	1306.07	2.44926	0.837931	2.92299	0.00346691	0.0117786
ENSG00000182168	UNC5C	unc-5 netrin receptor C	952.828	2.44701	0.113938	21.4767	2.56868e-102	1.34395e-99
ENSG00000179178	TMEM125	transmembrane protein 125	21.8335	2.44493	0.653967	3.73861	0.000185044	0.000871612
ENSG00000163072	NOSTRIN	nitric oxide synthase trafficking	13.6713	2.43556	0.592208	4.11268	3.91087e-05	0.000214808
ENSG00000276255	LINC02809	long intergenic non-protein coding RNA 2809	8.81496	2.43436	0.57892	4.20499	2.61089e-05	0.000148689
ENSG00000138792	ENPEP	glutamyl aminopeptidase	81.4718	2.43237	0.26074	9.32869	1.07191e-20	3.18838e-19
ENSG00000285873	ENSG00000285873	novel transcript	14.4708	2.4322	0.549322	4.42763	9.52742e-06	5.91442e-05
ENSG00000261770	ENSG00000261770	novel transcript	57.4277	2.43125	0.28634	8.4908	2.05213e-17	4.90323e-16
ENSG00000053108	FSTL4	follistatin like 4	70.7368	2.42908	0.344306	7.055	1.72595e-12	2.68429e-11
ENSG00000109991	P2RX3	purinergic receptor P2X 3	120.16	2.42365	0.578267	4.19123	2.77448e-05	0.000156909
ENSG00000293511	LRRC77P	leucine rich repeat containing 77, pseudogene	34.3182	2.42015	0.528847	4.57627	4.73337e-06	3.11261e-05
ENSG00000065361	ERBB3	erb-b2 receptor tyrosine kinase 3	57.293	2.41776	0.523319	4.62006	3.83636e-06	2.56912e-05
ENSG00000183214	MICA	MHC class I polypeptide-related sequence A	103.574	2.41058	0.465885	5.17419	2.28902e-07	1.88185e-06
ENSG00000152785	BMP3	bone morphogenetic protein 3	48.4086	2.41017	0.566038	4.25797	2.06293e-05	0.000119484
ENSG00000287923	ENSG00000287923	novel transcript	9.5851	2.4085	0.647258	3.72108	0.000198375	0.000928404
ENSG00000280660	ENSG00000280660	novel transcript, sense intronic to LGI1	8.27394	2.4068	0.589001	4.08624	4.38413e-05	0.00023792
ENSG00000248550	OTX2-AS1	OTX2 antisense RNA 1 (head to head)	108.867	2.39576	0.540222	4.43477	9.21725e-06	5.74108e-05
ENSG00000114529	C3orf52	chromosome 3 open reading frame 52	13.6996	2.39191	0.561276	4.26155	2.03013e-05	0.000117818
ENSG00000250635	CXXC5-AS1	CXXC5 antisense RNA 1	7.96369	2.39171	0.853454	2.80239	0.00507248	0.0163746
ENSG00000167311	ART5	ADP-ribosyltransferase 5	57.516	2.38526	0.199057	11.9828	4.37413e-33	2.7805e-31
ENSG00000300484	ENSG00000300484	novel transcript, antisense to NBPF8	10.8126	2.38091	0.516966	4.60555	4.11385e-06	2.7343e-05
ENSG00000185008	ROBO2	roundabout guidance receptor 2	685.948	2.37983	0.552454	4.30774	1.64929e-05	9.73042e-05
ENSG00000258623	ENSG00000258623	novel transcript, antisense to RAD51L1	9.99645	2.37753	0.492138	4.83102	1.35835e-06	9.86374e-06
ENSG00000125046	SSUH2	ssu-2 homolog	59.6161	2.37613	0.531615	4.46964	7.8351e-06	4.96199e-05
ENSG00000249509	NEUROG2-AS1	NEUROG2 and ZGRF1 antisense RNA 1	19.2404	2.3721	0.327086	7.25223	4.09967e-13	6.7084e-12
ENSG00000169926	KLF13	KLF transcription factor 13	256.233	2.37105	0.191244	12.398	2.67871e-35	1.85285e-33
ENSG00000277957	SENP3-EIF4A1	SENP3-EIF4A1 readthrough (NMD candidate)	7.0592	2.36852	0.530041	4.46856	7.87492e-06	4.98257e-05
ENSG00000107242	PIP5K1B	phosphatidylinositol-4-phosphate 5-kinase type 1 beta	100.746	2.36833	0.479141	4.94287	7.69814e-07	5.82211e-06
ENSG00000144550	CPNE9	copine family member 9	36.3101	2.3618	0.660873	3.57375	0.000351902	0.00155088
ENSG00000105376	ICAM5	intercellular adhesion molecule 5	359.562	2.36124	0.561856	4.20256	2.6391e-05	0.00015017
ENSG00000187554	TLR5	toll like receptor 5	11.7885	2.36107	0.60629	3.8943	9.84838e-05	0.000494844
ENSG00000169247	SH3TC2	SH3 domain and tetratricopeptide repeats 2	14.447	2.35829	0.4553	5.17964	2.2232e-07	1.83004e-06
ENSG00000006453	BAIAP2L1	BAR/IMD domain containing adaptor protein 2 like 1	171.393	2.35818	0.350575	6.72659	1.73685e-11	2.43912e-10
ENSG00000131969	ABHD12B	abhydrolase domain containing 12B	19.0643	2.3552	0.746033	3.15696	0.00159421	0.00593396
ENSG00000231609	EHBP1-AS1	EHBP1 antisense RNA 1	189.5	2.35419	0.470014	5.00877	5.47799e-07	4.25013e-06
ENSG00000232973	CYP1B1-AS1	CYP1B1 antisense RNA 1	26.7264	2.35135	0.677103	3.47267	0.00051531	0.00218759
ENSG00000185652	NTF3	neurotrophin 3	54.4315	2.34903	0.266763	8.80567	1.30068e-18	3.37235e-17
ENSG00000138669	PRKG2	protein kinase cGMP-dependent 2	121.081	2.34827	0.550086	4.26891	1.96432e-05	0.000114193
ENSG00000071205	ARHGAP10	Rho GTPase activating protein 10	203.464	2.34782	0.249486	9.41063	4.93166e-21	1.50644e-19
ENSG00000297044	ENSG00000297044	novel transcript, sense intronic to PIEZO2	8.46815	2.34661	0.530815	4.42076	9.83537e-06	6.07418e-05
ENSG00000214814	FER1L6	fer-1 like family member 6	8.39196	2.34536	0.927575	2.52848	0.0114557	0.0329695
ENSG00000100253	MIOX	myo-inositol oxygenase	14.9235	2.34357	0.490129	4.78153	1.7397e-06	1.23559e-05
ENSG00000138061	CYP1B1	cytochrome P450 family 1 subfamily B member 1	1034.55	2.34281	0.60828	3.85153	0.000117382	0.000580511
ENSG00000170396	ZNF804A	zinc finger protein 804A	139.115	2.34128	0.494412	4.73548	2.1854e-06	1.53557e-05
ENSG00000233593	LINC02609	long intergenic non-protein coding RNA 2609	410.86	2.33896	0.593669	3.93984	8.15368e-05	0.000418345
ENSG00000183807	FAM162B	family with sequence similarity 162 member B	6.95353	2.3315	0.622421	3.74587	0.000179772	0.000850508
ENSG00000270149	ENSG00000270149	novel transcript, TSTD1 - F11R readthrough	20.7632	2.32865	0.393035	5.92479	3.12697e-09	3.3319e-08
ENSG00000166250	CLMP	CXADR like membrane protein	181.237	2.32618	0.351755	6.61308	3.76413e-11	5.08656e-10
ENSG00000168646	AXIN2	axin 2	1974.64	2.32523	0.126199	18.4252	8.25441e-76	2.2162e-73
ENSG00000165959	CLMN	calmin	720.074	2.32422	0.477864	4.86377	1.15171e-06	8.47788e-06
ENSG00000165215	CLDN3	claudin 3	160.946	2.32289	0.410165	5.66329	1.48497e-08	1.44084e-07
ENSG00000286456	ENSG00000286456	novel transcript	212.282	2.32249	0.21101	11.0065	3.55378e-28	1.75157e-26
ENSG00000154864	PIEZO2	piezo type mechanosensitive ion channel component 2	1041.32	2.32041	0.232612	9.97547	1.95179e-23	7.0614e-22
ENSG00000302993	ENSG00000302993	novel transcript	7.17517	2.31931	0.735018	3.15544	0.00160256	0.00596285
ENSG00000197406	DIO3	iodothyronine deiodinase 3	672.228	2.31284	0.297565	7.77256	7.69147e-15	1.49756e-13
ENSG00000189143	CLDN4	claudin 4	106.707	2.31203	0.511307	4.52181	6.13126e-06	3.94415e-05
ENSG00000082512	TRAF5	TNF receptor associated factor 5	1091.82	2.30614	0.215775	10.6877	1.16163e-26	5.10842e-25
ENSG00000267745	ENSG00000267745	novel transcript	9.04703	2.3011	0.681063	3.37869	0.000728329	0.00296342
ENSG00000169213	RAB3B	RAB3B, member RAS oncogene family	2517.69	2.30106	0.577762	3.9827	6.81363e-05	0.000356401
ENSG00000057704	TMCC3	transmembrane and coiled-coil domain family 3	244.015	2.29994	0.237418	9.68733	3.41326e-22	1.13432e-20
ENSG00000128274	A4GALT	alpha 1,4-galactosyltransferase (P1PK blood group)	22.4594	2.29983	0.374216	6.14573	7.9599e-10	9.14022e-09
ENSG00000006116	CACNG3	calcium voltage-gated channel auxiliary subunit gamma 3	30.4384	2.2992	0.527278	4.36051	1.29761e-05	7.83595e-05
ENSG00000226007	FAM88F	family with sequence similarity 88 member F	7.97905	2.29836	0.469524	4.89509	9.82585e-07	7.30939e-06
ENSG00000291061	ENSG00000291061	novel transcript	31.702	2.29393	0.756987	3.03034	0.00244276	0.00865205
ENSG00000132622	HSPA12B	heat shock protein family A (Hsp70) member 12B	23.4182	2.29341	0.322077	7.12068	1.074e-12	1.70411e-11
ENSG00000228649	SNHG26	small nucleolar RNA host gene 26	24.3674	2.29331	0.311724	7.35685	1.883e-13	3.2315e-12
ENSG00000113361	CDH6	cadherin 6	2809.33	2.29082	0.131685	17.3963	8.80743e-68	1.83383e-65
ENSG00000288079	ENSG00000288079	novel transcript, antisense to BOC	77.6179	2.28653	0.42317	5.40334	6.54123e-08	5.80069e-07
ENSG00000135842	NIBAN1	niban apoptosis regulator 1	779.417	2.28648	0.506309	4.51599	6.30221e-06	4.04392e-05
ENSG00000228826	ENSG00000228826	novel transcript	24.9293	2.27761	0.462875	4.92058	8.62883e-07	6.47797e-06
ENSG00000249267	LINC00939	long intergenic non-protein coding RNA 939	27.2331	2.27727	0.31864	7.14682	8.88096e-13	1.41575e-11
ENSG00000078596	ITM2A	integral membrane protein 2A	75.1771	2.27616	0.341658	6.6621	2.69936e-11	3.70663e-10
ENSG00000183876	ARSI	arylsulfatase family member I	74.5264	2.27589	0.755107	3.014	0.00257829	0.00906601
ENSG00000298430	ENSG00000298430	novel transcript	18.5784	2.27223	0.598372	3.79736	0.000146248	0.000706316
ENSG00000105427	CNFN	cornifelin	8.07196	2.27149	0.471866	4.81385	1.4805e-06	1.06597e-05
ENSG00000162998	FRZB	frizzled related protein	369.4	2.2713	0.278233	8.16328	3.26045e-16	7.14603e-15
ENSG00000259448	LINC02352	long intergenic non-protein coding RNA 2352	10.8502	2.26946	0.447509	5.07132	3.95056e-07	3.13297e-06
ENSG00000146250	PRSS35	serine protease 35	331.769	2.2681	0.36321	6.24458	4.24938e-10	5.08853e-09
ENSG00000162591	MEGF6	multiple EGF like domains 6	2526.9	2.26435	0.331701	6.8265	8.70136e-12	1.26822e-10
ENSG00000149633	KIAA1755	KIAA1755	28.964	2.26407	0.39137	5.78498	7.25217e-09	7.34395e-08
ENSG00000196781	TLE1	TLE family member 1, transcriptional corepressor	3042.47	2.26139	0.219794	10.2887	7.92758e-25	3.12282e-23
ENSG00000152784	PRDM8	PR/SET domain 8	137.218	2.25864	0.209619	10.775	4.51987e-27	2.05407e-25
ENSG00000156509	FBXO43	F-box protein 43	131.04	2.25808	0.185753	12.1564	5.30676e-34	3.50435e-32
ENSG00000103710	RASL12	RAS like family 12	39.4929	2.2574	0.29017	7.77958	7.27661e-15	1.42631e-13
ENSG00000136732	GYPC	glycophorin C (Gerbich blood group)	550.329	2.25625	0.320857	7.03194	2.0368e-12	3.13904e-11
ENSG00000184113	CLDN5	claudin 5	126.979	2.25383	0.526058	4.28438	1.8325e-05	0.000107264
ENSG00000054277	OPN3	opsin 3	119.845	2.24917	0.333653	6.74106	1.57233e-11	2.21877e-10
ENSG00000153898	MCOLN2	mucolipin TRP cation channel 2	9.10236	2.24886	0.710384	3.1657	0.00154711	0.00577443
ENSG00000306240	ENSG00000306240	novel transcript	17.0532	2.24842	0.610051	3.68563	0.000228137	0.00105035
ENSG00000227082	LINC02798	long intergenic non-protein coding RNA 2798	37.0981	2.24823	0.593607	3.78741	0.000152228	0.000731732
ENSG00000126259	KIRREL2	kirre like nephrin family adhesion molecule 2	628.937	2.24249	0.199617	11.2339	2.77834e-29	1.44254e-27
ENSG00000170545	SMAGP	small cell adhesion glycoprotein	20.2629	2.24224	0.363413	6.16996	6.83071e-10	7.91935e-09
ENSG00000198468	FLVCR1-DT	FLVCR1 divergent transcript	114.318	2.23982	0.178015	12.5822	2.64592e-36	1.90106e-34
ENSG00000296935	ENSG00000296935	novel transcript, antisense to CHST6	7.21869	2.23935	0.769484	2.9102	0.00361193	0.0121901
ENSG00000068976	PYGM	glycogen phosphorylase, muscle associated	170.677	2.23444	0.472812	4.72587	2.29136e-06	1.60395e-05
ENSG00000303266	ENSG00000303266	novel transcript, sense overlapping BHLHE23	28.9953	2.23438	0.494647	4.51712	6.26858e-06	4.02867e-05
ENSG00000231789	PIK3CD-AS2	PIK3CD antisense RNA 2	37.5223	2.23421	0.23232	9.61696	6.7806e-22	2.19268e-20
ENSG00000258636	LRFN5-DT	LRFN5 divergent transcript	108.326	2.23347	0.447223	4.99409	5.91142e-07	4.56385e-06
ENSG00000183474	GTF2H2C	GTF2H2 family member C	15.9259	2.23302	0.463765	4.81497	1.47222e-06	1.06113e-05
ENSG00000168874	ATOH8	atonal bHLH transcription factor 8	1112.79	2.23142	0.687739	3.24457	0.00117629	0.00453215
ENSG00000258102	MAP1LC3B2	microtubule associated protein 1 light chain 3 beta 2	56.9723	2.22765	1.12562	1.97904	0.0478116	0.108424
ENSG00000142661	MYOM3	myomesin 3	7.7594	2.22508	0.551403	4.0353	5.45326e-05	0.000290912
ENSG00000122176	FMOD	fibromodulin	18.6191	2.22298	0.531228	4.1846	2.85665e-05	0.000161066
ENSG00000186510	CLCNKA	chloride voltage-gated channel Ka	34.623	2.22275	0.623123	3.56711	0.000360943	0.00158558
ENSG00000180815	MAP3K15	mitogen-activated protein kinase kinase kinase 15	35.8684	2.22233	0.332649	6.68071	2.37788e-11	3.28508e-10
ENSG00000205835	GMNC	geminin coiled-coil domain containing	275.848	2.22206	0.840806	2.64278	0.00822294	0.0248319
ENSG00000152977	ZIC1	Zic family member 1	9725.6	2.21807	0.203952	10.8754	1.50963e-27	7.11411e-26
ENSG00000260922	ENSG00000260922	novel transcript, antisense to ADAMTS18	12.1733	2.21701	0.721555	3.07254	0.00212242	0.00764069
ENSG00000285918	ENSG00000285918	novel transcript, antisense to WWOX	26.475	2.21626	0.327961	6.75771	1.40187e-11	1.99478e-10
ENSG00000143248	RGS5	regulator of G protein signaling 5	824.665	2.21556	0.243559	9.0966	9.32026e-20	2.60164e-18
ENSG00000187135	VSTM2B	V-set and transmembrane domain containing 2B	48.5861	2.20747	0.378258	5.83588	5.35072e-09	5.52817e-08
ENSG00000102760	RGCC	regulator of cell cycle	51.962	2.20732	0.269818	8.18078	2.82011e-16	6.22774e-15
ENSG00000143320	CRABP2	cellular retinoic acid binding protein 2	2593.37	2.206	0.283676	7.77645	7.45874e-15	1.45806e-13
ENSG00000112280	COL9A1	collagen type IX alpha 1 chain	1992.16	2.20481	0.701358	3.14363	0.00166866	0.00618288
ENSG00000112175	BMP5	bone morphogenetic protein 5	402.909	2.20179	0.152137	14.4724	1.80954e-47	2.13432e-45
ENSG00000124785	NRN1	neuritin 1	898.69	2.20028	0.332891	6.60961	3.85333e-11	5.18649e-10
ENSG00000270933	ENSG00000270933	novel transcript	28.431	2.19999	0.458432	4.79894	1.59511e-06	1.14165e-05
ENSG00000305269	ENSG00000305269	novel transcript	9.67932	2.19589	0.452126	4.85682	1.19287e-06	8.74298e-06
ENSG00000170561	IRX2	iroquois homeobox 2	773.838	2.19356	0.47004	4.66676	3.05992e-06	2.09382e-05
ENSG00000116729	WLS	Wnt ligand secretion mediator	19381.6	2.19181	0.442143	4.95723	7.15052e-07	5.43211e-06
ENSG00000153029	MR1	major histocompatibility complex, class I-related	36.2372	2.19158	0.352559	6.2162	5.09331e-10	6.02138e-09
ENSG00000181577	LINC03040	long intergenic non-protein coding RNA 3040	11.2074	2.19091	0.582036	3.76422	0.000167072	0.00079689
ENSG00000111404	RERGL	RERG like	28.6291	2.19048	1.22441	1.78901	0.0736138	0.153698
ENSG00000141738	GRB7	growth factor receptor bound protein 7	16.0557	2.18712	0.438769	4.98466	6.20694e-07	4.76675e-06
ENSG00000233589	ENSG00000233589	novel transcript	13.96	2.18546	0.411418	5.312	1.08426e-07	9.33913e-07
ENSG00000288021	ENSG00000288021	novel transcript	12.1021	2.18481	0.490423	4.45494	8.3917e-06	5.27519e-05
ENSG00000187955	COL14A1	collagen type XIV alpha 1 chain	296.63	2.18381	0.867407	2.51764	0.0118146	0.033859
ENSG00000120549	KIAA1217	KIAA1217	786.833	2.18337	0.0820765	26.6016	6.50232e-156	1.47422e-152
ENSG00000164129	NPY5R	neuropeptide Y receptor Y5	20.0173	2.18331	0.374838	5.82466	5.72299e-09	5.89488e-08
ENSG00000285812	ENSG00000285812	novel transcript, antisense to C1orf159	20.7329	2.18173	0.541021	4.03262	5.51587e-05	0.000294021
ENSG00000293492	NUDT16L2P	nudix hydrolase 16 like 2, pseudogene	30.9261	2.17313	0.699396	3.10716	0.00188897	0.00689154
ENSG00000162456	KNCN	kinocilin	10.5491	2.17056	0.761736	2.84949	0.00437889	0.0144022
ENSG00000245694	CRNDE	colorectal neoplasia differentially expressed	2488.41	2.17003	0.389531	5.57089	2.53443e-08	2.37702e-07
ENSG00000160097	FNDC5	fibronectin type III domain containing 5	1379.57	2.1699	0.172594	12.5723	2.99927e-36	2.13986e-34
ENSG00000198483	ANKRD35	ankyrin repeat domain 35	18.3404	2.16914	0.337744	6.42244	1.34105e-10	1.7007e-09
ENSG00000268119	ENSG00000268119	novel transcript	196.659	2.16785	0.243553	8.90092	5.53858e-19	1.46963e-17
ENSG00000225446	LINC01763	long intergenic non-protein coding RNA 1763	13.938	2.16383	0.560176	3.86277	0.000112107	0.000556851
ENSG00000155846	PPARGC1B	PPARG coactivator 1 beta	110.834	2.16107	0.232873	9.28005	1.69401e-20	4.97358e-19
ENSG00000276116	FUT8-AS1	FUT8 antisense RNA 1	9.45629	2.15957	0.471625	4.57899	4.6722e-06	3.07781e-05
ENSG00000108379	WNT3	Wnt family member 3	10.2485	2.15703	0.472651	4.56369	5.02621e-06	3.28506e-05
ENSG00000089472	HEPH	hephaestin	1236.8	2.15597	0.115532	18.6613	1.02138e-77	2.9354e-75
ENSG00000125845	BMP2	bone morphogenetic protein 2	82.45	2.15439	0.191422	11.2547	2.19679e-29	1.14351e-27
ENSG00000119147	ECRG4	ECRG4 augurin precursor	56.9401	2.15126	0.275591	7.80597	5.90455e-15	1.16634e-13
ENSG00000170011	MYRIP	myosin VIIA and Rab interacting protein	97.5049	2.14357	0.484433	4.42491	9.64833e-06	5.97675e-05
ENSG00000295981	ENSG00000295981	novel transcript	11.478	2.13867	0.607396	3.52105	0.000429837	0.00185783
ENSG00000070159	PTPN3	protein tyrosine phosphatase non-receptor type 3	258.624	2.13866	0.347115	6.16125	7.21745e-10	8.32987e-09
ENSG00000260473	ENSG00000260473	novel transcript	47.6271	2.13464	0.313863	6.80119	1.03759e-11	1.49731e-10
ENSG00000176771	NCKAP5	NCK associated protein 5	615.607	2.13319	0.451671	4.72289	2.32516e-06	1.62428e-05
ENSG00000124743	KLHL31	kelch like family member 31	43.9424	2.1322	0.504213	4.22877	2.34973e-05	0.000134794
ENSG00000157404	KIT	KIT proto-oncogene, receptor tyrosine kinase	1236.21	2.12892	0.404612	5.26165	1.4277e-07	1.21031e-06
ENSG00000304244	ENSG00000304244	novel transcript, antisense to ELK4	19.0709	2.1265	0.423552	5.02065	5.14975e-07	4.01071e-06
ENSG00000241111	PRICKLE2-AS1	PRICKLE2 antisense RNA 1	10.7534	2.11979	1.05564	2.00806	0.0446365	0.102672
ENSG00000126218	F10	coagulation factor X	50.0444	2.11739	0.28071	7.54298	4.59352e-14	8.31684e-13
ENSG00000009950	MLXIPL	MLX interacting protein like	91.1027	2.11322	0.57839	3.65362	0.000258572	0.00117222
ENSG00000225383	SFTA1P	surfactant associated 1, lncRNA	19.8684	2.11136	0.605709	3.48577	0.000490727	0.00209658
ENSG00000135697	BCO1	beta-carotene oxygenase 1	43.3461	2.11032	0.796111	2.65079	0.00803044	0.0243623
ENSG00000111249	CUX2	cut like homeobox 2	1264.61	2.11011	0.551953	3.82299	0.000131845	0.000642997
ENSG00000228999	LINC01830	long intergenic non-protein coding RNA 1830	42.3397	2.10814	0.632593	3.33254	0.000860582	0.00343711
ENSG00000271474	UNC5C-AS1	UNC5C antisense RNA 1	60.5645	2.10738	0.540946	3.89573	9.79019e-05	0.000492041
ENSG00000158089	GALNT14	polypeptide N-acetylgalactosaminyltransferase 14	93.5043	2.10729	0.38623	5.45606	4.86819e-08	4.39537e-07
ENSG00000289839	ENSG00000289839	novel transcript	13.9241	2.10617	0.469528	4.48571	7.26732e-06	4.62249e-05
ENSG00000049089	COL9A2	collagen type IX alpha 2 chain	1590.4	2.10474	0.602236	3.49488	0.000474271	0.00203592
ENSG00000171729	TMEM51	transmembrane protein 51	164.851	2.10373	0.129636	16.2279	3.20046e-59	5.53435e-57
ENSG00000272078	ENSG00000272078	novel transcript, antisense to CASZ1	78.0371	2.10054	0.215173	9.76213	1.63686e-22	5.56668e-21
ENSG00000171596	NMUR1	neuromedin U receptor 1	10.2892	2.09846	0.530869	3.95287	7.72184e-05	0.000398594
ENSG00000258819	LINC02289	long intergenic non-protein coding RNA 2289	11.8935	2.09643	0.425681	4.92489	8.44087e-07	6.35089e-06
ENSG00000179520	SLC17A8	solute carrier family 17 member 8	111.374	2.09551	0.619641	3.38181	0.000720112	0.00293408
ENSG00000153250	RBMS1	RNA binding motif single stranded interacting protein 1	1371.52	2.09542	0.459641	4.55881	5.14434e-06	3.3569e-05
ENSG00000125968	ID1	inhibitor of DNA binding 1	1215.08	2.09491	0.215503	9.721	2.45354e-22	8.28882e-21
ENSG00000168309	FAM107A	family with sequence similarity 107 member A	1779.72	2.08901	0.28009	7.45835	8.76147e-14	1.55315e-12
ENSG00000228140	EFHD2-AS1	EFHD2 antisense RNA 1	80.3085	2.08853	0.318396	6.55955	5.39718e-11	7.17924e-10
ENSG00000166960	CCDC178	coiled-coil domain containing 178	7.56687	2.08715	0.548484	3.80531	0.000141629	0.000686283
ENSG00000249362	LINC02488	long intergenic non-protein coding RNA 2488	7.42399	2.08538	0.590384	3.53224	0.000412056	0.00178741
ENSG00000122420	PTGFR	prostaglandin F receptor	164.454	2.08455	0.144253	14.4507	2.48236e-47	2.87798e-45
ENSG00000154133	ROBO4	roundabout guidance receptor 4	8.09021	2.08262	0.700495	2.97307	0.00294835	0.0102089
ENSG00000092054	MYH7	myosin heavy chain 7	137.441	2.08165	0.567123	3.67054	0.000242039	0.00110835
ENSG00000125378	BMP4	bone morphogenetic protein 4	244.033	2.08132	0.311706	6.67718	2.43586e-11	3.36063e-10
ENSG00000304306	ENSG00000304306	novel transcript	24.8897	2.07737	0.451766	4.59834	4.25863e-06	2.82134e-05
ENSG00000176236	RPP38-DT	RPP38 divergent transcript	25.927	2.07722	0.403746	5.14487	2.67707e-07	2.17892e-06
ENSG00000293457	PTPRVP	protein tyrosine phosphatase receptor type V, pseudogene	8.53991	2.07554	0.562637	3.68894	0.000225186	0.0010377
ENSG00000273321	ENSG00000273321	novel transcript	40.1587	2.07449	0.876508	2.36676	0.0179445	0.0480395
ENSG00000198756	COLGALT2	collagen beta(1-O)galactosyltransferase 2	1260.57	2.07324	0.208985	9.92051	3.39032e-23	1.19688e-21
ENSG00000267480	LINC02979	long intergenic non-protein coding RNA 2979	11.9695	2.06916	0.471364	4.38974	1.13485e-05	6.93103e-05
ENSG00000162576	MXRA8	matrix remodeling associated 8	1831.28	2.0634	0.382034	5.4011	6.6235e-08	5.86202e-07
ENSG00000114204	SERPINI2	serpin family I member 2	131.814	2.06086	0.556411	3.70384	0.000212364	0.000982828
ENSG00000294336	ENSG00000294336	novel transcript	14.3095	2.06041	0.438913	4.69434	2.67471e-06	1.84946e-05
ENSG00000117650	NEK2	NIMA related kinase 2	1357.68	2.0604	0.143941	14.3142	1.78317e-46	1.98828e-44
ENSG00000127928	GNGT1	G protein subunit gamma transducin 1	8.94823	2.05926	0.600524	3.4291	0.000605588	0.00251978
ENSG00000140470	ADAMTS17	ADAM metallopeptidase with thrombospondin type 1 motif 17	39.3187	2.05888	0.49647	4.14705	3.36788e-05	0.000187354
ENSG00000267432	DNAH17-AS1	DNAH17 antisense RNA 1	5.251	2.05835	0.732206	2.81116	0.00493629	0.0160045
ENSG00000288961	ENSG00000288961	novel transcript	19.9269	2.05747	0.578651	3.55563	0.000377068	0.00164967
ENSG00000294028	ENSG00000294028	novel transcript, antisense to CFAP43	9.15442	2.05623	0.520982	3.94683	7.91919e-05	0.000407338
ENSG00000183798	EMILIN3	elastin microfibril interfacer 3	269.305	2.05581	0.464708	4.42388	9.6944e-06	6.00165e-05
ENSG00000304764	ENSG00000304764	novel transcript	6.72606	2.05332	0.846087	2.42684	0.015231	0.0419511
ENSG00000300012	ENSG00000300012	novel transcript, antisense to EBF3	18.0754	2.05172	0.411238	4.98914	6.06491e-07	4.66998e-06
ENSG00000271670	ENSG00000271670	novel transcript, antisense to WDR11	8.39725	2.05097	0.692715	2.96076	0.00306878	0.0105739
ENSG00000241684	ADAMTS9-AS2	ADAMTS9 antisense RNA 2	54.6676	2.05058	0.610687	3.35783	0.000785576	0.00317043
ENSG00000104321	TRPA1	transient receptor potential cation channel subfamily A member 1	12.2666	2.05057	0.576107	3.55936	0.000371758	0.00162959
ENSG00000104313	EYA1	EYA transcriptional coactivator and phosphatase 1	51.9882	2.05012	0.248226	8.25906	1.46829e-16	3.34008e-15
ENSG00000163508	EOMES	eomesodermin	14.8033	2.04741	0.372146	5.50163	3.76293e-08	3.43854e-07
ENSG00000072201	LNX1	ligand of numb-protein X 1	50.5757	2.04563	0.580632	3.52312	0.000426502	0.00184459
ENSG00000180071	ANKRD18A	ankyrin repeat domain 18A	66.7585	2.04384	0.517311	3.9509	7.78577e-05	0.000401488
ENSG00000134917	ADAMTS8	ADAM metallopeptidase with thrombospondin type 1 motif 8	62.9235	2.04384	0.332511	6.14668	7.91199e-10	9.09033e-09
ENSG00000270872	SRGAP2D	SLIT-ROBO Rho GTPase activating protein 2D (pseudogene)	51.3468	2.04255	0.252554	8.0876	6.08525e-16	1.31119e-14
ENSG00000203877	RIPPLY2	ripply transcriptional repressor 2	15.5701	2.04212	0.619398	3.29695	0.000977418	0.00384726
ENSG00000144821	MYH15	myosin heavy chain 15	31.0352	2.04165	0.253269	8.06119	7.5558e-16	1.6161e-14
ENSG00000078549	ADCYAP1R1	ADCYAP receptor type I	1690.67	2.04162	0.264722	7.71234	1.23531e-14	2.35575e-13
ENSG00000156925	ZIC3	Zic family member 3	3761.08	2.03921	0.590705	3.45216	0.000556117	0.00234212
ENSG00000044524	EPHA3	EPH receptor A3	1732.45	2.03894	0.191007	10.6747	1.3367e-26	5.81564e-25
ENSG00000171345	KRT19	keratin 19	74.1796	2.03617	0.560206	3.63469	0.000278319	0.0012545
ENSG00000297676	ENSG00000297676	novel transcript	169.452	2.03615	0.883838	2.30376	0.0212362	0.0554335
ENSG00000286882	ENSG00000286882	novel transcript, antisense to FER	11.7418	2.03597	0.50858	4.00325	6.2479e-05	0.000327902
ENSG00000229385	CTNNA2-AS1	CTNNA2 antisense RNA 1	8.74003	2.03594	0.545336	3.73338	0.000188931	0.00088787
ENSG00000289128	ENSG00000289128	novel transcript	27.0569	2.02911	0.381548	5.3181	1.04858e-07	9.06236e-07
ENSG00000156510	HKDC1	hexokinase domain containing 1	87.0294	2.02878	0.691077	2.93568	0.00332812	0.011362
ENSG00000289009	ENSG00000289009	novel transcript, antisense to ITGB2	54.3359	2.02678	0.509339	3.97924	6.91347e-05	0.000361161
ENSG00000232110	ENSG00000232110	novel transcript, antisense to LIPA	41.5587	2.02111	0.79824	2.53196	0.0113428	0.0327
ENSG00000306610	ENSG00000306610	novel transcript	10.0687	2.01929	0.449723	4.49006	7.12022e-06	4.53458e-05
ENSG00000173157	ADAMTS20	ADAM metallopeptidase with thrombospondin type 1 motif 20	121.218	2.01858	0.660549	3.05591	0.00224379	0.00801972
ENSG00000272549	LINC02538	long intergenic non-protein coding RNA 2538	47.7782	2.01718	0.679239	2.96977	0.00298023	0.0103053
ENSG00000176387	HSD11B2	hydroxysteroid 11-beta dehydrogenase 2	72.9029	2.01481	0.304676	6.61297	3.76691e-11	5.08695e-10
ENSG00000162598	C1orf87	chromosome 1 open reading frame 87	14.1724	2.01338	0.742227	2.71263	0.00667523	0.0207445
ENSG00000228203	GRASLND	glycosaminoglycan regulatory associated long non-coding RNA	194.027	2.01305	0.377857	5.32756	9.95426e-08	8.62491e-07
ENSG00000196951	SCOC-AS1	SCOC antisense RNA 1	82.8999	2.00431	0.497739	4.02683	5.65338e-05	0.000300289
ENSG00000166840	GLYATL1	glycine-N-acyltransferase like 1	30.9072	1.99881	0.69893	2.85981	0.00423889	0.0140299
ENSG00000150361	KLHL1	kelch like family member 1	97.1826	1.99735	0.518408	3.85285	0.00011675	0.000578222
ENSG00000139151	PLCZ1	phospholipase C zeta 1	16.7792	1.99676	1.28403	1.55507	0.119929	0.225005
ENSG00000306456	ENSG00000306456	novel transcript, antisense to WDR82	11.3766	1.99484	0.464062	4.29865	1.71844e-05	0.000101051
ENSG00000292171	ENSG00000292171	novel transcript	12.8806	1.99322	0.414597	4.80761	1.52746e-06	1.09514e-05
ENSG00000163431	LMOD1	leiomodin 1	77.2211	1.99134	0.556093	3.58094	0.000342358	0.0015147
ENSG00000235890	TSPEAR-AS1	TSPEAR antisense RNA 1	254.819	1.99119	0.358796	5.54964	2.86256e-08	2.66715e-07
ENSG00000109861	CTSC	cathepsin C	1168.35	1.98823	0.285201	6.97134	3.13935e-12	4.77335e-11
ENSG00000173546	CSPG4	chondroitin sulfate proteoglycan 4	304.166	1.98803	0.399185	4.98022	6.35113e-07	4.86833e-06
ENSG00000019102	VSIG2	V-set and immunoglobulin domain containing 2	8.71043	1.98546	0.65446	3.03373	0.00241547	0.00857029
ENSG00000140368	PSTPIP1	proline-serine-threonine phosphatase interacting protein 1	10.8525	1.98539	0.475036	4.17946	2.92197e-05	0.00016425
ENSG00000307313	ENSG00000307313	novel transcript, antisense to CNGA3	7.35537	1.98501	0.606194	3.27455	0.00105831	0.00412412
ENSG00000295782	ENSG00000295782	novel transcript	15.1046	1.98435	0.761018	2.6075	0.00912073	0.0271572
ENSG00000171502	COL24A1	collagen type XXIV alpha 1 chain	145.127	1.98421	0.827251	2.39856	0.0164595	0.0447093
ENSG00000168267	PTF1A	pancreas associated transcription factor 1a	10.1787	1.98186	0.456527	4.34116	1.41731e-05	8.49098e-05
ENSG00000300083	ENSG00000300083	novel transcript, antisense to AARD	22.5397	1.98078	0.445266	4.44853	8.64606e-06	5.4225e-05
ENSG00000267284	ENSG00000267284	novel transcript	49.1867	1.98001	0.442715	4.47241	7.73412e-06	4.90412e-05
ENSG00000230062	ANKRD66	ankyrin repeat domain 66	34.3635	1.9746	0.52106	3.78958	0.000150902	0.000726043
ENSG00000186854	TRABD2A	TraB domain containing 2A	22.9757	1.97401	0.830779	2.3761	0.0174967	0.0470444
ENSG00000152253	SPC25	SPC25 component of NDC80 kinetochore complex	17.1734	1.97393	0.430985	4.58006	4.6485e-06	3.06372e-05
ENSG00000249621	ENSG00000249621	novel transcript	78.5839	1.96926	0.199322	9.87982	5.0926e-23	1.78241e-21
ENSG00000128805	ARHGAP22	Rho GTPase activating protein 22	54.3755	1.96894	0.392639	5.01464	5.31334e-07	4.13023e-06
ENSG00000308998	ENSG00000308998	novel transcript, antisense to PTPRE	7.13288	1.96891	0.649867	3.02971	0.00244785	0.00866857
ENSG00000228340	MIR646HG	MIR646 host gene	22.8962	1.96785	0.577706	3.40632	0.000658459	0.00271761
ENSG00000232284	GNG12-AS1	GNG12, DIRAS3 and WLS antisense RNA 1	648.526	1.96756	0.378872	5.19321	2.067e-07	1.70965e-06
ENSG00000204767	INSYN2B	inhibitory synaptic factor family member 2B	92.3732	1.96665	0.239432	8.2138	2.14296e-16	4.78415e-15
ENSG00000135314	KHDC1	KH domain containing 1	138.516	1.9665	0.145988	13.4702	2.34106e-41	2.05018e-39
ENSG00000153179	RASSF3	Ras association domain family member 3	155.447	1.96581	0.195012	10.0805	6.74062e-24	2.51449e-22
ENSG00000139626	ITGB7	integrin subunit beta 7	10.1107	1.96519	0.675498	2.90924	0.0036231	0.0122258
ENSG00000273443	ENSG00000273443	novel transcript	23.7012	1.96459	0.719883	2.72905	0.00635174	0.0198998
ENSG00000130768	SMPDL3B	sphingomyelin phosphodiesterase acid like 3B	25.9173	1.95916	0.832208	2.35417	0.0185639	0.049434
ENSG00000259485	LINC02253	long intergenic non-protein coding RNA 2253	384.417	1.95911	0.464729	4.21561	2.49105e-05	0.000142381
ENSG00000225285	LINC01770	long intergenic non-protein coding RNA 1770	26.754	1.9572	0.76358	2.56319	0.0103714	0.0303105
ENSG00000100285	NEFH	neurofilament heavy chain	254.614	1.95618	0.202807	9.64552	5.13497e-22	1.68185e-20
ENSG00000080573	COL5A3	collagen type V alpha 3 chain	423.084	1.95558	0.59314	3.29699	0.000977271	0.00384726
ENSG00000171532	NEUROD2	neuronal differentiation 2	21.0168	1.95274	0.398231	4.90354	9.41262e-07	7.0258e-06
ENSG00000117791	MTARC2	mitochondrial amidoxime reducing component 2	340.412	1.95242	0.282806	6.90376	5.06446e-12	7.57628e-11
ENSG00000158859	ADAMTS4	ADAM metallopeptidase with thrombospondin type 1 motif 4	105.104	1.95142	0.434719	4.48892	7.15862e-06	4.55762e-05
ENSG00000261211	ENSG00000261211	novel transcript	49.6101	1.95021	0.514449	3.79087	0.000150122	0.000722803
ENSG00000101335	MYL9	myosin light chain 9	1477.35	1.95021	0.478168	4.0785	4.53273e-05	0.000245333
ENSG00000007314	SCN4A	sodium voltage-gated channel alpha subunit 4	34.4931	1.94949	0.553233	3.52382	0.000425374	0.00184049
ENSG00000272711	HK2-DT	HK2 divergent transcript	36.9624	1.94778	0.58852	3.30962	0.000934212	0.00370148
ENSG00000258498	DIO3OS	DIO3 opposite strand upstream RNA	965.093	1.94694	0.383928	5.07111	3.95503e-07	3.13529e-06
ENSG00000107736	CDH23	cadherin related 23	931.453	1.94617	0.474782	4.09908	4.14802e-05	0.000226553
ENSG00000014914	MTMR11	myotubularin related protein 11	630.767	1.94609	0.116767	16.6664	2.30057e-62	4.22911e-60
ENSG00000251364	SYT9-AS1	SYT9 antisense RNA 1	68.8317	1.94586	0.230639	8.43685	3.26007e-17	7.69926e-16
ENSG00000290545	INTS4P1	integrator complex subunit 4 pseudogene 1	20.4459	1.94456	0.438539	4.43418	9.24238e-06	5.75166e-05
ENSG00000170743	SYT9	synaptotagmin 9	289.698	1.94399	0.197776	9.82926	8.42342e-23	2.91322e-21
ENSG00000215845	TSTD1	thiosulfate sulfurtransferase like domain containing 1	288.813	1.94345	0.165818	11.7204	1.00209e-31	5.89269e-30
ENSG00000136059	VILL	villin like	137.401	1.93948	0.434923	4.45936	8.22047e-06	5.18192e-05
ENSG00000171812	COL8A2	collagen type VIII alpha 2 chain	38.0172	1.93916	0.348869	5.55843	2.72206e-08	2.53972e-07
ENSG00000256124	LINC01152	long intergenic non-protein coding RNA 1152	9.63271	1.93909	0.427932	4.5313	5.86216e-06	3.78416e-05
ENSG00000153531	ADPRHL1	ADP-ribosylhydrolase like 1	100.073	1.93875	0.295579	6.55915	5.41164e-11	7.19379e-10
ENSG00000136235	GPNMB	glycoprotein nmb	488.731	1.93773	0.171934	11.2702	1.84111e-29	9.68241e-28
ENSG00000243708	PLA2G4B	phospholipase A2 group IVB	62.6462	1.93679	0.324991	5.9595	2.53006e-09	2.73008e-08
ENSG00000272002	LINC02973	long intergenic non-protein coding RNA 2973	7.91896	1.93269	0.622629	3.10407	0.00190876	0.00695831
ENSG00000171119	NRTN	neurturin	38.6378	1.93159	0.288572	6.6936	2.1774e-11	3.01424e-10
ENSG00000241399	CD302	CD302 molecule	67.1112	1.9301	0.298666	6.4624	1.03055e-10	1.32337e-09
ENSG00000164574	GALNT10	polypeptide N-acetylgalactosaminyltransferase 10	2526.49	1.92973	0.108028	17.8631	2.28404e-71	5.23661e-69
ENSG00000285851	ENSG00000285851	novel transcript	4.54141	1.92872	0.709964	2.71664	0.00659487	0.0205166
ENSG00000255983	ENSG00000255983	novel transcript	28.3481	1.9285	0.601585	3.20571	0.00134732	0.00510151
ENSG00000139354	GAS2L3	growth arrest specific 2 like 3	1409.57	1.92349	0.0717981	26.7902	4.2014e-158	1.07162e-154
ENSG00000024526	DEPDC1	DEP domain containing 1	992.696	1.92212	0.186546	10.3037	6.77873e-25	2.68062e-23
ENSG00000161270	NPHS1	NPHS1 adhesion molecule, nephrin	41.213	1.92063	0.250245	7.67501	1.65405e-14	3.13379e-13
ENSG00000197472	ZNF695	zinc finger protein 695	95.5352	1.91953	0.188133	10.203	1.92229e-24	7.42885e-23
ENSG00000140451	PIF1	PIF1 5'-to-3' DNA helicase	871.86	1.91869	0.283882	6.75875	1.39184e-11	1.98189e-10
ENSG00000296672	ENSG00000296672	novel transcript, antisense to PHGDH	23.7485	1.91856	0.298579	6.42565	1.31306e-10	1.66623e-09
ENSG00000116016	EPAS1	endothelial PAS domain protein 1	269.351	1.91847	0.180042	10.6557	1.63997e-26	7.10481e-25
ENSG00000163060	TEKT4	tektin 4	34.4137	1.91721	0.590913	3.24449	0.00117662	0.00453254
ENSG00000304171	ENSG00000304171	novel transcript	63.3061	1.91538	0.215683	8.88051	6.65571e-19	1.74787e-17
ENSG00000235121	ENSG00000235121	novel transcript	9.20503	1.91508	0.463457	4.13216	3.59374e-05	0.000198943
ENSG00000286425	ENSG00000286425	novel transcript	12.6594	1.91401	0.971249	1.97067	0.0487614	0.110137
ENSG00000261762	ENSG00000261762	novel transcript, antisense to CHRNA5	31.2484	1.91113	0.414565	4.60996	4.02753e-06	2.68392e-05
ENSG00000304309	ENSG00000304309	novel transcript	5.0093	1.90934	0.644047	2.9646	0.00303074	0.0104534
ENSG00000305239	ENSG00000305239	novel transcript	11.6102	1.9088	0.527185	3.62074	0.000293767	0.00131685
ENSG00000300781	ENSG00000300781	novel transcript, antisense to LIN7A	7.96846	1.90785	0.554366	3.4415	0.000578501	0.00241941
ENSG00000229619	MBNL1-AS1	MBNL1 antisense RNA 1	15.3117	1.9078	0.533288	3.57742	0.000346999	0.00153258
ENSG00000287234	ENSG00000287234	novel transcript	5.91736	1.90462	0.552132	3.44957	0.000561488	0.00235938
ENSG00000183160	TMEM119	transmembrane protein 119	16.5167	1.90459	0.397907	4.78651	1.69704e-06	1.20782e-05
ENSG00000013297	CLDN11	claudin 11	31.2014	1.90395	0.316996	6.00622	1.89899e-09	2.07102e-08
ENSG00000201347	RNA5SP69	RNA, 5S ribosomal pseudogene 69	13.337	1.90322	1.29258	1.47242	0.140909	0.255305
ENSG00000106538	RARRES2	retinoic acid receptor responder 2	283.607	1.89904	0.440987	4.30634	1.65975e-05	9.78751e-05
ENSG00000165061	ZMAT4	zinc finger matrin-type 4	316.529	1.89875	0.551698	3.44164	0.000578203	0.00241916
ENSG00000234694	CDC20-DT	CDC20 divergent transcript	8.41557	1.89842	0.523966	3.62318	0.000291004	0.00130562
ENSG00000066279	ASPM	assembly factor for spindle microtubules	3128.02	1.89639	0.213275	8.89175	6.0156e-19	1.5859e-17
ENSG00000085276	MECOM	MDS1 and EVI1 complex locus	89.1108	1.8961	0.722708	2.62361	0.00870041	0.0260578
ENSG00000228701	TNKS2-DT	TNKS2 divergent transcript	37.1243	1.89462	0.387618	4.88784	1.01951e-06	7.5675e-06
ENSG00000143632	ACTA1	actin alpha 1, skeletal muscle	5.30343	1.89119	0.587781	3.2175	0.00129312	0.0049228
ENSG00000198723	SAXO5	stabilizer of axonemal microtubules 5	42.7339	1.88868	0.55346	3.41249	0.000643717	0.00266323
ENSG00000270071	ENSG00000270071	novel transcript	71.8588	1.88771	0.510609	3.69698	0.000218178	0.00100791
ENSG00000151388	ADAMTS12	ADAM metallopeptidase with thrombospondin type 1 motif 12	772.422	1.88585	0.137299	13.7353	6.23584e-43	5.91825e-41
ENSG00000178568	ERBB4	erb-b2 receptor tyrosine kinase 4	2286.35	1.88487	0.0926312	20.3481	4.82752e-92	1.89434e-89
ENSG00000166450	PRTG	protogenin	1403.88	1.8841	0.227063	8.29767	1.06172e-16	2.43146e-15
ENSG00000119514	GALNT12	polypeptide N-acetylgalactosaminyltransferase 12	371.51	1.88232	0.615103	3.06017	0.00221211	0.0079134
ENSG00000254226	LINC01933	long intergenic non-protein coding RNA 1933	19.9572	1.88104	0.316525	5.94279	2.80214e-09	3.01252e-08
ENSG00000132561	MATN2	matrilin 2	1207.28	1.88047	0.696194	2.70107	0.00691167	0.021414
ENSG00000148942	SLC5A12	solute carrier family 5 member 12	100.358	1.87929	0.24908	7.54494	4.52486e-14	8.1998e-13
ENSG00000157322	CLEC18A	C-type lectin domain family 18 member A	30.8856	1.87806	0.536672	3.49946	0.000466208	0.00200399
ENSG00000256417	ENSG00000256417	novel transcript	27.0569	1.87606	0.377952	4.96377	6.91384e-07	5.2656e-06
ENSG00000153012	LGI2	leucine rich repeat LGI family member 2	361.421	1.87535	0.345478	5.42829	5.68959e-08	5.0964e-07
ENSG00000146013	GFRA3	GDNF family receptor alpha 3	11.3832	1.87487	0.743204	2.52269	0.0116461	0.0334434
ENSG00000275917	CHRFAM7A	CHRNA7 (exons 5-10) and FAM7A (exons A-E) fusion	21.4335	1.87393	0.442131	4.2384	2.25118e-05	0.000129578
ENSG00000148948	LRRC4C	leucine rich repeat containing 4C	468.432	1.87349	0.465472	4.02493	5.6993e-05	0.000302142
ENSG00000103485	QPRT	quinolinate phosphoribosyltransferase	2264.06	1.87076	0.326741	5.72554	1.03107e-08	1.02231e-07
ENSG00000183579	ZNRF3	zinc and ring finger 3	1760.84	1.8692	0.375428	4.97884	6.39657e-07	4.89763e-06
ENSG00000226349	ENSG00000226349	novel transcript	6.20936	1.86877	0.652616	2.86351	0.00418975	0.0138853
ENSG00000188779	SKOR1	SKI family transcriptional corepressor 1	148.482	1.86854	0.15787	11.836	2.54383e-32	1.54026e-30
ENSG00000198729	PPP1R14C	protein phosphatase 1 regulatory inhibitor subunit 14C	1714.86	1.86788	0.745631	2.5051	0.0122418	0.0349313
ENSG00000226124	FTCDNL1	formiminotransferase cyclodeaminase N-terminal like	5.98913	1.86316	1.00371	1.85628	0.0634141	0.13631
ENSG00000267586	LINC00907	long intergenic non-protein coding RNA 907	98.1098	1.85891	0.826554	2.24898	0.0245136	0.0625172
ENSG00000231720	ENSG00000231720	novel transcript	38.0783	1.85828	0.336633	5.52018	3.38645e-08	3.11685e-07
ENSG00000205837	LINC00487	long intergenic non-protein coding RNA 487	14.6233	1.85823	0.481355	3.86041	0.000113197	0.00056213
ENSG00000277196	ENSG00000277196	proline dehydrogenase 1	167.557	1.85745	0.468216	3.96707	7.27609e-05	0.000377879
ENSG00000231107	LINC01508	long intergenic non-protein coding RNA 1508	116.345	1.8537	0.74374	2.49241	0.0126881	0.0359734
ENSG00000258731	DDHD1-DT	DDHD1 divergent transcript	20.5907	1.85337	0.368199	5.0336	4.81358e-07	3.76759e-06
ENSG00000111331	OAS3	2'-5'-oligoadenylate synthetase 3	233.384	1.85263	0.804902	2.30168	0.0213531	0.0556689
ENSG00000151136	ABTB3	ankyrin repeat and BTB domain containing 3	455.791	1.85215	0.337806	5.48287	4.18492e-08	3.80371e-07
ENSG00000285090	ENSG00000285090	COL1A2 antisense RNA 1	7.57298	1.85213	0.624798	2.96437	0.00303305	0.0104578
ENSG00000168060	NAALADL1	N-acetylated alpha-linked acidic dipeptidase like 1	17.1724	1.8516	0.673479	2.74931	0.00597215	0.0188757
ENSG00000141338	ABCA8	ATP binding cassette subfamily A member 8	554.812	1.84823	0.804866	2.29632	0.0216576	0.0563533
ENSG00000140563	MCTP2	multiple C2 and transmembrane domain containing 2	6.39822	1.848	0.565138	3.27	0.00107547	0.00418238
ENSG00000243224	TWF2-DT	TWF2 divergent transcript	12.4005	1.8475	0.460173	4.01479	5.94985e-05	0.000314118
ENSG00000184908	CLCNKB	chloride voltage-gated channel Kb	71.7957	1.84521	0.39275	4.69818	2.62486e-06	1.81869e-05
ENSG00000218336	TENM3	teneurin transmembrane protein 3	6755.3	1.8446	0.118971	15.5046	3.2315e-54	4.88436e-52
ENSG00000241158	ADAMTS9-AS1	ADAMTS9 antisense RNA 1	5.62853	1.84445	0.847126	2.1773	0.0294582	0.0729661
ENSG00000224729	PCOLCE-AS1	PCOLCE antisense RNA 1	28.1888	1.84315	0.813961	2.26443	0.0235479	0.0605387
ENSG00000258086	GPR84-AS1	GPR84, ZNF385A, ITGA5 and GTSF1 antisense RNA 1	7.8715	1.84285	0.482953	3.81579	0.00013575	0.000660009
ENSG00000071967	CYBRD1	cytochrome b reductase 1	1054.57	1.84021	0.165784	11.1	1.25389e-28	6.36456e-27
ENSG00000168843	FSTL5	follistatin like 5	209.741	1.83965	0.651503	2.8237	0.00474724	0.015468
ENSG00000162592	CCDC27	coiled-coil domain containing 27	8.25277	1.83858	0.832122	2.2095	0.0271397	0.0681773
ENSG00000153956	CACNA2D1	calcium voltage-gated channel auxiliary subunit alpha2delta 1	1224.27	1.83574	0.330738	5.55043	2.84962e-08	2.6563e-07
ENSG00000226237	GAS1RR	GAS1 adjacent regulatory RNA	8.52474	1.835	0.455736	4.02644	5.6627e-05	0.000300511
ENSG00000183114	FAM43B	family with sequence similarity 43 member B	148.168	1.8318	0.441909	4.1452	3.39522e-05	0.000188772
ENSG00000134709	HOOK1	hook microtubule tethering protein 1	372.998	1.83157	0.588366	3.11297	0.00185213	0.00677773
ENSG00000204950	LRRC10B	leucine rich repeat containing 10B	432.258	1.83056	0.112327	16.2968	1.04048e-59	1.81462e-57
ENSG00000273424	ENSG00000273424	novel transcript	8.36149	1.82876	0.534364	3.4223	0.000620932	0.00257972
ENSG00000198203	SULT1C2	sulfotransferase family 1C member 2	141.872	1.82323	0.358019	5.09255	3.53283e-07	2.82918e-06
ENSG00000259363	ENSG00000259363	novel transcript	142.47	1.82251	0.28354	6.42771	1.29543e-10	1.6459e-09
ENSG00000239922	ENSG00000239922	novel transcript	244.149	1.82142	0.347831	5.23651	1.63639e-07	1.37786e-06
ENSG00000174059	CD34	CD34 molecule	15.1752	1.81795	0.89993	2.0201	0.0433729	0.100263
ENSG00000174137	FAM53A	family with sequence similarity 53 member A	20.1002	1.81723	0.482994	3.76244	0.000168266	0.000802025
ENSG00000136943	CTSV	cathepsin V	322.137	1.81604	0.224143	8.10213	5.40064e-16	1.16861e-14
ENSG00000273136	NBPF26	NBPF member 26	34.4875	1.81468	0.413833	4.38505	1.15957e-05	7.07105e-05
ENSG00000144843	ADPRH	ADP-ribosylarginine hydrolase	53.9766	1.81147	0.331868	5.45841	4.80408e-08	4.34133e-07
ENSG00000153093	ACOXL	acyl-CoA oxidase like	14.5159	1.81091	0.630212	2.87349	0.00405967	0.0135025
ENSG00000154358	OBSCN	obscurin, cytoskeletal calmodulin and titin-interacting RhoGEF	2476.66	1.81066	0.34789	5.20471	1.94305e-07	1.61302e-06
ENSG00000164879	CA3	carbonic anhydrase 3	71.0514	1.80775	0.189804	9.5243	1.66163e-21	5.21624e-20
ENSG00000304654	ENSG00000304654	novel transcript, antisense to PDPK1	8.27592	1.80139	0.502646	3.5838	0.000338626	0.00149982
ENSG00000173404	INSM1	INSM transcriptional repressor 1	1569.49	1.80136	0.461444	3.90374	9.47167e-05	0.000477916
ENSG00000117399	CDC20	cell division cycle 20	3120.99	1.80099	0.199046	9.0481	1.45476e-19	3.99522e-18
ENSG00000162779	AXDND1	axonemal dynein light chain domain containing 1	18.5171	1.80091	0.406674	4.4284	9.49341e-06	5.8951e-05
ENSG00000286707	ENSG00000286707	novel transcript	26.8048	1.80086	0.377262	4.7735	1.8105e-06	1.2832e-05
ENSG00000149243	KLHL35	kelch like family member 35	503.586	1.79874	0.161141	11.1625	6.22375e-29	3.19888e-27
ENSG00000135269	TES	testin LIM domain protein	325.112	1.79846	0.391635	4.59219	4.38625e-06	2.8993e-05
ENSG00000289968	ENSG00000289968	novel transcript, antisense to RNF212B	10.3847	1.79696	0.431236	4.16701	3.08627e-05	0.000172677
ENSG00000110719	TCIRG1	T cell immune regulator 1, ATPase H+ transporting V0 subunit a3	233.671	1.79637	0.341921	5.25375	1.49032e-07	1.26026e-06
ENSG00000282390	ENSG00000282390	novel transcript, sense intronic to ADARB2	18.5607	1.79622	0.408946	4.39232	1.1215e-05	6.86386e-05
ENSG00000076770	MBNL3	muscleblind like splicing regulator 3	429.362	1.79515	0.231198	7.76455	8.1935e-15	1.59227e-13
ENSG00000185942	NKAIN3	sodium/potassium transporting ATPase interacting 3	1388.92	1.79458	0.300933	5.96339	2.47064e-09	2.66879e-08
ENSG00000143228	NUF2	NUF2 component of NDC80 kinetochore complex	1482.42	1.79451	0.172913	10.3781	3.11901e-25	1.2678e-23
ENSG00000152822	GRM1	glutamate metabotropic receptor 1	129.409	1.79382	0.681904	2.6306	0.00852331	0.0255985
ENSG00000259605	ENSG00000259605	novel transcript, antisense to SIX5	46.342	1.7938	0.243572	7.36455	1.77742e-13	3.07358e-12
ENSG00000276791	ENSG00000276791	novel transcript	105.931	1.79234	0.353754	5.06664	4.04907e-07	3.19989e-06
ENSG00000169908	TM4SF1	transmembrane 4 L six family member 1	46.7738	1.79114	0.346787	5.16496	2.40489e-07	1.96996e-06
ENSG00000177468	OLIG3	oligodendrocyte transcription factor 3	181.137	1.7903	0.32308	5.54134	3.00167e-08	2.78658e-07
ENSG00000185432	TMT1A	thiol methyltransferase 1A	242.043	1.78592	0.527981	3.38255	0.000718171	0.0029291
ENSG00000123146	ADGRE5	adhesion G protein-coupled receptor E5	60.1813	1.784	0.287211	6.21148	5.24876e-10	6.19439e-09
ENSG00000178814	OPLAH	5-oxoprolinase, ATP-hydrolysing	173.084	1.77773	0.197022	9.02303	1.82966e-19	4.99788e-18
ENSG00000262001	DLGAP1-AS2	DLGAP1 antisense RNA 2	290.772	1.77761	0.184257	9.64743	5.04028e-22	1.65349e-20
ENSG00000263513	FAM72C	family with sequence similarity 72 member C	66.0678	1.77589	0.358892	4.94825	7.48822e-07	5.66965e-06
ENSG00000113396	SLC27A6	solute carrier family 27 member 6	39.2721	1.77396	0.971785	1.82546	0.0679316	0.144285
ENSG00000215784	FAM72D	family with sequence similarity 72 member D	77.1753	1.77333	0.426878	4.15419	3.26448e-05	0.000181999
ENSG00000293535	ENSG00000293535	novel transcript	25.1704	1.77282	0.51855	3.4188	0.000628986	0.00260704
ENSG00000147606	SLC26A7	solute carrier family 26 member 7	14.0999	1.77237	0.522532	3.39189	0.000694129	0.00284241
ENSG00000118640	VAMP8	vesicle associated membrane protein 8	29.4696	1.77061	0.300531	5.89162	3.82419e-09	4.03061e-08
ENSG00000167081	PBX3	PBX homeobox 3	3282.07	1.76949	0.134923	13.1149	2.707e-39	2.15767e-37
ENSG00000010704	HFE	homeostatic iron regulator	93.4665	1.76943	0.366823	4.82368	1.40937e-06	1.01907e-05
ENSG00000163568	AIM2	absent in melanoma 2	249.192	1.76905	0.33801	5.23371	1.66142e-07	1.39742e-06
ENSG00000299051	ENSG00000299051	novel transcript	6.97673	1.76469	0.840351	2.09995	0.0357333	0.0855194
ENSG00000254812	ENSG00000254812	novel transcript	20.1396	1.76447	0.423394	4.16745	3.08026e-05	0.000172483
ENSG00000185272	RBM11	RNA binding motif protein 11	139.154	1.76141	0.509464	3.45739	0.000545441	0.00230273
ENSG00000295746	ENSG00000295746	novel transcript, antisense to CENPH	22.9233	1.76113	0.661203	2.66352	0.00773275	0.0235784
ENSG00000141198	TOM1L1	target of myb1 like 1 membrane trafficking protein	576.448	1.76068	0.245205	7.18044	6.94885e-13	1.11471e-11
ENSG00000298609	ENSG00000298609	novel transcript, antisense to TSPO and TEF	6.12058	1.76038	0.493547	3.56679	0.000361382	0.00158715
ENSG00000137819	PAQR5	progestin and adipoQ receptor family member 5	39.6188	1.75763	0.348845	5.03842	4.69383e-07	3.68376e-06
ENSG00000129654	FOXJ1	forkhead box J1	3234.98	1.75661	0.441882	3.9753	7.02916e-05	0.000366454
ENSG00000112773	TENT5A	terminal nucleotidyltransferase 5A	734.483	1.75617	0.466494	3.76462	0.0001668	0.000795782
ENSG00000118193	KIF14	kinesin family member 14	963.22	1.75475	0.196291	8.93951	3.90915e-19	1.04818e-17
ENSG00000163347	CLDN1	claudin 1	485.887	1.75473	0.222873	7.87321	3.45652e-15	6.99706e-14
ENSG00000156869	FRRS1	ferric chelate reductase 1	189.706	1.7547	0.256417	6.84314	7.74745e-12	1.1365e-10
ENSG00000197361	FBXL22	F-box and leucine rich repeat protein 22	8.55817	1.75282	0.470092	3.72867	0.00019249	0.000903763
ENSG00000129991	TNNI3	troponin I3, cardiac type	95.8209	1.75266	0.451323	3.88338	0.000103013	0.000515949
ENSG00000278635	ENSG00000278635	WAS protein family homolog 1 (WASH1) pseudogene	133.556	1.74442	0.271097	6.43466	1.23749e-10	1.57523e-09
ENSG00000257285	PRMT5-DT	PRMT5 divergent transcript	57.1136	1.74376	0.264174	6.60082	4.08877e-11	5.48169e-10
ENSG00000181381	DDX60L	DExD/H-box 60 like	170.912	1.7401	0.250721	6.94039	3.9102e-12	5.90144e-11
ENSG00000228709	LINC02575	long intergenic non-protein coding RNA 2575	66.6596	1.73748	0.337039	5.15512	2.53468e-07	2.07047e-06
ENSG00000185215	TNFAIP2	TNF alpha induced protein 2	468.181	1.73728	0.311881	5.57032	2.54275e-08	2.38332e-07
ENSG00000283638	MIR106AHG	miR-106a-363 cluster host gene	9.79173	1.73705	0.741592	2.34233	0.0191638	0.0507512
ENSG00000206538	VGLL3	vestigial like family member 3	882.974	1.73626	0.651973	2.66309	0.00774273	0.0235983
ENSG00000183762	KREMEN1	kringle containing transmembrane protein 1	2242.98	1.73579	0.24434	7.10399	1.21204e-12	1.91126e-11
ENSG00000102271	KLHL4	kelch like family member 4	270.742	1.73464	0.265091	6.54356	6.00728e-11	7.93388e-10
ENSG00000158715	SLC45A3	solute carrier family 45 member 3	707.47	1.73249	0.18117	9.56277	1.14651e-21	3.63835e-20
ENSG00000173040	EVC2	EvC ciliary complex subunit 2	167.822	1.7316	0.253069	6.84241	7.78705e-12	1.14113e-10
ENSG00000269113	TRABD2B	TraB domain containing 2B	686.734	1.73098	0.660933	2.61899	0.00881906	0.0263706
ENSG00000092068	SLC7A8	solute carrier family 7 member 8	3008.51	1.72905	0.312402	5.5347	3.11758e-08	2.88108e-07
ENSG00000174498	IGDCC3	immunoglobulin superfamily DCC subclass member 3	1876.46	1.72895	0.331458	5.2162	1.82627e-07	1.52601e-06
ENSG00000131435	PDLIM4	PDZ and LIM domain 4	586.467	1.72816	0.0984375	17.5559	5.35794e-69	1.17558e-66
ENSG00000152208	GRID2	glutamate ionotropic receptor delta type subunit 2	126.178	1.72777	0.338248	5.108	3.2559e-07	2.61871e-06
ENSG00000101331	CCM2L	CCM2 like scaffold protein	9.48277	1.72682	0.665626	2.59428	0.00947894	0.0280722
ENSG00000196196	HRCT1	histidine rich carboxyl terminus 1	5.11084	1.72657	0.691392	2.49724	0.0125163	0.0355704
ENSG00000278728	CNTNAP2	contactin associated protein 2	205.177	1.72483	0.598527	2.8818	0.00395417	0.0131873
ENSG00000186399	GOLGA8R	golgin A8 family member R	19.7459	1.72156	0.505856	3.40327	0.000665852	0.00274479
ENSG00000255031	ENSG00000255031	novel transcript, antisense to CHKA	15.5455	1.72135	0.36507	4.71513	2.41554e-06	1.68337e-05
ENSG00000272568	CPVL-AS2	CPVL antisense RNA 2	33.3283	1.72124	0.613997	2.80334	0.00505762	0.0163344
ENSG00000250081	ENSG00000250081	novel transcript	31.4818	1.7192	0.385837	4.45578	8.35895e-06	5.26108e-05
ENSG00000168672	LRATD2	LRAT domain containing 2	2723.47	1.71754	0.388729	4.41835	9.94576e-06	6.14049e-05
ENSG00000290385	ENSG00000290385	novel transcript	168.715	1.71666	0.121005	14.1867	1.10731e-45	1.1768e-43
ENSG00000152291	TGOLN2	trans-golgi network protein 2	526.871	1.71559	0.180065	9.52762	1.60935e-21	5.06773e-20
ENSG00000019582	CD74	CD74 molecule	193.388	1.71496	0.581387	2.94978	0.00318001	0.0109092
ENSG00000227496	ENSG00000227496	novel transcript	14.944	1.7145	1.10424	1.55266	0.120504	0.225897
ENSG00000196352	CD55	CD55 molecule (Cromer blood group)	336.545	1.71444	0.224955	7.62125	2.51231e-14	4.6561e-13
ENSG00000158966	CACHD1	cache domain containing 1	4597.47	1.71303	0.0573391	29.8753	4.1164e-196	1.6799e-192
ENSG00000228784	LINC00954	long intergenic non-protein coding RNA 954	28.8156	1.71296	0.434089	3.9461	7.94341e-05	0.000408481
ENSG00000141524	TMC6	transmembrane channel like 6	131.145	1.71247	0.473489	3.61671	0.000298371	0.00133515
ENSG00000163082	SGPP2	sphingosine-1-phosphate phosphatase 2	584.649	1.71104	0.392997	4.35383	1.3378e-05	8.05057e-05
ENSG00000145423	SFRP2	secreted frizzled related protein 2	3686.71	1.71096	0.839955	2.03697	0.0416532	0.0969026
ENSG00000081059	TCF7	transcription factor 7	450.172	1.70847	0.274349	6.22735	4.74384e-10	5.6475e-09
ENSG00000087303	NID2	nidogen 2	747.213	1.70839	0.386262	4.42288	9.73949e-06	6.02407e-05
ENSG00000287385	ENSG00000287385	novel transcript, antisense to RAD51B	15.96	1.70741	0.402773	4.23915	2.24367e-05	0.000129182
ENSG00000275409	ENSG00000275409	novel transcript	17.0121	1.70735	0.557352	3.06332	0.00218896	0.00784848
ENSG00000166482	MFAP4	microfibril associated protein 4	311.612	1.7064	0.263826	6.46789	9.93775e-11	1.28018e-09
ENSG00000289725	ENSG00000289725	novel transcript	56.9092	1.70613	0.176395	9.67225	3.95603e-22	1.30619e-20
ENSG00000276180	H4C9	H4 clustered histone 9	19.3084	1.70589	0.507187	3.36344	0.000769773	0.00311589
ENSG00000226754	MAGOH-DT	MAGOH divergent transcript	23.9263	1.70374	0.494407	3.44602	0.000568902	0.00238611
ENSG00000134940	ACRV1	acrosomal vesicle protein 1	24.8003	1.70226	0.45329	3.75534	0.000173103	0.000822392
ENSG00000164649	CDCA7L	cell division cycle associated 7 like	838.343	1.70165	0.228529	7.44608	9.61534e-14	1.69577e-12
ENSG00000287329	ENSG00000287329	novel transcript	4.84654	1.70077	0.667875	2.54653	0.0108799	0.0315481
ENSG00000295911	ENSG00000295911	novel transcript	217.174	1.70042	0.156352	10.8756	1.50673e-27	7.11411e-26
ENSG00000224635	ENSG00000224635	novel transcript	23.2238	1.69896	0.357543	4.75177	2.01648e-06	1.42128e-05
ENSG00000251611	FHIP1A-DT	FHIP1A divergent transcript	23.7073	1.69667	0.574791	2.95181	0.00315914	0.0108486
ENSG00000164749	HNF4G	hepatocyte nuclear factor 4 gamma	34.1591	1.69524	0.312094	5.43183	5.57786e-08	5.00511e-07
ENSG00000118513	MYB	MYB proto-oncogene, transcription factor	157.906	1.69484	0.418513	4.04967	5.12904e-05	0.000275199
ENSG00000154736	ADAMTS5	ADAM metallopeptidase with thrombospondin type 1 motif 5	112.845	1.69292	0.582859	2.9045	0.00367841	0.0123878
ENSG00000162639	HENMT1	HEN methyltransferase 1	242.233	1.69065	0.126597	13.3545	1.11482e-40	9.3613e-39
ENSG00000179869	ABCA13	ATP binding cassette subfamily A member 13	353.788	1.68929	0.403249	4.18921	2.79932e-05	0.000158096
ENSG00000111907	TPD52L1	TPD52 like 1	180.469	1.68773	0.66488	2.53839	0.0111362	0.0321908
ENSG00000298139	ENSG00000298139	novel transcript	12.5229	1.68765	0.683038	2.47079	0.0134814	0.0378752
ENSG00000277639	CHD9NB	CHD9 neighbor	272.424	1.6861	0.856711	1.9681	0.0490563	0.110729
ENSG00000113494	PRLR	prolactin receptor	59.1646	1.68582	0.551451	3.05706	0.0022352	0.00799042
ENSG00000096060	FKBP5	FKBP prolyl isomerase 5	737.175	1.68501	0.243547	6.91863	4.5604e-12	6.84227e-11
ENSG00000215883	CYB5RL	cytochrome b5 reductase like	403.614	1.68477	0.179093	9.40722	5.09446e-21	1.55385e-19
ENSG00000118292	C1orf54	chromosome 1 open reading frame 54	235.052	1.68297	0.220617	7.62848	2.37547e-14	4.42662e-13
ENSG00000236519	LINC01424	long intergenic non-protein coding RNA 1424	40.9131	1.68283	0.350898	4.79577	1.62051e-06	1.1586e-05
ENSG00000286001	ENSG00000286001	novel protein	20.4496	1.6826	0.818231	2.05638	0.0397456	0.0931124
ENSG00000282381	ENSG00000282381	novel transcript	65.9532	1.68154	0.345887	4.86151	1.16492e-06	8.56586e-06
ENSG00000128242	GAL3ST1	galactose-3-O-sulfotransferase 1	82.7091	1.68128	0.569344	2.95302	0.00314684	0.0108136
ENSG00000165588	OTX2	orthodenticle homeobox 2	2326.27	1.68108	0.49166	3.41919	0.000628085	0.00260384
ENSG00000167397	VKORC1	vitamin K epoxide reductase complex subunit 1	7.22103	1.67762	0.568619	2.95034	0.00317427	0.0108932
ENSG00000272371	ENSG00000272371	novel transcript	7.43278	1.67709	0.458242	3.65984	0.000252372	0.00114794
ENSG00000293405	CYP2T1P	cytochrome P450 family 2 subfamily T member 1, pseudogene	18.1889	1.67695	0.429964	3.90021	9.61079e-05	0.000483979
ENSG00000224358	TMCO1-AS1	TMCO1 antisense RNA 1	15.4599	1.67555	0.461805	3.62827	0.00028533	0.00128298
ENSG00000277361	OCA2	OCA2 melanosomal transmembrane protein	10.4398	1.67532	0.878051	1.908	0.0563908	0.12382
ENSG00000287310	ENSG00000287310	novel transcript	42.4768	1.67438	0.583607	2.86901	0.00411755	0.0136749
ENSG00000175147	TMEM51-AS1	TMEM51 antisense RNA 1	28.4765	1.67408	0.484015	3.45873	0.000542722	0.00229328
ENSG00000157978	LDLRAP1	low density lipoprotein receptor adaptor protein 1	431.237	1.6708	0.27208	6.14082	8.20952e-10	9.40041e-09
ENSG00000112343	TRIM38	tripartite motif containing 38	23.3363	1.67024	0.644842	2.59015	0.00959342	0.0283742
ENSG00000142621	FHAD1	forkhead associated phosphopeptide binding domain 1	288.402	1.67015	0.177045	9.43348	3.96706e-21	1.21543e-19
ENSG00000277221	LRRC37A2	leucine rich repeat containing 37 member A2	103.268	1.66844	0.273354	6.1036	1.03706e-09	1.17302e-08
ENSG00000228495	LINC01013	long intergenic non-protein coding RNA 1013	29.7359	1.66641	0.418608	3.98084	6.86729e-05	0.00035884
ENSG00000310134	ENSG00000310134	novel transcript, antisense to GULP1	4.10864	1.6652	0.795983	2.09201	0.0364377	0.0868384
ENSG00000179071	CCDC89	coiled-coil domain containing 89	7.10517	1.66502	0.740797	2.2476	0.0246015	0.0626709
ENSG00000291057	ABCC6P1	ATP binding cassette subfamily C member 6 pseudogene 1	17.4981	1.66446	0.681223	2.44334	0.0145518	0.0403877
ENSG00000196218	RYR1	ryanodine receptor 1	290.677	1.66089	0.435089	3.81735	0.000134892	0.000656462
ENSG00000151012	SLC7A11	solute carrier family 7 member 11	1657.41	1.6602	0.531834	3.12164	0.00179846	0.0066086
ENSG00000255236	CHKA-DT	CHKA divergent transcript	23.1693	1.65875	0.426352	3.89056	0.000100013	0.000501541
ENSG00000273179	ENSG00000273179	novel transcript, antisense to SPON2	14.297	1.65657	0.509495	3.25139	0.00114842	0.00443902
ENSG00000074370	ATP2A3	ATPase sarcoplasmic/endoplasmic reticulum Ca2+ transporting 3	128.264	1.65588	0.638585	2.59305	0.00951298	0.0281567
ENSG00000111262	KCNA1	potassium voltage-gated channel subfamily A member 1	7.84319	1.65517	0.906378	1.82614	0.067829	0.144097
ENSG00000249664	ENSG00000249664	novel transcript	11.527	1.6548	0.50819	3.25626	0.00112889	0.00436999
ENSG00000188672	RHCE	Rh blood group CcEe antigens	42.6798	1.65345	0.339404	4.87162	1.10685e-06	8.17713e-06
ENSG00000117122	MFAP2	microfibril associated protein 2	925.347	1.65263	0.205265	8.05121	8.19818e-16	1.748e-14
ENSG00000129810	SGO1	shugoshin 1	240.099	1.65183	0.191248	8.63712	5.76493e-18	1.42759e-16
ENSG00000196569	LAMA2	laminin subunit alpha 2	641.549	1.65183	0.350135	4.7177	2.38521e-06	1.6628e-05
ENSG00000179921	GPBAR1	G protein-coupled bile acid receptor 1	20.8119	1.6502	0.3529	4.67612	2.92357e-06	2.00658e-05
ENSG00000291132	MTMR9LP	myotubularin related protein 9 like, pseudogene	57.0949	1.65015	0.270035	6.1109	9.90725e-10	1.1231e-08
ENSG00000145808	ADAMTS19	ADAM metallopeptidase with thrombospondin type 1 motif 19	48.667	1.64981	0.525063	3.14212	0.00167729	0.00621031
ENSG00000136040	PLXNC1	plexin C1	1840.27	1.64857	0.514969	3.2013	0.00136807	0.00517144
ENSG00000165105	RASEF	RAS and EF-hand domain containing	105.349	1.64792	0.387984	4.24741	2.16261e-05	0.000124832
ENSG00000123360	PDE1B	phosphodiesterase 1B	391.272	1.64785	0.312018	5.28128	1.28288e-07	1.09573e-06
ENSG00000248794	ENSG00000248794	ribosomal protein S12 (RPS12) pseudogene	18.2747	1.6471	0.429864	3.83167	0.000127277	0.000624449
ENSG00000186907	RTN4RL2	reticulon 4 receptor like 2	194.007	1.64696	0.385679	4.27028	1.95226e-05	0.000113525
ENSG00000241956	LINC03000	long intergenic non-protein coding RNA 3000	22.073	1.64679	1.0558	1.55975	0.118818	0.223599
ENSG00000134463	ECHDC3	enoyl-CoA hydratase domain containing 3	318.83	1.64494	0.192522	8.54416	1.29477e-17	3.14895e-16
ENSG00000189171	S100A13	S100 calcium binding protein A13	441.195	1.64284	0.170426	9.63961	5.43921e-22	1.77864e-20
ENSG00000288831	ENSG00000288831	novel transcript	12.4169	1.63898	0.727906	2.25164	0.0243451	0.0621728
ENSG00000239335	LLPH-DT	LLPH divergent transcript	13.2981	1.6376	0.342314	4.78391	1.71915e-06	1.22185e-05
ENSG00000130270	ATP8B3	ATPase phospholipid transporting 8B3	117.101	1.63679	0.523561	3.12626	0.00177046	0.00651628
ENSG00000198354	DCAF12L2	DDB1 and CUL4 associated factor 12 like 2	97.7025	1.6367	0.388521	4.21265	2.52395e-05	0.00014414
ENSG00000290576	ENSG00000290576	novel transcript	144.505	1.63651	0.18537	8.82834	1.06244e-18	2.76519e-17
ENSG00000287620	ENSG00000287620	novel transcript	76.002	1.63643	0.199707	8.19418	2.52306e-16	5.60818e-15
ENSG00000117724	CENPF	centromere protein F	9470.05	1.63553	0.221459	7.38525	1.52162e-13	2.65146e-12
ENSG00000249715	FER1L5	fer-1 like family member 5	124.584	1.63341	0.43624	3.7443	0.0001809	0.000854915
ENSG00000284652	ENSG00000284652	novel transcript	17.7178	1.63256	0.321431	5.07904	3.79355e-07	3.02019e-06
ENSG00000140284	SLC27A2	solute carrier family 27 member 2	124.209	1.63255	0.745545	2.18974	0.0285434	0.0710972
ENSG00000134690	CDCA8	cell division cycle associated 8	1617.88	1.63067	0.210105	7.76122	8.41179e-15	1.63314e-13
ENSG00000155530	LRGUK	leucine rich repeats and guanylate kinase domain containing	255.768	1.6299	0.522633	3.11862	0.00181697	0.00666583
ENSG00000206450	HLA-B	major histocompatibility complex, class I, B	319.215	1.62982	0.383055	4.2548	2.09237e-05	0.000120948
ENSG00000186288	PABPC1L2A	poly(A) binding protein cytoplasmic 1 like 2A	19.6052	1.62912	0.782106	2.08299	0.0372523	0.0884081
ENSG00000137462	TLR2	toll like receptor 2	14.5825	1.62796	0.350036	4.65084	3.30581e-06	2.24925e-05
ENSG00000237781	ADAMTSL4-AS2	ADAMTSL4 antisense RNA 2	13.0345	1.62775	0.462934	3.51616	0.000437838	0.00189001
ENSG00000172164	SNTB1	syntrophin beta 1	648.677	1.62695	0.456072	3.5673	0.000360674	0.00158474
ENSG00000297367	ENSG00000297367	novel transcript, antisense to CSF3R and MRPS15 and OSCP1	35.9744	1.62679	0.22701	7.16616	7.71292e-13	1.23244e-11
ENSG00000188501	LCTL	lactase like	70.4905	1.62571	0.451267	3.60254	0.00031512	0.00140639
ENSG00000290045	ENSG00000290045	novel transcript, sense intronic to EIF3I	38.3867	1.62538	0.584865	2.77907	0.00545155	0.017441
ENSG00000255893	ENSG00000255893	novel transcript	20.685	1.62504	0.398476	4.07814	4.53976e-05	0.000245648
ENSG00000237863	IRS4-AS1	IRS4 antisense RNA 1	52.0448	1.62451	0.727947	2.23163	0.0256393	0.0648773
ENSG00000117228	GBP1	guanylate binding protein 1	82.4032	1.62355	0.191116	8.49511	1.97746e-17	4.73038e-16
ENSG00000107104	KANK1	KN motif and ankyrin repeat domains 1	817.169	1.62348	0.156625	10.3654	3.56281e-25	1.43391e-23
ENSG00000180573	H2AC6	H2A clustered histone 6	246.165	1.62269	0.278186	5.83312	5.44019e-09	5.61493e-08
ENSG00000128165	ADM2	adrenomedullin 2	257.331	1.62236	0.407827	3.97805	6.94832e-05	0.000362795
ENSG00000308602	ENSG00000308602	novel transcript	379.659	1.62167	0.205596	7.88768	3.07866e-15	6.27574e-14
ENSG00000144488	ESPNL	espin like	23.2512	1.62125	0.462136	3.50817	0.000451208	0.00194403
ENSG00000229267	SNHG31	small nucleolar RNA host gene 31	8.67391	1.62091	0.593729	2.73005	0.00633247	0.0198455
ENSG00000232850	PTGES2-AS1	PTGES2 antisense RNA 1 (head to head)	13.306	1.62089	0.636599	2.54618	0.010891	0.0315713
ENSG00000268628	ENSG00000268628	novel transcript	12.9932	1.61829	0.620069	2.60985	0.00905819	0.0269946
ENSG00000134343	ANO3	anoctamin 3	22.9387	1.6181	0.528053	3.06427	0.00218204	0.00782643
ENSG00000186205	MTARC1	mitochondrial amidoxime reducing component 1	298.972	1.61747	0.218492	7.4029	1.33246e-13	2.32781e-12
ENSG00000187416	LHFPL3	LHFPL tetraspan subfamily member 3	69.5631	1.6139	0.21623	7.46378	8.40729e-14	1.49304e-12
ENSG00000134516	DOCK2	dedicator of cytokinesis 2	39.0901	1.61117	0.337533	4.77336	1.81174e-06	1.28363e-05
ENSG00000227199	ST7-AS1	ST7 antisense RNA 1	38.1946	1.61024	0.319625	5.03791	4.70645e-07	3.69082e-06
ENSG00000258944	ENSG00000258944	novel transcript, antisense to PAPLN	13.8567	1.60763	0.813924	1.97515	0.0482506	0.109152
ENSG00000105538	RASIP1	Ras interacting protein 1	48.644	1.60697	0.197853	8.12206	4.5834e-16	9.9494e-15
ENSG00000075035	WSCD2	WSC domain containing 2	87.5219	1.60635	0.472606	3.39893	0.000676505	0.00278252
ENSG00000184313	MROH7	maestro heat like repeat family member 7	15.5676	1.60576	0.757844	2.11886	0.0341023	0.0823695
ENSG00000254560	BBOX1-AS1	BBOX1 antisense RNA 1	71.7015	1.60427	0.396071	4.05047	5.11155e-05	0.000274405
ENSG00000255571	MIR9-3HG	MIR9-3 host gene	2774.94	1.60372	0.219908	7.2927	3.03794e-13	5.05621e-12
ENSG00000261722	ENSG00000261722	novel transcript	5.58549	1.60293	0.656911	2.4401	0.0146831	0.0406856
ENSG00000293636	ENSG00000293636	novel transcript	25.8624	1.60264	0.25904	6.18685	6.13769e-10	7.16884e-09
ENSG00000168676	KCTD19	potassium channel tetramerization domain containing 19	86.3811	1.60113	0.546867	2.92782	0.00341345	0.0116191
ENSG00000197889	MEIG1	meiosis/spermiogenesis associated 1	22.0978	1.60098	0.407352	3.93022	8.4869e-05	0.000433588
ENSG00000254676	ENSG00000254676	novel transcript, sense overlapping PCF11	7.35593	1.59993	0.689325	2.321	0.0202866	0.0532751
ENSG00000167107	ACSF2	acyl-CoA synthetase family member 2	474.794	1.59965	0.224116	7.1376	9.49751e-13	1.5105e-11
ENSG00000170893	TRH	thyrotropin releasing hormone	145.744	1.5991	0.736262	2.17191	0.0298622	0.0738234
ENSG00000274447	ENSG00000274447	novel transcript, antisense to PTPRS	6.92528	1.59889	0.862243	1.85433	0.0636916	0.136817
ENSG00000187634	SAMD11	sterile alpha motif domain containing 11	574.473	1.5981	0.546437	2.92459	0.00344912	0.011726
ENSG00000143570	SLC39A1	solute carrier family 39 member 1	45.9591	1.59794	0.403928	3.956	7.62138e-05	0.000393907
ENSG00000279249	ENSG00000279249	novel transcript, antisense to CBLN1	224.572	1.59759	0.825601	1.93507	0.052982	0.117769
ENSG00000197165	SULT1A2	sulfotransferase family 1A member 2	8.14656	1.59451	0.534979	2.9805	0.00287774	0.00999323
ENSG00000109625	CPZ	carboxypeptidase Z	5.9168	1.59445	0.689688	2.31185	0.0207862	0.0543772
ENSG00000162777	DENND2D	DENN domain containing 2D	13.5594	1.59338	0.381071	4.18132	2.89826e-05	0.000163097
ENSG00000155363	MOV10	Mov10 RNA helicase	1903.33	1.59249	0.148726	10.7075	9.38478e-27	4.15393e-25
ENSG00000151468	CCDC3	coiled-coil domain containing 3	279.426	1.5918	0.494312	3.22024	0.00128083	0.00488418
ENSG00000066032	CTNNA2	catenin alpha 2	2944.32	1.59003	0.435075	3.6546	0.000257581	0.00116825
ENSG00000275212	LINC02826	long intergenic non-protein coding RNA 2826	12.2735	1.58953	0.376368	4.22333	2.40716e-05	0.000137778
ENSG00000116771	AGMAT	agmatinase (putative)	14.7035	1.58851	0.571301	2.78052	0.00542717	0.0173766
ENSG00000102924	CBLN1	cerebellin 1 precursor	1223.89	1.58811	0.884207	1.79608	0.0724811	0.151737
ENSG00000214432	VPS33B-DT	VPS33B divergent transcript	19.0476	1.58695	0.444116	3.57329	0.000352527	0.00155296
ENSG00000102287	GABRE	gamma-aminobutyric acid type A receptor subunit epsilon	295.734	1.58646	0.323194	4.90871	9.16778e-07	6.85987e-06
ENSG00000091986	CCDC80	coiled-coil domain containing 80	2360.99	1.58462	0.433021	3.65946	0.000252749	0.00114914
ENSG00000093010	COMT	catechol-O-methyltransferase	1008.56	1.58254	0.172359	9.18169	4.24389e-20	1.21454e-18
ENSG00000072571	HMMR	hyaluronan mediated motility receptor	790.013	1.5816	0.217664	7.26625	3.69611e-13	6.08218e-12
ENSG00000250786	SNHG18	small nucleolar RNA host gene 18	253.917	1.58092	0.43691	3.61841	0.000296421	0.00132671
ENSG00000144229	THSD7B	thrombospondin type 1 domain containing 7B	70.6756	1.58074	0.545874	2.89579	0.00378199	0.0126927
ENSG00000153721	CNKSR3	CNKSR family member 3	176.069	1.57816	0.164697	9.58223	9.49725e-22	3.03748e-20
ENSG00000292288	FAM167A	family with sequence similarity 167 member A	55.6741	1.57722	0.319691	4.93356	8.07435e-07	6.09309e-06
ENSG00000224066	ENSG00000224066	novel transcript	19.086	1.57597	0.371698	4.2399	2.23617e-05	0.000128786
ENSG00000196668	LINC00173	long intergenic non-protein coding RNA 173	201.402	1.57429	0.663565	2.37248	0.0176694	0.0474149
ENSG00000213468	FIRRE	firre intergenic repeating RNA element	79.7136	1.57299	0.358387	4.38906	1.1384e-05	6.95063e-05
ENSG00000288778	ENSG00000288778	novel transcript, antisense to ANKRD54and MYH9	8.23232	1.57264	0.68877	2.28325	0.0224155	0.0580342
ENSG00000164742	ADCY1	adenylate cyclase 1	2114.25	1.57065	0.40796	3.85001	0.000118114	0.000583764
ENSG00000042781	USH2A	usherin	42.0038	1.57019	0.724339	2.16776	0.0301773	0.0744508
ENSG00000288075	ENSG00000288075	novel transcript	98.2528	1.56969	0.229518	6.83908	7.97056e-12	1.16587e-10
ENSG00000288795	ENSG00000288795	novel transcript, antisense to ACIN1	18.0016	1.56958	0.442613	3.54616	0.000390893	0.00170431
ENSG00000164707	SLC13A4	solute carrier family 13 member 4	388.524	1.56887	0.587064	2.6724	0.00753105	0.0230495
ENSG00000172819	RARG	retinoic acid receptor gamma	219.781	1.56742	0.401829	3.90072	9.59077e-05	0.000483209
ENSG00000233708	ENSG00000233708	epidermodysplasia verruciformis 1 (EVER1) pseudogene	11.8307	1.56734	0.574048	2.73033	0.00632719	0.019835
ENSG00000118898	PPL	periplakin	330.66	1.56332	0.282269	5.53842	3.05212e-08	2.82698e-07
ENSG00000260063	ENSG00000260063	novel transcript, antisense to ARID1A	24.0593	1.5633	0.471525	3.31541	0.000915085	0.00363487
ENSG00000158156	XKR8	XK related 8	307.525	1.56294	0.162192	9.63634	5.61546e-22	1.83041e-20
ENSG00000251129	LINC02506	long intergenic non-protein coding RNA 2506	10.7898	1.56291	0.476406	3.28064	0.00103573	0.0040479
ENSG00000188580	NKAIN2	sodium/potassium transporting ATPase interacting 2	100.421	1.56271	0.313169	4.98997	6.03883e-07	4.65341e-06
ENSG00000151948	GLT1D1	glycosyltransferase 1 domain containing 1	167.431	1.56183	0.536932	2.90881	0.00362809	0.0122406
ENSG00000134253	TRIM45	tripartite motif containing 45	1450.19	1.5613	0.133084	11.7317	8.76968e-32	5.18682e-30
ENSG00000277114	CNOT3	CCR4-NOT transcription complex subunit 3	20.2544	1.56	0.341303	4.57073	4.86027e-06	3.18579e-05
ENSG00000138356	AOX1	aldehyde oxidase 1	47.8394	1.5591	0.379533	4.10795	3.99187e-05	0.000218845
ENSG00000254057	ENSG00000254057	novel transcript	7.05455	1.55854	0.940217	1.65764	0.0973898	0.191523
ENSG00000286415	ENSG00000286415	novel transcript	15.7025	1.55765	0.414658	3.75648	0.000172322	0.000818869
ENSG00000291112	ENSG00000291112	novel transcript	128.388	1.55746	0.363104	4.28928	1.7925e-05	0.000105194
ENSG00000123892	RAB38	RAB38, member RAS oncogene family	58.4487	1.55416	0.406656	3.8218	0.000132479	0.000645625
ENSG00000286527	ENSG00000286527	novel transcript	13.7041	1.55267	0.522674	2.97063	0.00297192	0.0102801
ENSG00000286337	ENSG00000286337	novel transcript, antisense to FZD6	12.6983	1.55168	0.438141	3.54152	0.000397825	0.00173231
ENSG00000198732	SMOC1	SPARC related modular calcium binding 1	606.794	1.5496	0.199355	7.77308	7.66018e-15	1.49289e-13
ENSG00000166801	FAM111A	FAM111 trypsin like peptidase A	1479.01	1.54946	0.377328	4.10641	4.01853e-05	0.000220188
ENSG00000047617	ANO2	anoctamin 2	48.1361	1.54887	0.530889	2.91751	0.00352834	0.0119574
ENSG00000130303	BST2	bone marrow stromal cell antigen 2	288.731	1.54694	0.527032	2.93519	0.00333344	0.0113763
ENSG00000141401	IMPA2	inositol monophosphatase 2	469.222	1.54571	0.444291	3.47906	0.000503182	0.00214396
ENSG00000157570	TSPAN18	tetraspanin 18	2053.61	1.5457	0.520101	2.97193	0.00295938	0.0102436
ENSG00000142765	SYTL1	synaptotagmin like 1	92.3281	1.54506	0.367257	4.20703	2.58746e-05	0.000147478
ENSG00000258343	SNRPF-DT	SNRPF divergent transcript	12.0368	1.54326	0.700346	2.20357	0.0275545	0.069047
ENSG00000278916	CEP83-DT	CEP83 divergent transcript	53.8031	1.54186	0.41938	3.67654	0.000236422	0.00108531
ENSG00000152611	CAPSL	calcyphosine like	107.445	1.54091	0.440269	3.49993	0.000465379	0.00200085
ENSG00000304336	ENSG00000304336	novel transcript, antisense to CD53	10.2133	1.54065	0.513569	2.99989	0.0027008	0.00943824
ENSG00000204860	FAM201A	family with sequence similarity 201 member A	30.5204	1.53967	0.353928	4.35023	1.35994e-05	8.17365e-05
ENSG00000077943	ITGA8	integrin subunit alpha 8	19.1604	1.53857	0.913486	1.68428	0.0921273	0.183562
ENSG00000142233	NTN5	netrin 5	88.1114	1.53825	0.481963	3.19164	0.00141468	0.00533281
ENSG00000138759	FRAS1	Fraser extracellular matrix complex subunit 1	1137.41	1.53652	0.306001	5.02131	5.13196e-07	3.99839e-06
ENSG00000306672	ENSG00000306672	novel transcript, antisense to TLN2	9.45825	1.53603	0.49674	3.09222	0.00198666	0.00720415
ENSG00000062524	LTK	leukocyte receptor tyrosine kinase	8.63209	1.53515	0.589876	2.6025	0.00925471	0.02748
ENSG00000164142	FHIP1A	FHF complex subunit HOOK interacting protein 1A	201.001	1.53403	0.186482	8.22614	1.9334e-16	4.34482e-15
ENSG00000005108	THSD7A	thrombospondin type 1 domain containing 7A	1292	1.53322	0.077829	19.6999	2.1624e-86	7.47862e-84
ENSG00000227953	LINC01341	long intergenic non-protein coding RNA 1341	140.222	1.53294	0.486688	3.14975	0.00163413	0.00606813
ENSG00000187527	ATP13A5	ATPase 13A5	12.2696	1.53285	0.549226	2.79094	0.00525559	0.0168884
ENSG00000234215	CT66	cancer/testis associated transcript 66	19.7533	1.53219	0.62455	2.45327	0.0141566	0.0394301
ENSG00000217455	ENSG00000217455	novel transcript	17.068	1.53126	0.398598	3.84162	0.000122225	0.000602416
ENSG00000280734	LINC01232	long intergenic non-protein coding RNA 1232	18.6643	1.53064	0.312823	4.893	9.93104e-07	7.38225e-06
ENSG00000154162	CDH12	cadherin 12	76.3628	1.52984	0.83123	1.84045	0.0657022	0.14025
ENSG00000159958	TNFRSF13C	TNF receptor superfamily member 13C	266.762	1.52844	0.191858	7.96649	1.6324e-15	3.40235e-14
ENSG00000289109	ENSG00000289109	novel transcript	18.6271	1.52692	0.498883	3.06068	0.00220838	0.00790423
ENSG00000289212	ENSG00000289212	novel transcript	23.1214	1.52117	0.268882	5.65741	1.53677e-08	1.48619e-07
ENSG00000305938	ENSG00000305938	novel transcript	10.7928	1.51972	0.580584	2.61757	0.00885584	0.0264599
ENSG00000213853	EMP2	epithelial membrane protein 2	715.105	1.51899	0.258765	5.87016	4.35371e-09	4.56747e-08
ENSG00000092607	TBX15	T-box transcription factor 15	6.85411	1.51875	0.609075	2.49353	0.0126479	0.0358892
ENSG00000276110	ENSG00000276110	novel transcript, antisense to CA14	12.5678	1.51781	0.477471	3.17885	0.0014786	0.00554816
ENSG00000280604	ENSG00000280604	PCBP3 overlapping transcript 1	15.8401	1.51748	0.316493	4.79467	1.62944e-06	1.16376e-05
ENSG00000169059	VCX3A	variable charge X-linked 3A	36.4954	1.51695	0.274585	5.52451	3.30411e-08	3.04656e-07
ENSG00000105639	JAK3	Janus kinase 3	287.252	1.51525	0.530423	2.85669	0.00428079	0.0141411
ENSG00000226026	RWDD3-DT	RWDD3 divergent transcript	17.3183	1.51375	0.451041	3.35613	0.000790419	0.00318934
ENSG00000099337	KCNK6	potassium two pore domain channel subfamily K member 6	48.0892	1.51343	0.346968	4.36188	1.28947e-05	7.79833e-05
ENSG00000292225	NBPF1	NBPF member 1	154.147	1.51323	0.326351	4.63683	3.538e-06	2.39208e-05
ENSG00000135824	RGS8	regulator of G protein signaling 8	743.009	1.50914	0.56426	2.67454	0.0074831	0.0229372
ENSG00000091879	ANGPT2	angiopoietin 2	32.6771	1.50909	0.382496	3.94538	7.9675e-05	0.000409514
ENSG00000306199	ENSG00000306199	novel transcript, antisense to PCM1	9.75466	1.50702	0.612227	2.46154	0.0138341	0.038717
ENSG00000259658	UBE2Q2P13	UBE2Q2 pseudogene 13	8.18865	1.50604	0.55283	2.72424	0.00644506	0.0201211
ENSG00000203814	H2BC18	H2B clustered histone 18	13.8681	1.50593	0.608867	2.47334	0.0133858	0.0376462
ENSG00000080572	DNAAF6	dynein axonemal assembly factor 6	16.5497	1.50549	0.447641	3.36317	0.000770517	0.00311767
ENSG00000075643	MOCOS	molybdenum cofactor sulfurase	33.6407	1.50444	0.496176	3.03206	0.00242889	0.00860892
ENSG00000134802	SLC43A3	solute carrier family 43 member 3	147.788	1.5036	0.244964	6.13804	8.35484e-10	9.55073e-09
ENSG00000310521	ENSG00000310521	novel transcript, antisense to DSCC1	13.6604	1.50276	0.539168	2.78718	0.00531691	0.0170477
ENSG00000266850	ENSG00000266850	novel transcript, antisense to RBBP8	14.885	1.5027	0.40484	3.71182	0.00020577	0.000956652
ENSG00000290046	ENSG00000290046	novel transcript, antisense to LRRFIP2	24.2969	1.50263	0.69604	2.15882	0.0308639	0.075839
ENSG00000273186	ENSG00000273186	novel transcript, sense intronic to CERCAM	7.1791	1.50235	0.827926	1.8146	0.0695856	0.147078
ENSG00000299021	ENSG00000299021	novel transcript	13.9332	1.50218	0.430265	3.49129	0.000480697	0.00205965
ENSG00000214711	CAPN14	calpain 14	27.5988	1.50187	0.321297	4.67439	2.94831e-06	2.0222e-05
ENSG00000123119	NECAB1	N-terminal EF-hand calcium binding protein 1	141.942	1.50116	0.269169	5.57703	2.44661e-08	2.29955e-07
ENSG00000276975	HYDIN2	HYDIN axonemal central pair apparatus protein 2 (pseudogene)	10.2775	1.50021	0.484869	3.09406	0.0019744	0.00716864
ENSG00000144681	STAC	SH3 and cysteine rich domain	201.447	1.49967	0.371558	4.03617	5.43309e-05	0.000290063
ENSG00000143194	MAEL	maelstrom spermatogenic transposon silencer	56.8391	1.49715	0.270297	5.5389	3.04369e-08	2.82046e-07
ENSG00000245146	MALINC1	mitosis associated long intergenic non-coding RNA 1	22.3728	1.49686	0.340833	4.39178	1.12429e-05	6.87477e-05
ENSG00000251752	RNU4-29P	RNA, U4 small nuclear 29, pseudogene	6.60259	1.49614	0.663658	2.25438	0.0241722	0.0618319
ENSG00000234614	C2CD4D-AS1	C2CD4D and THEM5 antisense RNA 1	12.202	1.49499	0.552343	2.70663	0.00679702	0.0210908
ENSG00000174951	FUT1	fucosyltransferase 1 (H blood group)	32.3485	1.49248	0.313593	4.7593	1.94264e-06	1.37114e-05
ENSG00000121904	CSMD2	CUB and Sushi multiple domains 2	406.531	1.49173	0.234647	6.35732	2.05307e-10	2.54513e-09
ENSG00000237973	MTCO1P12	MT-CO1 pseudogene 12	885.54	1.48963	0.341244	4.3653	1.26947e-05	7.68653e-05
ENSG00000233030	ENSG00000233030	novel transcript, antisense to FCGR1A	15.4662	1.4892	0.476587	3.12472	0.00177974	0.00654453
ENSG00000091490	SEL1L3	SEL1L family member 3	2001.72	1.48892	0.477093	3.12081	0.00180352	0.00662481
ENSG00000122432	SPATA1	spermatogenesis associated 1	21.5348	1.48833	0.322173	4.61968	3.84339e-06	2.57248e-05
ENSG00000164591	MYOZ3	myozenin 3	85.5033	1.48685	0.480725	3.09294	0.00198181	0.00718912
ENSG00000259867	DYNLRB2-AS1	DYNLRB2 antisense RNA 1	17.6906	1.48666	0.374671	3.96791	7.25057e-05	0.000376841
ENSG00000147724	FAM135B	family with sequence similarity 135 member B	42.1801	1.4854	0.305723	4.85865	1.18191e-06	8.67825e-06
ENSG00000113645	WWC1	WW and C2 domain containing 1	2188.34	1.48518	0.496976	2.98844	0.00280406	0.00976395
ENSG00000249485	RBBP4P1	RBBP4 pseudogene 1	8.97284	1.48494	0.808201	1.83734	0.0661598	0.14105
ENSG00000305313	ENSG00000305313	novel transcript, antisense to SMYD2	22.245	1.48472	0.411123	3.61138	0.000304577	0.00136113
ENSG00000115556	PLCD4	phospholipase C delta 4	82.7108	1.48472	0.296054	5.01502	5.30268e-07	4.12403e-06
ENSG00000288936	ENSG00000288936	novel transcript	20.4373	1.48458	0.800953	1.85351	0.0638092	0.137027
ENSG00000115041	KCNIP3	potassium voltage-gated channel interacting protein 3	33.0408	1.48397	0.404432	3.66927	0.000243247	0.00111288
ENSG00000279662	ENSG00000279662	TEC	16.054	1.4839	0.377698	3.9288	8.53708e-05	0.000435607
ENSG00000284669	ENSG00000284669	novel transcript, antisense CSRNP1	6.48653	1.48249	0.566646	2.61626	0.00888998	0.0265502
ENSG00000105227	PRX	periaxin	328.016	1.482	0.152677	9.70674	2.82206e-22	9.44001e-21
ENSG00000152104	PTPN14	protein tyrosine phosphatase non-receptor type 14	842.269	1.48111	0.146434	10.1145	4.76273e-24	1.79637e-22
ENSG00000196876	SCN8A	sodium voltage-gated channel alpha subunit 8	1747.92	1.4808	0.219701	6.74004	1.58338e-11	2.23128e-10
ENSG00000277214	ENSG00000277214	novel transcript	6.18643	1.48061	0.546232	2.71058	0.00671654	0.0208601
ENSG00000244215	LINC02016	long intergenic non-protein coding RNA 2016	13.6064	1.48045	0.402567	3.67753	0.000235502	0.00108157
ENSG00000273507	ENSG00000273507	novel transcript	31.069	1.48029	0.398663	3.71314	0.000204702	0.000952335
ENSG00000274002	ENSG00000274002	novel transcript	7.92267	1.48002	0.79425	1.86342	0.062403	0.134573
ENSG00000122483	CCDC18	coiled-coil domain containing 18	529.228	1.47957	0.222059	6.66296	2.68369e-11	3.68759e-10
ENSG00000225905	ANKRD65-AS1	ANKRD65 antisense RNA 1	38.1213	1.47872	0.528511	2.7979	0.00514366	0.0165703
ENSG00000104901	DKKL1	dickkopf like acrosomal protein 1	85.9058	1.4785	0.394389	3.74883	0.000177664	0.00084151
ENSG00000131620	ANO1	anoctamin 1	74.1682	1.47847	0.442799	3.33892	0.000841046	0.00337029
ENSG00000075213	SEMA3A	semaphorin 3A	843.59	1.47812	0.485916	3.04193	0.00235069	0.00836371
ENSG00000106333	PCOLCE	procollagen C-endopeptidase enhancer	243.535	1.47678	0.292914	5.04169	4.61444e-07	3.62703e-06
ENSG00000162711	NLRP3	NLR family pyrin domain containing 3	13.2265	1.47569	0.444307	3.32132	0.000895921	0.00356291
ENSG00000107105	ELAVL2	ELAV like RNA binding protein 2	1945.22	1.47482	0.357781	4.12212	3.75405e-05	0.000207031
ENSG00000123453	SARDH	sarcosine dehydrogenase	163.005	1.47447	0.595168	2.47741	0.0132341	0.0373036
ENSG00000240583	AQP1	aquaporin 1 (Colton blood group)	461.726	1.47388	0.449873	3.27622	0.00105208	0.00410314
ENSG00000240086	ENSG00000240086	novel transcript, antisense to EPHB1	313.128	1.47348	0.605059	2.43526	0.0148811	0.041156
ENSG00000260339	HEXA-AS1	HEXA antisense RNA 1	5.69049	1.47192	0.687158	2.14204	0.0321905	0.0784857
ENSG00000075223	SEMA3C	semaphorin 3C	2379.24	1.47138	0.124534	11.8151	3.26101e-32	1.95135e-30
ENSG00000149564	ESAM	endothelial cell adhesion molecule	33.3766	1.4703	0.539144	2.7271	0.0063893	0.0199868
ENSG00000173930	SLCO4C1	solute carrier organic anion transporter family member 4C1	55.2628	1.47026	0.615489	2.38876	0.0169051	0.0457331
ENSG00000277734	TRAC	T cell receptor alpha constant	13.4133	1.46877	0.963563	1.52431	0.12743	0.236169
ENSG00000272931	LRRC8D-DT	LRRC8D divergent transcript	48.5455	1.46836	0.296552	4.95144	7.36654e-07	5.58685e-06
ENSG00000274460	ENSG00000274460	novel transcript	7.44034	1.4681	0.586204	2.50442	0.0122653	0.0349787
ENSG00000302784	ENSG00000302784	novel transcript, antisense to DISP1	9.8765	1.46696	0.555536	2.64062	0.0082755	0.0249721
ENSG00000142945	KIF2C	kinesin family member 2C	2267.57	1.46613	0.178425	8.21702	2.08621e-16	4.66254e-15
ENSG00000121621	KIF18A	kinesin family member 18A	592.82	1.4646	0.201205	7.27914	3.35955e-13	5.56425e-12
ENSG00000099282	TSPAN15	tetraspanin 15	278.609	1.46399	0.382013	3.83232	0.000126943	0.00062341
ENSG00000198712	MT-CO2	mitochondrially encoded cytochrome c oxidase II	43693.2	1.46382	0.325837	4.4925	7.03904e-06	4.48849e-05
ENSG00000113389	NPR3	natriuretic peptide receptor 3	40.9015	1.46359	0.446591	3.27724	0.00104827	0.00409044
ENSG00000232995	ENSG00000232995	novel transcript	62.3742	1.46281	0.225632	6.48317	8.98146e-11	1.16286e-09
ENSG00000183628	DGCR6	DiGeorge syndrome critical region gene 6	18.5321	1.46197	0.582657	2.50914	0.0121024	0.0345772
ENSG00000163827	LRRC2	leucine rich repeat containing 2	117.5	1.46189	0.895752	1.63202	0.102675	0.19955
ENSG00000185267	CDNF	cerebral dopamine neurotrophic factor	43.7126	1.45986	0.370535	3.93987	8.15273e-05	0.000418345
ENSG00000289462	ENSG00000289462	novel transcript	7.47032	1.45853	0.693115	2.10431	0.0353511	0.0848334
ENSG00000274605	PCCA-DT	PCCA divergent transcript	108.53	1.45786	0.454494	3.20765	0.00133825	0.00507378
ENSG00000293382	GPR199P	G protein-coupled receptor 199, pseudogene	17.2866	1.4567	0.330998	4.40093	1.0779e-05	6.6109e-05
ENSG00000255618	LINC02440	long intergenic non-protein coding RNA 2440	43.6196	1.45603	0.368858	3.94739	7.90063e-05	0.000406588
ENSG00000164175	SLC45A2	solute carrier family 45 member 2	8.73117	1.45473	0.824348	1.76471	0.0776128	0.160341
ENSG00000162599	NFIA	nuclear factor I A	2136.61	1.45462	0.400275	3.63406	0.000279	0.00125701
ENSG00000143994	ABHD1	abhydrolase domain containing 1	24.8615	1.45366	0.277703	5.2346	1.65338e-07	1.39123e-06
ENSG00000164128	NPY1R	neuropeptide Y receptor Y1	75.048	1.45271	0.405672	3.58098	0.000342303	0.0015147
ENSG00000165553	NGB	neuroglobin	13.6073	1.4518	0.700632	2.07213	0.0382537	0.0903433
ENSG00000292228	ENSG00000292228	Novel gene similar to neuroblastoma breakpoint family, member 1 (NBPF1)	248.18	1.44992	0.181389	7.99346	1.31204e-15	2.76572e-14
ENSG00000129173	E2F8	E2F transcription factor 8	344.045	1.44991	0.181544	7.98658	1.38739e-15	2.91552e-14
ENSG00000143387	CTSK	cathepsin K	444.182	1.44884	0.109879	13.1859	1.05825e-39	8.63743e-38
ENSG00000296830	ENSG00000296830	novel transcript, antisense to C11orf84	28.987	1.44834	0.279543	5.18112	2.20561e-07	1.81693e-06
ENSG00000165983	PTER	phosphotriesterase related	93.8772	1.44785	0.436988	3.31324	0.000922224	0.00365966
ENSG00000137628	DDX60	DExD/H-box helicase 60	224.719	1.44744	0.48396	2.99083	0.00278218	0.00969108
ENSG00000075651	PLD1	phospholipase D1	237.497	1.44729	0.393424	3.67871	0.000234415	0.00107682
ENSG00000101194	SLC17A9	solute carrier family 17 member 9	76.2294	1.4465	0.502142	2.88065	0.00396851	0.0132285
ENSG00000165168	CYBB	cytochrome b-245 beta chain	11.0016	1.44626	0.614762	2.35256	0.0186448	0.0496026
ENSG00000271947	ENSG00000271947	novel transcript	33.1531	1.44612	0.328967	4.39595	1.10287e-05	6.75597e-05
ENSG00000168589	DYNLRB2	dynein light chain roadblock-type 2	102.222	1.4455	0.3	4.81834	1.44755e-06	1.04557e-05
ENSG00000173988	LRRC63	leucine rich repeat containing 63	16.2342	1.44523	0.445779	3.24204	0.00118676	0.00456646
ENSG00000127588	GNG13	G protein subunit gamma 13	27.0564	1.44507	0.455516	3.17239	0.00151192	0.00565757
ENSG00000136457	CHAD	chondroadherin	15.3904	1.44455	0.46772	3.08849	0.00201178	0.00728388
ENSG00000185518	SV2B	synaptic vesicle glycoprotein 2B	81.9507	1.44417	0.266766	5.41363	6.17598e-08	5.50069e-07
ENSG00000278238	CKAP2-DT	CKAP2 divergent transcript	18.8419	1.44226	0.38328	3.76295	0.000167918	0.000800555
ENSG00000279232	ENSG00000279232	novel transcript, antisense to RGMB	9.47552	1.44201	0.847388	1.70171	0.0888091	0.178221
ENSG00000169136	ATF5	activating transcription factor 5	1652.76	1.44127	0.266366	5.41087	6.2721e-08	5.57414e-07
ENSG00000256218	ENSG00000256218	novel transcript	26.3992	1.44114	0.500054	2.88197	0.00395201	0.0131852
ENSG00000165730	STOX1	storkhead box 1	313.689	1.44045	0.244591	5.88924	3.8798e-09	4.085e-08
ENSG00000179299	NSUN7	NOP2/Sun RNA methyltransferase family member 7	333.768	1.43902	0.396631	3.62812	0.000285496	0.00128344
ENSG00000279675	ENSG00000279675	TEC	32.1382	1.43894	0.550811	2.61241	0.00899076	0.0268054
ENSG00000214193	SH3D21	SH3 domain containing 21	1308.63	1.43863	0.431191	3.33642	0.000848656	0.00339745
ENSG00000288764	ENSG00000288764	novel transcript	23.64	1.43852	0.36562	3.93446	8.33854e-05	0.000426753
ENSG00000284773	ENSG00000284773	novel protein	37.1595	1.43823	0.341834	4.20739	2.58332e-05	0.000147283
ENSG00000268686	ENSG00000268686	novel transcript, antisense to DKKL1	20.198	1.43537	0.355018	4.04309	5.27508e-05	0.000282663
ENSG00000289318	ENSG00000289318	novel transcript	12.9386	1.43436	0.426332	3.36442	0.000767061	0.00310738
ENSG00000300495	ENSG00000300495	novel transcript	6.86691	1.43427	0.661643	2.16775	0.030178	0.0744508
ENSG00000277013	SUNO1	S-phase upregulated non-coding 1	14.6438	1.43387	0.441256	3.24951	0.00115604	0.00446423
ENSG00000079102	RUNX1T1	RUNX1 partner transcriptional co-repressor 1	996.737	1.43344	0.39279	3.64939	0.000262863	0.00119061
ENSG00000259488	DUT-AS1	DUT antisense RNA 1	47.0832	1.43344	0.264284	5.42387	5.83233e-08	5.21739e-07
ENSG00000234787	LINC00458	long intergenic non-protein coding RNA 458	8.56958	1.43145	0.595906	2.40215	0.0162992	0.0443564
ENSG00000296159	ENSG00000296159	novel transcript, antisense to ZNF253	13.0628	1.4308	0.408198	3.50515	0.000456344	0.0019645
ENSG00000185742	C11orf87	chromosome 11 open reading frame 87	93.5958	1.43069	0.436444	3.27806	0.00104521	0.00408027
ENSG00000189184	PCDH18	protocadherin 18	2781.93	1.43027	0.571472	2.50278	0.0123223	0.0351266
ENSG00000259218	LINC00928	long intergenic non-protein coding RNA 928	62.6039	1.42826	0.311985	4.57797	4.69501e-06	3.09038e-05
ENSG00000308292	ENSG00000308292	novel transcript	7.78845	1.42725	0.489286	2.91701	0.00353406	0.0119689
ENSG00000085871	MGST2	microsomal glutathione S-transferase 2	66.5912	1.42679	0.561263	2.5421	0.0110188	0.031901
ENSG00000092621	PHGDH	phosphoglycerate dehydrogenase	6223.25	1.42651	0.186315	7.65642	1.91195e-14	3.5957e-13
ENSG00000163666	HESX1	HESX homeobox 1	48.466	1.42649	0.431383	3.30679	0.0009437	0.00373038
ENSG00000117245	KIF17	kinesin family member 17	441.746	1.42616	0.254502	5.60372	2.09794e-08	1.99295e-07
ENSG00000235233	MICA	MHC class I polypeptide-related sequence A	39.5049	1.42598	0.4802	2.96955	0.00298235	0.0103092
ENSG00000260698	ENSG00000260698	novel transcript	7.79146	1.42492	0.571669	2.49256	0.0126828	0.0359633
ENSG00000158008	EXTL1	exostosin like glycosyltransferase 1	69.6804	1.42285	0.794528	1.79081	0.0733237	0.153249
ENSG00000292231	ENSG00000292231	ciliary rootlet coiled-coil, rootletin (CROCC) pseudogene	104.877	1.42175	0.153711	9.24946	2.25631e-20	6.57714e-19
ENSG00000271425	NBPF10	NBPF member 10	217.794	1.42172	0.167715	8.47699	2.31099e-17	5.50884e-16
ENSG00000188848	BEND4	BEN domain containing 4	125.176	1.42052	0.452228	3.14116	0.00168282	0.00622742
ENSG00000290474	ENSG00000290474	novel transcript	27.5258	1.41702	0.423769	3.34386	0.000826223	0.00331676
ENSG00000130762	ARHGEF16	Rho guanine nucleotide exchange factor 16	371.092	1.41673	0.426797	3.31944	0.000901967	0.00358625
ENSG00000130876	SLC7A10	solute carrier family 7 member 10	15.1509	1.41654	0.432616	3.27435	0.00105904	0.00412557
ENSG00000186301	MST1P2	macrophage stimulating 1 pseudogene 2	97.0849	1.41536	0.474302	2.98408	0.00284431	0.00988893
ENSG00000289357	ENSG00000289357	novel transcript	29.3323	1.41494	0.473932	2.98554	0.00283082	0.0098454
ENSG00000286575	ENSG00000286575	novel transcript, antisense to CNNM2and AS3MT	14.6925	1.41473	0.530724	2.66565	0.00768385	0.0234504
ENSG00000230725	ENSG00000230725	novel transcript	10.1649	1.41379	0.49779	2.84014	0.00450943	0.0147973
ENSG00000145335	SNCA	synuclein alpha	459.423	1.4131	0.338897	4.16971	3.04986e-05	0.000171062
ENSG00000115361	ACADL	acyl-CoA dehydrogenase long chain	23.6012	1.41288	0.339529	4.16129	3.16457e-05	0.000176671
ENSG00000216866	RPS2P55	ribosomal protein S2 pseudogene 55	22.1184	1.41179	0.548455	2.57413	0.0100493	0.0294831
ENSG00000042445	RETSAT	retinol saturase	29.7983	1.41128	0.304516	4.6345	3.57808e-06	2.41598e-05
ENSG00000142552	RCN3	reticulocalbin 3	504.618	1.41017	0.271818	5.18793	2.12643e-07	1.75525e-06
ENSG00000146376	ARHGAP18	Rho GTPase activating protein 18	225.927	1.40955	0.204675	6.88679	5.70656e-12	8.49324e-11
ENSG00000287978	ENSG00000287978	novel transcript	40.8236	1.40829	0.303056	4.64698	3.36837e-06	2.29024e-05
ENSG00000286373	ENSG00000286373	novel transcript	22.2115	1.40734	0.435539	3.23126	0.00123247	0.004728
ENSG00000163702	IL17RC	interleukin 17 receptor C	59.0559	1.40731	0.259165	5.43018	5.62974e-08	5.04501e-07
ENSG00000116157	GPX7	glutathione peroxidase 7	799.394	1.40679	0.298932	4.70605	2.52557e-06	1.75466e-05
ENSG00000159640	ACE	angiotensin I converting enzyme	31.178	1.40656	0.569956	2.46784	0.0135931	0.0381523
ENSG00000268066	FMR1-AS1	FMR1 antisense RNA 1	13.901	1.40656	0.790699	1.77888	0.0752601	0.156442
ENSG00000140678	ITGAX	integrin subunit alpha X	20.825	1.40652	0.441105	3.18863	0.00142948	0.00538444
ENSG00000140527	WDR93	WD repeat domain 93	103.132	1.40317	0.23918	5.8666	4.44835e-09	4.66197e-08
ENSG00000124212	PTGIS	prostaglandin I2 synthase	461.33	1.4031	0.817927	1.71544	0.086265	0.174057
ENSG00000169116	PARM1	prostate androgen-regulated mucin-like protein 1	2490.45	1.4028	0.0988627	14.1894	1.0662e-45	1.13905e-43
ENSG00000141934	PLPP2	phospholipid phosphatase 2	39.6578	1.40267	0.265885	5.2755	1.32396e-07	1.12564e-06
ENSG00000165171	METTL27	methyltransferase like 27	21.4668	1.4015	0.54276	2.58217	0.00981813	0.0288923
ENSG00000161835	TAMALIN	trafficking regulator and scaffold protein tamalin	223.024	1.40023	0.141996	9.86103	6.14168e-23	2.14224e-21
ENSG00000140807	NKD1	NKD inhibitor of WNT signaling pathway 1	2236.66	1.39991	0.243909	5.7395	9.49573e-09	9.46557e-08
ENSG00000163701	IL17RE	interleukin 17 receptor E	30.1778	1.39954	0.501142	2.7927	0.00522694	0.0168068
ENSG00000130052	STARD8	StAR related lipid transfer domain containing 8	59.9829	1.39938	0.255158	5.48437	4.1494e-08	3.77311e-07
ENSG00000270629	NBPF14	NBPF member 14	576.125	1.39634	0.183708	7.60085	2.94181e-14	5.42255e-13
ENSG00000306436	ENSG00000306436	novel transcript, antisense to ZMYM4	9.18494	1.39628	0.495075	2.82033	0.0047974	0.0156101
ENSG00000143178	TBX19	T-box transcription factor 19	118.139	1.39595	0.259092	5.38783	7.13131e-08	6.29116e-07
ENSG00000264107	MIR4733HG	MIR4733 host gene	13.9244	1.39524	0.498328	2.79984	0.00511272	0.0164836
ENSG00000233270	SNRPEP4	SNRPE pseudogene 4	32.5597	1.39236	0.331794	4.19645	2.71132e-05	0.00015385
ENSG00000287780	ENSG00000287780	novel transcript, antisense to SLC25A38and CCR8	23.4757	1.39069	0.434283	3.20227	0.0013635	0.00515894
ENSG00000135835	KIAA1614	KIAA1614	191.022	1.38984	0.444756	3.12494	0.00177842	0.00654085
ENSG00000166959	MS4A8	membrane spanning 4-domains A8	98.8264	1.38905	0.624991	2.22251	0.026249	0.0661902
ENSG00000269473	ZNF132-DT	ZNF132 divergent transcript	54.9937	1.38883	0.533643	2.60255	0.00925332	0.0274798
ENSG00000117013	KCNQ4	potassium voltage-gated channel subfamily Q member 4	123.731	1.38871	0.33834	4.10448	4.05218e-05	0.000221794
ENSG00000291403	CROCCP4	CROCC pseudogene 4	21.3813	1.38858	0.296499	4.68326	2.82345e-06	1.94374e-05
ENSG00000301085	ENSG00000301085	novel transcript, antisense to RPRM	21.3774	1.38761	0.445959	3.11152	0.00186127	0.00680286
ENSG00000167525	PROCA1	protein interacting with cyclin A1	553.655	1.38639	0.41908	3.30817	0.00093909	0.00371647
ENSG00000225434	LINC01504	long intergenic non-protein coding RNA 1504	9.55411	1.38583	0.458501	3.02252	0.00250678	0.00884962
ENSG00000182489	XKRX	XK related X-linked	9.56682	1.38552	0.513181	2.69987	0.00693657	0.0214781
ENSG00000089041	P2RX7	purinergic receptor P2X 7	7.00839	1.38534	0.631715	2.19298	0.0283086	0.0706504
ENSG00000287727	ENSG00000287727	novel transcript, antisense to PEX14	9.30425	1.38426	0.418489	3.30775	0.000940473	0.00371978
ENSG00000254166	CASC19	cancer susceptibility 19	4.2933	1.3836	0.811467	1.70506	0.0881841	0.177123
ENSG00000273177	ENSG00000273177	novel transcript	9.16741	1.37987	0.857481	1.60922	0.107569	0.207051
ENSG00000188610	FAM72B	family with sequence similarity 72 member B	182.772	1.37967	0.248668	5.54823	2.8857e-08	2.68503e-07
ENSG00000165383	LRRC18	leucine rich repeat containing 18	14.6782	1.37947	0.532004	2.59296	0.00951535	0.0281596
ENSG00000168329	CX3CR1	C-X3-C motif chemokine receptor 1	8.80301	1.37878	0.446838	3.08563	0.00203121	0.00734744
ENSG00000130208	APOC1	apolipoprotein C1	23.7779	1.37798	0.532843	2.58608	0.00970734	0.0286447
ENSG00000294213	ENSG00000294213	novel transcript, antisense to SAMD13	12.6839	1.3778	0.483917	2.84718	0.00441083	0.0144956
ENSG00000248112	ENSG00000248112	novel transcript	9.44014	1.37771	0.594658	2.31682	0.0205137	0.053754
ENSG00000170289	CNGB3	cyclic nucleotide gated channel subunit beta 3	6.91673	1.37768	0.553353	2.4897	0.012785	0.0362188
ENSG00000287720	ENSG00000287720	novel transcript, antisense to SUMF1	99.1035	1.37749	0.668106	2.06178	0.0392287	0.0921687
ENSG00000294628	ENSG00000294628	novel transcript, antisense to CDHR3	8.32717	1.37686	0.709092	1.94172	0.0521707	0.116278
ENSG00000101542	CDH20	cadherin 20	549.069	1.37673	0.306844	4.48673	7.23239e-06	4.60172e-05
ENSG00000257702	LBX2-AS1	LBX2 antisense RNA 1	14.5442	1.37647	0.643594	2.13872	0.0324582	0.0790062
ENSG00000285593	ENSG00000285593	novel transcript	14.4514	1.37601	0.441898	3.11387	0.00184649	0.00675899
ENSG00000089116	LHX5	LIM homeobox 5	285.291	1.3748	0.707534	1.94308	0.0520061	0.116002
ENSG00000223751	ENSG00000223751	novel transcript	7.54483	1.37474	0.749264	1.83478	0.0665377	0.141684
ENSG00000273027	ENSG00000273027	novel transcript, sense intronic to ITGB2	10.2615	1.37229	0.431878	3.1775	0.00148551	0.00557101
ENSG00000294279	ENSG00000294279	novel transcript, antisense to PRMT6	33.7384	1.37169	0.304686	4.50199	6.73193e-06	4.30342e-05
ENSG00000104626	ERI1	exoribonuclease 1	61.3675	1.37068	0.315542	4.34391	1.39971e-05	8.39541e-05
ENSG00000078328	RBFOX1	RNA binding fox-1 homolog 1	404.299	1.37033	0.798547	1.71603	0.0861571	0.173908
ENSG00000261220	ST3GAL1-DT	ST3GAL1 divergent transcript	27.5516	1.36983	0.386279	3.54621	0.000390817	0.00170431
ENSG00000106018	VIPR2	vasoactive intestinal peptide receptor 2	57.0397	1.36931	0.52195	2.62345	0.00870443	0.0260622
ENSG00000279022	ENSG00000279022	TEC	22.2497	1.36896	0.443335	3.08786	0.00201605	0.00729775
ENSG00000297995	ENSG00000297995	novel transcript	13.992	1.36842	0.369276	3.70568	0.000210822	0.000976575
ENSG00000156687	UNC5D	unc-5 netrin receptor D	668.252	1.36789	0.778789	1.75643	0.0790152	0.162531
ENSG00000228510	ENSG00000228510	novel pseudogene	17.0734	1.36652	0.347963	3.92719	8.59441e-05	0.000437985
ENSG00000268650	ENSG00000268650	novel transcript, antisense to PDE4C	13.1086	1.36616	0.403607	3.38487	0.000712127	0.00290735
ENSG00000100842	EFS	embryonal Fyn-associated substrate	2790.43	1.36597	0.53977	2.53065	0.011385	0.0327924
ENSG00000176658	MYO1D	myosin ID	411.085	1.36573	0.256392	5.32671	1.00006e-07	8.66143e-07
ENSG00000227598	ENSG00000227598	novel transcript	17.3487	1.36548	0.440233	3.10172	0.00192399	0.00700428
ENSG00000261478	ENSG00000261478	novel transcript	78.8558	1.36542	0.331866	4.11438	3.88218e-05	0.00021352
ENSG00000054938	CHRDL2	chordin like 2	5.23265	1.36531	0.786941	1.73496	0.0827477	0.168526
ENSG00000277936	MRPL45	mitochondrial ribosomal protein L45	127.193	1.36274	0.166488	8.18521	2.71824e-16	6.0158e-15
ENSG00000275759	ENSG00000275759	novel transcript	28.6583	1.36211	0.458081	2.97351	0.00294414	0.0102013
ENSG00000278195	SSTR3	somatostatin receptor 3	25.1173	1.36171	0.525057	2.59345	0.00950177	0.0281276
ENSG00000153162	BMP6	bone morphogenetic protein 6	46.63	1.36136	0.367281	3.70657	0.000210081	0.000974252
ENSG00000213085	CFAP45	cilia and flagella associated protein 45	551.21	1.36093	0.396351	3.43366	0.0005955	0.00248287
ENSG00000225930	LINC02249	long intergenic non-protein coding RNA 2249	62.3212	1.36086	0.216184	6.29495	3.07502e-10	3.74155e-09
ENSG00000115738	ID2	inhibitor of DNA binding 2	1787.06	1.36043	0.0646684	21.037	3.00627e-98	1.33354e-95
ENSG00000123473	STIL	STIL centriolar assembly protein	862.758	1.35986	0.15085	9.01466	1.9749e-19	5.38021e-18
ENSG00000238184	CD81-AS1	CD81 antisense RNA 1	10.8442	1.35877	0.600841	2.26144	0.0237318	0.0609212
ENSG00000248905	FMN1	formin 1	12.433	1.3586	0.526362	2.58111	0.00984833	0.0289661
ENSG00000273002	ARHGEF2-AS2	ARHGEF2 antisense RNA 2	34.4003	1.35764	0.29503	4.6017	4.19061e-06	2.77808e-05
ENSG00000163393	SLC22A15	solute carrier family 22 member 15	217.022	1.35731	0.378919	3.58205	0.000340912	0.00150896
ENSG00000265542	ENSG00000265542	novel transcript	6.75708	1.35727	0.56907	2.38507	0.0170757	0.046107
ENSG00000162390	ACOT11	acyl-CoA thioesterase 11	37.5624	1.35707	0.667012	2.03455	0.041896	0.0973897
ENSG00000182612	TSPAN10	tetraspanin 10	23.2492	1.35504	0.306224	4.42501	9.64398e-06	5.97587e-05
ENSG00000276957	ENSG00000276957	novel transcript	31.6644	1.35467	0.496781	2.72689	0.00639352	0.0199938
ENSG00000285857	ENSG00000285857	novel transcript, antisense to XPO1	7.96001	1.35458	0.735356	1.84208	0.0654637	0.139844
ENSG00000249853	HS3ST5	heparan sulfate-glucosamine 3-sulfotransferase 5	64.9506	1.35424	0.420636	3.2195	0.00128413	0.00489403
ENSG00000253554	LINC01414	long intergenic non-protein coding RNA 1414	103.145	1.35339	0.796762	1.69862	0.0893913	0.179252
ENSG00000181408	UTS2R	urotensin 2 receptor	15.1764	1.35338	0.788765	1.71582	0.0861951	0.17395
ENSG00000261136	ENSG00000261136	novel transcript, antisense to FSIP1	110.998	1.35267	0.174152	7.76716	8.02642e-15	1.56129e-13
ENSG00000299363	ENSG00000299363	novel transcript	12.6002	1.35237	0.569609	2.3742	0.017587	0.0472373
ENSG00000157765	SLC34A2	solute carrier family 34 member 2	131.403	1.35101	0.852515	1.58473	0.113028	0.215153
ENSG00000198948	MFAP3L	microfibril associated protein 3 like	319.923	1.35072	0.327219	4.12789	3.66108e-05	0.000202451
ENSG00000222000	ENSG00000222000	novel transcript, antisense to CNGA3	45.5151	1.35009	0.635628	2.12402	0.0336683	0.0814756
ENSG00000174808	BTC	betacellulin	16.6964	1.34958	0.565938	2.38468	0.0170939	0.0461498
ENSG00000238057	ZEB2-AS1	ZEB2 antisense RNA 1	18.2095	1.34933	0.407707	3.30955	0.000934453	0.00370171
ENSG00000183615	FAM167B	family with sequence similarity 167 member B	65.1086	1.34895	0.55898	2.41324	0.0158115	0.043289
ENSG00000134250	NOTCH2	notch receptor 2	7796.93	1.34848	0.105924	12.7306	3.99785e-37	2.94499e-35
ENSG00000103154	NECAB2	N-terminal EF-hand calcium binding protein 2	1418.07	1.34815	0.329929	4.08618	4.38528e-05	0.00023792
ENSG00000283010	ENSG00000283010	novel transcript	22.681	1.34791	0.332989	4.0479	5.16785e-05	0.000277135
ENSG00000257913	DDN-AS1	DDN and PRKAG1 antisense RNA 1	17.4546	1.34769	0.362781	3.71489	0.00020329	0.000947497
ENSG00000128833	MYO5C	myosin VC	348.03	1.34764	0.360402	3.73927	0.000184556	0.000869918
ENSG00000184347	SLIT3	slit guidance ligand 3	1626.53	1.3468	0.155149	8.68071	3.93297e-18	9.8228e-17
ENSG00000090889	KIF4A	kinesin family member 4A	1779.44	1.34676	0.227051	5.93155	3.00097e-09	3.21106e-08
ENSG00000293930	ENSG00000293930	novel transcript, antisense to SSX2IP	11.8595	1.34574	0.572878	2.34909	0.0188195	0.0499857
ENSG00000146166	LGSN	lengsin, lens protein with glutamine synthetase domain	9.01874	1.34556	0.499091	2.69601	0.00701748	0.0216749
ENSG00000185436	IFNLR1	interferon lambda receptor 1	40.2622	1.34424	0.350421	3.83607	0.000125018	0.000614844
ENSG00000126787	DLGAP5	DLG associated protein 5	1852.42	1.34369	0.176757	7.6019	2.91803e-14	5.38358e-13
ENSG00000145934	TENM2	teneurin transmembrane protein 2	1653.47	1.34274	0.628911	2.13502	0.032759	0.0795866
ENSG00000267226	MALT1-AS1	MALT1 antisense RNA 1	10.0715	1.34187	0.418675	3.20504	0.00135042	0.00511232
ENSG00000250073	ESAM-AS1	ESAM antisense RNA 1	14.4031	1.34126	0.398764	3.36354	0.000769506	0.00311555
ENSG00000277075	H2AC8	H2A clustered histone 8	24.5702	1.34108	0.290144	4.62212	3.7983e-06	2.54781e-05
ENSG00000105048	TNNT1	troponin T1, slow skeletal type	439.684	1.34089	0.804804	1.66611	0.0956909	0.188951
ENSG00000073350	LLGL2	LLGL scribble cell polarity complex component 2	79.7929	1.34087	0.307884	4.35513	1.3299e-05	8.01201e-05
ENSG00000296294	ENSG00000296294	novel transcript	15.9914	1.34086	0.327978	4.08826	4.34615e-05	0.000236174
ENSG00000309629	ENSG00000309629	novel transcript	15.5627	1.34057	0.458488	2.9239	0.00345674	0.0117499
ENSG00000135447	PPP1R1A	protein phosphatase 1 regulatory inhibitor subunit 1A	832.287	1.33954	0.535808	2.50004	0.0124179	0.0353384
ENSG00000262468	LINC01569	long intergenic non-protein coding RNA 1569	89.7387	1.33928	0.294271	4.55117	5.33488e-06	3.46903e-05
ENSG00000129195	PIMREG	PICALM interacting mitotic regulator	1652.77	1.33925	0.194158	6.89776	5.28294e-12	7.88577e-11
ENSG00000085999	RAD54L	RAD54 like	659.876	1.3392	0.175348	7.63737	2.21696e-14	4.14258e-13
ENSG00000075429	CACNG5	calcium voltage-gated channel auxiliary subunit gamma 5	181.575	1.33898	0.599954	2.23181	0.0256274	0.064859
ENSG00000283692	ENSG00000283692	novel transcript	30.6981	1.33854	0.617182	2.16878	0.0300991	0.0743279
ENSG00000250602	ENSG00000250602	novel transcript, antisense to GRAMD3	13.3269	1.33808	0.420703	3.18058	0.00146979	0.00552016
ENSG00000185361	TNFAIP8L1	TNF alpha induced protein 8 like 1	336.701	1.33736	0.263588	5.07367	3.90209e-07	3.09814e-06
ENSG00000164161	HHIP	hedgehog interacting protein	325.77	1.33719	0.349092	3.83047	0.000127898	0.000627042
ENSG00000189409	MMP23B	matrix metallopeptidase 23B	8.96527	1.33641	0.556314	2.40226	0.0162942	0.0443564
ENSG00000128408	RIBC2	RIB43A domain with coiled-coils 2	152.973	1.33627	0.33677	3.96792	7.25033e-05	0.000376841
ENSG00000255240	ENSG00000255240	novel transcript	54.4672	1.33595	0.379642	3.51897	0.000433233	0.00187172
ENSG00000160691	SHC1	SHC adaptor protein 1	3575.71	1.33322	0.127962	10.4189	2.03322e-25	8.33089e-24
ENSG00000238207	ENSG00000238207	novel transcript	36.4569	1.33307	0.242779	5.49088	3.99947e-08	3.64327e-07
ENSG00000206762	RNU6-418P	RNA, U6 small nuclear 418, pseudogene	11.8217	1.33271	0.508737	2.61964	0.00880218	0.0263317
ENSG00000196353	CPNE4	copine 4	106.665	1.33234	0.562377	2.36912	0.0178303	0.0477715
ENSG00000279601	ENSG00000279601	TEC	17.9253	1.33088	0.905704	1.46944	0.141713	0.256433
ENSG00000229666	MAST4-AS1	MAST4 antisense RNA 1	10.5506	1.33069	0.77998	1.70606	0.0879965	0.176799
ENSG00000126882	FAM78A	family with sequence similarity 78 member A	49.1765	1.33003	0.399979	3.32526	0.000883373	0.00351849
ENSG00000293271	SLC44A3-AS1	SLC44A3 antisense RNA 1	40.4745	1.32915	0.47404	2.80388	0.00504922	0.0163176
ENSG00000226334	ENSG00000226334	novel transcript	6.42782	1.32885	0.503095	2.64135	0.00825762	0.0249292
ENSG00000273356	LINC02019	long intergenic non-protein coding RNA 2019	45.0794	1.32838	0.409001	3.24786	0.00116277	0.00448683
ENSG00000197768	STPG3	sperm-tail PG-rich repeat containing 3	19.95	1.32818	0.62844	2.11345	0.0345622	0.0832734
ENSG00000145428	RNF175	ring finger protein 175	433.519	1.32736	0.320454	4.14211	3.44128e-05	0.000191125
ENSG00000185559	DLK1	delta like non-canonical Notch ligand 1	12057.2	1.32706	0.397871	3.3354	0.000851765	0.00340723
ENSG00000223764	LINC02593	long intergenic non-protein coding RNA 2593	240.051	1.32602	0.644671	2.05689	0.0396964	0.0930293
ENSG00000260907	ENSG00000260907	novel transcript	15.6505	1.32559	0.580717	2.28267	0.0224497	0.0581067
ENSG00000137834	SMAD6	SMAD family member 6	285.458	1.32467	0.22048	6.0081	1.87707e-09	2.05041e-08
ENSG00000280229	ENSG00000280229	TEC	9.74699	1.32443	0.816563	1.62195	0.104813	0.202741
ENSG00000101463	SYNDIG1	synapse differentiation inducing 1	145.805	1.32371	0.592208	2.23522	0.0254031	0.0643833
ENSG00000278727	ENSG00000278727	novel transcript	5.45918	1.32347	0.782237	1.6919	0.0906649	0.181214
ENSG00000121966	CXCR4	C-X-C motif chemokine receptor 4	1884.31	1.32341	0.161497	8.19464	2.51349e-16	5.59299e-15
ENSG00000233426	EIF3FP3	eukaryotic translation initiation factor 3 subunit F pseudogene 3	38.6027	1.32261	0.323638	4.08668	4.37586e-05	0.000237598
ENSG00000117009	KMO	kynurenine 3-monooxygenase	10.0974	1.32127	0.591925	2.23217	0.025604	0.0648201
ENSG00000074966	TXK	TXK tyrosine kinase	7.2796	1.32036	0.656681	2.01065	0.0443622	0.102214
ENSG00000271119	LINC03067	long intergenic non-protein coding RNA 3067	16.4226	1.31985	0.379412	3.47866	0.000503927	0.0021462
ENSG00000119943	PYROXD2	pyridine nucleotide-disulphide oxidoreductase domain 2	370.277	1.31895	0.171222	7.70314	1.32767e-14	2.52715e-13
ENSG00000133424	LARGE1	LARGE xylosyl- and glucuronyltransferase 1	1894.89	1.3188	0.0685505	19.2384	1.76535e-82	5.71779e-80
ENSG00000258101	ENSG00000258101	novel transcript, antisense to TUBA1C	30.3559	1.31797	0.465317	2.83241	0.00461985	0.0151046
ENSG00000246145	RRS1-DT	RRS1 divergent transcript	9.56568	1.31745	0.455658	2.8913	0.00383649	0.0128439
ENSG00000163638	ADAMTS9	ADAM metallopeptidase with thrombospondin type 1 motif 9	388.079	1.31716	0.240827	5.46933	4.51731e-08	4.09306e-07
ENSG00000309294	ENSG00000309294	novel transcript, antisense to NR4A2	37.828	1.31638	0.513952	2.56129	0.0104284	0.0304553
ENSG00000257185	LINC02293	long intergenic non-protein coding RNA 2293	54.2831	1.31636	0.448872	2.9326	0.00336138	0.0114622
ENSG00000284747	ENSG00000284747	novel transcript, antisense to ERRFI1	10.7617	1.31609	0.631075	2.08547	0.0370267	0.0880059
ENSG00000143494	VASH2	vasohibin 2	1186.61	1.31564	0.336089	3.91457	9.05665e-05	0.000458677
ENSG00000130775	THEMIS2	thymocyte selection associated family member 2	72.8175	1.31435	0.180158	7.29553	2.97481e-13	4.95518e-12
ENSG00000120915	EPHX2	epoxide hydrolase 2	646.783	1.31331	0.407835	3.22019	0.00128108	0.00488422
ENSG00000165309	ARMC3	armadillo repeat containing 3	990.89	1.31238	0.477321	2.74946	0.00596931	0.0188697
ENSG00000144057	ST6GAL2	ST6 beta-galactoside alpha-2,6-sialyltransferase 2	635.478	1.31118	0.665662	1.96973	0.0488689	0.110355
ENSG00000287580	ENSG00000287580	novel transcript, antisense to ZNF138	8.78677	1.30932	0.526075	2.48885	0.0128156	0.0362794
ENSG00000178878	APOLD1	apolipoprotein L domain containing 1	372.494	1.3093	0.131416	9.96298	2.21317e-23	7.93668e-22
ENSG00000064666	CNN2	calponin 2	2767.6	1.30919	0.124009	10.5572	4.70537e-26	1.99197e-24
ENSG00000158402	CDC25C	cell division cycle 25C	453.467	1.30909	0.216167	6.05591	1.39622e-09	1.54836e-08
ENSG00000160282	FTCD	formimidoyltransferase cyclodeaminase	29.803	1.30874	0.290356	4.50735	6.5643e-06	4.20152e-05
ENSG00000297151	ENSG00000297151	novel transcript	11.9977	1.30787	0.490708	2.66528	0.0076924	0.0234729
ENSG00000174371	EXO1	exonuclease 1	651.47	1.30703	0.293745	4.44954	8.60536e-06	5.40285e-05
ENSG00000134369	NAV1	neuron navigator 1	3617.08	1.30698	0.511101	2.55719	0.0105522	0.0307596
ENSG00000179133	C10orf67	chromosome 10 open reading frame 67	20.3709	1.30696	0.425089	3.07455	0.0021082	0.00759496
ENSG00000106336	FBXO24	F-box protein 24	16.4928	1.30682	0.456155	2.86486	0.00417193	0.013833
ENSG00000309057	ENSG00000309057	novel transcript, antisense to ST8SIA2	29.5319	1.30667	0.522479	2.5009	0.0123879	0.0352743
ENSG00000187098	MITF	melanocyte inducing transcription factor	347.767	1.30559	0.148911	8.76758	1.82546e-18	4.69124e-17
ENSG00000255690	TRIL	TLR4 interactor with leucine rich repeats	382.66	1.30536	0.16853	7.74559	9.5139e-15	1.8297e-13
ENSG00000125551	PLGLB2	plasminogen like B2	15.5534	1.30481	0.620473	2.10293	0.0354719	0.0850034
ENSG00000178150	ZNF114	zinc finger protein 114	74.4301	1.30444	0.210592	6.19417	5.85945e-10	6.87698e-09
ENSG00000185420	SMYD3	SET and MYND domain containing 3	614.551	1.30383	0.245643	5.3078	1.10955e-07	9.5448e-07
ENSG00000169031	COL4A3	collagen type IV alpha 3 chain	395.63	1.30314	0.75177	1.73343	0.0830202	0.168963
ENSG00000301028	ENSG00000301028	novel transcript, antisense to CEP85	8.41913	1.30179	0.473805	2.74751	0.00600491	0.0189704
ENSG00000130707	ASS1	argininosuccinate synthase 1	1360.04	1.30143	0.294324	4.42176	9.79004e-06	6.04984e-05
ENSG00000143195	ILDR2	immunoglobulin like domain containing receptor 2	5957	1.30044	0.238277	5.45766	4.8246e-08	4.35794e-07
ENSG00000286952	ENSG00000286952	novel transcript, antisense to DNAH12	34.0296	1.29971	0.458114	2.83708	0.00455278	0.0149164
ENSG00000154274	C4orf19	chromosome 4 open reading frame 19	35.6891	1.29899	0.583493	2.22624	0.0259982	0.065647
ENSG00000293403	ENSG00000293403	novel transcript	21.2068	1.29889	0.585802	2.21729	0.0266032	0.066984
ENSG00000271860	ENSG00000271860	novel transcript	40.37	1.29837	0.44872	2.8935	0.00380974	0.0127669
ENSG00000173267	SNCG	synuclein gamma	212.625	1.29823	0.60441	2.14794	0.0317187	0.0775797
ENSG00000142961	MOB3C	MOB kinase activator 3C	187.217	1.29815	0.15326	8.47025	2.4487e-17	5.83031e-16
ENSG00000286121	ENSG00000286121	novel transcript	7.57165	1.29732	0.475947	2.72576	0.00641537	0.020056
ENSG00000074706	IPCEF1	interaction protein for cytohesin exchange factors 1	14.5522	1.29706	0.682418	1.90068	0.057344	0.125656
ENSG00000270332	SMC2-DT	SMC2 divergent transcript	16.9957	1.29693	0.581941	2.22862	0.0258393	0.0653266
ENSG00000072952	IRAG1	inositol 1,4,5-triphosphate receptor associated 1	189.58	1.29613	0.166154	7.80074	6.15475e-15	1.21458e-13
ENSG00000173848	NET1	neuroepithelial cell transforming 1	663.403	1.29574	0.190087	6.81654	9.32571e-12	1.34958e-10
ENSG00000260742	ITPRID2-DT	ITPRID2 divergent transcript	12.9569	1.29567	0.623754	2.07721	0.0377825	0.0894453
ENSG00000288826	ENSG00000288826	novel transcript	57.6631	1.29527	0.417332	3.10369	0.00191124	0.00696532
ENSG00000169885	CALML6	calmodulin like 6	8.5081	1.29314	0.636193	2.03263	0.0420901	0.0977742
ENSG00000184661	CDCA2	cell division cycle associated 2	573.175	1.29155	0.218847	5.9016	3.59985e-09	3.8099e-08
ENSG00000296169	ENSG00000296169	novel transcript	9.85329	1.29114	0.457361	2.82301	0.00475744	0.0154949
ENSG00000185668	POU3F1	POU class 3 homeobox 1	341.285	1.29082	0.226374	5.70215	1.18308e-08	1.16341e-07
ENSG00000246214	RETREG1-AS1	RETREG1 antisense RNA 1	29.9875	1.29054	0.518316	2.48987	0.0127788	0.0362105
ENSG00000232046	LINC01798	long intergenic non-protein coding RNA 1798	9.30275	1.28829	0.451715	2.85199	0.00434467	0.014322
ENSG00000259887	FIGNL2-DT	FIGNL2 divergent transcript	27.7417	1.28771	0.299961	4.29292	1.76341e-05	0.000103546
ENSG00000302819	ENSG00000302819	novel transcript	9.87155	1.28739	0.454338	2.83354	0.00460349	0.0150608
ENSG00000260876	LINC01229	long intergenic non-protein coding RNA 1229	7.59246	1.287	0.445808	2.8869	0.0038906	0.0130101
ENSG00000080986	NDC80	NDC80 kinetochore complex component	1084.05	1.28674	0.220442	5.83707	5.31282e-09	5.49179e-08
ENSG00000287731	ENSG00000287731	novel transcript	30.7783	1.28659	0.291568	4.41267	1.02105e-05	6.29439e-05
ENSG00000142731	PLK4	polo like kinase 4	1046.63	1.28585	0.243596	5.27861	1.30167e-07	1.10969e-06
ENSG00000187688	TRPV2	transient receptor potential cation channel subfamily V member 2	13.3868	1.28522	0.606209	2.12009	0.0339982	0.0821892
ENSG00000280241	ENSG00000280241	novel transcript, antisense to DCHS2	26.8975	1.28406	0.725261	1.77048	0.0766469	0.158844
ENSG00000258592	LINC03059	long intergenic non-protein coding RNA 3059	19.3655	1.28383	0.551553	2.32767	0.0199298	0.0524596
ENSG00000143434	SEMA6C	semaphorin 6C	2473.44	1.28233	0.203511	6.30104	2.95651e-10	3.61026e-09
ENSG00000137135	ARHGEF39	Rho guanine nucleotide exchange factor 39	365.505	1.28196	0.269854	4.75056	2.02858e-06	1.42883e-05
ENSG00000127423	AUNIP	aurora kinase A and ninein interacting protein	188.591	1.28186	0.40218	3.18728	0.00143618	0.00540589
ENSG00000137198	GMPR	guanosine monophosphate reductase	112.084	1.28087	0.219162	5.84438	5.08452e-09	5.27183e-08
ENSG00000298543	ENSG00000298543	novel transcript, antisense to CD58 and IGSF3	6.12901	1.28004	0.662724	1.93148	0.0534232	0.118554
ENSG00000109255	NMU	neuromedin U	292.296	1.27922	0.249871	5.11954	3.06283e-07	2.47317e-06
ENSG00000162551	ALPL	alkaline phosphatase, biomineralization associated	372.78	1.27902	0.287065	4.45551	8.36949e-06	5.26609e-05
ENSG00000225498	ENSG00000225498	novel transcript	9.63847	1.27887	0.447647	2.85687	0.00427837	0.014139
ENSG00000297670	ENSG00000297670	novel transcript	21.4393	1.27802	0.307537	4.15567	3.24329e-05	0.000180867
ENSG00000263934	SNORD3A	small nucleolar RNA, C/D box 3A	15.832	1.2765	0.455771	2.80075	0.00509834	0.0164451
ENSG00000256673	ENSG00000256673	ovostatin (OVOS) pseudogene	35.2903	1.2752	0.287543	4.43481	9.21518e-06	5.74108e-05
ENSG00000184809	B3GALT5-AS1	B3GALT5 antisense RNA 1	170.585	1.27496	0.522739	2.43899	0.0147283	0.0407888
ENSG00000175426	PCSK1	proprotein convertase subtilisin/kexin type 1	235.27	1.27384	0.222651	5.72123	1.05758e-08	1.04656e-07
ENSG00000187796	CARD9	caspase recruitment domain family member 9	13.8428	1.27384	0.51771	2.46052	0.0138736	0.0387954
ENSG00000293347	ENSG00000293347	novel transcript	48.9239	1.27361	0.237705	5.35793	8.41788e-08	7.35618e-07
ENSG00000141314	RHBDL3	rhomboid like 3	1271.38	1.27312	0.133108	9.56455	1.12695e-21	3.58742e-20
ENSG00000084628	NKAIN1	sodium/potassium transporting ATPase interacting 1	2296.52	1.27249	0.295978	4.29926	1.71366e-05	0.000100799
ENSG00000131650	KREMEN2	kringle containing transmembrane protein 2	113.533	1.27227	0.640999	1.98483	0.0471633	0.107287
ENSG00000212916	MAP10	microtubule associated protein 10	216.306	1.27212	0.297561	4.27515	1.91008e-05	0.000111358
ENSG00000092036	HAUS4	HAUS augmin like complex subunit 4	200.598	1.27162	0.09527	13.3476	1.22347e-40	1.02315e-38
ENSG00000271427	ENSG00000271427	novel transcript	8.63105	1.27137	0.503506	2.52503	0.0115687	0.0332526
ENSG00000135451	TROAP	trophinin associated protein	1665.68	1.27005	0.203892	6.22904	4.69296e-10	5.59614e-09
ENSG00000184470	TXNRD2	thioredoxin reductase 2	313.732	1.26935	0.197772	6.41824	1.37857e-10	1.74393e-09
ENSG00000187837	H1-2	H1.2 linker histone, cluster member	204.448	1.26781	0.182551	6.94497	3.78529e-12	5.71717e-11
ENSG00000273355	ENSG00000273355	novel transcript	92.2291	1.26758	0.203879	6.21731	5.05759e-10	5.98956e-09
ENSG00000143816	WNT9A	Wnt family member 9A	707.449	1.26698	0.345603	3.66599	0.000246387	0.00112472
ENSG00000172345	STARD5	StAR related lipid transfer domain containing 5	16.3999	1.26697	0.514646	2.46184	0.0138228	0.0386906
ENSG00000153347	FAM81B	family with sequence similarity 81 member B	417.157	1.26693	0.40453	3.13185	0.00173708	0.00640496
ENSG00000295196	ENSG00000295196	novel transcript	45.3631	1.26525	0.234722	5.39041	7.02983e-08	6.21237e-07
ENSG00000156675	RAB11FIP1	RAB11 family interacting protein 1	615.505	1.26506	0.170803	7.40653	1.29649e-13	2.2708e-12
ENSG00000107968	MAP3K8	mitogen-activated protein kinase kinase kinase 8	307.095	1.26242	0.224749	5.61704	1.94252e-08	1.85828e-07
ENSG00000088756	ARHGAP28	Rho GTPase activating protein 28	406.051	1.26143	0.192358	6.55776	5.46214e-11	7.25619e-10
ENSG00000278921	EPB41L4A-DT	EPB41L4A divergent transcript	26.1347	1.26082	0.389386	3.23797	0.00120382	0.00462947
ENSG00000301639	ENSG00000301639	novel transcript	37.2022	1.26071	0.31126	4.05033	5.11444e-05	0.000274488
ENSG00000305868	ENSG00000305868	novel transcript, antisense to SET and PKN3	16.4595	1.2581	0.342939	3.66858	0.000243905	0.00111489
ENSG00000119139	TJP2	tight junction protein 2	19.5805	1.25779	0.322357	3.90185	9.54587e-05	0.000481184
ENSG00000068781	STON1-GTF2A1L	STON1-GTF2A1L readthrough	16.6061	1.25713	0.871042	1.44325	0.14895	0.266631
ENSG00000230678	BRD2	bromodomain containing 2	11.6338	1.25617	0.433847	2.89543	0.00378639	0.0127054
ENSG00000111554	MDM1	Mdm1 nuclear protein	1325.44	1.25606	0.171166	7.33826	2.16384e-13	3.69174e-12
ENSG00000260645	ENSG00000260645	novel transcript	105.614	1.25537	0.507396	2.47415	0.0133554	0.0375884
ENSG00000144645	OSBPL10	oxysterol binding protein like 10	178.088	1.25488	0.180163	6.96528	3.27758e-12	4.97241e-11
ENSG00000188112	C6orf132	chromosome 6 open reading frame 132	14.5514	1.2543	0.511658	2.45143	0.0142288	0.0396151
ENSG00000214688	C10orf105	chromosome 10 open reading frame 105	26.5029	1.25394	0.736969	1.70148	0.0888527	0.178291
ENSG00000076258	FMO4	flavin containing dimethylaniline monoxygenase 4	47.6742	1.25259	0.41532	3.01596	0.00256171	0.00901234
ENSG00000106714	CNTNAP3	contactin associated protein family member 3	139.333	1.25056	0.537357	2.32725	0.0199519	0.0525112
ENSG00000132554	RGS22	regulator of G protein signaling 22	175.777	1.24971	0.31501	3.96719	7.27249e-05	0.000377788
ENSG00000138829	FBN2	fibrillin 2	2396.83	1.24937	0.398496	3.13521	0.00171729	0.00634118
ENSG00000265984	GREB1L-DT	GREB1L divergent transcript	11.4588	1.24839	0.424478	2.94099	0.00327162	0.011199
ENSG00000162814	SPATA17	spermatogenesis associated 17	476.741	1.24765	0.347395	3.59144	0.000328862	0.00146197
ENSG00000188687	SLC4A5	solute carrier family 4 member 5	286.657	1.24763	0.709739	1.75787	0.0787697	0.162189
ENSG00000089327	FXYD5	FXYD domain containing ion transport regulator 5	37.1916	1.24709	0.397289	3.13899	0.00169531	0.00626908
ENSG00000280145	ENSG00000280145	novel transcript	6.43719	1.24679	0.66764	1.86745	0.0618381	0.133553
ENSG00000116661	FBXO2	F-box protein 2	224.196	1.246	0.506046	2.46223	0.0138078	0.0386592
ENSG00000179023	KLHDC7A	kelch domain containing 7A	26.0618	1.24597	0.825079	1.51012	0.131012	0.241206
ENSG00000253978	TENM2-AS1	TENM2 antisense RNA 2	24.8451	1.24522	0.360674	3.45249	0.000555447	0.00234075
ENSG00000185737	NRG3	neuregulin 3	368.602	1.24482	0.333511	3.73247	0.000189612	0.000890867
ENSG00000291365	CNTNAP3C	contactin associated protein family member 3C	3.89212	1.24303	0.797531	1.55859	0.119093	0.224025
ENSG00000286379	ENSG00000286379	novel transcript	57.1355	1.24233	0.343946	3.61198	0.000303868	0.00135825
ENSG00000272537	ENSG00000272537	novel transcript	8.23045	1.24212	0.834874	1.4878	0.136804	0.249597
ENSG00000129595	EPB41L4A	erythrocyte membrane protein band 4.1 like 4A	299.085	1.24005	0.145808	8.50467	1.82108e-17	4.38197e-16
ENSG00000169679	BUB1	BUB1 mitotic checkpoint serine/threonine kinase	1781.96	1.23977	0.204691	6.05681	1.38844e-09	1.54058e-08
ENSG00000174669	SLC29A2	solute carrier family 29 member 2	691.108	1.23944	0.134175	9.23747	2.52399e-20	7.34695e-19
ENSG00000081051	AFP	alpha fetoprotein	11.9891	1.23929	1.35093	0.917361	0.358953	0.511314
ENSG00000303148	ENSG00000303148	novel transcript	9.06465	1.23921	0.606786	2.04226	0.0411262	0.0958953
ENSG00000223695	MYH9-DT	MYH9 divergent transcript	10.9834	1.23913	0.507619	2.44105	0.0146445	0.0405895
ENSG00000232671	ZNF687-AS1	ZNF687 antisense RNA 1	8.77313	1.23912	0.607504	2.0397	0.0413807	0.0963896
ENSG00000241563	CORT	cortistatin	16.3666	1.23785	0.427758	2.8938	0.00380609	0.0127589
ENSG00000198189	HSD17B11	hydroxysteroid 17-beta dehydrogenase 11	313.385	1.23597	0.157199	7.86246	3.76667e-15	7.59476e-14
ENSG00000261168	ENSG00000261168	novel transcript, sense overlapping SEMA6C	54.6319	1.23582	0.263953	4.68196	2.84147e-06	1.95483e-05
ENSG00000196418	ZNF124	zinc finger protein 124	432.354	1.23552	0.208084	5.93761	2.89199e-09	3.10258e-08
ENSG00000058056	USP13	ubiquitin specific peptidase 13	983.661	1.23438	0.230801	5.34825	8.8808e-08	7.74413e-07
ENSG00000293895	ENSG00000293895	novel transcript	20.7372	1.23402	0.534404	2.30914	0.0209356	0.054712
ENSG00000130528	HRC	histidine rich calcium binding protein	41.4259	1.23174	0.889808	1.38427	0.166275	0.289763
ENSG00000101680	LAMA1	laminin subunit alpha 1	2184.4	1.23038	0.426712	2.88339	0.00393424	0.0131324
ENSG00000196754	S100A2	S100 calcium binding protein A2	9.12399	1.22964	0.637559	1.92868	0.0537712	0.11917
ENSG00000115163	CENPA	centromere protein A	619.378	1.22587	0.276605	4.43184	9.34341e-06	5.80726e-05
ENSG00000225518	LINC01703	long intergenic non-protein coding RNA 1703	10.6505	1.2255	0.663117	1.84809	0.0645887	0.138482
ENSG00000088305	DNMT3B	DNA methyltransferase 3 beta	1359.38	1.22527	0.311319	3.93575	8.29382e-05	0.000424788
ENSG00000158769	F11R	F11 receptor	482.416	1.22403	0.272887	4.48547	7.27545e-06	4.62622e-05
ENSG00000291170	ENSG00000291170	novel transcript	9.26089	1.22396	0.472945	2.58795	0.00965484	0.0285063
ENSG00000085552	IGSF9	immunoglobulin superfamily member 9	2753.38	1.22308	0.372987	3.27914	0.00104123	0.00406628
ENSG00000283839	ENSG00000283839	novel transcript, antisense to ZNF804A	11.5633	1.22236	0.910549	1.34244	0.179454	0.306911
ENSG00000286760	ENSG00000286760	novel transcript	79.0339	1.22228	0.55319	2.20951	0.0271393	0.0681773
ENSG00000203801	LINC00222	long intergenic non-protein coding RNA 222	6.70629	1.22184	0.527477	2.31639	0.0205371	0.0538014
ENSG00000226828	LINC02774	long intergenic non-protein coding RNA 2774	16.1686	1.22145	0.329034	3.71223	0.000205441	0.000955339
ENSG00000145020	AMT	aminomethyltransferase	19.1955	1.22001	0.30106	4.05238	5.06999e-05	0.00027246
ENSG00000133107	TRPC4	transient receptor potential cation channel subfamily C member 4	415.381	1.21864	0.247919	4.91547	8.85713e-07	6.64204e-06
ENSG00000169836	TACR3	tachykinin receptor 3	71.7644	1.21863	0.480322	2.5371	0.0111775	0.0322909
ENSG00000297313	ENSG00000297313	novel transcript	7.91517	1.21788	0.869504	1.40066	0.161317	0.283204
ENSG00000290117	ENSG00000290117	novel transcript, antisense to GPR61	19.7274	1.21732	0.423599	2.87376	0.00405619	0.0134953
ENSG00000110975	SYT10	synaptotagmin 10	65.6096	1.21702	0.54036	2.25224	0.024307	0.0620835
ENSG00000112742	TTK	TTK protein kinase	1105.28	1.2167	0.152867	7.9592	1.73155e-15	3.598e-14
ENSG00000259438	MAPK6-DT	MAPK6 divergent transcript	5.80484	1.21645	0.805316	1.51053	0.130909	0.241083
ENSG00000106733	NMRK1	nicotinamide riboside kinase 1	192.552	1.21614	0.164725	7.38285	1.54931e-13	2.69511e-12
ENSG00000288920	RPSA2	ribosomal protein SA 2	355.804	1.21612	0.201428	6.0375	1.56517e-09	1.72635e-08
ENSG00000222112	RN7SKP16	RN7SK pseudogene 16	18.8652	1.21425	0.3053	3.97722	6.97245e-05	0.000363962
ENSG00000081237	PTPRC	protein tyrosine phosphatase receptor type C	69.7065	1.21366	0.838028	1.44823	0.147552	0.264708
ENSG00000205978	NYNRIN	NYN domain and retroviral integrase containing	3346.33	1.21297	0.381905	3.17611	0.00149263	0.00559361
ENSG00000229498	ENSG00000229498	novel transcript	6.49071	1.21241	0.927314	1.30744	0.191063	0.321697
ENSG00000241163	LINC00877	long intergenic non-protein coding RNA 877	22.41	1.21219	0.542653	2.23382	0.0254946	0.0645671
ENSG00000284872	TRMT9B	tRNA methyltransferase 9B (putative)	324.659	1.21169	0.315285	3.84315	0.000121464	0.000599681
ENSG00000295516	ENSG00000295516	novel transcript, antisense to FER	17.2247	1.21156	0.484058	2.50292	0.0123175	0.0351179
ENSG00000112539	C6orf118	chromosome 6 open reading frame 118	435.844	1.21153	0.197444	6.13605	8.45972e-10	9.66521e-09
ENSG00000142733	MAP3K6	mitogen-activated protein kinase kinase kinase 6	656.456	1.21111	0.288665	4.19557	2.72185e-05	0.000154319
ENSG00000101306	MYLK2	myosin light chain kinase 2	23.9323	1.21046	0.454766	2.66173	0.00777404	0.0236795
ENSG00000100504	PYGL	glycogen phosphorylase L	788.926	1.21014	0.399729	3.0274	0.0024667	0.00872778
ENSG00000198715	GLMP	glycosylated lysosomal membrane protein	764.035	1.20973	0.371374	3.25744	0.00112421	0.00435534
ENSG00000289494	ENSG00000289494	novel transcript	20.8988	1.20941	0.374608	3.22846	0.0012446	0.00476578
ENSG00000176928	GCNT4	glucosaminyl (N-acetyl) transferase 4	54.8649	1.20918	0.357195	3.38521	0.000711243	0.00290433
ENSG00000135905	DOCK10	dedicator of cytokinesis 10	377.794	1.20851	0.490613	2.46326	0.0137681	0.0385638
ENSG00000308298	ENSG00000308298	novel transcript, antisense to KLF9 and TRPM3	11.9047	1.20826	0.569174	2.12284	0.0337677	0.081687
ENSG00000297950	ENSG00000297950	novel transcript	13.3097	1.2077	0.746688	1.6174	0.105792	0.204266
ENSG00000284369	COG5	component of oligomeric golgi complex 5	47.1575	1.20748	0.307552	3.92608	8.634e-05	0.000439453
ENSG00000104267	CA2	carbonic anhydrase 2	819.776	1.20698	0.645858	1.86879	0.0616515	0.133266
ENSG00000277744	ENSG00000277744	novel transcript, sense intronic TMEM91	43.537	1.20651	0.393589	3.06542	0.00217365	0.0078018
ENSG00000278811	LINC00624	long intergenic non-protein coding RNA 624	55.4085	1.20574	0.364224	3.31045	0.000931465	0.00369202
ENSG00000109805	NCAPG	non-SMC condensin I complex subunit G	1424.81	1.20573	0.245602	4.9093	9.14035e-07	6.84185e-06
ENSG00000290760	UBE2Q2P13	UBE2Q2 pseudogene 13	21.0069	1.20371	0.325669	3.6961	0.000218934	0.00101117
ENSG00000196550	FAM72A	family with sequence similarity 72 member A	107.296	1.20315	0.174584	6.89151	5.52014e-12	8.22179e-11
ENSG00000198822	GRM3	glutamate metabotropic receptor 3	534.167	1.20284	0.110637	10.8719	1.56925e-27	7.37802e-26
ENSG00000197299	BLM	BLM RecQ like helicase	681.012	1.20245	0.243604	4.93611	7.96959e-07	6.01849e-06
ENSG00000226891	LINC01359	long intergenic non-protein coding RNA 1359	19.5273	1.20068	0.430425	2.78952	0.00527855	0.016946
ENSG00000183715	OPCML	opioid binding protein/cell adhesion molecule like	642.41	1.20029	0.663474	1.8091	0.0704352	0.148489
ENSG00000247363	NUP107-DT	NUP107 divergent transcript	12.4183	1.19968	0.455801	2.63203	0.00848759	0.0255178
ENSG00000310191	ENSG00000310191	novel transcript, antisense to PYGO2 and PBXIP1	71.5716	1.1984	0.284782	4.20812	2.57499e-05	0.000146849
ENSG00000261341	SMIM47	small integral membrane protein 47	12.922	1.1975	0.416927	2.87221	0.00407615	0.0135493
ENSG00000142279	WTIP	WT1 interacting protein	569.111	1.19693	0.0830058	14.4199	3.88008e-47	4.42308e-45
ENSG00000291175	ENSG00000291175	novel transcript	24.5487	1.19651	0.333145	3.59157	0.000328693	0.00146154
ENSG00000197275	RAD54B	RAD54 homolog B	95.7486	1.19628	0.197351	6.06169	1.34702e-09	1.49787e-08
ENSG00000182132	KCNIP1	potassium voltage-gated channel interacting protein 1	366.309	1.19623	0.660557	1.81094	0.0701504	0.148027
ENSG00000186998	EMID1	EMI domain containing 1	412.174	1.19579	0.594703	2.01074	0.0443532	0.102205
ENSG00000131037	EPS8L1	EPS8 signaling adaptor L1	104.17	1.19537	0.145858	8.19546	2.49631e-16	5.56084e-15
ENSG00000128606	LRRC17	leucine rich repeat containing 17	465.187	1.1948	0.205404	5.81685	5.99664e-09	6.14881e-08
ENSG00000165633	VSTM4	V-set and transmembrane domain containing 4	355.24	1.19449	0.475638	2.51133	0.0120277	0.0343876
ENSG00000242125	SNHG3	small nucleolar RNA host gene 3	513.751	1.19366	0.136397	8.75135	2.1082e-18	5.39071e-17
ENSG00000244879	GABPB1-AS1	GABPB1 antisense RNA 1	4409.64	1.19355	0.280403	4.25653	2.07622e-05	0.000120185
ENSG00000275895	ENSG00000275895	U2 small nuclear RNA auxiliary factor 1-like 5	39.923	1.19237	0.224447	5.31248	1.08141e-07	9.3185e-07
ENSG00000008513	ST3GAL1	ST3 beta-galactoside alpha-2,3-sialyltransferase 1	646.11	1.19199	0.387913	3.07284	0.0021203	0.00763585
ENSG00000165757	JCAD	junctional cadherin 5 associated	184.192	1.19125	0.362021	3.29055	0.00099993	0.00392754
ENSG00000292118	CCDC74B	coiled-coil domain containing 74B	226.701	1.19031	0.130782	9.10148	8.91104e-20	2.49082e-18
ENSG00000157999	ANKRD61	ankyrin repeat domain 61	40.6599	1.18981	0.244973	4.8569	1.1924e-06	8.74298e-06
ENSG00000059378	PARP12	poly(ADP-ribose) polymerase family member 12	175.892	1.1894	0.598442	1.9875	0.046867	0.106768
ENSG00000175063	UBE2C	ubiquitin conjugating enzyme E2 C	1829.6	1.18773	0.15786	7.52393	5.31545e-14	9.5899e-13
ENSG00000114993	RTKN	rhotekin	672.728	1.18592	0.136059	8.7162	2.87706e-18	7.24769e-17
ENSG00000084734	GCKR	glucokinase regulator	15.0129	1.1844	0.683679	1.7324	0.0832029	0.169192
ENSG00000112984	KIF20A	kinesin family member 20A	1711.18	1.18435	0.194311	6.09509	1.09373e-09	1.23302e-08
ENSG00000217801	ENSG00000217801	protein tyrosine phosphatase family pseudogene	17.3354	1.18428	0.781247	1.51589	0.129548	0.239181
ENSG00000214954	LRRC69	leucine rich repeat containing 69	17.0028	1.18351	0.369363	3.20419	0.00135445	0.00512661
ENSG00000034239	CLXN	calaxin	657.133	1.18344	0.372604	3.17613	0.00149253	0.00559361
ENSG00000167550	RHEBL1	RHEB like 1	31.0112	1.18327	0.299279	3.95374	7.694e-05	0.000397358
ENSG00000162409	PRKAA2	protein kinase AMP-activated catalytic subunit alpha 2	1112.68	1.18273	0.288328	4.10201	4.09571e-05	0.000223936
ENSG00000217442	SYCE3	synaptonemal complex central element protein 3	8.0096	1.18232	0.464026	2.54797	0.0108351	0.0314362
ENSG00000302611	ENSG00000302611	novel transcript	133.374	1.1823	0.526497	2.24559	0.0247303	0.0629359
ENSG00000183908	LRRC55	leucine rich repeat containing 55	1137.66	1.18184	0.446553	2.64658	0.00813105	0.0245908
ENSG00000188921	HACD4	3-hydroxyacyl-CoA dehydratase 4	152.417	1.18165	0.389179	3.03627	0.00239526	0.00850598
ENSG00000289410	ENSG00000289410	novel transcript	7.46519	1.18107	0.480636	2.4573	0.0139986	0.03907
ENSG00000116830	TTF2	transcription termination factor 2	1012.59	1.18104	0.246086	4.7993	1.5922e-06	1.14023e-05
ENSG00000263050	DPH1-AS1	DPH1 antisense RNA 1	66.1251	1.18066	0.266372	4.43236	9.3207e-06	5.79668e-05
ENSG00000133048	CHI3L1	chitinase 3 like 1	19.2058	1.18055	0.606053	1.94794	0.0514226	0.115002
ENSG00000168004	PLAAT5	phospholipase A and acyltransferase 5	25.9406	1.17968	0.512418	2.30219	0.0213247	0.0556077
ENSG00000286305	ENSG00000286305	novel transcript, antisense to TRRAP	12.1966	1.17858	0.381931	3.08584	0.00202976	0.00734347
ENSG00000258545	RHOXF1-AS1	RHOXF1 antisense RNA 1	16.34	1.17779	0.536722	2.19442	0.0282051	0.0704092
ENSG00000136999	CCN3	cellular communication network factor 3	158.252	1.17743	0.426584	2.76014	0.00577771	0.0183521
ENSG00000231856	ENSG00000231856	novel transcript	34.9634	1.17727	0.233392	5.04418	4.5546e-07	3.58137e-06
ENSG00000161638	ITGA5	integrin subunit alpha 5	1007.79	1.17713	0.228135	5.15979	2.47233e-07	2.02196e-06
ENSG00000144730	IL17RD	interleukin 17 receptor D	2921.14	1.17689	0.396147	2.97085	0.00296977	0.0102744
ENSG00000114346	ECT2	epithelial cell transforming 2	2208.17	1.17682	0.190136	6.18937	6.04068e-10	7.06767e-09
ENSG00000149054	ZNF215	zinc finger protein 215	89.8908	1.17668	0.264778	4.44402	8.82944e-06	5.53162e-05
ENSG00000175206	NPPA	natriuretic peptide A	13.7014	1.17649	0.730449	1.61064	0.107258	0.206685
ENSG00000028116	VRK2	VRK serine/threonine kinase 2	179.525	1.17504	0.224688	5.22965	1.69828e-07	1.42606e-06
ENSG00000168702	LRP1B	LDL receptor related protein 1B	755.316	1.17414	0.112954	10.3948	2.61712e-25	1.06591e-23
ENSG00000271151	ENSG00000271151	novel transcript	8.31337	1.174	0.49951	2.35031	0.0187577	0.0498569
ENSG00000273367	ENSG00000273367	novel transcript	6.45609	1.17388	0.645387	1.81888	0.0689294	0.14595
ENSG00000185909	KLHDC8B	kelch domain containing 8B	2101.03	1.1734	0.221245	5.30364	1.13517e-07	9.75286e-07
ENSG00000003147	ICA1	islet cell autoantigen 1	210.46	1.17326	0.314247	3.73356	0.000188795	0.000887437
ENSG00000140279	DUOX2	dual oxidase 2	16.8668	1.17305	0.721047	1.62687	0.103765	0.201152
ENSG00000203943	SAMD13	sterile alpha motif domain containing 13	99.5528	1.17281	0.37611	3.11826	0.00181925	0.00667177
ENSG00000104808	DHDH	dihydrodiol dehydrogenase	38.1149	1.17258	0.369808	3.17077	0.00152033	0.00568487
ENSG00000222005	LINC01118	long intergenic non-protein coding RNA 1118	26.8933	1.17215	0.281312	4.16672	3.09016e-05	0.0001728
ENSG00000104081	BMF	Bcl2 modifying factor	1378.3	1.17202	0.149856	7.82096	5.24235e-15	1.03855e-13
ENSG00000235831	BHLHE40-AS1	BHLHE40 antisense RNA 1	26.7029	1.17081	0.486625	2.40599	0.0161287	0.0440157
ENSG00000281151	KCNQ2	potassium voltage-gated channel subfamily Q member 2	35.8801	1.17031	0.57548	2.03363	0.0419891	0.0975841
ENSG00000293229	ENSG00000293229	novel transcript	8.47588	1.17019	0.446364	2.6216	0.00875187	0.0261966
ENSG00000241547	ACTG1P20	actin gamma 1 pseudogene 20	10.8079	1.16986	0.439201	2.66362	0.00773046	0.023575
ENSG00000137269	LRRC1	leucine rich repeat containing 1	370.959	1.16982	0.137315	8.51918	1.60684e-17	3.88019e-16
ENSG00000215866	LINC01356	long intergenic non-protein coding RNA 1356	10.7317	1.1687	0.86623	1.34918	0.177278	0.304132
ENSG00000301919	ENSG00000301919	novel transcript, antisense to LRRC10B	5.43195	1.16837	0.77694	1.50382	0.132629	0.243503
ENSG00000274184	ENSG00000274184	novel transcript, antisense to ZSCAN30	41.4922	1.1683	0.355703	3.28447	0.00102173	0.0040016
ENSG00000159259	CHAF1B	chromatin assembly factor 1 subunit B	733.7	1.16786	0.156602	7.4575	8.81801e-14	1.56055e-12
ENSG00000270133	ENSG00000270133	novel transcript, sense intronic to C5orf36	15.4641	1.16781	0.388314	3.00739	0.00263503	0.00923845
ENSG00000268093	ENSG00000268093	novel transcript, antisense to SPHK2	9.51518	1.16777	0.538407	2.16894	0.0300876	0.0743176
ENSG00000286219	NOTCH2NLC	notch 2 N-terminal like C	215.014	1.16762	0.139418	8.37499	5.52296e-17	1.28209e-15
ENSG00000215915	ATAD3C	ATPase family AAA domain containing 3C	21.1309	1.16635	0.513369	2.27196	0.023089	0.0595315
ENSG00000238390	ENSG00000238390		8.04564	1.16632	0.470772	2.47747	0.0132316	0.0373018
ENSG00000299214	ENSG00000299214	novel transcript	11.1867	1.16547	0.383626	3.03802	0.00238135	0.00845804
ENSG00000295132	ENSG00000295132	novel transcript, antisense to RAB34	11.8277	1.16521	0.429458	2.71322	0.00666326	0.0207108
ENSG00000229539	PANK2-AS1	PANK2 antisense RNA 1	56.9056	1.16442	0.283283	4.11046	3.94868e-05	0.00021671
ENSG00000186051	TAL2	TAL bHLH transcription factor 2	15.0275	1.1644	0.538921	2.16062	0.0307249	0.0755898
ENSG00000183773	AIFM3	apoptosis inducing factor mitochondria associated 3	54.8496	1.1643	0.503539	2.31223	0.020765	0.0543289
ENSG00000283361	CFAP97D2	CFAP97 domain containing 2	10.2579	1.16291	0.499463	2.32832	0.0198954	0.0523893
ENSG00000163263	CFAP141	cilia and flagella associated protein 141	42.8139	1.16266	0.55064	2.11148	0.0347311	0.0835915
ENSG00000198804	MT-CO1	mitochondrially encoded cytochrome c oxidase I	118669	1.16154	0.350545	3.31353	0.000921278	0.00365662
ENSG00000118420	UBE3D	ubiquitin protein ligase E3D	232.988	1.15978	0.308481	3.75964	0.00017016	0.000810458
ENSG00000081320	STK17B	serine/threonine kinase 17b	213.179	1.15814	0.162661	7.11998	1.07942e-12	1.71139e-11
ENSG00000247675	LRP4-AS1	LRP4 antisense RNA 1	41.6708	1.15814	0.40779	2.84003	0.00451088	0.0147982
ENSG00000289854	ENSG00000289854	novel transcript	11.0874	1.15711	0.350141	3.3047	0.00095078	0.003754
ENSG00000125731	SH2D3A	SH2 domain containing 3A	16.3426	1.15704	0.605725	1.91017	0.0561112	0.123338
ENSG00000299273	ENSG00000299273	novel transcript	6.40632	1.15638	0.86108	1.34294	0.179291	0.306683
ENSG00000213186	TRIM59	tripartite motif containing 59	550.813	1.15509	0.145796	7.92267	2.32461e-15	4.77201e-14
ENSG00000262050	ENSG00000262050	novel transcript, antisense to CLUH	8.49231	1.15498	0.560578	2.06034	0.0393656	0.0924451
ENSG00000105559	PLEKHA4	pleckstrin homology domain containing A4	922.112	1.15496	0.396122	2.91566	0.00354938	0.0120128
ENSG00000106829	TLE4	TLE family member 4, transcriptional corepressor	2642.29	1.15462	0.290931	3.96872	7.2261e-05	0.000375857
ENSG00000229939	ENSG00000229939	novel pseudogene (PRO1843)	92.6707	1.15437	0.222105	5.19741	2.02084e-07	1.67351e-06
ENSG00000273783	GTF2A1-AS1	GTF2A1 antisense RNA 1	17.0874	1.15361	0.383936	3.00468	0.00265858	0.00930822
ENSG00000138778	CENPE	centromere protein E	1808.09	1.15344	0.248229	4.64669	3.37301e-06	2.29191e-05
ENSG00000103067	ESRP2	epithelial splicing regulatory protein 2	19.467	1.15243	0.521199	2.21111	0.0270283	0.0679453
ENSG00000102384	CENPI	centromere protein I	701.761	1.1514	0.261287	4.40667	1.0497e-05	6.45152e-05
ENSG00000295213	ENSG00000295213	novel transcript	9.42058	1.15132	0.570981	2.01638	0.04376	0.100987
ENSG00000066468	FGFR2	fibroblast growth factor receptor 2	2818.98	1.15033	0.409261	2.81075	0.0049426	0.0160187
ENSG00000308416	ENSG00000308416	novel transcript	9.97566	1.15016	0.461178	2.49396	0.0126327	0.0358513
ENSG00000301230	ENSG00000301230	novel transcript, antisense to NOTCH2NLB and NBPF14	5.86248	1.14993	0.703308	1.63503	0.102042	0.198611
ENSG00000291141	EMBP1	embigin pseudogene 1	14.0472	1.14946	0.507042	2.267	0.0233905	0.0601946
ENSG00000227719	ENSG00000227719	novel transcript	22.7412	1.14939	0.395187	2.90846	0.00363209	0.0122521
ENSG00000300775	ENSG00000300775	novel transcript	32.5999	1.14913	0.294591	3.90075	9.58948e-05	0.000483209
ENSG00000134057	CCNB1	cyclin B1	3121.07	1.14911	0.213828	5.37401	7.70058e-08	6.7583e-07
ENSG00000152315	KCNK13	potassium two pore domain channel subfamily K member 13	57.3375	1.14908	0.647452	1.77477	0.0759357	0.157675
ENSG00000287733	ENSG00000287733	novel transcript	26.1214	1.14896	0.47603	2.41363	0.0157945	0.0432599
ENSG00000243155	ENSG00000243155	novel transcript	36.9942	1.14891	0.361475	3.17839	0.00148094	0.00555592
ENSG00000132122	SPATA6	spermatogenesis associated 6	1791.03	1.14849	0.337704	3.40087	0.000671711	0.00276559
ENSG00000257354	MIRLET7IHG	MIRLET7I host gene	279.044	1.14845	0.342502	3.35312	0.000799049	0.00322162
ENSG00000177679	SRRM3	serine/arginine repetitive matrix 3	1000.62	1.14834	0.402902	2.85016	0.00436971	0.0143813
ENSG00000197980	LEKR1	leucine, glutamate and lysine rich 1	39.2482	1.14777	0.405308	2.83184	0.00462813	0.0151196
ENSG00000179403	VWA1	von Willebrand factor A domain containing 1	401.992	1.14774	0.148435	7.73227	1.05648e-14	2.02608e-13
ENSG00000272195	ENSG00000272195	novel transcript, antisense to EFCAB2	13.3891	1.14571	0.430553	2.66103	0.0077902	0.0237146
ENSG00000092853	CLSPN	claspin	854.987	1.1446	0.355021	3.22404	0.00126398	0.00482896
ENSG00000283317	ENSG00000283317	novel transcript	8.95224	1.14437	0.931237	1.22887	0.219119	0.357347
ENSG00000231711	LINC00899	long intergenic non-protein coding RNA 899	12.4241	1.14359	0.488019	2.34333	0.0191127	0.0506354
ENSG00000171940	ZNF217	zinc finger protein 217	1148.08	1.14356	0.314908	3.63139	0.000281896	0.00126922
ENSG00000273024	INTS4P2	integrator complex subunit 4 pseudogene 2	17.0363	1.1434	0.419524	2.72548	0.00642081	0.0200699
ENSG00000165072	MAMDC2	MAM domain containing 2	93.8854	1.14286	0.483532	2.36356	0.0181004	0.0483997
ENSG00000229780	UBE2Q1-AS1	UBE2Q1 antisense RNA 1	10.201	1.14159	0.448969	2.54268	0.0110005	0.031857
ENSG00000303234	ENSG00000303234	novel transcript, antisense to FOXN4	22.5095	1.14133	0.967579	1.17957	0.238171	0.37953
ENSG00000231064	THBS3-AS1	THBS3 antisense RNA 1	545.737	1.14106	0.0802223	14.2238	6.52443e-46	7.1193e-44
ENSG00000269680	ENSG00000269680	novel transcript, antisense to TRIP10	6.20155	1.14078	0.948761	1.20239	0.229213	0.369098
ENSG00000210082	MT-RNR2	mitochondrially encoded 16S rRNA	66739.2	1.14029	0.38815	2.93776	0.00330596	0.0113014
ENSG00000307784	ENSG00000307784	novel transcript, antisense to PRKCA	13.7909	1.14007	0.497726	2.29055	0.0219896	0.0570935
ENSG00000162944	RFTN2	raftlin family member 2	326.028	1.1399	0.419405	2.7179	0.00656976	0.0204416
ENSG00000173207	CKS1B	CDC28 protein kinase regulatory subunit 1B	1155.73	1.13989	0.110075	10.3556	3.94816e-25	1.57965e-23
ENSG00000156395	SORCS3	sortilin related VPS10 domain containing receptor 3	465.634	1.13942	0.581084	1.96085	0.0498967	0.112279
ENSG00000140623	SEPTIN12	septin 12	13.729	1.13935	0.521148	2.18623	0.028799	0.071594
ENSG00000173588	CEP83	centrosomal protein 83	707.31	1.13699	0.113105	10.0525	8.95335e-24	3.30966e-22
ENSG00000226419	SLC16A1-AS1	SLC16A1 antisense RNA 1	28.8077	1.13582	0.273547	4.15217	3.29332e-05	0.000183456
ENSG00000111886	GABRR2	gamma-aminobutyric acid type A receptor subunit rho2	61.7904	1.13575	0.255128	4.4517	8.51937e-06	5.35214e-05
ENSG00000291994	LPCAT4	lysophosphatidylcholine acyltransferase 4	16.2949	1.13563	0.496739	2.28618	0.0222438	0.0576802
ENSG00000286416	ENSG00000286416	novel transcript	47.9385	1.13492	0.424796	2.67167	0.00754741	0.0230857
ENSG00000253661	ZFHX4-AS1	ZFHX4 antisense RNA 1	556.635	1.13486	0.598317	1.89676	0.0578597	0.126527
ENSG00000307969	ENSG00000307969	novel transcript	26.5208	1.13418	0.420354	2.69815	0.00697267	0.0215735
ENSG00000182791	CCDC87	coiled-coil domain containing 87	18.5187	1.13415	0.361689	3.13571	0.00171439	0.0063316
ENSG00000200913	SNORD46	small nucleolar RNA, C/D box 46	10.1849	1.1341	0.575203	1.97165	0.0486501	0.109946
ENSG00000175984	DENND2C	DENN domain containing 2C	84.1067	1.13404	0.571912	1.98289	0.04738	0.107674
ENSG00000281930	SMIM10L1	small integral membrane protein 10 like 1	246.531	1.13219	0.123332	9.17999	4.31128e-20	1.2321e-18
ENSG00000151952	TMEM132D	transmembrane protein 132D	612.662	1.1313	0.334497	3.38209	0.00071937	0.00293164
ENSG00000185860	CCDC190	coiled-coil domain containing 190	14.2914	1.13087	0.667453	1.69431	0.0902058	0.180473
ENSG00000237436	CAMTA1-DT	CAMTA1 divergent transcript	17.1313	1.1308	0.368898	3.06534	0.0021742	0.00780242
ENSG00000163629	PTPN13	protein tyrosine phosphatase non-receptor type 13	3930.92	1.12943	0.121808	9.27224	1.82277e-20	5.3286e-19
ENSG00000136014	USP44	ubiquitin specific peptidase 44	159.28	1.12929	0.556586	2.02896	0.0424621	0.0985262
ENSG00000286443	ENSG00000286443	novel transcript, antisense to PLXDC1	21.0141	1.12919	0.441442	2.55796	0.0105289	0.0307049
ENSG00000272720	ENSG00000272720	novel transcript, antisense to BAIAP2L2	155.15	1.1284	0.263451	4.28314	1.84272e-05	0.000107738
ENSG00000237928	NFIA-AS2	NFIA antisense RNA 2	31.1289	1.12827	0.721677	1.56339	0.11796	0.222421
ENSG00000163710	PCOLCE2	procollagen C-endopeptidase enhancer 2	51.0933	1.12786	0.38416	2.93591	0.00332567	0.0113574
ENSG00000185477	GPRIN3	GPRIN family member 3	457.175	1.12716	0.352006	3.20211	0.00136424	0.0051608
ENSG00000060718	COL11A1	collagen type XI alpha 1 chain	6090.93	1.12534	0.152807	7.36442	1.77919e-13	3.07404e-12
ENSG00000233806	LINC01237	long intergenic non-protein coding RNA 1237	14.3359	1.12504	0.837936	1.34263	0.179392	0.306832
ENSG00000159674	SPON2	spondin 2	210.834	1.1244	0.260259	4.32031	1.55809e-05	9.25553e-05
ENSG00000307232	ENSG00000307232	novel transcript	14.0936	1.12439	0.773285	1.45404	0.145934	0.262291
ENSG00000274425	ENSG00000274425	novel transcript, antisense to ICAM3	7.34763	1.12401	0.477458	2.35416	0.0185647	0.049434
ENSG00000018610	STEEP1	STING1 ER exit protein 1	320.416	1.12394	0.111885	10.0455	9.61667e-24	3.54843e-22
ENSG00000272523	LINC01023	long intergenic non-protein coding RNA 1023	23.5577	1.12381	0.706137	1.5915	0.111498	0.212886
ENSG00000109674	NEIL3	nei like DNA glycosylase 3	253.977	1.12358	0.235358	4.77392	1.80671e-06	1.2814e-05
ENSG00000184156	KCNQ3	potassium voltage-gated channel subfamily Q member 3	790.474	1.12351	0.451831	2.48658	0.0128978	0.0364817
ENSG00000180777	ANKRD30B	ankyrin repeat domain 30B	25.1385	1.12284	0.314289	3.57265	0.000353391	0.00155643
ENSG00000174099	MSRB3	methionine sulfoxide reductase B3	312.848	1.12162	0.48804	2.29822	0.0215493	0.0561216
ENSG00000285649	ENSG00000285649	novel transcript, antisense to DPH2 and ATP6V0B	9.68706	1.1213	0.444012	2.52539	0.011557	0.0332329
ENSG00000292378	CMTR2	cap methyltransferase 2	29.5234	1.12081	0.31232	3.58865	0.0003324	0.00147701
ENSG00000289727	ENSG00000289727	novel transcript, antisense to NLRC4	27.3766	1.12062	0.508891	2.20207	0.02766	0.0692569
ENSG00000156206	CFAP161	cilia and flagella associated protein 161	54.1535	1.11984	0.387833	2.88743	0.00388398	0.0129901
ENSG00000157456	CCNB2	cyclin B2	1419.34	1.11978	0.241649	4.63392	3.5881e-06	2.42114e-05
ENSG00000273004	ENSG00000273004	novel transcript	43.0261	1.11964	0.215429	5.19725	2.02263e-07	1.67431e-06
ENSG00000196372	ASB13	ankyrin repeat and SOCS box containing 13	494.542	1.11814	0.0936208	11.9433	7.03629e-33	4.44506e-31
ENSG00000275549	STPG3-AS1	STPG3 antisense RNA 1	18.8578	1.11745	0.543213	2.05711	0.0396755	0.0929909
ENSG00000185864	NPIPB4	nuclear pore complex interacting protein family member B4	25.6073	1.11714	0.428581	2.60661	0.00914444	0.0272199
ENSG00000283982	ENSG00000283982	novel transcript	26.4665	1.11714	0.408954	2.7317	0.00630088	0.0197688
ENSG00000074803	SLC12A1	solute carrier family 12 member 1	17.5194	1.11618	0.505175	2.20949	0.0271406	0.0681773
ENSG00000184988	TMEM106A	transmembrane protein 106A	50.2381	1.11591	0.428309	2.60538	0.00917722	0.0272936
ENSG00000169607	CKAP2L	cytoskeleton associated protein 2 like	836.814	1.11591	0.230054	4.85063	1.23072e-06	9.00424e-06
ENSG00000289558	ENSG00000289558	novel transcript, antisense to SEC22C	24.9477	1.11493	0.328453	3.39447	0.000687613	0.00281912
ENSG00000175928	LRRN1	leucine rich repeat neuronal 1	4075.65	1.11367	0.1657	6.72103	1.80449e-11	2.52716e-10
ENSG00000125637	PSD4	pleckstrin and Sec7 domain containing 4	77.1891	1.11285	0.430888	2.58269	0.00980339	0.0288739
ENSG00000286485	ENSG00000286485	novel transcript, antisense to ANKRD54and IFT27	37.1305	1.11272	0.411948	2.70112	0.00691074	0.021414
ENSG00000001617	SEMA3F	semaphorin 3F	651.306	1.11168	0.755847	1.47078	0.141351	0.255946
ENSG00000001460	STPG1	sperm tail PG-rich repeat containing 1	662.038	1.11099	0.256949	4.32378	1.53375e-05	9.12158e-05
ENSG00000111644	ACRBP	acrosin binding protein	102.682	1.11082	0.481697	2.30605	0.0211078	0.0551266
ENSG00000112039	FANCE	FA complementation group E	418.878	1.11024	0.165257	6.71824	1.83928e-11	2.57059e-10
ENSG00000144852	NR1I2	nuclear receptor subfamily 1 group I member 2	31.1723	1.11016	0.32347	3.43203	0.000599075	0.00249625
ENSG00000290126	ENSG00000290126	novel transcript	39.1969	1.10889	0.284806	3.89348	9.8815e-05	0.000496264
ENSG00000287126	ENSG00000287126	novel transcript	156.693	1.10851	0.140805	7.87269	3.47082e-15	7.01904e-14
ENSG00000286389	ENSG00000286389	novel transcript	88.8378	1.10792	0.305281	3.62918	0.000284322	0.00127929
ENSG00000251667	BRCC3P1	BRCA1/BRCA2-containing complex subunit 3 pseudogene 1	9.53839	1.10773	0.47069	2.35342	0.0186017	0.0495066
ENSG00000309115	ENSG00000309115	novel transcript	11.7588	1.10693	0.391992	2.82386	0.00474487	0.0154638
ENSG00000275543	MPV17L	MPV17 mitochondrial inner membrane protein like	16.6843	1.10609	0.317025	3.48895	0.000484915	0.00207436
ENSG00000139445	FOXN4	forkhead box N4	428.673	1.10566	0.838092	1.31926	0.187081	0.316638
ENSG00000172244	C5orf34	chromosome 5 open reading frame 34	149.62	1.104	0.197321	5.59493	2.20705e-08	2.08881e-07
ENSG00000123836	PFKFB2	6-phosphofructo-2-kinase/fructose-2,6-biphosphatase 2	688.681	1.1039	0.278338	3.96603	7.30799e-05	0.000379342
ENSG00000183077	AFMID	arylformamidase	451.422	1.10277	0.208947	5.27774	1.30789e-07	1.11383e-06
ENSG00000291087	CRYBB2P1	crystallin beta B2 pseudogene 1	322.763	1.10209	0.108976	10.1131	4.83455e-24	1.82009e-22
ENSG00000160307	S100B	S100 calcium binding protein B	169.862	1.1019	0.569117	1.93616	0.0528487	0.117573
ENSG00000275180	ENSG00000275180	novel transcript	90.0359	1.10138	0.143918	7.65281	1.96635e-14	3.69461e-13
ENSG00000109944	JHY	junctional cadherin complex regulator	523.078	1.10055	0.356502	3.08708	0.00202133	0.0073155
ENSG00000297800	ENSG00000297800	novel transcript, antisense to GRASP	17.8519	1.10042	0.378939	2.90396	0.00368475	0.0124031
ENSG00000172965	MIR4435-2HG	MIR4435-2 host gene	221.047	1.10028	0.267906	4.10697	4.00891e-05	0.00021972
ENSG00000131398	KCNC3	potassium voltage-gated channel subfamily C member 3	858.363	1.10026	0.431935	2.54728	0.0108568	0.03149
ENSG00000207523	SNORA66	small nucleolar RNA, H/ACA box 66	12.0853	1.10012	0.459919	2.39199	0.0167574	0.04541
ENSG00000124635	H2BC11	H2B clustered histone 11	64.0299	1.09976	0.242863	4.52831	5.94566e-06	3.83443e-05
ENSG00000289154	ENSG00000289154	novel transcript, sense intronic to CBX5	29.643	1.0988	0.353688	3.1067	0.00189189	0.00690096
ENSG00000248491	ENSG00000248491	novel transcript	9.25587	1.09838	1.04584	1.05023	0.293612	0.442021
ENSG00000196566	ENSG00000196566	novel transcript	8.15722	1.09786	0.586995	1.8703	0.0614418	0.132948
ENSG00000165304	MELK	maternal embryonic leucine zipper kinase	1097.78	1.09784	0.229586	4.78181	1.7372e-06	1.23425e-05
ENSG00000272574	ENSG00000272574	novel transcript, sense intronic to UAP1	15.4923	1.09783	0.3956	2.77512	0.00551821	0.0176184
ENSG00000224848	ENSG00000224848	novel transcript	13.196	1.09769	0.371127	2.95772	0.00309919	0.0106696
ENSG00000163909	HEYL	hes related family bHLH transcription factor with YRPW motif like	65.1215	1.09695	0.357035	3.07239	0.00212351	0.00764069
ENSG00000111816	FRK	fyn related Src family tyrosine kinase	11.3053	1.09658	0.686629	1.59704	0.110256	0.211087
ENSG00000131730	CKMT2	creatine kinase, mitochondrial 2	26.8696	1.09624	0.300761	3.64489	0.000267503	0.00121002
ENSG00000310388	ENSG00000310388	novel transcript	11.49	1.09571	0.700864	1.56337	0.117965	0.222421
ENSG00000244932	IFT122P2	IFT122 pseudogene 2	26.0498	1.09566	0.363761	3.01204	0.00259497	0.00911838
ENSG00000182329	KIAA2012	KIAA2012	53.0438	1.09454	0.280831	3.8975	9.71921e-05	0.000488956
ENSG00000296368	ENSG00000296368	novel transcript, antisense to HIST1H4J	10.9326	1.09404	0.52873	2.06919	0.0385285	0.0908662
ENSG00000220008	LINGO3	leucine rich repeat and Ig domain containing 3	83.3874	1.09394	0.741424	1.47545	0.140091	0.254138
ENSG00000232485	RPL37A-DT	RPL37A divergent transcript	24.5455	1.09376	0.63586	1.72013	0.0854085	0.172721
ENSG00000143382	ADAMTSL4	ADAMTS like 4	277.033	1.09373	0.361016	3.02959	0.00244882	0.00867053
ENSG00000187741	FANCA	FA complementation group A	1189.7	1.09349	0.195325	5.59828	2.16486e-08	2.05269e-07
ENSG00000305404	ENSG00000305404	novel transcript, antisense to ATP2C2	18.9941	1.09336	0.466333	2.34459	0.0190479	0.0505096
ENSG00000173947	CIMAP3	ciliary microtubule associated protein 3	2556.73	1.09319	0.372416	2.9354	0.00333117	0.0113704
ENSG00000112149	CD83	CD83 molecule	453.433	1.09292	0.237182	4.60793	4.06696e-06	2.7049e-05
ENSG00000231713	ENSG00000231713	novel transcript	16.2192	1.09283	0.498384	2.19274	0.0283259	0.0706681
ENSG00000296074	ENSG00000296074	novel transcript, antisense to TRIM74	6.8333	1.09206	0.467727	2.33483	0.0195521	0.0516319
ENSG00000242268	LINC02082	long intergenic non-protein coding RNA 2082	161.438	1.09077	0.501711	2.17411	0.0296971	0.0734755
ENSG00000175556	LONRF3	LON peptidase N-terminal domain and ring finger 3	92.8456	1.08984	0.247103	4.41047	1.03146e-05	6.35091e-05
ENSG00000286705	ENSG00000286705	novel transcript	38.372	1.08982	0.582937	1.86954	0.0615484	0.133096
ENSG00000259250	ENSG00000259250	novel transcript, antisense to ADAM10	20.4193	1.08965	0.388647	2.80369	0.00505211	0.0163218
ENSG00000230870	FBXW11P1	F-box and WD repeat domain containing 11 pseudogene 1	7.27356	1.08954	0.452509	2.40777	0.0160502	0.0438484
ENSG00000070759	TESK2	testis associated actin remodelling kinase 2	71.3763	1.08912	0.354117	3.07561	0.00210075	0.00757083
ENSG00000169181	GSG1L	GSG1 like	64.0661	1.08761	0.789877	1.37694	0.168532	0.292547
ENSG00000257167	TMPO-AS1	TMPO antisense RNA 1	168.771	1.08561	0.283529	3.82891	0.00012871	0.000630119
ENSG00000235501	CNN3-DT	CNN3 divergent transcript	547.737	1.0855	0.19505	5.56524	2.61797e-08	2.45044e-07
ENSG00000064300	NGFR	nerve growth factor receptor	385.902	1.08513	0.659723	1.64483	0.100005	0.195422
ENSG00000137812	KNL1	kinetochore scaffold 1	1337.35	1.08505	0.226087	4.79925	1.59258e-06	1.14023e-05
ENSG00000155254	MARVELD1	MARVEL domain containing 1	761.278	1.08503	0.15971	6.79377	1.0924e-11	1.57299e-10
ENSG00000236106	ENSG00000236106	novel transcript	33.5043	1.08479	0.541702	2.00257	0.0452239	0.103755
ENSG00000269887	ENSG00000269887	novel transcript, sense intronic to PBX1	9.17405	1.08434	0.764521	1.41832	0.156097	0.276297
ENSG00000160221	GATD3	glutamine amidotransferase class 1 domain containing 3	106.601	1.08429	0.243051	4.46116	8.15155e-06	5.14272e-05
ENSG00000105717	PBX4	PBX homeobox 4	304.774	1.08429	0.293703	3.69179	0.000222682	0.00102685
ENSG00000304862	ENSG00000304862	novel transcript, antisense to SFN and ZDHHC18	9.98813	1.08357	0.386785	2.80148	0.00508695	0.0164161
ENSG00000117477	CCDC181	coiled-coil domain containing 181	725.894	1.08343	0.186545	5.80789	6.32666e-09	6.45478e-08
ENSG00000260493	E2F5-DT	E2F5 divergent transcript	14.5183	1.08264	0.399904	2.70725	0.00678422	0.0210543
ENSG00000137731	FXYD2	FXYD domain containing ion transport regulator 2	23.8169	1.0814	0.596199	1.81382	0.0697059	0.147281
ENSG00000144191	CNGA3	cyclic nucleotide gated channel subunit alpha 3	279.148	1.08136	0.35796	3.0209	0.00252021	0.00888933
ENSG00000286548	ENSG00000286548	novel transcript, antisense to LRRC8B	6.65198	1.08094	0.50124	2.15653	0.0310423	0.0762052
ENSG00000152689	RASGRP3	RAS guanyl releasing protein 3	22.8949	1.08071	0.366595	2.94797	0.00319865	0.0109676
ENSG00000169862	CTNND2	catenin delta 2	3886.48	1.0805	0.211651	5.10511	3.30604e-07	2.65799e-06
ENSG00000166851	PLK1	polo like kinase 1	1727.09	1.08046	0.168657	6.40625	1.4914e-10	1.87852e-09
ENSG00000124440	HIF3A	hypoxia inducible factor 3 subunit alpha	1181.78	1.0804	0.371495	2.90824	0.00363466	0.0122587
ENSG00000224420	ADM5	adrenomedullin 5 (putative)	33.5947	1.08025	0.335469	3.22012	0.00128138	0.00488446
ENSG00000184305	CCSER1	coiled-coil serine rich protein 1	80.6519	1.08017	0.554552	1.94782	0.0514362	0.115007
ENSG00000153094	BCL2L11	BCL2 like 11	579.152	1.07991	0.118136	9.14125	6.17322e-20	1.73984e-18
ENSG00000198901	PRC1	protein regulator of cytokinesis 1	25.5053	1.0786	0.280665	3.84302	0.00012153	0.000599713
ENSG00000271874	RAI14-DT	RAI14 divergent transcript	18.0322	1.07848	0.538583	2.00244	0.0452378	0.103775
ENSG00000294501	ENSG00000294501	novel transcript, antisense to TMC2	7.86816	1.0771	0.475951	2.26305	0.0236328	0.0607035
ENSG00000180929	GPR62	G protein-coupled receptor 62	10.022	1.07643	0.489704	2.19812	0.0279408	0.0698264
ENSG00000124731	TREM1	triggering receptor expressed on myeloid cells 1	17.5584	1.07619	0.971869	1.10734	0.268149	0.41398
ENSG00000112319	EYA4	EYA transcriptional coactivator and phosphatase 4	138.92	1.07384	0.164467	6.5292	6.61218e-11	8.66549e-10
ENSG00000154920	EME1	essential meiotic structure-specific endonuclease 1	334.753	1.07376	0.213263	5.03492	4.78053e-07	3.74459e-06
ENSG00000143369	ECM1	extracellular matrix protein 1	203.857	1.07349	0.161025	6.66662	2.61761e-11	3.60164e-10
ENSG00000255471	PRSS23-AS1	PRSS23 antisense RNA 1	14.4616	1.07313	0.559254	1.91887	0.055001	0.121342
ENSG00000293317	ZNF702P	zinc finger protein 702, pseudogene	151.854	1.07296	0.241486	4.44316	8.86468e-06	5.55199e-05
ENSG00000250579	ADAMTS16-DT	ADAMTS16 divergent transcript	65.5988	1.07239	0.520624	2.05982	0.0394158	0.0925416
ENSG00000300349	ENSG00000300349	novel transcript	10.1966	1.07217	0.483018	2.21973	0.0264373	0.0666155
ENSG00000085117	CD82	CD82 molecule	484.684	1.07211	0.192019	5.58338	2.3589e-08	2.22427e-07
ENSG00000230337	EXOSC10-AS1	EXOSC10 antisense RNA 1	56.9204	1.07207	0.239028	4.48513	7.28705e-06	4.63216e-05
ENSG00000232347	ENSG00000232347	novel transcript	66.1192	1.072	0.232579	4.60917	4.04273e-06	2.69317e-05
ENSG00000164746	C7orf57	chromosome 7 open reading frame 57	181.581	1.07195	0.328173	3.2664	0.00108923	0.00423101
ENSG00000305351	ENSG00000305351	novel transcript, antisense to SGPP2	8.73811	1.07164	0.70309	1.52418	0.127464	0.236209
ENSG00000228172	ENSG00000228172	novel transcript	13.589	1.07024	0.350411	3.05425	0.00225624	0.0080614
ENSG00000146352	CLVS2	clavesin 2	562.17	1.06989	0.342023	3.12813	0.00175924	0.00647849
ENSG00000235790	PEF1-AS1	PEF1 and COL16A1 antisense RNA 1	16.0983	1.06897	0.331095	3.22859	0.00124402	0.0047652
ENSG00000182010	RTKN2	rhotekin 2	1117.66	1.06893	0.213451	5.00783	5.50457e-07	4.26913e-06
ENSG00000205116	TMEM88B	transmembrane protein 88B	28.2547	1.0687	0.67104	1.5926	0.111249	0.21255
ENSG00000187773	DIPK1C	divergent protein kinase domain 1C	28.086	1.06677	0.376951	2.83	0.00465477	0.0152018
ENSG00000260259	LINC02166	long intergenic non-protein coding RNA 2166	49.6664	1.06677	0.230956	4.61892	3.85738e-06	2.58065e-05
ENSG00000121957	GPSM2	G protein signaling modulator 2	884.581	1.06639	0.261997	4.07023	4.69663e-05	0.000253464
[truncated: 18,406 more rows]
