# Supplementary material for: Convergent transcriptomic signature in iPSC-dopaminergic neurons of hereditary Parkinson’s disease
Source: Life Sci Alliance. 2026 Apr 24;9(7):e202503551. doi: 10.26508/lsa.202503551 (PMC13109591; doi:10.26508/lsa.202503551)
Supplement: Supplementary file 10 [file LSA-2025-03551_TableS10.xlsx]

## Sheet: deg.reprogramming
gene_id	gene_name	description	baseMean	log2FoldChange	lfcSE	stat	pvalue	padj
ENSG00000224398	CSNK2B	casein kinase 2 beta	124.578	9.51903	0.604447	15.7483	7.05402e-56	6.07934e-53
ENSG00000232569	GABBR1	gamma-aminobutyric acid type B receptor subunit 1	79.8443	9.41176	0.660105	14.258	3.99835e-46	2.08567e-43
ENSG00000278845	MRPL45	mitochondrial ribosomal protein L45	38.9345	9.21118	0.683446	13.4775	2.12053e-41	9.34072e-39
ENSG00000281922	ENSG00000281922	DND microRNA-mediated repression inhibitor 1 (DND1) pseudogene	37.9065	9.20874	0.694165	13.2659	3.64886e-40	1.47608e-37
ENSG00000225748	PRRC2A	proline rich coiled-coil 2A	234.83	8.8825	0.42253	21.0222	4.11051e-98	9.05316e-95
ENSG00000183214	MICA	MHC class I polypeptide-related sequence A	33.0116	8.64796	0.67495	12.8127	1.39135e-37	4.92487e-35
ENSG00000204792	LINC01291	long intergenic non-protein coding RNA 1291	19.6334	8.13586	0.700475	11.6148	3.46673e-31	8.08441e-29
ENSG00000290487	ENSG00000290487	novel transcript	30.8215	8.04415	0.685977	11.7266	9.31577e-32	2.25192e-29
ENSG00000235125	NFKBIL1	NFKB inhibitor like 1	18.5721	8.02614	0.699406	11.4757	1.74844e-30	3.89411e-28
ENSG00000206340	C4A	complement C4A (Chido/Rodgers blood group)	22.5234	8.01978	0.741626	10.8138	2.96186e-27	5.53868e-25
ENSG00000235233	MICA	MHC class I polypeptide-related sequence A	26.0813	8.00692	0.704602	11.3637	6.33657e-30	1.38026e-27
ENSG00000225691	HLA-C	major histocompatibility complex, class I, C	521.838	7.76169	0.307927	25.2063	3.41608e-140	1.35427e-136
ENSG00000183311	TUBB	tubulin beta class I	777.739	7.74685	0.235026	32.9617	2.8746e-238	5.69803e-234
ENSG00000277111	PLEKHM1	pleckstrin homology and RUN domain containing M1	27.4499	7.56901	0.641995	11.7898	4.40357e-32	1.09109e-29
ENSG00000281487	ENSG00000281487	KAT8 regulatory NSL complex subunit 1 (KANSL1) pseudogene	13.7364	7.39455	0.736835	10.0356	1.06349e-23	1.46392e-21
ENSG00000206478	IER3	immediate early response 3	16.6986	7.39209	0.698703	10.5797	3.70034e-26	6.21594e-24
ENSG00000224608	HLA-B	major histocompatibility complex, class I, B	107.851	7.29778	0.470962	15.4955	3.72173e-54	2.7323e-51
ENSG00000248496	SCAND3	SCAN domain containing 3	7.99604	6.9757	0.769742	9.06239	1.27624e-19	1.24008e-17
ENSG00000248783	ENSG00000248783	novel transcript	9.49126	6.89726	0.737443	9.35294	8.52447e-21	9.33548e-19
ENSG00000278742	LRRC37A	leucine rich repeat containing 37A	22.5014	6.77326	0.650487	10.4126	2.17218e-25	3.41721e-23
ENSG00000300051	ENSG00000300051	novel transcript	8.23177	6.55632	0.755679	8.67606	4.09707e-18	3.41227e-16
ENSG00000213025	COX20P1	COX20 pseudogene 1	63.6276	6.52709	0.418843	15.5836	9.40975e-55	7.17385e-52
ENSG00000278232	CRHR1	corticotropin releasing hormone receptor 1	9.81233	6.51443	0.748556	8.70265	3.24215e-18	2.73472e-16
ENSG00000234651	BAG6	BAG cochaperone 6	15.5053	6.50072	0.697356	9.32195	1.1422e-20	1.23047e-18
ENSG00000298772	ENSG00000298772	novel transcript, antisense to MAFIP	6.60493	6.38889	0.781824	8.17178	3.03881e-16	2.0915e-14
ENSG00000239865	RPP21	ribonuclease P/MRP subunit p21	10.0741	6.28736	0.758122	8.29333	1.10119e-16	7.88004e-15
ENSG00000230660	HCG18	HLA complex group 18	49.3461	6.26624	0.425096	14.7408	3.5278e-49	2.11903e-46
ENSG00000198734	F5	coagulation factor V	2080.63	6.24395	0.283752	22.005	2.5806e-107	7.30753e-104
ENSG00000275621	LRRC37A3	leucine rich repeat containing 37 member A3	25.9162	6.22127	0.564113	11.0284	2.78742e-28	5.41689e-26
ENSG00000235454	HAUS6P3	HAUS augmin like complex subunit 6 pseudogene 3	5.60843	6.15615	0.814646	7.55683	4.13004e-14	2.21259e-12
ENSG00000206450	HLA-B	major histocompatibility complex, class I, B	281.332	6.13258	0.323834	18.9374	5.60939e-80	9.26577e-77
ENSG00000248131	LINC01194	long intergenic non-protein coding RNA 1194	6.51452	6.05591	0.844244	7.17318	7.32767e-13	3.39367e-11
ENSG00000275867	KANSL1	KAT8 regulatory NSL complex subunit 1	166.046	6.04515	0.231872	26.071	7.76963e-150	3.85024e-146
ENSG00000277400	ENSG00000277400		6.46062	6.03908	0.781884	7.72375	1.12954e-14	6.45236e-13
ENSG00000275949	ENSG00000275949	novel protein similar to ADP-ribosylation factor-like 17A ARL17A	7.22005	5.86919	0.765861	7.66352	1.80909e-14	1.0073e-12
ENSG00000220890	HCG27	HLA complex group 27	8.05714	5.80881	0.781469	7.43319	1.06013e-13	5.47236e-12
ENSG00000237051	GABBR1	gamma-aminobutyric acid type B receptor subunit 1	124.504	5.76037	0.312638	18.4251	8.26668e-76	1.26048e-72
ENSG00000145244	CORIN	corin, serine peptidase	1076.1	5.72093	0.606789	9.4282	4.17203e-21	4.6722e-19
ENSG00000228299	HLA-C	major histocompatibility complex, class I, C	250.603	5.60863	0.450965	12.437	1.64641e-35	5.18017e-33
ENSG00000232126	HLA-B	major histocompatibility complex, class I, B	149.719	5.48727	0.253001	21.6887	2.62146e-104	6.49532e-101
ENSG00000288714	ENSG00000288714	novel transcript	28.7679	5.46274	0.854068	6.39615	1.59348e-10	5.18654e-09
ENSG00000237022	HLA-C	major histocompatibility complex, class I, C	70.5539	5.4391	0.438294	12.4097	2.31473e-35	7.16916e-33
ENSG00000228696	ARL17B	ADP ribosylation factor like GTPase 17B	21.2875	5.4294	0.550905	9.85542	6.4945e-23	8.41398e-21
ENSG00000206505	HLA-A	major histocompatibility complex, class I, A	28.9893	5.32275	0.460726	11.553	7.13228e-31	1.62501e-28
ENSG00000303016	ENSG00000303016	novel transcript	10.1354	5.18995	0.648577	8.00206	1.22359e-15	7.77374e-14
ENSG00000010379	SLC6A13	solute carrier family 6 member 13	74.6959	5.17732	0.674443	7.67643	1.6358e-14	9.13375e-13
ENSG00000189134	NKAPL	NFKB activating protein like	14.5995	5.13613	0.604337	8.49879	1.91571e-17	1.47755e-15
ENSG00000126778	SIX1	SIX homeobox 1	13.538	5.11954	0.588889	8.69355	3.51295e-18	2.95058e-16
ENSG00000238083	LRRC37A2	leucine rich repeat containing 37 member A2	17.2937	5.04189	0.493391	10.2188	1.63271e-24	2.37968e-22
ENSG00000106034	CPED1	cadherin like and PC-esterase domain containing 1	87.2291	4.97335	0.865392	5.74693	9.08787e-09	2.1069e-07
ENSG00000234704	BRD2	bromodomain containing 2	102.742	4.92987	0.367502	13.4145	4.96962e-41	2.14147e-38
ENSG00000293919	ENSG00000293919	novel transcript	44.2997	4.83694	0.364681	13.2635	3.77016e-40	1.49464e-37
ENSG00000307942	FRG1JP	FSHD region gene 1 family member J, pseudogene	32.9877	4.80986	0.432665	11.1168	1.03905e-28	2.10164e-26
ENSG00000274332	LRRC37A2	leucine rich repeat containing 37 member A2	6.83713	4.79574	0.820322	5.84617	5.03026e-09	1.21895e-07
ENSG00000204397	CARD16	caspase recruitment domain family member 16	122.832	4.79068	0.741922	6.45712	1.06717e-10	3.61598e-09
ENSG00000126785	RHOJ	ras homolog family member J	408.621	4.72303	0.434624	10.8669	1.65666e-27	3.15754e-25
ENSG00000112837	TBX18	T-box transcription factor 18	66.1105	4.69458	0.878167	5.34588	8.99767e-08	1.68098e-06
ENSG00000275430	MUC20	mucin 20, cell surface associated	19.7359	4.46145	0.447424	9.97141	2.03318e-23	2.76039e-21
ENSG00000050555	LAMC3	laminin subunit gamma 3	269.394	4.4567	0.751563	5.92991	3.0311e-09	7.72267e-08
ENSG00000176681	LRRC37A	leucine rich repeat containing 37A	6.28019	4.41019	0.657212	6.71046	1.9401e-11	7.32509e-10
ENSG00000143867	OSR1	odd-skipped related transcription factor 1	30.4081	4.28797	0.757311	5.6621	1.49532e-08	3.31175e-07
ENSG00000111341	MGP	matrix Gla protein	135.266	4.27746	0.975462	4.38506	1.15953e-05	0.000122322
ENSG00000160180	TFF3	trefoil factor 3	582.4	4.26624	0.419259	10.1757	2.54658e-24	3.68455e-22
ENSG00000107562	CXCL12	C-X-C motif chemokine ligand 12	556.212	4.25409	0.605445	7.02639	2.11942e-12	9.3358e-11
ENSG00000182601	HS3ST4	heparan sulfate-glucosamine 3-sulfotransferase 4	571.909	4.23563	0.585722	7.23146	4.77822e-13	2.29888e-11
ENSG00000124205	EDN3	endothelin 3	14.4858	4.2212	0.910669	4.63528	3.5646e-06	4.41059e-05
ENSG00000179546	HTR1D	5-hydroxytryptamine receptor 1D	143.424	4.20701	0.730795	5.75675	8.57488e-09	2.00202e-07
ENSG00000184845	DRD1	dopamine receptor D1	65.0385	4.17308	0.487185	8.5657	1.07423e-17	8.58604e-16
ENSG00000259974	LINC00261	long intergenic non-protein coding RNA 261	1436.07	4.15737	0.533303	7.79551	6.41468e-15	3.72879e-13
ENSG00000106302	HYAL4	hyaluronidase 4	25.9792	4.15087	0.399671	10.3857	2.88012e-25	4.358e-23
ENSG00000205111	CDKL4	cyclin dependent kinase like 4	12.3475	4.13135	0.511494	8.07701	6.63727e-16	4.38547e-14
ENSG00000152779	SLC16A12	solute carrier family 16 member 12	74.0625	4.12664	0.49248	8.37931	5.32392e-17	3.90855e-15
ENSG00000243694	LINC02027	long intergenic non-protein coding RNA 2027	7.08331	4.11276	0.772278	5.32549	1.00679e-07	1.85816e-06
ENSG00000253537	PCDHGA7	protocadherin gamma subfamily A, 7	225.38	4.08433	0.566943	7.20412	5.84205e-13	2.75717e-11
ENSG00000146374	RSPO3	R-spondin 3	183.289	4.07742	0.776974	5.24782	1.53911e-07	2.74354e-06
ENSG00000164530	PI16	peptidase inhibitor 16	38.6755	4.07275	0.474372	8.58556	9.03935e-18	7.28366e-16
ENSG00000137752	CASP1	caspase 1	35.2051	4.05699	0.641226	6.32693	2.50089e-10	7.73365e-09
ENSG00000290541	CYP4F29P	cytochrome P450 family 4 subfamily F member 29, pseudogene	106.224	4.04711	0.797757	5.07312	3.91355e-07	6.23088e-06
ENSG00000171873	ADRA1D	adrenoceptor alpha 1D	65.2392	4.02766	0.825387	4.87972	1.06236e-06	1.50523e-05
ENSG00000115353	TACR1	tachykinin receptor 1	1467.31	4.02098	0.788138	5.10187	3.36315e-07	5.45534e-06
ENSG00000176678	FOXL1	forkhead box L1	71.3923	4.02034	0.623086	6.4523	1.10164e-10	3.71371e-09
ENSG00000242512	LINC01206	long intergenic non-protein coding RNA 1206	328.978	4.01791	0.968398	4.14902	3.33897e-05	0.000303601
ENSG00000092607	TBX15	T-box transcription factor 15	21.7699	3.98746	0.886529	4.49783	6.86505e-06	7.74056e-05
ENSG00000116774	OLFML3	olfactomedin like 3	176.603	3.96911	0.46817	8.47791	2.29269e-17	1.73629e-15
ENSG00000149633	KIAA1755	KIAA1755	378.928	3.96449	0.736944	5.37964	7.46359e-08	1.4239e-06
ENSG00000078898	BPIFB2	BPI fold containing family B member 2	8.3027	3.93481	0.877071	4.4863	7.247e-06	8.10666e-05
ENSG00000043591	ADRB1	adrenoceptor beta 1	34.6985	3.92392	0.346355	11.3292	9.40936e-30	1.98417e-27
ENSG00000197134	ZNF257	zinc finger protein 257	19.6471	3.92376	0.425878	9.21332	3.16187e-20	3.31612e-18
ENSG00000019991	HGF	hepatocyte growth factor	67.5168	3.92177	0.853164	4.59674	4.29159e-06	5.17444e-05
ENSG00000276618	RAD17	RAD17 checkpoint clamp loader component	43.4452	3.90539	0.319272	12.2322	2.09182e-34	6.00436e-32
ENSG00000131095	GFAP	glial fibrillary acidic protein	759.962	3.89142	0.727734	5.34732	8.92669e-08	1.66929e-06
ENSG00000294827	ENSG00000294827	novel transcript	7.61017	3.88778	0.776987	5.00366	5.62509e-07	8.61008e-06
ENSG00000291402	CROCCP3	CROCC pseudogene 3	9.41386	3.8553	0.47447	8.12549	4.45565e-16	3.02466e-14
ENSG00000174080	CTSF	cathepsin F	1096.03	3.85403	0.359765	10.7126	8.88215e-27	1.5444e-24
ENSG00000173068	BNC2	basonuclin zinc finger protein 2	182.552	3.83304	0.453957	8.44362	3.07652e-17	2.30124e-15
ENSG00000120332	TNN	tenascin N	20.3354	3.79648	0.680571	5.57837	2.42787e-08	5.18032e-07
ENSG00000013297	CLDN11	claudin 11	51.3354	3.79298	0.583418	6.5013	7.96288e-11	2.76913e-09
ENSG00000113578	FGF1	fibroblast growth factor 1	238.894	3.75493	0.726968	5.16519	2.40189e-07	4.06925e-06
ENSG00000189058	APOD	apolipoprotein D	18.4866	3.75214	0.740035	5.07022	3.97362e-07	6.3113e-06
ENSG00000158270	COLEC12	collectin subfamily member 12	502.212	3.74606	0.142516	26.2851	2.83589e-152	1.87377e-148
ENSG00000232804	HSPA1B	heat shock protein family A (Hsp70) member 1B	21.9864	3.72814	0.357143	10.4388	1.64924e-25	2.63638e-23
ENSG00000296299	ENSG00000296299	novel transcript	13.444	3.71994	0.451697	8.23548	1.78843e-16	1.26608e-14
ENSG00000137273	FOXF2	forkhead box F2	73.7557	3.69689	0.415751	8.89208	5.99729e-19	5.42823e-17
ENSG00000156219	ART3	ADP-ribosyltransferase 3 (inactive)	14.4143	3.62404	0.475483	7.6218	2.50166e-14	1.38514e-12
ENSG00000101000	PROCR	protein C receptor	210.584	3.60115	0.342514	10.5139	7.45602e-26	1.23161e-23
ENSG00000188404	SELL	selectin L	121.106	3.5991	0.22412	16.0588	4.95913e-58	4.46818e-55
ENSG00000106483	SFRP4	secreted frizzled related protein 4	97.611	3.59896	0.563402	6.38792	1.68161e-10	5.43766e-09
ENSG00000232759	STEAP1B-AS1	STEAP1B antisense RNA 1	17.8306	3.5948	0.725259	4.95658	7.17442e-07	1.06049e-05
ENSG00000176692	FOXC2	forkhead box C2	33.0248	3.58125	0.785063	4.56174	5.07316e-06	5.98216e-05
ENSG00000236536	ENSG00000236536	novel transcript	17.2527	3.53567	0.384671	9.19141	3.87714e-20	4.00274e-18
ENSG00000213185	FAM24B	family with sequence similarity 24 member B	26.331	3.5356	0.388158	9.10866	8.34091e-20	8.22554e-18
ENSG00000151655	ITIH2	inter-alpha-trypsin inhibitor heavy chain 2	120.954	3.53177	0.210947	16.7425	6.42723e-63	7.49415e-60
ENSG00000102174	PHEX	phosphate regulating endopeptidase X-linked	114.134	3.50479	0.510521	6.86513	6.64288e-12	2.72635e-10
ENSG00000171885	AQP4	aquaporin 4	215.711	3.50263	0.802209	4.36624	1.26406e-05	0.000131391
ENSG00000166959	MS4A8	membrane spanning 4-domains A8	85.0439	3.50154	0.558597	6.26845	3.64652e-10	1.10353e-08
ENSG00000054598	FOXC1	forkhead box C1	203.47	3.47414	0.764045	4.54704	5.44053e-06	6.31394e-05
ENSG00000152760	DYNLT5	dynein light chain Tctex-type family member 5	201.099	3.4738	0.41247	8.42194	3.70291e-17	2.75937e-15
ENSG00000269113	TRABD2B	TraB domain containing 2B	538.231	3.45923	0.546435	6.33054	2.44305e-10	7.58999e-09
ENSG00000139865	TTC6	tetratricopeptide repeat domain 6	699.165	3.42839	0.317945	10.7829	4.144e-27	7.40022e-25
ENSG00000291115	ENSG00000291115	novel transcript	22.7192	3.40939	0.705237	4.8344	1.33551e-06	1.84092e-05
ENSG00000122691	TWIST1	twist family bHLH transcription factor 1	81.3432	3.38453	0.21985	15.3947	1.77724e-53	1.25816e-50
ENSG00000163827	LRRC2	leucine rich repeat containing 2	73.1007	3.36529	0.286262	11.756	6.57956e-32	1.61012e-29
ENSG00000182983	ZNF662	zinc finger protein 662	70.7161	3.35501	0.409414	8.19464	2.51336e-16	1.74807e-14
ENSG00000135744	AGT	angiotensinogen	1413.22	3.34355	0.714681	4.67839	2.89137e-06	3.63199e-05
ENSG00000309801	ENSG00000309801	novel transcript, antisense to GALR1	13.7023	3.34104	0.520683	6.41665	1.39304e-10	4.60981e-09
ENSG00000296598	ENSG00000296598	novel transcript	6.50472	3.34073	0.656376	5.08966	3.58706e-07	5.74336e-06
ENSG00000121068	TBX2	T-box transcription factor 2	21.1698	3.33393	0.585479	5.69437	1.23828e-08	2.78922e-07
ENSG00000109610	SOD3	superoxide dismutase 3	32.2064	3.32962	0.335441	9.92607	3.20629e-23	4.29426e-21
ENSG00000198807	PAX9	paired box 9	45.6862	3.32373	0.613815	5.41486	6.13362e-08	1.18738e-06
ENSG00000141338	ABCA8	ATP binding cassette subfamily A member 8	465.976	3.32187	0.223027	14.8945	3.5791e-50	2.28855e-47
ENSG00000185829	ARL17A	ADP ribosylation factor like GTPase 17A	13.9588	3.31248	0.404213	8.1949	2.50809e-16	1.74807e-14
ENSG00000154783	FGD5	FYVE, RhoGEF and PH domain containing 5	71.8581	3.29718	0.619831	5.31947	1.04067e-07	1.91356e-06
ENSG00000187627	RGPD1	RANBP2 like and GRIP domain containing 1	13.8252	3.28885	0.463165	7.10081	1.24025e-12	5.61284e-11
ENSG00000277117	ENSG00000277117	novel protein, similar to inducible T-cell co-stimulator ligand ICOSLG	6.38706	3.28018	0.809816	4.05053	5.11023e-05	0.000437004
ENSG00000157330	CFAP107	cilia and flagella associated protein 107	79.8049	3.24199	0.343793	9.43008	4.09764e-21	4.61497e-19
ENSG00000100336	APOL4	apolipoprotein L4	107.463	3.23307	0.756835	4.27182	1.93882e-05	0.00019101
ENSG00000110455	ACCS	1-aminocyclopropane-1-carboxylate synthase homolog (inactive)	415.413	3.23277	0.372277	8.68376	3.82885e-18	3.20234e-16
ENSG00000286449	ENSG00000286449	novel transcript	36.0774	3.22007	0.485335	6.63474	3.2508e-11	1.19995e-09
ENSG00000268658	LINC00664	long intergenic non-protein coding RNA 664	31.2349	3.21473	0.277671	11.5775	5.36008e-31	1.23544e-28
ENSG00000125798	FOXA2	forkhead box A2	422.456	3.17877	0.400773	7.9316	2.16332e-15	1.33674e-13
ENSG00000115648	MLPH	melanophilin	99.6838	3.16723	0.434475	7.28979	3.1043e-13	1.53068e-11
ENSG00000070731	ST6GALNAC2	ST6 N-acetylgalactosaminide alpha-2,6-sialyltransferase 2	24.4178	3.16354	0.617531	5.12289	3.0089e-07	4.95368e-06
ENSG00000144331	ZNF385B	zinc finger protein 385B	49.0877	3.1619	0.546944	5.78104	7.42423e-09	1.74571e-07
ENSG00000136110	CNMD	chondromodulin	91.337	3.16066	0.549387	5.75306	8.7643e-09	2.04143e-07
ENSG00000006747	SCIN	scinderin	10.1524	3.15496	0.475833	6.63039	3.34792e-11	1.23121e-09
ENSG00000121858	TNFSF10	TNF superfamily member 10	22.3156	3.15159	0.450676	6.99303	2.69014e-12	1.16428e-10
ENSG00000164188	RANBP3L	RAN binding protein 3 like	81.6087	3.13591	0.250154	12.5359	4.74747e-36	1.54269e-33
ENSG00000276155	MAPT	microtubule associated protein tau	1027.71	3.11497	0.220235	14.1439	2.03819e-45	1.03593e-42
ENSG00000164761	TNFRSF11B	TNF receptor superfamily member 11b	72.5	3.11115	0.318839	9.75776	1.70881e-22	2.14379e-20
ENSG00000279965	LINC03032	long intergenic non-protein coding RNA 3032	19.9324	3.08259	0.413407	7.45654	8.88226e-14	4.63327e-12
ENSG00000242828	ENSG00000242828	novel transcript	38.7718	3.07788	0.692813	4.44258	8.88846e-06	9.68061e-05
ENSG00000261371	PECAM1	platelet and endothelial cell adhesion molecule 1	19.5399	3.06337	0.448305	6.83322	8.30282e-12	3.37944e-10
ENSG00000163060	TEKT4	tektin 4	4.82128	3.05592	0.774256	3.94692	7.91638e-05	0.000635812
ENSG00000111452	ADGRD1	adhesion G protein-coupled receptor D1	99.6408	3.05278	0.396408	7.7011	1.34899e-14	7.61816e-13
ENSG00000178726	THBD	thrombomodulin	33.5292	3.05199	0.681373	4.47918	7.49294e-06	8.3441e-05
ENSG00000266524	GDF10	growth differentiation factor 10	77.8129	3.04709	0.339999	8.96208	3.18622e-19	2.99323e-17
ENSG00000077713	SLC25A43	solute carrier family 25 member 43	60.4552	3.03979	0.253021	12.014	3.00017e-33	7.82493e-31
ENSG00000173262	SLC2A14	solute carrier family 2 member 14	16.5756	3.03028	0.464745	6.5203	7.01667e-11	2.46167e-09
ENSG00000152207	CYSLTR2	cysteinyl leukotriene receptor 2	17.2906	3.01358	1.0201	2.95419	0.00313491	0.0139752
ENSG00000054803	CBLN4	cerebellin 4 precursor	11.9305	2.99599	0.832898	3.59707	0.000321828	0.00210121
ENSG00000135773	CAPN9	calpain 9	11.8907	2.9833	0.524153	5.69166	1.25812e-08	2.82108e-07
ENSG00000138061	CYP1B1	cytochrome P450 family 1 subfamily B member 1	592.214	2.98312	0.60668	4.91712	8.78252e-07	1.27071e-05
ENSG00000134533	RERG	RAS like estrogen regulated growth inhibitor	273.047	2.98035	0.349904	8.51761	1.62874e-17	1.27106e-15
ENSG00000136918	WDR38	WD repeat domain 38	68.5951	2.97584	0.322775	9.21955	2.98343e-20	3.16244e-18
ENSG00000248587	GDNF-AS1	GDNF antisense RNA 1	27.0135	2.97327	0.350712	8.4778	2.29497e-17	1.73629e-15
ENSG00000151882	CCL28	C-C motif chemokine ligand 28	21.9388	2.96569	0.49633	5.97523	2.29762e-09	5.94562e-08
ENSG00000123243	ITIH5	inter-alpha-trypsin inhibitor heavy chain 5	5689.82	2.95568	0.455835	6.4841	8.92648e-11	3.07723e-09
ENSG00000140092	FBLN5	fibulin 5	771.701	2.9529	0.623198	4.7383	2.15516e-06	2.79688e-05
ENSG00000183644	HOATZ	HOATZ cilia and flagella associated protein	18.9549	2.95224	0.45355	6.50918	7.55613e-11	2.63693e-09
ENSG00000169402	RSPH10B2	radial spoke head 10 homolog B2	8.14481	2.9368	0.517067	5.67973	1.3491e-08	3.00809e-07
ENSG00000261572	ENSG00000261572	novel transcript, intronic to CMTM8	59.7884	2.92528	0.481502	6.07531	1.23746e-09	3.37865e-08
ENSG00000050628	PTGER3	prostaglandin E receptor 3	141.798	2.92491	0.234387	12.479	9.72286e-36	3.10849e-33
ENSG00000129514	FOXA1	forkhead box A1	1784.84	2.92321	0.231186	12.6444	1.20104e-36	4.03509e-34
ENSG00000106153	CHCHD2	coiled-coil-helix-coiled-coil-helix domain containing 2	547.888	2.91504	0.177761	16.3986	1.9566e-60	1.93918e-57
ENSG00000197467	COL13A1	collagen type XIII alpha 1 chain	114.901	2.91129	0.433781	6.71144	1.92712e-11	7.28997e-10
ENSG00000254042	SLIT3-AS2	SLIT3 antisense RNA 2	7.91903	2.90177	0.722188	4.01803	5.8686e-05	0.000490626
ENSG00000166573	GALR1	galanin receptor 1	49.5549	2.88726	0.365637	7.89652	2.86788e-15	1.73314e-13
ENSG00000263711	LINC02864	long intergenic non-protein coding RNA 2864	164.816	2.87855	0.339322	8.48323	2.19031e-17	1.66986e-15
ENSG00000143127	ITGA10	integrin subunit alpha 10	39.113	2.87722	0.471671	6.10006	1.06026e-09	2.94349e-08
ENSG00000169933	FRMPD4	FERM and PDZ domain containing 4	69.7544	2.86497	0.557092	5.14272	2.70792e-07	4.50683e-06
ENSG00000245067	IGFBP7-AS1	IGFBP7 antisense RNA 1	69.8401	2.85685	0.43512	6.56565	5.18047e-11	1.85022e-09
ENSG00000268926	ENSG00000268926	novel transcript	20.2197	2.85062	0.378645	7.52848	5.13351e-14	2.72076e-12
ENSG00000206199	ANKUB1	ankyrin repeat and ubiquitin domain containing 1	96.6803	2.84656	0.453385	6.27846	3.41942e-10	1.03797e-08
ENSG00000157150	TIMP4	TIMP metallopeptidase inhibitor 4	70.4787	2.83363	0.873805	3.24286	0.00118335	0.00622515
ENSG00000230630	DNM3OS	DNM3 opposite strand/antisense RNA	32.4489	2.81124	0.860558	3.26676	0.00108784	0.00580749
ENSG00000133321	PLAAT4	phospholipase A and acyltransferase 4	47.48	2.80571	0.755806	3.71221	0.000205455	0.00144262
ENSG00000291379	SZRD1	SUZ RNA binding domain containing 1	10.0984	2.79532	0.709505	3.93982	8.15424e-05	0.000652274
ENSG00000111321	LTBR	lymphotoxin beta receptor	27.2092	2.79013	0.554592	5.03096	4.88038e-07	7.61124e-06
ENSG00000168830	HTR1E	5-hydroxytryptamine receptor 1E	7.46382	2.78905	1.16418	2.39571	0.016588	0.0526667
ENSG00000197057	DTHD1	death domain containing 1	286.375	2.78376	0.410654	6.77886	1.2113e-11	4.71717e-10
ENSG00000140015	KCNH5	potassium voltage-gated channel subfamily H member 5	140.394	2.7807	0.208926	13.3095	2.0382e-40	8.59599e-38
ENSG00000116690	PRG4	proteoglycan 4	23.9124	2.75852	0.627738	4.39438	1.11089e-05	0.000117754
ENSG00000047457	CP	ceruloplasmin	586.777	2.75725	0.954238	2.88948	0.00385879	0.016531
ENSG00000251226	LINC02714	long intergenic non-protein coding RNA 2714	9.6361	2.75188	0.651812	4.22189	2.42263e-05	0.000231428
ENSG00000170293	CMTM8	CKLF like MARVEL transmembrane domain containing 8	481.041	2.74759	0.512124	5.36508	8.09115e-08	1.52166e-06
ENSG00000248874	LINC02899	long intergenic non-protein coding RNA 2899	12.2318	2.74042	0.671702	4.07982	4.50706e-05	0.00039339
ENSG00000115665	SLC5A7	solute carrier family 5 member 7	19.3394	2.72128	0.359315	7.57352	3.63232e-14	1.96721e-12
ENSG00000250049	ENSG00000250049	novel transcript	27.6024	2.71519	0.253985	10.6904	1.12936e-26	1.94662e-24
ENSG00000166596	CFAP52	cilia and flagella associated protein 52	193.164	2.70165	0.330458	8.17547	2.94709e-16	2.03544e-14
ENSG00000133106	EPSTI1	epithelial stromal interaction 1	23.9434	2.69807	0.423941	6.36426	1.96238e-10	6.24292e-09
ENSG00000104522	GFUS	GDP-L-fucose synthase	6.84258	2.69092	0.661232	4.06955	4.71042e-05	0.000408442
ENSG00000168621	GDNF	glial cell derived neurotrophic factor	17.2248	2.68947	0.533148	5.0445	4.547e-07	7.12495e-06
ENSG00000153446	C16orf89	chromosome 16 open reading frame 89	29.7377	2.68926	0.574938	4.67747	2.9044e-06	3.64604e-05
ENSG00000172403	SYNPO2	synaptopodin 2	42.862	2.68739	0.717779	3.74403	0.000181089	0.00129585
ENSG00000298132	ENSG00000298132	novel transcript	24.8225	2.68601	0.469891	5.71624	1.0891e-08	2.48018e-07
ENSG00000183454	GRIN2A	glutamate ionotropic receptor NMDA type subunit 2A	868.431	2.67993	0.247896	10.8107	3.06332e-27	5.67488e-25
ENSG00000167779	IGFBP6	insulin like growth factor binding protein 6	89.4625	2.67975	0.287453	9.3224	1.13739e-20	1.23047e-18
ENSG00000151364	KCTD14	potassium channel tetramerization domain containing 14	8.16698	2.67114	0.505057	5.28879	1.2313e-07	2.23505e-06
ENSG00000189350	TOGARAM2	TOG array regulator of axonemal microtubules 2	81.8207	2.66762	0.476	5.60424	2.09165e-08	4.50171e-07
ENSG00000145536	ADAMTS16	ADAM metallopeptidase with thrombospondin type 1 motif 16	312.283	2.65353	0.812327	3.26658	0.00108854	0.00580966
ENSG00000123977	DAW1	dynein assembly factor with WD repeats 1	51.3785	2.65061	0.278775	9.50806	1.94246e-21	2.27831e-19
ENSG00000145832	SLC25A48	solute carrier family 25 member 48	26.8889	2.64328	0.843189	3.13486	0.00171934	0.00850956
ENSG00000163638	ADAMTS9	ADAM metallopeptidase with thrombospondin type 1 motif 9	194.012	2.6395	0.275574	9.57817	9.8775e-22	1.17241e-19
ENSG00000154678	PDE1C	phosphodiesterase 1C	451.277	2.63049	0.298053	8.82558	1.08892e-18	9.67919e-17
ENSG00000307709	ENSG00000307709	novel transcript	10.9279	2.62653	0.605934	4.33468	1.45974e-05	0.000148996
ENSG00000108684	ASIC2	acid sensing ion channel subunit 2	58.6495	2.62154	0.585224	4.47955	7.48017e-06	8.33457e-05
ENSG00000183421	RIPK4	receptor interacting serine/threonine kinase 4	40.9023	2.61604	0.378266	6.91588	4.64983e-12	1.93226e-10
ENSG00000137672	TRPC6	transient receptor potential cation channel subfamily C member 6	24.7034	2.6042	0.633625	4.11001	3.95643e-05	0.000351836
ENSG00000131620	ANO1	anoctamin 1	84.4773	2.60408	0.521804	4.99053	6.02132e-07	9.13894e-06
ENSG00000145491	ROPN1L	rhophilin associated tail protein 1 like	85.5032	2.59927	0.201837	12.878	5.98313e-38	2.15632e-35
ENSG00000189431	RASSF10	Ras association domain family member 10	129.817	2.59487	0.178455	14.5407	6.68824e-48	3.68262e-45
ENSG00000018625	ATP1A2	ATPase Na+/K+ transporting subunit alpha 2	2297.89	2.58864	0.485294	5.33417	9.59847e-08	1.77814e-06
ENSG00000132170	PPARG	peroxisome proliferator activated receptor gamma	8.05694	2.58591	0.620292	4.16887	3.06119e-05	0.000283017
ENSG00000198682	PAPSS2	3'-phosphoadenosine 5'-phosphosulfate synthase 2	848.991	2.58523	0.343593	7.5241	5.30844e-14	2.79851e-12
ENSG00000118017	A4GNT	alpha-1,4-N-acetylglucosaminyltransferase	9.2842	2.56894	0.497833	5.16024	2.46628e-07	4.16056e-06
ENSG00000172987	HPSE2	heparanase 2 (inactive)	9.27859	2.56727	0.522976	4.90897	9.15566e-07	1.31796e-05
ENSG00000249803	CTB-1I21.1	uncharacterized CTB-1I21.1	22.7008	2.56683	0.569961	4.50351	6.68389e-06	7.55779e-05
ENSG00000182732	RGS6	regulator of G protein signaling 6	335.553	2.56567	0.35524	7.22237	5.1091e-13	2.4402e-11
ENSG00000152128	TMEM163	transmembrane protein 163	379.379	2.56363	0.347728	7.37252	1.67434e-13	8.42355e-12
ENSG00000163739	CXCL1	C-X-C motif chemokine ligand 1	20.0194	2.55545	0.43419	5.88555	3.96724e-09	9.82983e-08
ENSG00000105991	HOXA1	homeobox A1	10.6955	2.54531	0.963636	2.64136	0.00825727	0.0304853
ENSG00000269918	ENSG00000269918	novel transcript	22.0378	2.54277	0.499716	5.08842	3.61053e-07	5.77626e-06
ENSG00000090104	RGS1	regulator of G protein signaling 1	20.1658	2.54247	0.687491	3.69818	0.00021715	0.00150977
ENSG00000080007	DDX43	DEAD-box helicase 43	10.0163	2.53903	0.843804	3.00903	0.00262083	0.0121068
ENSG00000138316	ADAMTS14	ADAM metallopeptidase with thrombospondin type 1 motif 14	47.8775	2.53611	0.224311	11.3062	1.22226e-29	2.55027e-27
ENSG00000078098	FAP	fibroblast activation protein alpha	43.5827	2.52605	0.522958	4.83031	1.36319e-06	1.87257e-05
ENSG00000154258	ABCA9	ATP binding cassette subfamily A member 9	18.1402	2.52397	0.587512	4.29603	1.73886e-05	0.000173553
ENSG00000132692	BCAN	brevican	509.908	2.5188	0.786241	3.2036	0.00135719	0.00699847
ENSG00000008441	NFIX	nuclear factor I X	588.64	2.51114	0.605118	4.14984	3.32704e-05	0.000302961
ENSG00000160321	ZNF208	zinc finger protein 208	16.6923	2.50515	0.752374	3.32965	0.000869539	0.00482801
ENSG00000166741	NNMT	nicotinamide N-methyltransferase	183.785	2.50247	0.445256	5.62031	1.90615e-08	4.12486e-07
ENSG00000188523	CFAP77	cilia and flagella associated protein 77	138.439	2.49407	0.293673	8.49267	2.01946e-17	1.54555e-15
ENSG00000160307	S100B	S100 calcium binding protein B	194.305	2.48468	0.667665	3.72145	0.000198085	0.00139731
ENSG00000189229	ENSG00000189229	novel transcript	64.7111	2.48432	0.336937	7.37325	1.66521e-13	8.39892e-12
ENSG00000133067	LGR6	leucine rich repeat containing G protein-coupled receptor 6	12.746	2.4638	0.819313	3.00716	0.00263703	0.0121589
ENSG00000250829	ENSG00000250829	novel transcript	58.4859	2.45426	1.10013	2.23089	0.0256885	0.0739468
ENSG00000146910	CNPY1	canopy FGF signaling regulator 1	28.368	2.44663	0.468121	5.22648	1.72766e-07	3.03596e-06
ENSG00000118492	ADGB	androglobin	33.8107	2.4408	0.405347	6.02149	1.72819e-09	4.5797e-08
ENSG00000296581	ENSG00000296581	novel transcript	38.9733	2.43755	0.22099	11.0301	2.73496e-28	5.36757e-26
ENSG00000038295	TLL1	tolloid like 1	38.6119	2.43336	0.643667	3.78047	0.000156535	0.00114369
ENSG00000182492	BGN	biglycan	668.887	2.42368	0.529522	4.5771	4.71475e-06	5.60287e-05
ENSG00000169908	TM4SF1	transmembrane 4 L six family member 1	72.9007	2.42106	0.444938	5.44134	5.28826e-08	1.04095e-06
ENSG00000183578	TNFAIP8L3	TNF alpha induced protein 8 like 3	23.6053	2.41182	0.362468	6.65389	2.85449e-11	1.05958e-09
ENSG00000101222	SPEF1	sperm flagellar 1	133.619	2.41076	0.235254	10.2475	1.21439e-24	1.79639e-22
ENSG00000285876	ENSG00000285876	novel transcript	38.8542	2.4091	0.992047	2.42841	0.0151651	0.0490541
ENSG00000125462	MIR9-1HG	MIR9-1 host gene	2236.63	2.40551	0.981034	2.45202	0.0142058	0.0465819
ENSG00000184471	C1QTNF8	C1q and TNF related 8	17.1503	2.39322	0.555672	4.3069	1.65561e-05	0.000166165
ENSG00000168899	VAMP5	vesicle associated membrane protein 5	162.273	2.38794	0.229407	10.4092	2.25127e-25	3.51375e-23
ENSG00000250358	LINC02200	long intergenic non-protein coding RNA 2200	12.2462	2.38134	0.731302	3.2563	0.00112875	0.00598717
ENSG00000134853	PDGFRA	platelet derived growth factor receptor alpha	181.913	2.37912	0.681387	3.49158	0.000480174	0.00293857
ENSG00000165309	ARMC3	armadillo repeat containing 3	331.566	2.36573	0.310177	7.62703	2.40222e-14	1.3338e-12
ENSG00000164690	SHH	sonic hedgehog signaling molecule	3469.85	2.36435	0.218062	10.8426	2.16324e-27	4.08378e-25
ENSG00000136286	MYO1G	myosin IG	30.6242	2.35929	0.421601	5.59602	2.19329e-08	4.70005e-07
ENSG00000011465	DCN	decorin	1379.71	2.3585	0.457496	5.15523	2.53318e-07	4.23378e-06
ENSG00000198729	PPP1R14C	protein phosphatase 1 regulatory inhibitor subunit 14C	968.534	2.35463	0.242557	9.70753	2.80042e-22	3.40552e-20
ENSG00000124749	COL21A1	collagen type XXI alpha 1 chain	145.792	2.35374	0.814004	2.89156	0.00383331	0.0164503
ENSG00000100767	PAPLN	papilin, proteoglycan like sulfated glycoprotein	259.053	2.35354	0.402054	5.85378	4.80523e-09	1.17014e-07
ENSG00000162496	DHRS3	dehydrogenase/reductase 3	515.706	2.34114	0.366953	6.37995	1.77151e-10	5.71904e-09
ENSG00000297676	ENSG00000297676	novel transcript	69.0796	2.3407	0.527041	4.44121	8.94529e-06	9.7318e-05
ENSG00000101463	SYNDIG1	synapse differentiation inducing 1	129.751	2.33163	0.365651	6.37665	1.81001e-10	5.81662e-09
ENSG00000259417	CTXND1	cortexin domain containing 1	63.4111	2.32739	0.341443	6.81633	9.33965e-12	3.76282e-10
ENSG00000291748	COL3A1	collagen type III alpha 1 chain	953.947	2.30933	0.336386	6.86513	6.64325e-12	2.72635e-10
ENSG00000176454	LPCAT4	lysophosphatidylcholine acyltransferase 4	12.5619	2.30457	0.574678	4.01019	6.06695e-05	0.000505078
ENSG00000178860	MSC	musculin	24.2297	2.30037	1.21625	1.89137	0.0585756	0.139269
ENSG00000110675	ELMOD1	ELMO domain containing 1	216.966	2.29752	0.645447	3.55958	0.000371454	0.00236447
ENSG00000277656	GSTT1	glutathione S-transferase theta 1	646.292	2.29599	1.03475	2.21887	0.0264952	0.0756647
ENSG00000056291	NPFFR2	neuropeptide FF receptor 2	19.7717	2.29499	0.84391	2.71947	0.00653868	0.0253441
ENSG00000250208	FZD10-AS1	FZD10 antisense divergent transcript	243.284	2.29424	0.946309	2.4244	0.0153335	0.0494454
ENSG00000282788	ENSG00000282788	novel transcript	163.082	2.29262	1.07337	2.1359	0.0326875	0.0892217
ENSG00000169429	CXCL8	C-X-C motif chemokine ligand 8	56.6319	2.28641	0.550263	4.15513	3.25104e-05	0.00029738
ENSG00000262655	SPON1	spondin 1	11513.6	2.27308	0.232758	9.76586	1.57772e-22	1.99195e-20
ENSG00000251138	LINC02882	long intergenic non-protein coding RNA 2882	17.0055	2.26984	0.5032	4.51081	6.45795e-06	7.34421e-05
ENSG00000189223	PAX8-AS1	PAX8 antisense RNA 1	49.5715	2.26518	0.239213	9.46931	2.81696e-21	3.20907e-19
ENSG00000100427	MLC1	modulator of VRAC current 1	3581.88	2.26377	0.349649	6.47441	9.51822e-11	3.25855e-09
ENSG00000286456	ENSG00000286456	novel transcript	61.0623	2.26354	0.257869	8.77784	1.66644e-18	1.45516e-16
ENSG00000125384	PTGER2	prostaglandin E receptor 2	38.6515	2.26239	0.653399	3.46249	0.000535203	0.00321089
ENSG00000204677	FAM153CP	family with sequence similarity 153 member C, pseudogene	46.1125	2.25576	0.628869	3.58702	0.000334483	0.00216883
ENSG00000084636	COL16A1	collagen type XVI alpha 1 chain	438.844	2.25573	0.303597	7.43001	1.08588e-13	5.57625e-12
ENSG00000131634	TMEM204	transmembrane protein 204	15.5494	2.25413	0.552237	4.08182	4.46853e-05	0.000390543
ENSG00000177374	HIC1	HIC ZBTB transcriptional repressor 1	83.7675	2.25232	0.43652	5.15972	2.47318e-07	4.16865e-06
ENSG00000123095	BHLHE41	basic helix-loop-helix family member e41	699.326	2.24216	0.279467	8.02298	1.03209e-15	6.57814e-14
ENSG00000168481	LGI3	leucine rich repeat LGI family member 3	561.369	2.24131	0.323473	6.92888	4.24173e-12	1.77758e-10
ENSG00000064989	CALCRL	calcitonin receptor like receptor	147.932	2.23945	0.17728	12.6323	1.40085e-36	4.62795e-34
ENSG00000129654	FOXJ1	forkhead box J1	1004.16	2.23781	0.274669	8.14728	3.72198e-16	2.55284e-14
ENSG00000165084	C8orf34	chromosome 8 open reading frame 34	68.25	2.2302	0.375847	5.9338	2.96007e-09	7.55398e-08
ENSG00000175356	SCUBE2	signal peptide, CUB domain and EGF like domain containing 2	250.2	2.22486	0.319683	6.95958	3.4129e-12	1.44862e-10
ENSG00000179520	SLC17A8	solute carrier family 17 member 8	111.062	2.2232	0.442167	5.02798	4.95686e-07	7.71818e-06
ENSG00000197442	MAP3K5	mitogen-activated protein kinase kinase kinase 5	30.3623	2.22295	0.468624	4.74356	2.0999e-06	2.72946e-05
ENSG00000120075	HOXB5	homeobox B5	19.1381	2.22112	1.05651	2.10232	0.0355251	0.0951336
ENSG00000164694	FNDC1	fibronectin type III domain containing 1	89.9309	2.21756	0.360813	6.14601	7.94579e-10	2.28263e-08
ENSG00000171476	HOPX	HOP homeobox	132.335	2.2169	0.971577	2.28176	0.0225036	0.0667364
ENSG00000156535	CD109	CD109 molecule	983.968	2.21443	0.349396	6.33788	2.32948e-10	7.29462e-09
ENSG00000118523	CCN2	cellular communication network factor 2	1052.6	2.21153	0.593353	3.72717	0.000193641	0.00137084
ENSG00000164125	GASK1B	golgi associated kinase 1B	1492.89	2.21076	0.349844	6.31927	2.62795e-10	8.06367e-09
ENSG00000164746	C7orf57	chromosome 7 open reading frame 57	53.6197	2.19484	0.314944	6.96898	3.19252e-12	1.36384e-10
ENSG00000135318	NT5E	5'-nucleotidase ecto	60.8308	2.18403	0.960234	2.27448	0.0229371	0.0677081
ENSG00000165370	GPR101	G protein-coupled receptor 101	34.8432	2.17989	0.859848	2.53521	0.0112381	0.0387748
ENSG00000176046	NUPR1	nuclear protein 1, transcriptional regulator	32.7437	2.17938	0.387271	5.62753	1.82808e-08	3.96024e-07
ENSG00000253731	PCDHGA6	protocadherin gamma subfamily A, 6	83.2448	2.17685	0.248746	8.75132	2.10872e-18	1.81735e-16
ENSG00000124491	F13A1	coagulation factor XIII A chain	251.255	2.17674	0.925046	2.35311	0.018617	0.0575166
ENSG00000078295	ADCY2	adenylate cyclase 2	1859.99	2.17291	0.0755936	28.7446	1.05899e-181	1.04957e-177
ENSG00000128274	A4GALT	alpha 1,4-galactosyltransferase (P1PK blood group)	19.8713	2.16966	0.350886	6.18338	6.27442e-10	1.83439e-08
ENSG00000093072	ADA2	adenosine deaminase 2	796.096	2.16699	0.340317	6.36757	1.92042e-10	6.12002e-09
ENSG00000249685	ENSG00000249685	novel transcript	5.6565	2.16601	0.593508	3.64951	0.000262746	0.00176847
ENSG00000170430	MGMT	O-6-methylguanine-DNA methyltransferase	179.517	2.16461	0.367897	5.88374	4.01095e-09	9.92572e-08
ENSG00000132357	CARD6	caspase recruitment domain family member 6	12.0974	2.16081	0.486742	4.43934	9.02369e-06	9.80096e-05
ENSG00000128536	CDHR3	cadherin related family member 3	2619.18	2.15614	0.444116	4.85491	1.20439e-06	1.68004e-05
ENSG00000075429	CACNG5	calcium voltage-gated channel auxiliary subunit gamma 5	149.957	2.14798	0.680839	3.15491	0.0016055	0.00805339
ENSG00000115380	EFEMP1	EGF containing fibulin extracellular matrix protein 1	1043.03	2.14381	0.293279	7.3098	2.67543e-13	1.33247e-11
ENSG00000075651	PLD1	phospholipase D1	158.542	2.14	0.249365	8.58179	9.34055e-18	7.49588e-16
ENSG00000162618	ADGRL4	adhesion G protein-coupled receptor L4	9.72237	2.1374	0.886805	2.41022	0.0159429	0.0509381
ENSG00000223486	LINC03053	long intergenic non-protein coding RNA 3053	73.6673	2.13701	0.36897	5.79181	6.96309e-09	1.64704e-07
ENSG00000255847	ENSG00000255847	novel transcript	7.28311	2.13607	0.438267	4.87389	1.09419e-06	1.54261e-05
ENSG00000156206	CFAP161	cilia and flagella associated protein 161	18.552	2.13521	0.448356	4.76231	1.91392e-06	2.51576e-05
ENSG00000164318	EGFLAM	EGF like, fibronectin type III and laminin G domains	65.9193	2.13271	0.473382	4.50526	6.62926e-06	7.50887e-05
ENSG00000303092	ENSG00000303092	novel transcript, sense intronic to BCOR	7.42392	2.13242	0.611719	3.48594	0.00049041	0.00299473
ENSG00000079215	SLC1A3	solute carrier family 1 member 3	4975.58	2.13199	0.198007	10.7673	4.91388e-27	8.69669e-25
ENSG00000271824	SMIM32	small integral membrane protein 32	10.8961	2.13154	0.58086	3.66963	0.000242904	0.00165515
ENSG00000128849	CGNL1	cingulin like 1	114.939	2.13127	0.246417	8.64903	5.19378e-18	4.27183e-16
ENSG00000160401	CFAP157	cilia and flagella associated protein 157	148.92	2.13112	0.274519	7.76311	8.28723e-15	4.76143e-13
ENSG00000154099	DNAAF1	dynein axonemal assembly factor 1	298.407	2.13041	0.232713	9.15466	5.4528e-20	5.54284e-18
ENSG00000146147	MLIP	muscular LMNA interacting protein	37.1439	2.13018	0.470693	4.52562	6.02173e-06	6.8956e-05
ENSG00000183508	TENT5C	terminal nucleotidyltransferase 5C	63.7283	2.1266	0.307013	6.92674	4.30656e-12	1.79715e-10
ENSG00000132470	ITGB4	integrin subunit beta 4	421.432	2.1264	0.372038	5.71555	1.09347e-08	2.48564e-07
ENSG00000104327	CALB1	calbindin 1	469.179	2.12233	0.243614	8.71187	2.98896e-18	2.53193e-16
ENSG00000248429	GASK1B-AS1	GASK1B antisense RNA 1	22.371	2.11947	0.792731	2.67363	0.00750341	0.0282547
ENSG00000214688	C10orf105	chromosome 10 open reading frame 105	20.5348	2.11477	0.385547	5.4851	4.13227e-08	8.30729e-07
ENSG00000205795	CYS1	cystin 1	37.9298	2.1119	0.279097	7.56692	3.82166e-14	2.0585e-12
ENSG00000154262	ABCA6	ATP binding cassette subfamily A member 6	7.82639	2.10896	0.652858	3.23036	0.00123634	0.00646107
ENSG00000176601	MAP3K19	mitogen-activated protein kinase kinase kinase 19	46.2037	2.10883	0.557058	3.78566	0.000153304	0.0011234
ENSG00000277507	ENSG00000277507	D-dopachrome tautomerase (DDT) pseudogene	12.7842	2.10741	0.704951	2.98945	0.00279484	0.0127614
ENSG00000213694	S1PR3	sphingosine-1-phosphate receptor 3	905.634	2.10664	0.497543	4.23409	2.29482e-05	0.000221676
ENSG00000258647	LINC00930	long intergenic non-protein coding RNA 930	30.5673	2.10438	0.718527	2.92874	0.00340343	0.0149585
ENSG00000287704	ENSG00000287704	novel transcript	16.35	2.10365	0.651466	3.22911	0.00124178	0.00648263
ENSG00000154080	CHST9	carbohydrate sulfotransferase 9	52.0726	2.10298	0.395664	5.31507	1.06616e-07	1.95318e-06
ENSG00000162733	DDR2	discoidin domain receptor tyrosine kinase 2	506.409	2.09575	0.139995	14.9702	1.14996e-50	7.86017e-48
ENSG00000137573	SULF1	sulfatase 1	8120.14	2.09427	0.263728	7.94101	2.00534e-15	1.24608e-13
ENSG00000134531	EMP1	epithelial membrane protein 1	1019.01	2.09321	0.327291	6.39557	1.59948e-10	5.19751e-09
ENSG00000104044	OCA2	OCA2 melanosomal transmembrane protein	94.4487	2.09167	0.393502	5.31552	1.06353e-07	1.95108e-06
ENSG00000267605	ENSG00000267605	novel transcript, antisense to ZNF383	41.2839	2.09128	0.542171	3.85723	0.000114678	0.000875633
ENSG00000169245	CXCL10	C-X-C motif chemokine ligand 10	17.5552	2.08167	0.989089	2.10464	0.0353228	0.0947198
ENSG00000124875	CXCL6	C-X-C motif chemokine ligand 6	32.5681	2.08133	0.472988	4.40039	1.08058e-05	0.00011491
ENSG00000153822	KCNJ16	potassium inwardly rectifying channel subfamily J member 16	110.909	2.07321	0.5704	3.63466	0.000278346	0.00185708
ENSG00000287828	ENSG00000287828	novel transcript, antisense to PRDM16	7.21763	2.07223	0.497451	4.16569	3.10412e-05	0.000285654
ENSG00000260664	ENSG00000260664	novel transcript	24.1675	2.06475	0.780883	2.64412	0.00819024	0.0302999
ENSG00000114654	EFCC1	EF-hand and coiled-coil domain containing 1	1306.5	2.06151	0.497678	4.14225	3.43919e-05	0.000311855
ENSG00000206113	CFAP99	cilia and flagella associated protein 99	58.9048	2.06101	0.312282	6.59985	4.11573e-11	1.50243e-09
ENSG00000159625	DRC7	dynein regulatory complex subunit 7	80.7447	2.05832	0.348524	5.90581	3.50908e-09	8.83824e-08
ENSG00000174807	CD248	CD248 molecule	215.315	2.05355	0.329501	6.23232	4.59569e-10	1.37607e-08
ENSG00000149403	GRIK4	glutamate ionotropic receptor kainate type subunit 4	369.934	2.05072	0.216436	9.47493	2.66935e-21	3.05848e-19
ENSG00000167615	LENG8	leukocyte receptor cluster member 8	23.5515	2.0507	0.882243	2.32442	0.020103	0.0610138
ENSG00000248399	ENSG00000248399	novel transcript	14.1581	2.04965	0.525218	3.90247	9.52153e-05	0.000745696
ENSG00000217889	KRT18P48	keratin 18 pseudogene 48	11.9775	2.04767	0.443145	4.62076	3.82342e-06	4.69275e-05
ENSG00000111432	FZD10	frizzled class receptor 10	88.1845	2.04559	0.919607	2.22442	0.0261201	0.0749062
ENSG00000281692	PACRG-AS1	PACRG antisense RNA 1	10.6433	2.04398	0.393638	5.19255	2.07432e-07	3.56301e-06
ENSG00000268460	ENSG00000268460	novel transcript	22.8625	2.03734	0.360812	5.64654	1.6371e-08	3.58968e-07
ENSG00000139155	SLCO1C1	solute carrier organic anion transporter family member 1C1	342.889	2.03301	0.888008	2.28941	0.0220555	0.0656532
ENSG00000112964	GHR	growth hormone receptor	145.8	2.02742	0.289775	6.99654	2.62363e-12	1.14047e-10
ENSG00000196436	NPIPB15	nuclear pore complex interacting protein family member B15	120.974	2.02103	0.769589	2.62611	0.00863664	0.0315859
ENSG00000228628	ATF6B	activating transcription factor 6 beta	158.888	2.02007	1.3251	1.52446	0.127394	0.251015
ENSG00000132561	MATN2	matrilin 2	222.64	2.01831	0.289992	6.95986	3.40611e-12	1.44862e-10
ENSG00000120068	HOXB8	homeobox B8	33.1263	2.01448	1.46395	1.37605	0.168805	0.306837
ENSG00000165478	HEPACAM	hepatic and glial cell adhesion molecule	18.1458	2.01369	0.596033	3.37848	0.000728875	0.00419019
ENSG00000233831	ZNF311	zinc finger protein 311	14.1479	2.01331	0.868457	2.31827	0.0204349	0.0618696
ENSG00000008226	DLEC1	DLEC1 cilia and flagella associated protein	248.953	2.01026	0.342885	5.86277	4.55213e-09	1.1126e-07
ENSG00000175899	A2M	alpha-2-macroglobulin	1872.86	2.00463	0.617876	3.24439	0.00117702	0.00619843
ENSG00000109099	PMP22	peripheral myelin protein 22	501.293	2.00396	0.119157	16.8178	1.80788e-63	2.23974e-60
ENSG00000096696	DSP	desmoplakin	413.635	2.00061	0.586149	3.41314	0.000642178	0.0037633
ENSG00000077327	SPAG6	sperm associated antigen 6	378.288	1.9954	0.421678	4.73204	2.22275e-06	2.87032e-05
ENSG00000251003	ZFPM2-AS1	ZFPM2 antisense RNA 1	7.78421	1.99345	0.798505	2.49648	0.0125431	0.0422265
ENSG00000003137	CYP26B1	cytochrome P450 family 26 subfamily B member 1	36.0168	1.99235	0.61469	3.24123	0.00119016	0.00624938
ENSG00000125378	BMP4	bone morphogenetic protein 4	59.5857	1.98812	0.488062	4.07351	4.63104e-05	0.000402793
ENSG00000169181	GSG1L	GSG1 like	34.9415	1.98523	0.804095	2.4689	0.013553	0.0448944
ENSG00000270540	ENSG00000270540	novel transcript, antisense to IQCA1	5.58612	1.98509	0.99156	2.00199	0.0452862	0.114571
ENSG00000137393	RNF144B	ring finger protein 144B	62.2904	1.98012	0.326386	6.06679	1.30494e-09	3.52886e-08
ENSG00000299932	ENSG00000299932	novel transcript	11.2203	1.97649	0.93897	2.10496	0.035295	0.0946636
ENSG00000166106	ADAMTS15	ADAM metallopeptidase with thrombospondin type 1 motif 15	475.126	1.9747	0.384454	5.13639	2.80072e-07	4.64956e-06
ENSG00000258633	RRAGAP1-AS1	RRAGAP1 antisense RNA 1	19.7252	1.97174	0.469325	4.20123	2.65467e-05	0.000250456
ENSG00000250579	ADAMTS16-DT	ADAMTS16 divergent transcript	130.215	1.96883	0.486583	4.04624	5.20464e-05	0.000443917
ENSG00000296522	ENSG00000296522	novel transcript	40.7894	1.96122	0.490432	3.99896	6.36227e-05	0.000526348
ENSG00000213085	CFAP45	cilia and flagella associated protein 45	163.852	1.95896	0.31653	6.18885	6.06038e-10	1.77969e-08
ENSG00000091513	TF	transferrin	384.23	1.95682	0.516054	3.79189	0.000149505	0.00109841
ENSG00000029559	IBSP	integrin binding sialoprotein	41.8266	1.95426	1.61187	1.21242	0.225352	0.376036
ENSG00000178343	SHISA3	shisa family member 3	18.2622	1.95411	0.751154	2.60148	0.00928227	0.0333502
ENSG00000246898	LINC00920	long intergenic non-protein coding RNA 920	11.2822	1.95237	0.723939	2.69688	0.00699934	0.0267221
ENSG00000136997	MYC	MYC proto-oncogene, bHLH transcription factor	246.937	1.94935	0.143488	13.5855	4.88271e-42	2.25082e-39
ENSG00000136327	NKX2-8	NK2 homeobox 8	28.4321	1.94757	0.55643	3.50013	0.000465037	0.00286006
ENSG00000133110	POSTN	periostin	975.259	1.94384	0.960915	2.0229	0.043083	0.110349
ENSG00000299308	ENSG00000299308	novel transcript	17.1922	1.94181	0.450718	4.30825	1.64548e-05	0.000165399
ENSG00000292253	TGOLN2	trans-golgi network protein 2	581.699	1.94006	0.991735	1.95623	0.0504383	0.124538
ENSG00000161905	ALOX15	arachidonate 15-lipoxygenase	7.08177	1.93784	0.538464	3.59883	0.000319651	0.00208906
ENSG00000115896	PLCL1	phospholipase C like 1 (inactive)	484.447	1.93675	0.0984456	19.6733	3.65062e-86	7.23626e-83
ENSG00000119973	PRLHR	prolactin releasing hormone receptor	15.4395	1.93586	0.476631	4.06156	4.87468e-05	0.000420478
ENSG00000292308	PRAG1	PEAK1 related, kinase-activating pseudokinase 1	23.3322	1.93549	0.543999	3.55789	0.000373849	0.00237666
ENSG00000139832	RAB20	RAB20, member RAS oncogene family	205.682	1.93273	0.211457	9.14008	6.24034e-20	6.27899e-18
ENSG00000232023	LINC01807	long intergenic non-protein coding RNA 1807	18.5623	1.92928	0.792348	2.43488	0.0148966	0.048351
ENSG00000081803	CADPS2	calcium dependent secretion activator 2	546.625	1.92351	0.156032	12.3276	6.43075e-35	1.87456e-32
ENSG00000224842	LMX1B-DT	LMX1B divergent transcript	41.2694	1.92172	0.731182	2.62824	0.00858278	0.0314237
ENSG00000180440	SERTM1	serine rich and transmembrane domain containing 1	517.64	1.9125	0.49779	3.84199	0.000122042	0.000922974
ENSG00000221963	APOL6	apolipoprotein L6	61.2083	1.90897	0.664361	2.8734	0.00406086	0.0172291
ENSG00000170075	GPR37L1	G protein-coupled receptor 37 like 1	24.0461	1.90383	0.403328	4.72032	2.35479e-06	3.01335e-05
ENSG00000290775	ENSG00000290775	novel transcript	30.4111	1.90356	0.529284	3.59648	0.000322549	0.00210523
ENSG00000125864	BFSP1	beaded filament structural protein 1	72.8822	1.89939	0.508621	3.73439	0.000188174	0.00133883
ENSG00000267397	ENSG00000267397	novel transcript	9.48897	1.89894	0.488852	3.8845	0.000102543	0.000794169
ENSG00000151617	EDNRA	endothelin receptor type A	91.3629	1.89799	0.561779	3.37854	0.000728717	0.00419019
ENSG00000135218	CD36	CD36 molecule (CD36 blood group)	818.862	1.89538	0.340789	5.56175	2.67082e-08	5.65609e-07
ENSG00000071282	LMCD1	LIM and cysteine rich domains 1	651.618	1.89457	0.479908	3.94777	7.88833e-05	0.000634074
ENSG00000239911	PRKAG2-AS1	PRKAG2 antisense RNA 1	44.2581	1.89262	0.245199	7.71874	1.17489e-14	6.67298e-13
ENSG00000173013	CFAP184	cilia and flagella associated protein 184	106.317	1.88696	0.265484	7.10763	1.18053e-12	5.35478e-11
ENSG00000167858	TEKT1	tektin 1	116.086	1.88692	0.310667	6.07376	1.24947e-09	3.40281e-08
ENSG00000164265	SCGB3A2	secretoglobin family 3A member 2	11.4808	1.88598	0.631798	2.9851	0.0028349	0.0128943
ENSG00000183117	CSMD1	CUB and Sushi multiple domains 1	200.135	1.88531	0.152166	12.3898	2.96738e-35	8.91204e-33
ENSG00000103710	RASL12	RAS like family 12	27.2285	1.88486	0.364389	5.17264	2.30809e-07	3.93049e-06
ENSG00000243491	ENSG00000243491	novel transcript	5.4799	1.88087	0.664049	2.83242	0.00461967	0.0191852
ENSG00000291189	ENSG00000291189	novel transcript	56.7951	1.87673	0.39787	4.71694	2.39413e-06	3.05776e-05
ENSG00000214776	ENSG00000214776	alpha-2-macroglobulin like 1 pseudogene	7.2569	1.87542	0.860467	2.17954	0.0292914	0.0819726
ENSG00000104213	PDGFRL	platelet derived growth factor receptor like	40.5253	1.86343	0.393958	4.73003	2.24492e-06	2.89338e-05
ENSG00000117226	GBP3	guanylate binding protein 3	44.2822	1.8634	0.644227	2.89246	0.00382243	0.0164178
ENSG00000159871	LYPD5	LY6/PLAUR domain containing 5	22.199	1.86108	0.319502	5.82492	5.71401e-09	1.37289e-07
ENSG00000163359	COL6A3	collagen type VI alpha 3 chain	2399.84	1.86037	0.75973	2.44872	0.0143364	0.0469169
ENSG00000123572	NRK	Nik related kinase	21.9855	1.85993	0.480922	3.86741	0.000109996	0.000845091
ENSG00000131771	PPP1R1B	protein phosphatase 1 regulatory inhibitor subunit 1B	64.3371	1.85823	0.289054	6.42868	1.28716e-10	4.28809e-09
ENSG00000186675	MAGEE2	MAGE family member E2	23.7966	1.85811	0.416356	4.46279	8.08995e-06	8.93863e-05
ENSG00000259448	LINC02352	long intergenic non-protein coding RNA 2352	8.14902	1.85755	0.403839	4.59973	4.23039e-06	5.11621e-05
ENSG00000299466	ENSG00000299466	novel transcript	27.141	1.85272	0.708875	2.61361	0.0089592	0.0324454
ENSG00000129521	EGLN3	egl-9 family hypoxia inducible factor 3	1819.21	1.85163	0.25041	7.39439	1.42054e-13	7.18336e-12
ENSG00000215217	CFAP90	cilia and flagella associated protein 90	338.716	1.84869	0.17733	10.4252	1.9032e-25	3.01802e-23
ENSG00000139329	LUM	lumican	659.228	1.84814	0.374569	4.93403	8.05488e-07	1.17486e-05
ENSG00000149150	SLC43A1	solute carrier family 43 member 1	113.331	1.84741	0.345893	5.34097	9.24503e-08	1.7207e-06
ENSG00000181378	CFAP65	cilia and flagella associated protein 65	234.611	1.84511	0.259336	7.11475	1.12118e-12	5.09727e-11
ENSG00000226696	LENG8-AS1	LENG8 antisense RNA 1	16.0436	1.83879	0.752353	2.44405	0.0145235	0.0473805
ENSG00000134438	RAX	retina and anterior neural fold homeobox	76.4226	1.83778	0.800601	2.2955	0.0217045	0.0648615
ENSG00000153820	SPHKAP	SPHK1 interactor, AKAP domain containing	59.9736	1.83705	0.346294	5.30487	1.12752e-07	2.0561e-06
ENSG00000177409	SAMD9L	sterile alpha motif domain containing 9 like	88.034	1.83575	0.81786	2.24458	0.0247949	0.0719281
ENSG00000273748	ENSG00000273748		106.569	1.83406	0.387398	4.7343	2.19816e-06	2.84227e-05
ENSG00000285032	MTMR9	myotubularin related protein 9	25.298	1.83309	0.38277	4.78901	1.67605e-06	2.24023e-05
ENSG00000134548	SPX	spexin hormone	27.8117	1.83229	0.539648	3.39534	0.000685444	0.00397393
ENSG00000214944	ARHGEF28	Rho guanine nucleotide exchange factor 28	229.881	1.83112	0.584904	3.13063	0.00174431	0.00860947
ENSG00000147724	FAM135B	family with sequence similarity 135 member B	226.491	1.82988	0.192835	9.48936	2.32464e-21	2.69468e-19
ENSG00000007174	DNAH9	dynein axonemal heavy chain 9	255.755	1.82851	0.309099	5.9156	3.30663e-09	8.36021e-08
ENSG00000103335	PIEZO1	piezo type mechanosensitive ion channel component 1 (Er blood group)	603.145	1.82689	0.139333	13.1117	2.8219e-39	1.07569e-36
ENSG00000145623	OSMR	oncostatin M receptor	324.675	1.82036	0.72816	2.49994	0.0124215	0.0419071
ENSG00000231107	LINC01508	long intergenic non-protein coding RNA 1508	35.8052	1.81711	0.44642	4.07042	4.69286e-05	0.000407098
ENSG00000073282	TP63	tumor protein p63	51.6647	1.81702	0.509331	3.56746	0.000360459	0.00231238
ENSG00000164099	PRSS12	serine protease 12	80.2717	1.81605	0.451539	4.02191	5.77285e-05	0.000483342
ENSG00000172986	GXYLT2	glucoside xylosyltransferase 2	33.3026	1.81456	0.378713	4.79138	1.65635e-06	2.21839e-05
ENSG00000100342	APOL1	apolipoprotein L1	15.1984	1.81309	0.678315	2.67294	0.00751908	0.0282975
ENSG00000263155	MYZAP	myocardial zonula adherens protein	6.04994	1.81126	0.555959	3.25791	0.00112236	0.00595964
ENSG00000006534	ALDH3B1	aldehyde dehydrogenase 3 family member B1	180.717	1.80944	0.148555	12.1803	3.95944e-34	1.09006e-31
ENSG00000224383	PRR29	proline rich 29	197.563	1.80795	0.393763	4.59147	4.40144e-06	5.2812e-05
ENSG00000232790	LINC01162	long intergenic non-protein coding RNA 1162	10.4864	1.80721	1.19431	1.51318	0.130233	0.254961
ENSG00000104321	TRPA1	transient receptor potential cation channel subfamily A member 1	7.70675	1.80486	0.425766	4.2391	2.24422e-05	0.000217317
ENSG00000164089	ETNPPL	ethanolamine-phosphate phospho-lyase	37.421	1.80178	0.74029	2.43388	0.0149378	0.0484531
ENSG00000137727	ARHGAP20	Rho GTPase activating protein 20	86.5495	1.79693	0.271534	6.61768	3.64873e-11	1.33936e-09
ENSG00000141294	LRRC46	leucine rich repeat containing 46	104.606	1.78873	0.161931	11.0463	2.28465e-28	4.52864e-26
ENSG00000104611	SH2D4A	SH2 domain containing 4A	17.252	1.78774	0.327612	5.45689	4.84556e-08	9.59527e-07
ENSG00000110057	UNC93B1	unc-93 homolog B1, TLR signaling regulator	306.193	1.78441	0.194746	9.16278	5.05761e-20	5.17499e-18
ENSG00000164946	FREM1	FRAS1 related extracellular matrix 1	388.382	1.78416	0.397539	4.48802	7.18874e-06	8.05513e-05
ENSG00000197140	ADAM32	ADAM metallopeptidase domain 32	8.49346	1.78112	0.468152	3.80457	0.00014205	0.00105142
ENSG00000039068	CDH1	cadherin 1	152.8	1.78085	0.172588	10.3185	5.8126e-25	8.66295e-23
ENSG00000154027	AK5	adenylate kinase 5	392.513	1.77941	0.15614	11.3962	4.36584e-30	9.61552e-28
ENSG00000196581	AJAP1	adherens junctions associated protein 1	469.615	1.77922	0.432294	4.11578	3.85877e-05	0.00034446
ENSG00000173156	RHOD	ras homolog family member D	12.5545	1.76902	0.408087	4.33491	1.4582e-05	0.000148915
ENSG00000237928	NFIA-AS2	NFIA antisense RNA 2	12.4497	1.76776	0.458148	3.85849	0.000114088	0.000872135
ENSG00000115339	GALNT3	polypeptide N-acetylgalactosaminyltransferase 3	54.799	1.76746	0.299659	5.89824	3.67394e-09	9.20669e-08
ENSG00000166482	MFAP4	microfibril associated protein 4	165.493	1.76636	0.129076	13.6846	1.25495e-42	5.92275e-40
ENSG00000227124	ZNF717	zinc finger protein 717	123.515	1.75964	1.31158	1.34162	0.179719	0.320874
ENSG00000111799	COL12A1	collagen type XII alpha 1 chain	573.645	1.75715	0.702562	2.50106	0.0123821	0.0417981
ENSG00000236908	LINC02827	long intergenic non-protein coding RNA 2827	13.2444	1.7564	0.409708	4.28696	1.81133e-05	0.000179701
ENSG00000074410	CA12	carbonic anhydrase 12	391.038	1.75269	0.906263	1.93398	0.0531158	0.129456
ENSG00000091986	CCDC80	coiled-coil domain containing 80	762.29	1.75228	0.27196	6.44313	1.17034e-10	3.92529e-09
ENSG00000305008	ENSG00000305008	novel transcript	12.8844	1.7517	0.822782	2.129	0.0332545	0.0903593
ENSG00000259146	SIPA1L1-AS1	SIPA1L1 antisense RNA 1	20.8436	1.75168	0.360303	4.86168	1.16393e-06	1.63049e-05
ENSG00000082781	ITGB5	integrin subunit beta 5	1302.58	1.75073	0.134248	13.041	7.15122e-39	2.67456e-36
ENSG00000164776	PHKG1	phosphorylase kinase catalytic subunit gamma 1	13.4564	1.74726	0.334184	5.22845	1.70941e-07	3.0119e-06
ENSG00000196187	TMEM63A	transmembrane protein 63A	1075.62	1.74682	0.257263	6.79004	1.12101e-11	4.40885e-10
ENSG00000144868	TMEM108	transmembrane protein 108	554.759	1.74593	0.10603	16.4664	6.39807e-61	6.67487e-58
ENSG00000104361	NIPAL2	NIPA like domain containing 2	92.6113	1.74467	0.38962	4.47788	7.53888e-06	8.38584e-05
ENSG00000152292	SH2D6	SH2 domain containing 6	15.5823	1.74296	0.419039	4.15942	3.19062e-05	0.000292663
ENSG00000120675	DNAJC15	DnaJ heat shock protein family (Hsp40) member C15	422.133	1.73866	1.01002	1.72141	0.0851761	0.185473
ENSG00000233508	PTPRT-DT	PTPRT divergent transcript	38.0338	1.73806	0.662363	2.62403	0.00868964	0.0317095
ENSG00000022355	GABRA1	gamma-aminobutyric acid type A receptor subunit alpha1	72.9863	1.73502	0.806111	2.15233	0.0313712	0.0864148
ENSG00000296618	ENSG00000296618	novel transcript	198.345	1.73198	0.379151	4.56805	4.92279e-06	5.8361e-05
ENSG00000164850	GPER1	G protein-coupled estrogen receptor 1	129.934	1.73098	0.282811	6.12063	9.32065e-10	2.60952e-08
ENSG00000225472	NFIB-AS1	NFIB antisense RNA 1	20.6545	1.72909	0.546186	3.16576	0.00154678	0.00781628
ENSG00000065320	NTN1	netrin 1	20861.5	1.72833	0.228241	7.57238	3.66439e-14	1.97917e-12
ENSG00000310236	ENSG00000310236	novel transcript	7.12877	1.72751	0.477861	3.61509	0.000300238	0.00198431
ENSG00000162543	UBXN10	UBX domain protein 10	235.236	1.72723	0.266164	6.48934	8.62133e-11	2.97721e-09
ENSG00000103534	TMC5	transmembrane channel like 5	110.038	1.72683	0.408371	4.22858	2.35173e-05	0.000226181
ENSG00000180730	SHISA2	shisa family member 2	259.767	1.72681	0.560193	3.08252	0.00205254	0.00989674
ENSG00000205403	CFI	complement factor I	107.601	1.7241	0.985408	1.74963	0.0801822	0.17703
ENSG00000149573	MPZL2	myelin protein zero like 2	10.9478	1.72271	0.732068	2.35321	0.018612	0.0575101
ENSG00000132481	TRIM47	tripartite motif containing 47	150.706	1.7218	0.355255	4.84667	1.25552e-06	1.74034e-05
ENSG00000134954	ETS1	ETS proto-oncogene 1, transcription factor	210.121	1.72144	0.163652	10.5189	7.07224e-26	1.17803e-23
ENSG00000105825	TFPI2	tissue factor pathway inhibitor 2	285.534	1.71879	0.277905	6.1848	6.21799e-10	1.82058e-08
ENSG00000280294	ENSG00000280294	TEC	9.00792	1.71746	0.656313	2.61683	0.00887494	0.0322078
ENSG00000160188	RSPH1	radial spoke head component 1	332.601	1.71619	0.203905	8.4166	3.87576e-17	2.87735e-15
ENSG00000186204	CYP4F12	cytochrome P450 family 4 subfamily F member 12	9.20261	1.7151	0.816294	2.10108	0.0356336	0.0953598
ENSG00000163347	CLDN1	claudin 1	58.5039	1.7147	0.549122	3.12262	0.00179252	0.00881889
ENSG00000119686	FLVCR2	FLVCR choline and putative heme transporter 2	45.6418	1.71096	0.314923	5.43295	5.5429e-08	1.08607e-06
ENSG00000087303	NID2	nidogen 2	251.675	1.71043	0.565356	3.0254	0.00248307	0.0115729
ENSG00000109705	NKX3-2	NK3 homeobox 2	20.5278	1.70905	0.872825	1.95806	0.0502225	0.124144
ENSG00000102359	SRPX2	sushi repeat containing protein X-linked 2	135.759	1.70809	0.544572	3.13658	0.00170933	0.00846848
ENSG00000162520	SYNC	syncoilin, intermediate filament protein	32.1368	1.70771	0.432728	3.94637	7.93436e-05	0.000636998
ENSG00000235026	DPP10-AS1	DPP10 antisense RNA 1	24.7414	1.70599	0.432813	3.94162	8.09316e-05	0.000647911
ENSG00000146122	DAAM2	dishevelled associated activator of morphogenesis 2	396.905	1.70436	0.540644	3.15246	0.00161899	0.00811622
ENSG00000257894	ENSG00000257894	novel transcript	7.8974	1.70364	0.507454	3.35724	0.000787247	0.00445851
ENSG00000031081	ARHGAP31	Rho GTPase activating protein 31	334.667	1.70188	0.266406	6.38831	1.6773e-10	5.4326e-09
ENSG00000178038	ALS2CL	ALS2 C-terminal like	380.905	1.70067	0.311441	5.46065	4.74405e-08	9.40365e-07
ENSG00000186564	FOXD2	forkhead box D2	116.248	1.69937	0.799573	2.12535	0.0335575	0.090983
ENSG00000231713	ENSG00000231713	novel transcript	8.19387	1.69926	0.651506	2.60821	0.00910179	0.0328387
ENSG00000026508	CD44	CD44 molecule (IN blood group)	1141.68	1.69799	0.171724	9.88789	4.6982e-23	6.1674e-21
ENSG00000058866	DGKG	diacylglycerol kinase gamma	80.1466	1.69677	0.289279	5.86551	4.47763e-09	1.0971e-07
ENSG00000250155	SLC1A3-AS1	SLC1A3 antisense RNA 1	21.7175	1.69609	0.403408	4.20439	2.61788e-05	0.000247811
ENSG00000170017	ALCAM	activated leukocyte cell adhesion molecule	6284.8	1.69342	0.312999	5.4103	6.292e-08	1.21559e-06
ENSG00000181072	CHRM2	cholinergic receptor muscarinic 2	26.7911	1.69332	0.718283	2.35746	0.0184006	0.0570435
ENSG00000183072	NKX2-5	NK2 homeobox 5	13.3323	1.69266	0.734825	2.30349	0.0212513	0.0638249
ENSG00000178401	DNAJC22	DnaJ heat shock protein family (Hsp40) member C22	78.6746	1.68795	0.393601	4.28847	1.79909e-05	0.000178666
ENSG00000185681	MORN5	MORN repeat containing 5	48.7562	1.6843	0.276161	6.09899	1.06739e-09	2.95912e-08
ENSG00000068079	IFI35	interferon induced protein 35	114.511	1.68251	0.199187	8.44686	2.99237e-17	2.24677e-15
ENSG00000081148	IMPG2	interphotoreceptor matrix proteoglycan 2	19.0719	1.68205	0.595275	2.82566	0.00471833	0.0195154
ENSG00000155026	RSPH10B	radial spoke head 10 homolog B	8.17013	1.67941	0.43037	3.90224	9.53068e-05	0.000746118
ENSG00000101958	GLRA2	glycine receptor alpha 2	99.2488	1.67819	0.408815	4.10501	4.04289e-05	0.00035824
ENSG00000111834	RSPH4A	radial spoke head component 4A	234.937	1.67671	0.241733	6.93621	4.02753e-12	1.69498e-10
ENSG00000225386	LRRC3B-AS1	LRRC3B antisense RNA 1	6.19653	1.67658	0.708826	2.36529	0.018016	0.0560618
ENSG00000188916	INSYN2A	inhibitory synaptic factor 2A	211.111	1.67636	0.207088	8.09488	5.73228e-16	3.82577e-14
ENSG00000180071	ANKRD18A	ankyrin repeat domain 18A	102.975	1.67605	0.336675	4.97823	6.41691e-07	9.65801e-06
ENSG00000168505	GBX2	gastrulation brain homeobox 2	255.327	1.67599	0.828642	2.02257	0.0431174	0.110409
ENSG00000233854	POU6F2-AS2	POU6F2 antisense RNA 2	16.9178	1.67494	0.385511	4.34473	1.39447e-05	0.000143591
ENSG00000174776	WDR49	WD repeat domain 49	47.5345	1.67318	0.352479	4.7469	2.06559e-06	2.69369e-05
ENSG00000135905	DOCK10	dedicator of cytokinesis 10	147.235	1.67295	0.441135	3.79239	0.000149206	0.00109699
ENSG00000106078	COBL	cordon-bleu WH2 repeat protein	152.733	1.67213	0.248425	6.73094	1.68565e-11	6.43795e-10
ENSG00000243710	CFAP57	cilia and flagella associated protein 57	75.7506	1.67164	0.326119	5.12587	2.96171e-07	4.90041e-06
ENSG00000158286	RNF207	ring finger protein 207	178.311	1.67062	0.416013	4.0158	5.92449e-05	0.000494256
ENSG00000106125	MINDY4	MINDY lysine 48 deubiquitinase 4	24.7201	1.66713	0.273896	6.08672	1.1525e-09	3.15974e-08
ENSG00000158747	NBL1	NBL1, DAN family BMP antagonist	343.951	1.66423	0.18589	8.9528	3.46577e-19	3.22529e-17
ENSG00000104450	SPAG1	sperm associated antigen 1	266.369	1.66345	0.122625	13.5654	6.42574e-42	2.8948e-39
ENSG00000138080	EMILIN1	elastin microfibril interfacer 1	300.807	1.66329	0.301485	5.517	3.44828e-08	7.09043e-07
ENSG00000233611	GBX2-AS1	GBX2 and ASB18 antisense RNA 1	11.0874	1.66051	0.696606	2.38372	0.0171389	0.0540105
ENSG00000152763	DNAI4	dynein axonemal intermediate chain 4	236.376	1.65783	0.231249	7.16902	7.55361e-13	3.49015e-11
ENSG00000144810	COL8A1	collagen type VIII alpha 1 chain	1126.01	1.65656	0.587326	2.82051	0.00479472	0.0197549
ENSG00000138639	ARHGAP24	Rho GTPase activating protein 24	172.571	1.65534	0.174551	9.48343	2.4607e-21	2.83581e-19
ENSG00000176971	FIBIN	fin bud initiation factor homolog	256.393	1.65363	0.61163	2.70364	0.00685853	0.0263214
ENSG00000180269	GPR139	G protein-coupled receptor 139	23.235	1.64913	0.41966	3.92968	8.50588e-05	0.000676851
ENSG00000004838	ZMYND10	zinc finger MYND-type containing 10	393.516	1.64703	0.228927	7.19455	6.26691e-13	2.93909e-11
ENSG00000275031	METRNL	meteorin like, glial cell differentiation regulator	84.9412	1.64326	1.20516	1.36352	0.172718	0.311861
ENSG00000222009	BTBD19	BTB domain containing 19	287.19	1.6419	0.17652	9.30145	1.38544e-20	1.48445e-18
ENSG00000130720	FIBCD1	fibrinogen C domain containing 1	60.6454	1.64113	0.396677	4.13718	3.51594e-05	0.000317508
ENSG00000179796	LRRC3B	leucine rich repeat containing 3B	279.299	1.64032	0.569725	2.87915	0.00398752	0.0169797
ENSG00000113805	CNTN3	contactin 3	204.171	1.63798	0.217534	7.52976	5.08327e-14	2.70135e-12
ENSG00000168874	ATOH8	atonal bHLH transcription factor 8	246.68	1.63644	0.304952	5.36622	8.0403e-08	1.51786e-06
ENSG00000101311	FERMT1	FERM domain containing kindlin 1	16.3873	1.6348	0.572549	2.8553	0.00429959	0.0180838
ENSG00000287917	ENSG00000287917	novel transcript, antisense to POLA2	14.0856	1.6303	0.637602	2.55693	0.0105602	0.0368788
ENSG00000279118	ENSG00000279118	tec	28.1253	1.62695	0.388231	4.19068	2.78125e-05	0.000260661
ENSG00000112782	CLIC5	chloride intracellular channel 5	24.4302	1.62588	0.720831	2.25557	0.0240978	0.0703693
ENSG00000276709	ENSG00000276709	novel protein similar to PDXDC1	28.6492	1.62349	0.24164	6.71864	1.83423e-11	6.97494e-10
ENSG00000186471	AKAP14	A-kinase anchoring protein 14	29.0006	1.62251	0.377189	4.30159	1.69575e-05	0.000170021
ENSG00000258548	LINC00645	long intergenic non-protein coding RNA 645	48.3599	1.62224	0.469842	3.45274	0.000554916	0.00331711
ENSG00000091879	ANGPT2	angiopoietin 2	14.852	1.62179	0.337707	4.80238	1.56793e-06	2.11138e-05
ENSG00000153246	PLA2R1	phospholipase A2 receptor 1	89.5226	1.62142	0.385761	4.20317	2.632e-05	0.000248673
ENSG00000143552	NUP210L	nucleoporin 210 like	12.8551	1.61857	0.295594	5.47566	4.35893e-08	8.73637e-07
ENSG00000137960	GIPC2	GIPC PDZ domain containing family member 2	12.7762	1.61717	0.464183	3.48391	0.000494142	0.00301474
ENSG00000168658	VWA3B	von Willebrand factor A domain containing 3B	72.0207	1.61403	0.399823	4.03686	5.41724e-05	0.000458499
ENSG00000272711	HK2-DT	HK2 divergent transcript	18.8422	1.61264	0.530647	3.039	0.00237362	0.0111545
ENSG00000132386	SERPINF1	serpin family F member 1	1013.35	1.61082	0.273498	5.8897	3.86902e-09	9.59846e-08
ENSG00000215187	CIMIP2B	ciliary microtubule inner protein 2B	26.7963	1.61047	0.515064	3.12673	0.00176759	0.00870707
ENSG00000225614	ZNF469	zinc finger protein 469	61.2238	1.60921	0.357822	4.49722	6.88475e-06	7.75395e-05
ENSG00000157856	DRC1	dynein regulatory complex subunit 1	563.153	1.60901	0.250175	6.43156	1.26299e-10	4.22174e-09
ENSG00000170381	SEMA3E	semaphorin 3E	41.6799	1.60422	0.266953	6.00937	1.86245e-09	4.87038e-08
ENSG00000290041	ENSG00000290041	novel transcript	8.92397	1.60411	0.541813	2.96063	0.00307011	0.0137496
ENSG00000187773	DIPK1C	divergent protein kinase domain 1C	33.605	1.60216	0.86238	1.85783	0.0631932	0.14754
ENSG00000196569	LAMA2	laminin subunit alpha 2	686.7	1.60162	0.572835	2.79596	0.00517461	0.0210273
ENSG00000249577	ENSG00000249577	ARP3 actin-related protein 3 homolog (yeast) pseudogene	8.25067	1.59812	0.615762	2.59535	0.00944959	0.0338165
ENSG00000175445	LPL	lipoprotein lipase	585.313	1.59752	0.381332	4.18932	2.79795e-05	0.000261979
ENSG00000105997	HOXA3	homeobox A3	27.0426	1.59737	1.43902	1.11004	0.266981	0.424356
ENSG00000231754	ENSG00000231754	novel transcript	30.6691	1.5947	0.755583	2.11056	0.0348105	0.0937137
ENSG00000162552	WNT4	Wnt family member 4	379.119	1.5946	0.236427	6.74461	1.53443e-11	5.90591e-10
ENSG00000110446	SLC15A3	solute carrier family 15 member 3	62.8453	1.59143	0.573057	2.77709	0.00548479	0.0220214
ENSG00000299214	ENSG00000299214	novel transcript	8.37259	1.59127	0.443029	3.59179	0.000328416	0.00213609
ENSG00000089127	OAS1	2'-5'-oligoadenylate synthetase 1	13.9038	1.59114	0.670082	2.37454	0.0175709	0.0550483
ENSG00000204310	AGPAT1	1-acylglycerol-3-phosphate O-acyltransferase 1	112.624	1.58999	1.14515	1.38845	0.164999	0.301855
ENSG00000163840	DTX3L	deltex E3 ubiquitin ligase 3L	271.971	1.58968	0.214984	7.39439	1.42058e-13	7.18336e-12
ENSG00000164778	EN2	engrailed homeobox 2	433.52	1.58931	0.363554	4.37159	1.23344e-05	0.000128612
ENSG00000132329	RAMP1	receptor activity modifying protein 1	177.34	1.58617	0.385976	4.1095	3.9651e-05	0.000352449
ENSG00000138642	HERC6	HECT and RLD domain containing E3 ubiquitin protein ligase family member 6	103.159	1.58559	0.200205	7.91983	2.37839e-15	1.45958e-13
ENSG00000235532	LINC00402	long intergenic non-protein coding RNA 402	26.0878	1.58228	0.358192	4.41741	9.98918e-06	0.00010716
ENSG00000178125	PPP1R42	protein phosphatase 1 regulatory subunit 42	35.1623	1.58185	0.24684	6.40842	1.4704e-10	4.84156e-09
ENSG00000304068	ENSG00000304068	novel transcript	16.8581	1.58111	0.49809	3.17436	0.0015017	0.00762076
ENSG00000239474	KLHL41	kelch like family member 41	24.3133	1.57983	0.309963	5.09684	3.45377e-07	5.5659e-06
ENSG00000289731	ENSG00000289731	FAM153B	18.1165	1.57855	0.862949	1.82925	0.0673626	0.154795
ENSG00000288869	SMANTIS	SMARCA4 interacting SWI/SNF chromatin remodeling complex scaffold lncRNA	22.1477	1.57812	0.543347	2.90445	0.003679	0.0159052
ENSG00000262334	RPH3AL	rabphilin 3A like (without C2 domains)	12.9041	1.57801	0.407039	3.8768	0.00010584	0.000817282
ENSG00000185201	IFITM2	interferon induced transmembrane protein 2	228.15	1.57776	0.301753	5.22864	1.70763e-07	3.01145e-06
ENSG00000120262	CCDC170	coiled-coil domain containing 170	124.856	1.57645	0.301491	5.22884	1.70577e-07	3.01085e-06
ENSG00000123131	PRDX4	peroxiredoxin 4	926.262	1.57612	1.43071	1.10164	0.27062	0.428624
ENSG00000080166	DCT	dopachrome tautomerase	32.5393	1.574	0.485766	3.24025	0.00119423	0.00626577
ENSG00000139174	PRICKLE1	prickle planar cell polarity protein 1	136.952	1.57375	0.157885	9.96769	2.11073e-23	2.84619e-21
ENSG00000143416	SELENBP1	selenium binding protein 1	674.792	1.57324	0.268685	5.85531	4.76121e-09	1.16084e-07
ENSG00000064012	CASP8	caspase 8	82.1555	1.5719	0.277668	5.66108	1.50426e-08	3.32783e-07
ENSG00000111181	SLC6A12	solute carrier family 6 member 12	17.5212	1.57138	0.535995	2.9317	0.00337111	0.0148494
ENSG00000148488	ST8SIA6	ST8 alpha-N-acetyl-neuraminide alpha-2,8-sialyltransferase 6	12.5092	1.57065	0.439436	3.57423	0.000351255	0.00226205
ENSG00000247516	MIR4458HG	MIR4458 host gene	93.4616	1.56979	0.826898	1.8984	0.0576429	0.137679
ENSG00000108846	ABCC3	ATP binding cassette subfamily C member 3	15.9771	1.56872	0.553876	2.83226	0.00462197	0.0191908
ENSG00000091136	LAMB1	laminin subunit beta 1	1312.42	1.56309	0.173253	9.02202	1.84651e-19	1.75127e-17
ENSG00000171408	PDE7B	phosphodiesterase 7B	59.2405	1.55956	0.578092	2.69777	0.0069806	0.0266682
ENSG00000177469	CAVIN1	caveolae associated protein 1	929.384	1.55916	0.239485	6.51045	7.49271e-11	2.62404e-09
ENSG00000266094	RASSF5	Ras association domain family member 5	204.066	1.55268	0.180583	8.59815	8.1009e-18	6.55412e-16
ENSG00000196139	AKR1C3	aldo-keto reductase family 1 member C3	31.5266	1.55144	0.353618	4.38732	1.14755e-05	0.000121252
ENSG00000065054	NHERF2	NHERF family PDZ scaffold protein 2	482.672	1.55113	0.105752	14.6677	1.03801e-48	6.05162e-46
ENSG00000233067	PTCHD1-AS	PTCHD1 antisense RNA (head to head)	18.1345	1.55073	0.570071	2.72024	0.00652336	0.0252946
ENSG00000114115	RBP1	retinol binding protein 1	2436.19	1.55023	0.130419	11.8865	1.39133e-32	3.53577e-30
ENSG00000287281	ENSG00000287281	novel transcript	43.5792	1.55022	0.340577	4.55173	5.32062e-06	6.20749e-05
ENSG00000287037	ENSG00000287037	novel transcript	13.4477	1.54978	0.452659	3.42373	0.000617677	0.00364068
ENSG00000128833	MYO5C	myosin VC	277.226	1.54873	0.159134	9.73224	2.19704e-22	2.73898e-20
ENSG00000188906	LRRK2	leucine rich repeat kinase 2	134.618	1.54781	0.220211	7.02875	2.08397e-12	9.2001e-11
ENSG00000292301	ERI1	exoribonuclease 1	51.8074	1.54765	0.210592	7.34904	1.99636e-13	1.00182e-11
ENSG00000241399	CD302	CD302 molecule	20.0675	1.54661	0.351683	4.39773	1.09387e-05	0.000116199
ENSG00000196639	HRH1	histamine receptor H1	16.8478	1.543	0.855934	1.80271	0.0714334	0.161602
ENSG00000287352	ENSG00000287352	novel transcript	108.873	1.54228	0.782678	1.97052	0.0487791	0.121332
ENSG00000149201	CCDC81	coiled-coil domain containing 81	130.407	1.54109	0.17575	8.76867	1.80797e-18	1.57182e-16
ENSG00000291057	ABCC6P1	ATP binding cassette subfamily C member 6 pseudogene 1	28.0718	1.54061	0.367392	4.19338	2.74826e-05	0.00025818
ENSG00000186340	THBS2	thrombospondin 2	458.12	1.53708	0.299942	5.12457	2.98219e-07	4.92197e-06
ENSG00000254245	PCDHGA3	protocadherin gamma subfamily A, 3	149.154	1.53585	0.394073	3.89737	9.72429e-05	0.000759476
ENSG00000293188	ENSG00000293188	novel transcript	1249.52	1.53328	0.103328	14.8389	8.20352e-50	5.08157e-47
ENSG00000114646	CSPG5	chondroitin sulfate proteoglycan 5	1267.25	1.53278	0.127513	12.0205	2.77159e-33	7.42166e-31
ENSG00000164440	TXLNB	taxilin beta	263.332	1.53277	0.352979	4.34237	1.40955e-05	0.000144926
ENSG00000151892	GFRA1	GDNF family receptor alpha 1	2119.54	1.53249	0.125294	12.2311	2.1204e-34	6.00436e-32
ENSG00000291403	CROCCP4	CROCC pseudogene 4	8.1674	1.53067	0.441655	3.46577	0.000528708	0.00318098
ENSG00000182511	FES	FES proto-oncogene, tyrosine kinase	31.1569	1.52983	0.314466	4.86484	1.14551e-06	1.60696e-05
ENSG00000226067	LINC00623	long intergenic non-protein coding RNA 623	151.04	1.52849	0.272253	5.61423	1.97436e-08	4.26781e-07
ENSG00000198959	TGM2	transglutaminase 2	98.9893	1.52848	0.43183	3.53955	0.000400813	0.00251544
ENSG00000196090	PTPRT	protein tyrosine phosphatase receptor type T	554.154	1.52586	0.688115	2.21745	0.0265922	0.075898
ENSG00000143819	EPHX1	epoxide hydrolase 1	1665.25	1.52294	0.0938925	16.2201	3.63629e-59	3.43231e-56
ENSG00000215068	ANXA2R-AS1	ANXA2R antisense RNA 1	56.7079	1.52214	0.329687	4.61693	3.89457e-06	4.76238e-05
ENSG00000285564	ENSG00000285564	novel transcript	34.3153	1.52167	0.304444	4.9982	5.78677e-07	8.85072e-06
ENSG00000254887	LNROP	long non-coding regulator of POU2F2	154.304	1.51479	0.535517	2.82866	0.00467434	0.0193636
ENSG00000187905	LRRC74B	leucine rich repeat containing 74B	38.2847	1.51473	0.326748	4.63578	3.55599e-06	4.40267e-05
ENSG00000141668	CBLN2	cerebellin 2 precursor	342.938	1.51084	0.223843	6.74955	1.48299e-11	5.71905e-10
ENSG00000185052	SLC24A3	solute carrier family 24 member 3	213.842	1.51075	0.344956	4.37953	1.18934e-05	0.000124868
ENSG00000166033	HTRA1	HtrA serine peptidase 1	2172.59	1.50974	0.270409	5.58318	2.36166e-08	5.04993e-07
ENSG00000128283	CDC42EP1	CDC42 effector protein 1	363.521	1.50947	0.166703	9.05485	1.36761e-19	1.32238e-17
ENSG00000172771	EFCAB12	EF-hand calcium binding domain 12	231.898	1.50497	0.320426	4.69678	2.64294e-06	3.3475e-05
ENSG00000090530	P3H2	prolyl 3-hydroxylase 2	92.7948	1.50422	0.306727	4.90408	9.38654e-07	1.34534e-05
ENSG00000103316	CRYM	crystallin mu	31.1732	1.50389	0.670073	2.24437	0.0248084	0.0719373
ENSG00000081041	CXCL2	C-X-C motif chemokine ligand 2	49.5733	1.50294	0.541772	2.77412	0.00553519	0.0221833
ENSG00000234692	ENSG00000234692	novel transcript	8.04545	1.50162	0.682658	2.19966	0.0278307	0.0787523
ENSG00000159713	TPPP3	tubulin polymerization promoting protein family member 3	2233.97	1.50068	0.219918	6.82383	8.8644e-12	3.58592e-10
ENSG00000112769	LAMA4	laminin subunit alpha 4	372.716	1.50067	0.397075	3.77931	0.000157263	0.00114817
ENSG00000179772	FOXS1	forkhead box S1	32.6751	1.50016	0.539166	2.78236	0.00539644	0.0217459
ENSG00000105479	ODAD1	outer dynein arm docking complex subunit 1	230.607	1.50007	0.209269	7.16812	7.60344e-13	3.50501e-11
ENSG00000276345	ENSG00000276345		105.69	1.49608	1.08703	1.3763	0.168728	0.30678
ENSG00000238039	ENSG00000238039	novel transcript	15.2552	1.49582	0.289812	5.16134	2.45186e-07	4.14464e-06
ENSG00000283267	FAM237B	family with sequence similarity 237 member B	6.03884	1.4958	0.461286	3.24268	0.00118411	0.00622612
ENSG00000259416	LINC02883	long intergenic non-protein coding RNA 2883	60.7205	1.49351	0.158899	9.39908	5.50408e-21	6.09508e-19
ENSG00000090376	IRAK3	interleukin 1 receptor associated kinase 3	30.2875	1.49089	0.317531	4.69527	2.66256e-06	3.3702e-05
ENSG00000256073	URB1-AS1	URB1 antisense RNA 1 (head to head)	136.45	1.49002	0.324791	4.58762	4.48328e-06	5.3664e-05
ENSG00000186795	KCNK18	potassium two pore domain channel subfamily K member 18	8.30457	1.49001	0.665284	2.23966	0.0251129	0.0725533
ENSG00000198121	LPAR1	lysophosphatidic acid receptor 1	345.475	1.4892	0.266414	5.58979	2.27344e-08	4.86655e-07
ENSG00000184058	TBX1	T-box transcription factor 1	768.375	1.48682	0.513295	2.89661	0.00377213	0.0162405
ENSG00000140090	SLC24A4	solute carrier family 24 member 4	12.443	1.48679	0.668926	2.22265	0.0262393	0.0751393
ENSG00000164136	IL15	interleukin 15	6.99189	1.48639	0.605844	2.45342	0.0141505	0.0464621
ENSG00000123096	SSPN	sarcospan	215.44	1.486	0.107824	13.7818	3.28034e-43	1.58592e-40
ENSG00000158423	RIBC1	RIB43A domain with coiled-coils 1	93.9995	1.48418	0.236199	6.2836	3.30813e-10	1.00694e-08
ENSG00000155530	LRGUK	leucine rich repeats and guanylate kinase domain containing	121.105	1.48292	0.199578	7.43027	1.08373e-13	5.57625e-12
ENSG00000140527	WDR93	WD repeat domain 93	61.012	1.48238	0.206204	7.18892	6.53071e-13	3.04592e-11
ENSG00000150893	FREM2	FRAS1 related extracellular matrix 2	920.479	1.48014	0.240762	6.14773	7.85986e-10	2.26122e-08
ENSG00000058335	RASGRF1	Ras protein specific guanine nucleotide releasing factor 1	355.359	1.47764	0.544578	2.71337	0.00666023	0.0257347
ENSG00000286732	ENSG00000286732	novel transcript, antisense to MSI2	8.61624	1.47711	0.525378	2.81151	0.00493095	0.0202279
ENSG00000289095	ENSG00000289095	novel transcript, antisense to SNTG1	9.38859	1.47676	0.885529	1.66766	0.0953827	0.201715
ENSG00000173273	TNKS	tankyrase	43.9663	1.47665	0.255224	5.78571	7.22075e-09	1.69988e-07
ENSG00000237515	SHISA9	shisa family member 9	192.975	1.47643	0.352881	4.18393	2.86516e-05	0.000267892
ENSG00000248869	LINC02511	long intergenic non-protein coding RNA 2511	35.7322	1.47533	0.231876	6.3626	1.98368e-10	6.29127e-09
ENSG00000119922	IFIT2	interferon induced protein with tetratricopeptide repeats 2	184.564	1.47497	0.586245	2.51597	0.0118705	0.0404291
ENSG00000286689	ENSG00000286689	novel transcript	19.3269	1.47491	0.351646	4.19431	2.73701e-05	0.000257367
ENSG00000254812	ENSG00000254812	novel transcript	13.361	1.47379	0.848738	1.73645	0.0824848	0.180944
ENSG00000259207	ITGB3	integrin subunit beta 3	28.3612	1.4697	0.52641	2.79194	0.00523938	0.0212296
ENSG00000050767	COL23A1	collagen type XXIII alpha 1 chain	858.097	1.46905	0.309169	4.7516	2.01809e-06	2.63696e-05
ENSG00000183876	ARSI	arylsulfatase family member I	18.916	1.46757	0.640885	2.28992	0.0220261	0.0655951
ENSG00000180801	ARSJ	arylsulfatase family member J	119.839	1.46752	0.26044	5.63476	1.75302e-08	3.81583e-07
ENSG00000018408	WWTR1	WW domain containing transcription regulator 1	1652.17	1.46329	0.0609226	24.0188	1.76897e-127	5.84407e-124
ENSG00000155629	PIK3AP1	phosphoinositide-3-kinase adaptor protein 1	57.7706	1.46287	0.342794	4.26748	1.9769e-05	0.000194279
ENSG00000150873	C2orf50	chromosome 2 open reading frame 50	143.77	1.46283	0.324745	4.50455	6.65124e-06	7.52946e-05
ENSG00000077238	IL4R	interleukin 4 receptor	72.4287	1.46255	0.331122	4.41695	1.00102e-05	0.000107197
ENSG00000153250	RBMS1	RNA binding motif single stranded interacting protein 1	361.511	1.46186	0.153197	9.5423	1.39694e-21	1.64823e-19
ENSG00000185904	LINC00839	long intergenic non-protein coding RNA 839	200.453	1.45986	0.650648	2.2437	0.024852	0.0720166
ENSG00000185338	SOCS1	suppressor of cytokine signaling 1	20.6701	1.45829	0.415121	3.51292	0.000443212	0.002742
ENSG00000187566	NHLRC1	NHL repeat containing E3 ubiquitin protein ligase 1	34.0931	1.4581	0.294196	4.95621	7.18805e-07	1.06171e-05
ENSG00000260259	LINC02166	long intergenic non-protein coding RNA 2166	30.5972	1.45691	0.376157	3.87313	0.000107446	0.000828073
ENSG00000284526	ENSG00000284526	novel protein	8.90596	1.45469	0.419504	3.46764	0.000525058	0.00316247
ENSG00000196071	OR2L13	olfactory receptor family 2 subfamily L member 13	20.8667	1.45283	0.460261	3.15653	0.00159656	0.00801393
ENSG00000254876	SUGT1P4-STRA6LP	SUGT1P4-STRA6LP readthrough	17.2505	1.45132	0.461065	3.14776	0.00164526	0.0082182
ENSG00000228510	ENSG00000228510	novel pseudogene	13.4438	1.45083	0.348856	4.15882	3.19901e-05	0.000293297
ENSG00000259408	ENSG00000259408	novel transcript, antisense to RYR3	9.03358	1.45059	0.449615	3.2263	0.00125402	0.00653454
ENSG00000135406	PRPH	peripherin	134.28	1.44955	0.45572	3.18078	0.0014688	0.0074828
ENSG00000168487	BMP1	bone morphogenetic protein 1	2078.81	1.44931	0.248622	5.82935	5.56451e-09	1.34185e-07
ENSG00000155324	GRAMD2B	GRAM domain containing 2B	183.632	1.44817	0.121747	11.8949	1.25814e-32	3.23882e-30
ENSG00000244245	ENSG00000244245	ribosomal protein S20 (RPS20) pseudogene	11.7658	1.44624	0.702339	2.05917	0.0394778	0.102892
ENSG00000100599	RIN3	Ras and Rab interactor 3	132.085	1.44477	0.233244	6.19425	5.8564e-10	1.7249e-08
ENSG00000118514	ALDH8A1	aldehyde dehydrogenase 8 family member A1	30.66	1.44425	0.269118	5.36661	8.02289e-08	1.51601e-06
ENSG00000289835	ENSG00000289835	novel transcript, antisense to LYPLA2	12.2291	1.44396	0.42347	3.40984	0.000650004	0.00379846
ENSG00000086289	EPDR1	ependymin related 1	281.268	1.44293	0.142708	10.1111	4.93273e-24	6.83753e-22
ENSG00000111077	TNS2	tensin 2	396.028	1.44188	0.291858	4.94033	7.79886e-07	1.14256e-05
ENSG00000303056	ENSG00000303056	novel transcript, sense intronic to BCOR	25.7459	1.44177	0.330225	4.36604	1.26518e-05	0.000131439
ENSG00000289931	ENSG00000289931	novel transcript	8.23958	1.44145	0.562627	2.562	0.010407	0.0364668
ENSG00000188039	NWD1	NACHT and WD repeat domain containing 1	65.3174	1.44056	0.314021	4.58745	4.48696e-06	5.36757e-05
ENSG00000160838	LRRC71	leucine rich repeat containing 71	19.8011	1.43937	0.346173	4.15793	3.21143e-05	0.000294163
ENSG00000133863	TEX15	testis expressed 15, meiosis and synapsis associated	243.091	1.43871	0.574499	2.50429	0.0122699	0.0414899
ENSG00000167716	WDR81	WD repeat domain 81	81.5459	1.43714	0.220822	6.50814	7.6086e-11	2.65057e-09
ENSG00000072163	LIMS2	LIM zinc finger domain containing 2	80.4305	1.43691	0.218453	6.57767	4.77865e-11	1.72223e-09
ENSG00000287232	ENSG00000287232	novel transcript	11.7872	1.43513	0.369656	3.88233	0.00010346	0.000800465
ENSG00000064655	EYA2	EYA transcriptional coactivator and phosphatase 2	189.546	1.43307	0.43152	3.32098	0.000897019	0.00494871
ENSG00000067066	SP100	SP100 nuclear antigen	52.6234	1.43242	0.555136	2.58031	0.00987121	0.0349319
ENSG00000111328	CDK2AP1	cyclin dependent kinase 2 associated protein 1	2236.42	1.43233	0.133267	10.7478	6.06955e-27	1.0647e-24
ENSG00000293110	ENSG00000293110	novel transcript	9.50821	1.43	0.452744	3.15851	0.00158578	0.00797298
ENSG00000123609	NMI	N-myc and STAT interactor	34.9849	1.429	0.411131	3.47577	0.000509395	0.00308921
ENSG00000205002	AARD	alanine and arginine rich domain containing protein	21.9976	1.42821	0.428626	3.33207	0.000862032	0.00479708
ENSG00000173947	CIMAP3	ciliary microtubule associated protein 3	785.082	1.42647	0.168791	8.45109	2.88592e-17	2.17508e-15
ENSG00000136869	TLR4	toll like receptor 4	99.6742	1.42643	0.982204	1.45227	0.146426	0.277409
ENSG00000205413	SAMD9	sterile alpha motif domain containing 9	51.1597	1.42628	0.691538	2.06247	0.0391628	0.102264
ENSG00000157103	SLC6A1	solute carrier family 6 member 1	1614.61	1.42321	0.0907806	15.6775	2.15672e-55	1.78127e-52
ENSG00000196277	GRM7	glutamate metabotropic receptor 7	95.4553	1.42316	0.204439	6.96128	3.37196e-12	1.4374e-10
ENSG00000223403	MEG9	maternally expressed 9	126.618	1.42315	1.02745	1.38513	0.166011	0.303288
ENSG00000160712	IL6R	interleukin 6 receptor	31.1342	1.42177	0.242388	5.86567	4.47333e-09	1.0971e-07
ENSG00000005243	COPZ2	COPI coat complex subunit zeta 2	90.6883	1.42099	0.232524	6.11117	9.89037e-10	2.76122e-08
ENSG00000153162	BMP6	bone morphogenetic protein 6	88.7732	1.4209	0.716083	1.98427	0.047226	0.118391
ENSG00000020181	ADGRA2	adhesion G protein-coupled receptor A2	446.832	1.42086	0.321131	4.42454	9.66488e-06	0.000104175
ENSG00000110975	SYT10	synaptotagmin 10	65.1207	1.41887	0.672013	2.11137	0.0347406	0.0936019
ENSG00000307822	ENSG00000307822	novel transcript, sense intronic to EFCC1	16.6883	1.4168	0.432161	3.27841	0.00104394	0.00561697
ENSG00000154263	ABCA10	ATP binding cassette subfamily A member 10	36.4965	1.41553	0.270025	5.24223	1.5865e-07	2.81788e-06
ENSG00000273382	TMEM167B-DT	TMEM167B divergent transcript	12.0697	1.4152	0.587194	2.41011	0.0159477	0.0509452
ENSG00000165164	CFAP47	cilia and flagella associated protein 47	51.778	1.41514	0.329844	4.29034	1.78399e-05	0.000177343
ENSG00000121440	PDZRN3	PDZ domain containing ring finger 3	592.803	1.41312	0.143548	9.84422	7.26019e-23	9.3449e-21
ENSG00000215808	LINC01139	long intergenic non-protein coding RNA 1139	41.1836	1.41265	1.12832	1.252	0.210572	0.358802
ENSG00000123104	ITPR2	inositol 1,4,5-trisphosphate receptor type 2	209.826	1.41053	0.29401	4.79755	1.60618e-06	2.15848e-05
ENSG00000185432	TMT1A	thiol methyltransferase 1A	345.144	1.41024	0.255424	5.52115	3.36791e-08	6.93957e-07
ENSG00000144642	RBMS3	RNA binding motif single stranded interacting protein 3	131.186	1.41001	0.196087	7.19074	6.44407e-13	3.0126e-11
ENSG00000283373	ENSG00000283373	cytochrome P450 family 2 subfamily D member 7 (gene/pseudogene)	9.49783	1.4097	0.893961	1.57692	0.114815	0.232065
ENSG00000165186	PTCHD1	patched domain containing 1	273.482	1.4094	1.19918	1.17531	0.239871	0.393506
ENSG00000298074	ENSG00000298074	novel transcript	5.81275	1.40791	0.580354	2.42596	0.0152681	0.0492907
ENSG00000128573	FOXP2	forkhead box P2	561.065	1.40459	0.529084	2.65476	0.00793644	0.029554
ENSG00000137491	SLCO2B1	solute carrier organic anion transporter family member 2B1	16.329	1.40346	0.680325	2.06292	0.03912	0.102206
ENSG00000225194	LINC00092	long intergenic non-protein coding RNA 92	25.8404	1.39742	0.311265	4.48949	7.13943e-06	8.0044e-05
ENSG00000163064	EN1	engrailed homeobox 1	171.287	1.39589	0.845221	1.6515	0.0986355	0.206698
ENSG00000095587	TLL2	tolloid like 2	111.458	1.39537	0.462132	3.01942	0.00253257	0.0117621
ENSG00000235750	KIAA0040	KIAA0040	20.5653	1.39464	0.512059	2.7236	0.00645753	0.0250688
ENSG00000230202	RPL29P4	ribosomal protein L29 pseudogene 4	916.503	1.39284	0.678479	2.05289	0.0400837	0.104134
ENSG00000106013	ANKRD7	ankyrin repeat domain 7	9.90969	1.39138	0.856824	1.62388	0.104401	0.215882
ENSG00000248540	ENSG00000248540	novel transcript	305.338	1.38997	0.409609	3.39341	0.000690293	0.00399737
ENSG00000185442	FAM174B	family with sequence similarity 174 member B	377.27	1.38947	0.246708	5.63203	1.78105e-08	3.86258e-07
ENSG00000069702	TGFBR3	transforming growth factor beta receptor 3	132.271	1.38936	0.339993	4.08643	4.38067e-05	0.00038388
ENSG00000302966	ENSG00000302966	novel transcript, antisense to GBA	12.5732	1.38895	0.481232	2.88624	0.00389877	0.0166674
ENSG00000111404	RERGL	RERG like	17.7235	1.38846	0.646853	2.14648	0.0318347	0.0874162
ENSG00000174099	MSRB3	methionine sulfoxide reductase B3	121.065	1.38801	0.242392	5.72632	1.0263e-08	2.35728e-07
ENSG00000253706	ENSG00000253706	novel transcript, antisense to PI15	57.2128	1.38662	0.57639	2.4057	0.0161415	0.0515064
ENSG00000127951	FGL2	fibrinogen like 2	34.7743	1.38632	0.463205	2.99289	0.00276353	0.0126393
ENSG00000163513	TGFBR2	transforming growth factor beta receptor 2	149.843	1.38146	0.17157	8.05186	8.15481e-16	5.2825e-14
ENSG00000151388	ADAMTS12	ADAM metallopeptidase with thrombospondin type 1 motif 12	480.579	1.38032	0.278179	4.962	6.97693e-07	1.03593e-05
ENSG00000286619	PM20D1-AS1	PM20D1 antisense RNA 1	246.608	1.37574	0.785292	1.75189	0.079793	0.176505
ENSG00000087245	MMP2	matrix metallopeptidase 2	1307.89	1.37444	0.228243	6.02184	1.72451e-09	4.57606e-08
ENSG00000287550	ENSG00000287550	novel transcript	14.5922	1.37428	0.552442	2.48765	0.0128589	0.0430648
ENSG00000274779	NOMO1	NODAL modulator 1	6.74741	1.37385	0.507561	2.70677	0.00679409	0.0261302
ENSG00000125505	MBOAT7	membrane bound O-acyltransferase domain containing 7	43.3658	1.37215	0.255722	5.36577	8.06024e-08	1.51806e-06
ENSG00000178685	PARP10	poly(ADP-ribose) polymerase family member 10	162.483	1.37202	0.238961	5.74159	9.37927e-09	2.16938e-07
ENSG00000171812	COL8A2	collagen type VIII alpha 2 chain	25.5215	1.37017	0.320068	4.28086	1.86169e-05	0.000184328
ENSG00000179630	LACC1	laccase domain containing 1	72.6735	1.36939	0.171275	7.99522	1.29341e-15	8.19106e-14
ENSG00000121904	CSMD2	CUB and Sushi multiple domains 2	356.691	1.36916	0.579166	2.36402	0.0180776	0.0561918
ENSG00000272701	MESTIT1	MEST intronic transcript 1, antisense RNA	24.3138	1.36889	0.372308	3.67678	0.000236199	0.00161725
ENSG00000102466	FGF14	fibroblast growth factor 14	738.013	1.36812	0.369077	3.70687	0.000209832	0.00146868
ENSG00000293962	ENSG00000293962	novel transcript	21.6722	1.36742	0.462089	2.95922	0.0030842	0.0138033
ENSG00000114670	NEK11	NIMA related kinase 11	289.394	1.36617	0.350675	3.89582	9.78679e-05	0.000764056
ENSG00000128567	PODXL	podocalyxin like	3017.76	1.36346	0.152697	8.92916	4.2926e-19	3.93925e-17
ENSG00000185055	EFCAB10	EF-hand calcium binding domain 10	36.4506	1.36283	0.259492	5.2519	1.50537e-07	2.6931e-06
ENSG00000184347	SLIT3	slit guidance ligand 3	514.33	1.36221	0.613158	2.22163	0.0263082	0.0752824
ENSG00000286069	ENSG00000286069	novel transcript	5.94678	1.3616	0.54068	2.51832	0.0117917	0.0402368
ENSG00000085741	WNT11	Wnt family member 11	19.9801	1.36151	0.520176	2.6174	0.00886024	0.0321839
ENSG00000271874	RAI14-DT	RAI14 divergent transcript	8.91039	1.36139	0.400134	3.40233	0.000668133	0.00388607
ENSG00000173193	PARP14	poly(ADP-ribose) polymerase family member 14	811.904	1.35836	0.248188	5.4731	4.4224e-08	8.85463e-07
ENSG00000303631	ENSG00000303631	novel transcript	8.41799	1.35789	0.501809	2.70599	0.00681015	0.0261796
ENSG00000171595	DNAI2	dynein axonemal intermediate chain 2	35.6117	1.35727	0.369594	3.67233	0.000240352	0.00164083
ENSG00000085871	MGST2	microsomal glutathione S-transferase 2	60.9696	1.35687	0.200563	6.76532	1.33018e-11	5.15983e-10
ENSG00000133454	MYO18B	myosin XVIIIB	9.50368	1.35515	0.60744	2.23091	0.0256869	0.0739468
ENSG00000226944	RNF207-AS1	RNF207 antisense RNA 1	5.24153	1.35469	0.721719	1.87703	0.0605134	0.142814
ENSG00000025708	TYMP	thymidine phosphorylase	118.096	1.35337	0.29551	4.57976	4.65515e-06	5.54867e-05
ENSG00000116194	ANGPTL1	angiopoietin like 1	99.8708	1.35262	0.553356	2.4444	0.0145093	0.0473498
ENSG00000165695	AK8	adenylate kinase 8	108.828	1.35253	0.208328	6.49233	8.45168e-11	2.93396e-09
ENSG00000181585	TMIE	transmembrane inner ear	40.2802	1.35175	0.499815	2.7045	0.00684075	0.0262698
ENSG00000127249	ATP13A4	ATPase 13A4	142.931	1.3508	0.376085	3.59175	0.000328464	0.00213609
ENSG00000187980	PLA2G2C	phospholipase A2 group IIC	10.6241	1.35058	0.706124	1.91266	0.0557912	0.134521
ENSG00000257103	LSM14A	LSM14A mRNA processing body assembly factor	162.75	1.35052	0.514782	2.62347	0.00870387	0.0317439
ENSG00000154736	ADAMTS5	ADAM metallopeptidase with thrombospondin type 1 motif 5	53.9871	1.3504	0.444707	3.0366	0.00239265	0.0112207
ENSG00000168497	CAVIN2	caveolae associated protein 2	61.1859	1.34989	0.808359	1.66991	0.0949371	0.201095
ENSG00000174125	TLR1	toll like receptor 1	14.0487	1.34905	0.621564	2.1704	0.0299763	0.0834536
ENSG00000259129	LINC00648	long intergenic non-protein coding RNA 648	558.226	1.34873	0.508574	2.65199	0.00800197	0.0297388
ENSG00000310152	ENSG00000310152	novel transcript	7.52979	1.34811	0.516817	2.60849	0.00909424	0.0328234
ENSG00000125787	GNRH2	gonadotropin releasing hormone 2	13.3713	1.34788	0.371408	3.6291	0.000284408	0.00189306
ENSG00000196092	PAX5	paired box 5	20.3569	1.34725	0.32493	4.14628	3.3792e-05	0.000306837
ENSG00000168386	FILIP1L	filamin A interacting protein 1 like	127.672	1.34533	0.208214	6.4613	1.03805e-10	3.52935e-09
ENSG00000087494	PTHLH	parathyroid hormone like hormone	30.1044	1.34471	0.563924	2.38455	0.0171	0.053948
ENSG00000186197	EDARADD	EDAR associated via death domain	14.5145	1.34346	0.341369	3.9355	8.30229e-05	0.000663046
ENSG00000248555	LINC01339	long intergenic non-protein coding RNA 1339	16.8936	1.3432	0.53336	2.51837	0.01179	0.0402368
ENSG00000197748	CFAP43	cilia and flagella associated protein 43	413.76	1.34188	0.282882	4.7436	2.09955e-06	2.72946e-05
ENSG00000139211	AMIGO2	adhesion molecule with Ig like domain 2	314.701	1.3417	0.290782	4.61412	3.94756e-06	4.81826e-05
ENSG00000261762	ENSG00000261762	novel transcript, antisense to CHRNA5	14.3847	1.33705	0.495389	2.69898	0.0069552	0.0265843
ENSG00000228158	TLE1P1	TLE family member 1 pseudogene 1	6.08928	1.33687	0.522336	2.55942	0.0104848	0.0366803
ENSG00000284968	ENSG00000284968	Novel transcript, antisense to AFF1	11.2255	1.33639	0.500518	2.67001	0.00758485	0.0285027
ENSG00000196118	CFAP119	cilia and flagella associated protein 119	48.9023	1.33597	0.251195	5.31844	1.04658e-07	1.92265e-06
ENSG00000228649	SNHG26	small nucleolar RNA host gene 26	11.8923	1.33491	0.344177	3.87856	0.000105075	0.000811687
ENSG00000275765	ENSG00000275765	novel transcript	31.559	1.3347	0.337282	3.95722	7.58258e-05	0.000613016
ENSG00000160678	S100A1	S100 calcium binding protein A1	9.10511	1.33461	0.501124	2.66323	0.00773935	0.0289506
ENSG00000291123	H2BP1	H2B histone pseudogene 1	10.2442	1.33372	0.479523	2.78135	0.00541338	0.0217832
ENSG00000197182	MIRLET7BHG	MIRLET7B host gene	23.4502	1.33248	0.357582	3.72637	0.000194257	0.00137471
ENSG00000187726	DNAJB13	DnaJ heat shock protein family (Hsp40) member B13	105.015	1.33234	0.237732	5.60436	2.09024e-08	4.50171e-07
ENSG00000163885	CFAP100	cilia and flagella associated protein 100	132.233	1.33042	0.241481	5.50942	3.60024e-08	7.3647e-07
ENSG00000166979	EVA1C	eva-1 homolog C	96.722	1.32948	0.263392	5.04756	4.47489e-07	7.0175e-06
ENSG00000173714	WFIKKN2	WAP, follistatin/kazal, immunoglobulin, kunitz and netrin domain containing 2	20.328	1.32844	0.631482	2.10369	0.0354055	0.0948903
ENSG00000163734	CXCL3	C-X-C motif chemokine ligand 3	24.9373	1.32785	0.436947	3.03892	0.00237426	0.0111549
ENSG00000167653	PSCA	prostate stem cell antigen	21.8606	1.32764	0.351802	3.77383	0.000160762	0.00116812
ENSG00000174326	SLC16A11	solute carrier family 16 member 11	31.2065	1.32543	0.448544	2.95495	0.00312715	0.0139546
ENSG00000137962	ARHGAP29	Rho GTPase activating protein 29	521.676	1.32534	0.552746	2.39773	0.0164968	0.0524461
ENSG00000102871	TRADD	TNFRSF1A associated via death domain	63.8236	1.32275	0.258364	5.11974	3.05955e-07	5.0204e-06
ENSG00000142609	CFAP74	cilia and flagella associated protein 74	174.949	1.32157	0.26788	4.93344	8.07959e-07	1.1776e-05
ENSG00000167131	CCDC103	coiled-coil domain containing 103	99.8704	1.32056	0.397428	3.32275	0.000891337	0.00492422
ENSG00000186952	TMEM232	transmembrane protein 232	132.446	1.31937	0.219264	6.01727	1.77382e-09	4.66942e-08
ENSG00000101160	CTSZ	cathepsin Z	350.671	1.31738	0.133215	9.88914	4.63994e-23	6.13153e-21
ENSG00000206538	VGLL3	vestigial like family member 3	136.633	1.31482	0.189068	6.95418	3.54629e-12	1.50202e-10
ENSG00000119917	IFIT3	interferon induced protein with tetratricopeptide repeats 3	95.114	1.31383	0.407877	3.22114	0.00127682	0.0066463
ENSG00000289390	ENSG00000289390	novel transcript	5.89406	1.31235	0.522388	2.51222	0.0119976	0.0407353
ENSG00000164430	CGAS	cyclic GMP-AMP synthase	10.9274	1.31115	0.437879	2.99432	0.00275054	0.0125886
ENSG00000158428	CATIP	ciliogenesis associated TTC17 interacting protein	26.9846	1.31114	0.286372	4.57844	4.68448e-06	5.57692e-05
ENSG00000183439	TRIM61	tripartite motif containing 61	24.5314	1.30973	0.565643	2.31547	0.0205872	0.0622262
ENSG00000136205	TNS3	tensin 3	1455.54	1.30953	0.133711	9.79373	1.19791e-22	1.52212e-20
ENSG00000255690	TRIL	TLR4 interactor with leucine rich repeats	177.286	1.30952	0.255528	5.12477	2.97901e-07	4.92083e-06
ENSG00000187098	MITF	melanocyte inducing transcription factor	111.494	1.30891	0.336962	3.88444	0.000102567	0.000794169
ENSG00000196353	CPNE4	copine 4	187.476	1.30854	0.260915	5.01521	5.29759e-07	8.1719e-06
ENSG00000277868	CCDC125	coiled-coil domain containing 125	15.5853	1.30723	0.474603	2.75437	0.00588044	0.0233031
ENSG00000204682	MIR1915HG	MIR1915 host gene	438.628	1.30407	0.241579	5.39813	6.7338e-08	1.2959e-06
ENSG00000230148	HOXB-AS1	HOXB cluster antisense RNA 1	31.0798	1.30192	1.69236	0.769292	0.44172	0.598072
ENSG00000138496	PARP9	poly(ADP-ribose) polymerase family member 9	433.378	1.29967	0.247944	5.2418	1.59021e-07	2.82069e-06
ENSG00000175048	ZDHHC14	zinc finger DHHC-type palmitoyltransferase 14	225.616	1.29874	0.174231	7.45412	9.04697e-14	4.7068e-12
ENSG00000164683	HEY1	hes related family bHLH transcription factor with YRPW motif 1	1340.98	1.29718	0.293125	4.42535	9.62838e-06	0.000103894
ENSG00000187678	SPRY4	sprouty RTK signaling antagonist 4	161.533	1.29446	0.708082	1.82813	0.0675308	0.155022
ENSG00000186976	EFCAB6	EF-hand calcium binding domain 6	109.864	1.2936	0.251892	5.13553	2.81357e-07	4.6631e-06
ENSG00000174808	BTC	betacellulin	13.9209	1.29309	0.493226	2.6217	0.0087492	0.0318799
ENSG00000219438	TAFA5	TAFA chemokine like family member 5	1160.84	1.29286	0.723848	1.78609	0.074085	0.166404
ENSG00000249413	ENSG00000249413	novel transcript	10.3495	1.29208	0.616059	2.09734	0.0359636	0.0960205
ENSG00000136944	LMX1B	LIM homeobox transcription factor 1 beta	499.422	1.29188	0.81143	1.5921	0.111363	0.226846
ENSG00000108950	FAM20A	FAM20A golgi associated secretory pathway pseudokinase	33.6849	1.29161	0.365445	3.53436	0.000408766	0.00255924
ENSG00000004399	PLXND1	plexin D1	1142.2	1.29152	0.221841	5.82185	5.81993e-09	1.39664e-07
ENSG00000273391	ENSG00000273391	novel transcript, antisense to LUC7L2	12.3473	1.29123	0.359169	3.59505	0.00032433	0.00211407
ENSG00000182871	COL18A1	collagen type XVIII alpha 1 chain	25.734	1.28974	0.485271	2.65777	0.00786586	0.0293377
ENSG00000235531	MSC-AS1	MSC antisense RNA 1	13.3444	1.28968	0.942189	1.36881	0.17106	0.309546
ENSG00000111218	PRMT8	protein arginine methyltransferase 8	301.767	1.28828	0.22339	5.76695	8.07191e-09	1.88904e-07
ENSG00000162676	GFI1	growth factor independent 1 transcriptional repressor	7.79225	1.28761	0.518019	2.48564	0.0129319	0.0432342
ENSG00000223749	MIR503HG	MIR503 host gene	45.0474	1.28706	0.50574	2.54491	0.0109306	0.037872
ENSG00000184113	CLDN5	claudin 5	73.3067	1.2866	0.549104	2.34309	0.0191247	0.0586958
ENSG00000165757	JCAD	junctional cadherin 5 associated	106.111	1.28652	0.444095	2.89695	0.00376814	0.0162293
ENSG00000184809	B3GALT5-AS1	B3GALT5 antisense RNA 1	131.57	1.28509	0.202005	6.36167	1.99577e-10	6.3195e-09
ENSG00000272514	CFAP206	cilia and flagella associated protein 206	6.51446	1.28448	0.435756	2.94771	0.00320141	0.0142283
ENSG00000100583	SAMD15	sterile alpha motif domain containing 15	135.581	1.28075	0.256537	4.99243	5.96238e-07	9.07032e-06
ENSG00000258611	YBX2P2	YBX2 pseudogene 2	13.846	1.28068	0.47371	2.70352	0.00686096	0.0263243
ENSG00000183715	OPCML	opioid binding protein/cell adhesion molecule like	703.224	1.27985	0.361697	3.53847	0.00040245	0.00252337
ENSG00000165424	ZCCHC24	zinc finger CCHC-type containing 24	479.008	1.27924	0.205278	6.23178	4.61172e-10	1.37879e-08
ENSG00000154237	LRRK1	leucine rich repeat kinase 1	34.8017	1.279	0.425083	3.00881	0.0026227	0.0121097
ENSG00000197496	SLC2A10	solute carrier family 2 member 10	418.499	1.27845	0.0988521	12.933	2.93203e-38	1.07627e-35
ENSG00000144619	CNTN4	contactin 4	374.213	1.27773	0.228118	5.60117	2.1291e-08	4.57733e-07
ENSG00000177989	CIMAP1B	ciliary microtubule associated protein 1B	174.336	1.27737	0.341956	3.73549	0.000187348	0.00133344
ENSG00000100196	KDELR3	KDEL endoplasmic reticulum protein retention receptor 3	286.29	1.27491	0.197586	6.45242	1.10081e-10	3.71371e-09
ENSG00000149596	JPH2	junctophilin 2	20.469	1.27442	0.449447	2.83552	0.00457517	0.0190363
ENSG00000295894	ENSG00000295894	novel transcript	10.1535	1.27284	0.39778	3.19986	0.00137495	0.00706984
ENSG00000169071	ROR2	receptor tyrosine kinase like orphan receptor 2	125.332	1.27134	0.64985	1.95637	0.0504219	0.124513
ENSG00000145824	CXCL14	C-X-C motif chemokine ligand 14	349.336	1.27002	0.659894	1.92458	0.0542815	0.131661
ENSG00000173705	SUSD5	sushi domain containing 5	37.4384	1.26947	0.370883	3.42284	0.000619709	0.00365156
ENSG00000277047	ENSG00000277047	novel transcript	12.9949	1.26857	0.457402	2.77343	0.00554696	0.022211
ENSG00000205181	LINC00654	long intergenic non-protein coding RNA 654	12.8483	1.2681	0.480011	2.64181	0.0082464	0.0304565
ENSG00000178695	KCTD12	potassium channel tetramerization domain containing 12	787.229	1.26763	0.111624	11.3563	6.90264e-30	1.47123e-27
ENSG00000112981	NME5	NME/NM23 family member 5	204.028	1.26716	0.336147	3.76966	0.00016347	0.00118302
ENSG00000163623	NKX6-1	NK6 homeobox 1	418.631	1.2638	0.744997	1.69638	0.0898143	0.193406
ENSG00000165118	QNG1	Q-nucleotide N-glycosylase 1	217.173	1.26287	0.270835	4.66288	3.11812e-06	3.89952e-05
ENSG00000293328	NKAPP1	NFKB activating protein pseudogene 1	7.67625	1.2623	0.547454	2.30576	0.0211238	0.0635188
ENSG00000220685	TFB2MP1	TFB2M pseudogene 1	6.21378	1.26229	0.670811	1.88174	0.0598709	0.141647
ENSG00000262136	NQO1-DT	NQO1 divergent transcript	11.1516	1.26134	0.447562	2.81824	0.0048287	0.0198743
ENSG00000188803	SHISA6	shisa family member 6	254.682	1.26122	0.283188	4.45364	8.44252e-06	9.26108e-05
ENSG00000168004	PLAAT5	phospholipase A and acyltransferase 5	26.3666	1.26099	0.477747	2.63946	0.00830377	0.0305891
ENSG00000117643	MAN1C1	mannosidase alpha class 1C member 1	512.362	1.26008	0.207934	6.06002	1.36103e-09	3.66055e-08
ENSG00000136842	TMOD1	tropomodulin 1	561.727	1.25932	0.911758	1.3812	0.167219	0.30496
ENSG00000151023	ENKUR	enkurin, TRPC channel interacting protein	445.221	1.25889	0.27729	4.53999	5.62561e-06	6.50209e-05
ENSG00000185760	KCNQ5	potassium voltage-gated channel subfamily Q member 5	25.61	1.25866	0.513778	2.44982	0.0142928	0.0468284
ENSG00000197168	NEK5	NIMA related kinase 5	148.73	1.25666	0.140363	8.95297	3.46043e-19	3.22529e-17
ENSG00000153029	MR1	major histocompatibility complex, class I-related	8.54209	1.25393	0.552355	2.27016	0.0231981	0.0682853
ENSG00000158258	CLSTN2	calsyntenin 2	947.979	1.25381	0.310702	4.0354	5.45084e-05	0.000460949
ENSG00000244405	ETV5	ETS variant transcription factor 5	444.499	1.2508	0.430235	2.90725	0.00364626	0.015805
ENSG00000180481	GLIPR1L2	GLIPR1 like 2	22.6614	1.25061	0.539304	2.31893	0.020399	0.0617705
ENSG00000224149	LHX8-AS1	LHX8 antisense RNA 1	104.688	1.24839	1.0751	1.16119	0.245566	0.4
ENSG00000235772	ENSG00000235772	novel transcript	28.4262	1.24786	0.238888	5.22364	1.75444e-07	3.06942e-06
ENSG00000162882	HAAO	3-hydroxyanthranilate 3,4-dioxygenase	29.0677	1.24672	0.225445	5.53006	3.20125e-08	6.66545e-07
ENSG00000197826	CFAP299	cilia and flagella associated protein 299	8.28796	1.24626	0.546242	2.28152	0.022518	0.0667591
ENSG00000135046	ANXA1	annexin A1	1060.06	1.24305	0.137484	9.04142	1.54644e-19	1.4842e-17
ENSG00000101096	NFATC2	nuclear factor of activated T cells 2	48.6815	1.24228	0.279452	4.4454	8.77265e-06	9.57552e-05
ENSG00000294818	ENSG00000294818	novel transcript	22.2306	1.24227	0.891758	1.39306	0.163602	0.299992
ENSG00000237423	LINC01522	long intergenic non-protein coding RNA 1522	11.7513	1.24159	0.550836	2.25401	0.0241958	0.0705865
ENSG00000254349	MIR2052HG	MIR2052 host gene	26.6711	1.24145	0.413321	3.0036	0.00266807	0.0122657
ENSG00000188549	CCDC9B	coiled-coil domain containing 9B	241.078	1.24121	0.228571	5.43033	5.62514e-08	1.09854e-06
ENSG00000250159	PKD2L2-DT	PKD2L2 divergent transcript	15.7522	1.23948	0.394629	3.14088	0.0016844	0.00837217
ENSG00000162599	NFIA	nuclear factor I A	1045.62	1.23846	0.101706	12.1768	4.1338e-34	1.12247e-31
ENSG00000168032	ENTPD3	ectonucleoside triphosphate diphosphohydrolase 3	26.0152	1.23791	0.326428	3.7923	0.000149258	0.00109699
ENSG00000136732	GYPC	glycophorin C (Gerbich blood group)	316.874	1.23678	0.238686	5.18161	2.19977e-07	3.75895e-06
ENSG00000162878	PKDCC	protein kinase domain containing, cytoplasmic	679.564	1.23676	0.230004	5.37712	7.56856e-08	1.43977e-06
ENSG00000113319	RASGRF2	Ras protein specific guanine nucleotide releasing factor 2	269.315	1.23521	0.464788	2.65757	0.00787057	0.0293473
ENSG00000118997	DNAH7	dynein axonemal heavy chain 7	298.502	1.23458	0.242061	5.1003	3.39118e-07	5.48288e-06
ENSG00000156042	CFAP70	cilia and flagella associated protein 70	284.994	1.23369	0.270553	4.55988	5.11833e-06	6.02826e-05
ENSG00000164484	TMEM200A	transmembrane protein 200A	714.351	1.23301	0.157105	7.84831	4.21682e-15	2.4951e-13
ENSG00000113396	SLC27A6	solute carrier family 27 member 6	28.1669	1.23247	0.517475	2.38169	0.0172332	0.0542217
ENSG00000242861	ENSG00000242861	novel transcript	76.9093	1.22814	0.372946	3.29307	0.000990994	0.00538178
ENSG00000027644	INSRR	insulin receptor related receptor	900.074	1.22808	0.402805	3.04882	0.00229743	0.0108635
ENSG00000292251	GPATCH4	G-patch domain containing 4 (gene/pseudogene)	41.386	1.22598	0.293406	4.17844	2.93517e-05	0.000273664
ENSG00000206530	CFAP44	cilia and flagella associated protein 44	418.384	1.22583	0.375946	3.26064	0.00111161	0.00591468
ENSG00000118849	RARRES1	retinoic acid receptor responder 1	21.2707	1.22483	0.336334	3.6417	0.000270849	0.00181198
ENSG00000228692	ENSG00000228692	novel transcript	6.58182	1.22381	0.593407	2.06234	0.0391754	0.102283
ENSG00000162643	DNAI3	dynein axonemal intermediate chain 3	94.4958	1.22286	0.161744	7.56044	4.01701e-14	2.15786e-12
ENSG00000036565	SLC18A1	solute carrier family 18 member A1	63.3497	1.22259	0.400343	3.05385	0.00225928	0.010724
ENSG00000243629	LINC00880	long intergenic non-protein coding RNA 880	6.57804	1.22184	0.548747	2.2266	0.0259738	0.0746164
ENSG00000130997	POLN	DNA polymerase nu	12.8575	1.21957	0.451522	2.70101	0.00691283	0.0264797
ENSG00000183160	TMEM119	transmembrane protein 119	24.6415	1.21622	0.310643	3.91517	9.03391e-05	0.000712009
ENSG00000133048	CHI3L1	chitinase 3 like 1	14.5143	1.21585	0.558005	2.17893	0.029337	0.0820659
ENSG00000177519	RPRM	reprimo, TP53 dependent G2 arrest mediator homolog	74.3338	1.21467	0.395317	3.07264	0.00212174	0.0101663
ENSG00000187800	PEAR1	platelet endothelial aggregation receptor 1	51.5655	1.21424	0.466294	2.60401	0.00921395	0.0331408
ENSG00000137473	TTC29	tetratricopeptide repeat domain 29	42.4294	1.2137	0.242307	5.00896	5.47263e-07	8.40267e-06
ENSG00000292155	RETSAT	retinol saturase	52.6382	1.2126	0.230643	5.25745	1.46066e-07	2.62408e-06
ENSG00000041515	MYO16	myosin XVI	527.576	1.21213	0.163161	7.42907	1.09365e-13	5.60165e-12
ENSG00000159216	RUNX1	RUNX family transcription factor 1	147.014	1.21209	0.50089	2.41988	0.0155256	0.0498819
ENSG00000280053	ENSG00000280053	TEC	15.1755	1.212	0.470046	2.57847	0.00992377	0.0350953
ENSG00000301919	ENSG00000301919	novel transcript, antisense to LRRC10B	6.44065	1.21149	0.573016	2.11424	0.0344946	0.0930655
ENSG00000080573	COL5A3	collagen type V alpha 3 chain	107.857	1.21111	0.222588	5.44102	5.2976e-08	1.04176e-06
ENSG00000236268	LINC01361	long intergenic non-protein coding RNA 1361	17.0576	1.21055	0.717933	1.68616	0.0917656	0.19654
ENSG00000156427	FGF18	fibroblast growth factor 18	20.753	1.21049	0.404571	2.99203	0.00277132	0.012672
ENSG00000132274	TRIM22	tripartite motif containing 22	719.234	1.20965	0.340899	3.54841	0.000387571	0.00244508
ENSG00000010278	CD9	CD9 molecule	530.359	1.20947	0.198434	6.09509	1.09373e-09	3.0153e-08
ENSG00000116962	NID1	nidogen 1	659.743	1.2087	0.283685	4.26071	2.03776e-05	0.000199666
ENSG00000154478	GPR26	G protein-coupled receptor 26	58.0457	1.20854	0.63139	1.91409	0.0556084	0.13418
ENSG00000302601	ENSG00000302601	novel transcript	9.61002	1.20817	0.706867	1.70919	0.0874155	0.189345
ENSG00000280303	ERICD	E2F1-regulated inhibitor of cell death	15.3267	1.20748	0.446072	2.70692	0.00679111	0.0261302
ENSG00000291146	RP9P	RP9 pseudogene	13.4072	1.20708	0.423821	2.84809	0.00439831	0.0184164
ENSG00000235493	LINC01967	long intergenic non-protein coding RNA 1967	28.3208	1.20622	0.539764	2.23471	0.0254363	0.073338
ENSG00000173706	HEG1	heart development protein with EGF like domains 1	890.009	1.20597	0.219378	5.49723	3.85805e-08	7.81147e-07
ENSG00000164124	TMEM144	transmembrane protein 144	131.704	1.20466	0.250104	4.81663	1.46003e-06	1.98633e-05
ENSG00000290888	ENSG00000290888	novel transcript	8.0541	1.20375	0.503052	2.39289	0.0167164	0.052991
ENSG00000272767	JMJD1C-AS1	JMJD1C antisense RNA 1	7.80762	1.20352	0.451416	2.66609	0.00767388	0.0287763
ENSG00000281930	SMIM10L1	small integral membrane protein 10 like 1	258.888	1.20041	0.228341	5.2571	1.46349e-07	2.62527e-06
ENSG00000250658	ENSG00000250658	novel transcript	182.994	1.19677	0.67467	1.77385	0.0760874	0.169958
ENSG00000188816	HMX2	H6 family homeobox 2	50.7937	1.19639	0.93695	1.2769	0.201637	0.348126
ENSG00000280079	ENSG00000280079	TEC	85.0217	1.19562	0.246841	4.8437	1.2744e-06	1.76159e-05
ENSG00000294503	ENSG00000294503	novel transcript	8.88669	1.19532	0.39365	3.0365	0.00239341	0.0112207
ENSG00000131094	C1QL1	complement C1q like 1	181.176	1.19458	0.260926	4.57825	4.68882e-06	5.57874e-05
ENSG00000182718	ANXA2	annexin A2	8617.42	1.19438	0.273692	4.36395	1.27733e-05	0.000132631
ENSG00000047365	ARAP2	ArfGAP with RhoGAP domain, ankyrin repeat and PH domain 2	199.584	1.19393	0.240455	4.9653	6.8595e-07	1.02463e-05
ENSG00000196739	COL27A1	collagen type XXVII alpha 1 chain	1115.55	1.19303	0.184066	6.48153	9.07979e-11	3.11383e-09
ENSG00000070193	FGF10	fibroblast growth factor 10	23.7388	1.19243	0.455054	2.62041	0.00878235	0.0319561
ENSG00000091490	SEL1L3	SEL1L family member 3	988.286	1.19196	0.27668	4.30808	1.64677e-05	0.000165445
ENSG00000258983	ENSG00000258983	novel transcript, antisense to PTPN21	16.8493	1.19179	0.45659	2.61019	0.00904916	0.0326785
ENSG00000197043	ANXA6	annexin A6	5158.01	1.19107	0.148308	8.03105	9.66429e-16	6.17954e-14
ENSG00000164588	HCN1	hyperpolarization activated cyclic nucleotide gated potassium channel 1	88.2735	1.19098	0.576563	2.06565	0.0388618	0.101679
ENSG00000177807	KCNJ10	potassium inwardly rectifying channel subfamily J member 10	69.4245	1.19086	0.646895	1.84088	0.0656394	0.151732
ENSG00000286615	ENSG00000286615	novel transcript	14.4453	1.189	0.527655	2.25337	0.0242361	0.070669
ENSG00000151090	THRB	thyroid hormone receptor beta	54.2609	1.18886	0.541553	2.19527	0.0281441	0.079437
ENSG00000181234	TMEM132C	transmembrane protein 132C	716.068	1.1883	0.334734	3.54997	0.000385271	0.00243289
ENSG00000259426	KIF23-AS1	KIF23 and PAQR5 antisense RNA 1	29.2008	1.18822	0.242083	4.90832	9.18594e-07	1.3204e-05
ENSG00000111783	RFX4	regulatory factor X4	3324.87	1.18805	0.247303	4.80402	1.55512e-06	2.09697e-05
ENSG00000114698	PLSCR4	phospholipid scramblase 4	159.7	1.18769	0.323347	3.6731	0.000239627	0.00163736
ENSG00000136160	EDNRB	endothelin receptor type B	3227.11	1.18672	0.272468	4.35545	1.32796e-05	0.000137241
ENSG00000272549	LINC02538	long intergenic non-protein coding RNA 2538	10.525	1.18633	0.354322	3.34818	0.000813449	0.00457814
ENSG00000035664	DAPK2	death associated protein kinase 2	45.1471	1.18505	0.342008	3.46498	0.000530276	0.00318519
ENSG00000104324	CPQ	carboxypeptidase Q	152.901	1.18418	0.189467	6.25007	4.10257e-10	1.23588e-08
ENSG00000163630	SYNPR	synaptoporin	103.84	1.18412	0.464953	2.54674	0.0108733	0.037741
ENSG00000107831	FGF8	fibroblast growth factor 8	65.7539	1.18385	0.436985	2.70914	0.00674587	0.0260028
ENSG00000274265	ENSG00000274265	novel transcript	53.2459	1.1835	0.215592	5.48955	4.02955e-08	8.11724e-07
ENSG00000304121	ENSG00000304121	novel transcript	9.67319	1.17923	0.659033	1.78933	0.0735619	0.165491
ENSG00000277270	ENSG00000277270	novel transcript	6.84267	1.17738	0.624982	1.88386	0.0595844	0.141193
ENSG00000111886	GABRR2	gamma-aminobutyric acid type A receptor subunit rho2	25.5651	1.17735	0.31911	3.68949	0.000224706	0.00155304
ENSG00000081052	COL4A4	collagen type IV alpha 4 chain	24.0986	1.17651	0.380902	3.08874	0.00201007	0.00972413
ENSG00000135312	HTR1B	5-hydroxytryptamine receptor 1B	12.6531	1.17601	0.434097	2.7091	0.00674668	0.0260028
ENSG00000196562	SULF2	sulfatase 2	4855.72	1.17589	0.0811928	14.4827	1.55957e-47	8.35507e-45
ENSG00000168056	LTBP3	latent transforming growth factor beta binding protein 3	1761.16	1.17561	0.181717	6.46944	9.83645e-11	3.3559e-09
ENSG00000137691	CFAP300	cilia and flagella associated protein 300	210.223	1.17125	0.250128	4.68259	2.83267e-06	3.56729e-05
ENSG00000105643	ARRDC2	arrestin domain containing 2	66.0953	1.17094	0.251608	4.65384	3.25816e-06	4.05419e-05
ENSG00000135205	CCDC146	coiled-coil domain containing 146	392.643	1.17065	0.236984	4.93978	7.82113e-07	1.14494e-05
ENSG00000153789	CIBAR2	CBY1 interacting BAR domain containing 2	166.141	1.16961	0.273257	4.28027	1.86664e-05	0.000184726
ENSG00000164023	SGMS2	sphingomyelin synthase 2	74.8273	1.1684	0.183222	6.37696	1.80638e-10	5.81662e-09
ENSG00000160345	PIERCE1	piercer of microtubule wall 1	273.473	1.16779	0.175123	6.66838	2.58642e-11	9.69151e-10
ENSG00000121351	IAPP	islet amyloid polypeptide	49.8521	1.16763	0.384196	3.03916	0.00237242	0.0111542
ENSG00000164692	COL1A2	collagen type I alpha 2 chain	8281.69	1.16715	0.886207	1.31702	0.187832	0.331157
ENSG00000170961	HAS2	hyaluronan synthase 2	124.63	1.16689	0.358725	3.25287	0.00114244	0.00604848
ENSG00000134256	CD101	CD101 molecule	32.8653	1.16643	0.235251	4.95822	7.11402e-07	1.05313e-05
ENSG00000240497	ENSG00000240497	novel transcript	68.9107	1.16635	0.317658	3.67172	0.000240928	0.00164282
ENSG00000224127	ENSG00000224127	novel transcript, antisense to LHX8	61.4419	1.16625	1.13211	1.03016	0.302936	0.463751
ENSG00000170624	SGCD	sarcoglycan delta	40.7423	1.16407	0.333206	3.49354	0.000476669	0.00291891
ENSG00000164483	SAMD3	sterile alpha motif domain containing 3	21.0238	1.16362	0.460382	2.5275	0.0114878	0.039427
ENSG00000141448	GATA6	GATA binding protein 6	12.6856	1.16296	0.755572	1.53918	0.12376	0.245538
ENSG00000159674	SPON2	spondin 2	239.059	1.16177	0.18701	6.21235	5.21979e-10	1.55355e-08
ENSG00000166825	ANPEP	alanyl aminopeptidase, membrane	31.6609	1.16075	0.554354	2.09389	0.0362702	0.0966431
ENSG00000217648	PARLP2	PARL pseudogene 2	17.4554	1.1595	0.466591	2.48505	0.0129533	0.0432839
ENSG00000117983	MUC5B	mucin 5B, oligomeric mucus/gel-forming	27.3612	1.15839	0.230965	5.01541	5.29193e-07	8.16952e-06
ENSG00000088727	KIF9	kinesin family member 9	199.964	1.15744	0.135648	8.53262	1.43068e-17	1.12535e-15
ENSG00000225746	MEG8	maternally expressed 8, small nucleolar RNA host gene	63.3306	1.15684	0.809796	1.42855	0.153133	0.286143
ENSG00000185070	FLRT2	fibronectin leucine rich transmembrane protein 2	559.472	1.15577	0.320514	3.606	0.000310954	0.00204165
ENSG00000105357	MYH14	myosin heavy chain 14	296.585	1.15455	0.155021	7.44769	9.49901e-14	4.92904e-12
ENSG00000197249	SERPINA1	serpin family A member 1	15.9967	1.15335	0.697185	1.65429	0.0980683	0.205829
ENSG00000006016	CRLF1	cytokine receptor like factor 1	68.1355	1.15256	0.394007	2.92523	0.00344198	0.0150978
ENSG00000183196	CHST6	carbohydrate sulfotransferase 6	440.53	1.152	0.241102	4.77806	1.76996e-06	2.35148e-05
ENSG00000164185	ZNF474	zinc finger protein 474	60.7004	1.15037	0.289056	3.97976	6.8986e-05	0.000564591
ENSG00000039139	DNAH5	dynein axonemal heavy chain 5	127.266	1.14912	0.276934	4.14942	3.33315e-05	0.000303211
ENSG00000279328	ENSG00000279328	TEC	12.5965	1.14908	0.576785	1.99222	0.0463472	0.116793
ENSG00000163191	S100A11	S100 calcium binding protein A11	583.798	1.14896	0.269737	4.25957	2.04819e-05	0.00020031
ENSG00000108947	EFNB3	ephrin B3	9402.89	1.14814	0.208456	5.50784	3.63263e-08	7.42329e-07
ENSG00000154065	ANKRD29	ankyrin repeat domain 29	30.5685	1.14545	0.250027	4.58132	4.62047e-06	5.51396e-05
ENSG00000278839	SERF1B	small EDRK-rich factor 1B	34.3028	1.14496	0.593543	1.92903	0.053727	0.130547
ENSG00000288673	DLC1	DLC1 Rho GTPase activating protein	13.3077	1.14221	0.505848	2.25801	0.0239448	0.070036
ENSG00000137507	LRRC32	leucine rich repeat containing 32	75.6465	1.14181	0.847023	1.34803	0.17765	0.31813
ENSG00000305511	ENSG00000305511	novel transcript	15.3905	1.14136	0.431518	2.645	0.00816918	0.0302333
ENSG00000153347	FAM81B	family with sequence similarity 81 member B	54.9581	1.14118	0.236316	4.82906	1.37182e-06	1.87791e-05
ENSG00000286407	ENSG00000286407	novel transcript	8.45557	1.14024	0.467108	2.44107	0.0146438	0.0476947
ENSG00000270504	ENSG00000270504	novel transcript, antisense to PXDC1	105.139	1.14017	0.339323	3.36014	0.000779042	0.00442089
ENSG00000160606	TLCD1	TLC domain containing 1	50.5267	1.13902	0.395942	2.87672	0.0040183	0.0170888
ENSG00000188620	HMX3	H6 family homeobox 3	209.595	1.13689	0.80672	1.40928	0.158754	0.293622
ENSG00000280989	LINC00581	long intergenic non-protein coding RNA 581	27.6162	1.1354	0.786031	1.44447	0.148608	0.28001
ENSG00000295259	ENSG00000295259	novel transcript	5.03244	1.1353	0.636691	1.78312	0.0745664	0.167277
ENSG00000273906	ENSG00000273906	novel transcript, sense intronic to TBL1Y	75.0979	1.13484	0.313909	3.61519	0.000300123	0.00198431
ENSG00000111331	OAS3	2'-5'-oligoadenylate synthetase 3	93.1254	1.13471	0.820592	1.3828	0.166727	0.304235
ENSG00000259551	ENSG00000259551	novel transcript	30.7414	1.1346	0.282877	4.01092	6.04816e-05	0.000503725
ENSG00000148288	GBGT1	globoside alpha-1,3-N-acetylgalactosaminyltransferase 1 (FORS blood group)	30.5667	1.13395	0.236978	4.78502	1.70969e-06	2.27905e-05
ENSG00000183691	NOG	noggin	159.052	1.13385	0.398217	2.84731	0.00440906	0.0184575
ENSG00000307365	ENSG00000307365	novel transcript, antisense to TRIOBP	9.174	1.13317	0.537866	2.10679	0.0351356	0.0943582
ENSG00000180287	PLD5	phospholipase D family member 5	85.4948	1.13274	0.479897	2.36039	0.018256	0.0566572
ENSG00000185477	GPRIN3	GPRIN family member 3	374.808	1.13239	0.352875	3.20903	0.00133182	0.0068874
ENSG00000144649	GASK1A	golgi associated kinase 1A	27.0812	1.13185	0.395683	2.86051	0.00422966	0.0178308
ENSG00000296228	ENSG00000296228	novel transcript	27.3698	1.13123	0.382398	2.95826	0.00309378	0.0138275
ENSG00000241935	HOGA1	4-hydroxy-2-oxoglutarate aldolase 1	7.68991	1.13113	0.477682	2.36797	0.0178862	0.0557365
ENSG00000134198	TSPAN2	tetraspanin 2	457.755	1.13027	0.1282	8.81642	1.18179e-18	1.04113e-16
ENSG00000280641	CDH4	cadherin 4	55.7119	1.12997	0.267541	4.22355	2.40484e-05	0.000230211
ENSG00000147862	NFIB	nuclear factor I B	1468.82	1.12823	0.13438	8.39581	4.62685e-17	3.40942e-15
ENSG00000259218	LINC00928	long intergenic non-protein coding RNA 928	53.7459	1.128	0.54596	2.06609	0.0388198	0.101608
ENSG00000282164	PEG13	paternally expressed 13	74.8486	1.12732	0.261139	4.31695	1.58199e-05	0.000159827
ENSG00000280426	ENSG00000280426	TEC	7.5126	1.12577	0.552483	2.03765	0.0415847	0.107372
ENSG00000152583	SPARCL1	SPARC like 1	6005.56	1.12268	0.743411	1.51018	0.130998	0.256205
ENSG00000114251	WNT5A	Wnt family member 5A	805.259	1.12202	0.246581	4.55031	5.35671e-06	6.23858e-05
ENSG00000161643	SIGLEC16	sialic acid binding Ig like lectin 16	12.7936	1.12083	0.402971	2.78143	0.00541207	0.0217832
ENSG00000162722	TRIM58	tripartite motif containing 58	78.4759	1.12018	0.415387	2.69671	0.00700288	0.0267253
ENSG00000138587	MNS1	meiosis specific nuclear structural 1	184.165	1.11845	0.213117	5.24808	1.53696e-07	2.74217e-06
ENSG00000156398	SFXN2	sideroflexin 2	279.995	1.11709	0.234116	4.77151	1.82854e-06	2.41958e-05
ENSG00000232485	RPL37A-DT	RPL37A divergent transcript	13.1261	1.11611	0.4313	2.58779	0.0096594	0.0343997
ENSG00000107485	GATA3	GATA binding protein 3	61.9451	1.11583	0.402947	2.76916	0.00562005	0.0224327
ENSG00000122025	FLT3	fms related receptor tyrosine kinase 3	5.94388	1.11429	0.848263	1.31361	0.188978	0.332469
ENSG00000065308	TRAM2	translocation associated membrane protein 2	1226.98	1.11422	0.223378	4.98805	6.09917e-07	9.24295e-06
ENSG00000034239	CLXN	calaxin	202.754	1.11414	0.462601	2.40843	0.0160212	0.0511717
ENSG00000129354	AP1M2	adaptor related protein complex 1 subunit mu 2	16.8888	1.11339	0.820803	1.35647	0.174949	0.31472
ENSG00000203688	LINC02487	long intergenic non-protein coding RNA 2487	31.9504	1.11262	0.348619	3.19149	0.00141539	0.00725145
ENSG00000163497	FEV	FEV transcription factor, ETS family member	40.8394	1.11232	0.724087	1.53616	0.124498	0.246608
ENSG00000134042	MRO	maestro	8.68917	1.11014	0.662235	1.67636	0.0936685	0.199052
ENSG00000280759	AP2A2	adaptor related protein complex 2 subunit alpha 2	136.254	1.11007	0.928034	1.19615	0.231637	0.383354
ENSG00000183111	ARHGEF37	Rho guanine nucleotide exchange factor 37	247.972	1.10955	0.245606	4.51761	6.25419e-06	7.13294e-05
ENSG00000189045	ANKDD1B	ankyrin repeat and death domain containing 1B	15.2111	1.10906	0.410133	2.70414	0.00684808	0.0262864
ENSG00000186854	TRABD2A	TraB domain containing 2A	36.1401	1.1089	0.475189	2.3336	0.0196169	0.0599423
ENSG00000237945	LINC00649	long intergenic non-protein coding RNA 649	323.176	1.1084	0.29056	3.81472	0.00013634	0.00101484
ENSG00000101846	STS	steroid sulfatase	158.538	1.10829	0.300293	3.6907	0.000223642	0.00154785
ENSG00000281385	AP2A2	adaptor related protein complex 2 subunit alpha 2	61.5499	1.10769	1.02824	1.07726	0.281362	0.44043
ENSG00000187944	C2orf66	chromosome 2 open reading frame 66	40.4648	1.10709	0.374948	2.95264	0.00315064	0.0140342
ENSG00000157423	HYDIN	HYDIN axonemal central pair apparatus protein	675.824	1.10703	0.2155	5.13705	2.79081e-07	4.63701e-06
ENSG00000162881	OXER1	oxoeicosanoid receptor 1	15.0384	1.10655	0.415296	2.66448	0.00771069	0.0288906
ENSG00000137767	SQOR	sulfide quinone oxidoreductase	33.2215	1.10611	0.288767	3.83047	0.000127901	0.000961778
ENSG00000163485	ADORA1	adenosine A1 receptor	117.874	1.10588	0.357507	3.09332	0.00197933	0.00959977
ENSG00000112183	RBM24	RNA binding motif protein 24	335.06	1.10565	0.318106	3.47573	0.000509465	0.00308921
ENSG00000152348	ATG10	autophagy related 10	132.168	1.10523	0.12832	8.61305	7.11442e-18	5.77959e-16
ENSG00000269235	ZNF350-AS1	ZNF350 antisense RNA 1	39.0792	1.10523	0.40175	2.75103	0.00594091	0.0234864
ENSG00000286656	ENSG00000286656	novel transcript	9.14526	1.10403	0.647442	1.70522	0.0881532	0.190595
ENSG00000269903	ENSG00000269903	novel transcript	7.64155	1.1036	0.530756	2.07929	0.0375904	0.0992034
ENSG00000142959	BEST4	bestrophin 4	41.0003	1.10326	0.212382	5.19469	2.05063e-07	3.52538e-06
ENSG00000179902	CFAP276	cilia and flagella associated protein 276	105.29	1.10227	0.161571	6.82222	8.96432e-12	3.61896e-10
ENSG00000287900	ENSG00000287900	novel transcript	61.4639	1.10202	0.314269	3.50661	0.000453851	0.00280082
ENSG00000140470	ADAMTS17	ADAM metallopeptidase with thrombospondin type 1 motif 17	15.6925	1.1014	0.660167	1.66836	0.0952435	0.201571
ENSG00000301450	ENSG00000301450	novel transcript, antisense to HIST2H3D and HIST2H2BF	12.9415	1.10002	0.423255	2.59896	0.00935053	0.0335286
ENSG00000154511	DIPK1A	divergent protein kinase domain 1A	492.404	1.09988	0.0915087	12.0195	2.80811e-33	7.42166e-31
ENSG00000185250	PPIL6	peptidylprolyl isomerase like 6	294.846	1.0996	0.119477	9.20346	3.46615e-20	3.59717e-18
ENSG00000148848	ADAM12	ADAM metallopeptidase domain 12	235.99	1.09923	0.554624	1.98194	0.0474862	0.118923
ENSG00000128591	FLNC	filamin C	5300.42	1.09911	0.255577	4.30049	1.70418e-05	0.00017068
ENSG00000169031	COL4A3	collagen type IV alpha 3 chain	11.1748	1.09751	0.394554	2.78164	0.00540849	0.0217812
ENSG00000183208	GDPGP1	GDP-D-glucose phosphorylase 1	28.8866	1.09697	0.336315	3.26173	0.00110733	0.00589564
ENSG00000291158	LINC00869	long intergenic non-protein coding RNA 869	178.497	1.09594	0.204653	5.35511	8.5506e-08	1.60199e-06
ENSG00000279972	ENSG00000279972	TEC	15.3781	1.09587	0.366756	2.98801	0.002808	0.0127984
ENSG00000132821	VSTM2L	V-set and transmembrane domain containing 2 like	2704.15	1.09437	0.26465	4.13516	3.54708e-05	0.000319737
ENSG00000238243	OR2W3	olfactory receptor family 2 subfamily W member 3	9.58608	1.09347	0.620018	1.76361	0.0777983	0.172922
ENSG00000265100	ENSG00000265100	novel transcript, antisense to AMZ2	23.0944	1.09343	0.289818	3.77281	0.000161419	0.0011716
ENSG00000161544	CYGB	cytoglobin	106.392	1.09295	0.197867	5.52365	3.32032e-08	6.85576e-07
ENSG00000130413	STK33	serine/threonine kinase 33	1578.32	1.09281	0.262229	4.16737	3.08128e-05	0.000284476
ENSG00000165072	MAMDC2	MAM domain containing 2	46.6402	1.09253	0.357456	3.0564	0.00224011	0.0106483
ENSG00000116096	SPR	sepiapterin reductase	54.5876	1.09249	0.183622	5.94966	2.68696e-09	6.89909e-08
ENSG00000288013	ENSG00000288013	novel transcript	11.464	1.08979	0.619389	1.75947	0.0784984	0.174205
ENSG00000307241	ENSG00000307241	novel transcript, sense intronic to RAD54L2	7.79205	1.08975	0.5046	2.15963	0.0308013	0.0851882
ENSG00000134207	SYT6	synaptotagmin 6	549.247	1.08848	0.123788	8.79316	1.45417e-18	1.27542e-16
ENSG00000091622	PITPNM3	PITPNM family member 3	1392.14	1.08837	0.304585	3.57327	0.000352548	0.00226816
ENSG00000175426	PCSK1	proprotein convertase subtilisin/kexin type 1	524.389	1.08736	0.388489	2.79894	0.00512704	0.0208854
ENSG00000172201	ID4	inhibitor of DNA binding 4	5291.3	1.08698	0.131679	8.25478	1.5218e-16	1.08501e-14
ENSG00000107317	PTGDS	prostaglandin D2 synthase	217.812	1.08694	0.389365	2.79158	0.0052452	0.0212488
ENSG00000169083	AR	androgen receptor	614.519	1.0865	0.172777	6.28848	3.20595e-10	9.77666e-09
ENSG00000059378	PARP12	poly(ADP-ribose) polymerase family member 12	142.308	1.08627	0.260852	4.16433	3.12265e-05	0.000287093
ENSG00000100593	ISM2	isthmin 2	21.1923	1.08556	0.556671	1.95009	0.0511656	0.125847
ENSG00000169857	AVEN	apoptosis and caspase activation inhibitor	127.434	1.08516	0.208228	5.2114	1.87419e-07	3.25594e-06
ENSG00000279518	ENSG00000279518	TEC	11.2377	1.08454	0.469474	2.31013	0.0208812	0.062942
ENSG00000131196	NFATC1	nuclear factor of activated T cells 1	265.536	1.08427	0.253847	4.27134	1.943e-05	0.000191327
ENSG00000248925	PDCD6-DT	PDCD6 divergent transcript	28.5447	1.08316	0.276282	3.92051	8.8363e-05	0.000698099
ENSG00000085563	ABCB1	ATP binding cassette subfamily B member 1	34.1542	1.08239	0.311054	3.47975	0.00050189	0.0030573
ENSG00000235790	PEF1-AS1	PEF1 and COL16A1 antisense RNA 1	14.1482	1.08174	0.364707	2.96605	0.00301648	0.0135431
ENSG00000263528	IKBKE	inhibitor of nuclear factor kappa B kinase subunit epsilon	140.528	1.08105	0.361375	2.99149	0.00277619	0.0126884
ENSG00000271646	IRF2-DT	IRF2 divergent transcript	16.6643	1.08085	0.323795	3.33807	0.000843631	0.00470922
ENSG00000285587	ENSG00000285587	novel transcript	10.4754	1.08046	0.428975	2.5187	0.011779	0.0402202
ENSG00000185112	FAM43A	family with sequence similarity 43 member A	118.65	1.07574	0.3191	3.37115	0.00074854	0.0042846
ENSG00000307028	ENSG00000307028	novel transcript, antisense to EFCC1	10.3049	1.07393	0.634865	1.69159	0.0907241	0.194941
ENSG00000151468	CCDC3	coiled-coil domain containing 3	84.2249	1.07271	0.319098	3.36169	0.000774674	0.00440367
ENSG00000134121	CHL1	cell adhesion molecule L1 like	2033.84	1.07087	0.369427	2.89874	0.0037467	0.0161415
ENSG00000286923	ENSG00000286923	novel transcript	17.7059	1.07071	0.348467	3.07263	0.00212179	0.0101663
ENSG00000166073	GPR176	G protein-coupled receptor 176	553.934	1.07049	0.366344	2.92208	0.00347702	0.015211
ENSG00000204267	TAP2	transporter 2, ATP binding cassette subfamily B member	7.96031	1.07041	0.848936	1.26088	0.207352	0.35484
ENSG00000164403	SHROOM1	shroom family member 1	31.6458	1.07031	0.396299	2.70077	0.00691801	0.0264881
ENSG00000146038	DCDC2	doublecortin domain containing 2	158.047	1.06904	0.412424	2.59208	0.00953964	0.0340868
ENSG00000179761	PIPOX	pipecolic acid and sarcosine oxidase	456.779	1.06866	0.327558	3.2625	0.00110433	0.00588128
ENSG00000188158	NHS	NHS actin remodeling regulator	980.43	1.06786	0.163318	6.53853	6.21268e-11	2.19515e-09
ENSG00000134538	SLCO1B1	solute carrier organic anion transporter family member 1B1	14.0139	1.0666	0.533288	2.00004	0.0454959	0.114984
ENSG00000010030	ETV7	ETS variant transcription factor 7	8.52042	1.06653	0.595799	1.79008	0.0734413	0.165257
ENSG00000145685	LHFPL2	LHFPL tetraspan subfamily member 2	447.945	1.06634	0.152986	6.97017	3.16552e-12	1.35522e-10
ENSG00000302880	ENSG00000302880	novel transcript, sense overlapping HOXA2	51.8913	1.06579	1.3888	0.767416	0.442834	0.599213
ENSG00000248923	MTND5P11	MT-ND5 pseudogene 11	11.2365	1.06499	0.553428	1.92436	0.0543094	0.131682
ENSG00000130038	CRACR2A	calcium release activated channel regulator 2A	24.8545	1.06352	0.29649	3.58704	0.00033445	0.00216883
ENSG00000304625	ENSG00000304625	novel transcript	13.7099	1.06288	0.393006	2.70448	0.00684113	0.0262698
ENSG00000120594	PLXDC2	plexin domain containing 2	1806.82	1.06279	0.197977	5.36824	7.95094e-08	1.50385e-06
ENSG00000168675	LDLRAD4	low density lipoprotein receptor class A domain containing 4	376.74	1.06259	0.21317	4.98469	6.20621e-07	9.3908e-06
ENSG00000115129	TP53I3	tumor protein p53 inducible protein 3	283.4	1.06134	0.192541	5.51225	3.54272e-08	7.26955e-07
ENSG00000165555	NOXRED1	NADP dependent oxidoreductase domain containing 1	46.373	1.06118	0.230299	4.60785	4.06856e-06	4.95071e-05
ENSG00000221869	CEBPD	CCAAT enhancer binding protein delta	156.941	1.0609	0.237576	4.46552	7.98727e-06	8.8301e-05
ENSG00000122035	RASL11A	RAS like family 11 member A	45.2619	1.05929	0.580649	1.82432	0.0681043	0.155993
ENSG00000137198	GMPR	guanosine monophosphate reductase	86.4338	1.05774	0.266876	3.96342	7.38839e-05	0.000600955
ENSG00000245729	LINC02226	long intergenic non-protein coding RNA 2226	15.5846	1.05681	0.617125	1.71247	0.0868103	0.188266
ENSG00000198785	GRIN3A	glutamate ionotropic receptor NMDA type subunit 3A	110.029	1.05612	0.356128	2.96555	0.0030214	0.013556
ENSG00000185745	IFIT1	interferon induced protein with tetratricopeptide repeats 1	289.628	1.05566	0.261181	4.04185	5.30303e-05	0.000450757
ENSG00000072201	LNX1	ligand of numb-protein X 1	14.2258	1.05503	0.614836	1.71596	0.0861701	0.187206
ENSG00000241489	ENSG00000241489	novel protein	49.9851	1.05477	0.167866	6.28342	3.31212e-10	1.00694e-08
ENSG00000151490	PTPRO	protein tyrosine phosphatase receptor type O	1803.18	1.05415	0.20458	5.15275	2.56699e-07	4.27946e-06
ENSG00000231057	NEK2-DT	NEK2 divergent transcript	8.10308	1.05381	0.504968	2.08688	0.0368986	0.0977802
ENSG00000147481	SNTG1	syntrophin gamma 1	127.31	1.05347	0.462289	2.27881	0.0226786	0.0670847
ENSG00000249395	CASC9	cancer susceptibility 9	162.188	1.0519	0.418263	2.51493	0.0119056	0.0405222
ENSG00000184378	ACTRT3	actin related protein T3	9.89987	1.05167	0.438988	2.39567	0.0165902	0.0526667
ENSG00000289349	ENSG00000289349	novel transcript	20.5622	1.05148	0.498089	2.11103	0.03477	0.093632
ENSG00000185340	GAS2L1	growth arrest specific 2 like 1	439.834	1.05109	0.137969	7.61829	2.57058e-14	1.41886e-12
ENSG00000223855	PDGFA-DT	PDGFA divergent transcript	28.9616	1.05082	0.299176	3.51239	0.000444089	0.00274656
ENSG00000177707	NECTIN3	nectin cell adhesion molecule 3	1642.96	1.05015	0.298735	3.51533	0.00043921	0.00272233
ENSG00000110660	SLC35F2	solute carrier family 35 member F2	31.9011	1.04977	0.507907	2.06686	0.0387475	0.10146
ENSG00000295075	ENSG00000295075	novel transcript, antisense to IRS1	15.7537	1.04925	0.352043	2.98046	0.00287814	0.013064
ENSG00000236914	LINC01852	long intergenic non-protein coding RNA 1852	14.4601	1.04849	0.454562	2.30659	0.0210778	0.063419
ENSG00000306723	ENSG00000306723	novel transcript, antisense to RELA	6.16627	1.04803	0.580524	1.80532	0.0710244	0.160989
ENSG00000137561	TTPA	alpha tocopherol transfer protein	52.3825	1.04693	0.40298	2.59796	0.00937801	0.0336016
ENSG00000089101	CFAP61	cilia and flagella associated protein 61	66.5621	1.04685	0.281756	3.71546	0.000202835	0.00142777
ENSG00000257545	ENSG00000257545	novel transcript, antisense to POLR3B, RFX4 and RIC8B.	52.5574	1.04677	0.306705	3.41297	0.000642588	0.003764
ENSG00000262001	DLGAP1-AS2	DLGAP1 antisense RNA 2	99.3501	1.04491	0.330584	3.1608	0.00157337	0.0079202
ENSG00000231991	ANXA2P2	annexin A2 pseudogene 2	28.7354	1.04397	0.575743	1.81325	0.0697929	0.158796
ENSG00000204209	DAXX	death domain associated protein	11.2451	1.0437	0.479059	2.17865	0.0293578	0.0821124
ENSG00000196517	SLC6A9	solute carrier family 6 member 9	557.09	1.04355	0.247788	4.21149	2.53693e-05	0.000241069
ENSG00000153551	CMTM7	CKLF like MARVEL transmembrane domain containing 7	376.733	1.04296	0.550433	1.89479	0.0581199	0.138632
ENSG00000163803	PLB1	phospholipase B1	20.3254	1.04045	0.367213	2.83336	0.00460616	0.0191452
ENSG00000172819	RARG	retinoic acid receptor gamma	272.729	1.03906	0.196902	5.27703	1.31296e-07	2.37242e-06
ENSG00000298172	ENSG00000298172	novel transcript, sense intronic to DNAJC15	8.95284	1.03892	1.09177	0.951592	0.341304	0.503423
ENSG00000114473	IQCG	IQ motif containing G	544.988	1.03808	0.18677	5.55807	2.72777e-08	5.77052e-07
ENSG00000292234	COL18A1	collagen type XVIII alpha 1 chain	286.361	1.03724	0.336611	3.08141	0.00206021	0.00992404
ENSG00000111859	NEDD9	neural precursor cell expressed, developmentally down-regulated 9	859.238	1.03688	0.185193	5.5989	2.15718e-08	4.62766e-07
ENSG00000277104	TADA2A	transcriptional adaptor 2A	26.137	1.03654	0.862188	1.20223	0.229276	0.38082
ENSG00000196542	SPTSSB	serine palmitoyltransferase small subunit B	55.725	1.03576	0.425151	2.43621	0.0148421	0.0482086
ENSG00000010310	GIPR	gastric inhibitory polypeptide receptor	597.806	1.03431	0.28923	3.57608	0.00034879	0.00224983
ENSG00000292998	MIR3171HG	MIR3171 host gene	38.1787	1.03431	0.610802	1.69336	0.0903874	0.194323
ENSG00000134247	PTGFRN	prostaglandin F2 receptor inhibitor	2750.39	1.03421	0.213244	4.84987	1.2354e-06	1.71543e-05
ENSG00000163815	CLEC3B	C-type lectin domain family 3 member B	12.2401	1.03249	0.529747	1.94902	0.051293	0.126017
ENSG00000155761	SPAG17	sperm associated antigen 17	132.995	1.03198	0.242681	4.25243	2.11466e-05	0.000205878
ENSG00000162946	DISC1	DISC1 scaffold protein	89.7185	1.03183	0.164509	6.27217	3.56041e-10	1.07912e-08
ENSG00000029534	ANK1	ankyrin 1	191.92	1.03166	0.24771	4.1648	3.11626e-05	0.000286638
ENSG00000231119	ENSG00000231119	novel transcript, antisense to ZMYND8	9.31317	1.03154	0.523124	1.97188	0.0486237	0.121022
ENSG00000157227	MMP14	matrix metallopeptidase 14	3226.84	1.03149	0.08141	12.6702	8.64456e-37	2.95435e-34
ENSG00000254614	CAPN1-AS1	CAPN1 antisense RNA 1	8.44267	1.03102	0.497067	2.0742	0.0380603	0.100124
ENSG00000134183	GNAT2	G protein subunit alpha transducin 2	5.68023	1.03097	0.583158	1.76791	0.0770752	0.171681
ENSG00000267751	BSG-AS1	BSG antisense RNA 1	78.2216	1.03068	0.305987	3.36839	0.000756091	0.00432158
ENSG00000291421	BAHCC1	BAH domain and coiled-coil containing 1	144.136	1.03052	0.124845	8.25436	1.52718e-16	1.08501e-14
ENSG00000204740	MALRD1	MAM and LDL receptor class A domain containing 1	10.1095	1.02959	0.35024	2.93968	0.00328556	0.0145339
ENSG00000070882	OSBPL3	oxysterol binding protein like 3	410.548	1.02895	0.227893	4.51508	6.32943e-06	7.21046e-05
ENSG00000049323	LTBP1	latent transforming growth factor beta binding protein 1	2083.84	1.02849	0.141235	7.28214	3.28555e-13	1.61204e-11
ENSG00000117228	GBP1	guanylate binding protein 1	20.0385	1.02812	0.645531	1.59267	0.111233	0.226675
ENSG00000211448	DIO2	iodothyronine deiodinase 2	34.2937	1.02561	0.65025	1.57726	0.114736	0.231952
ENSG00000274373	ENSG00000274373	novel transcript	10.3621	1.02538	0.423497	2.42122	0.0154683	0.0497686
ENSG00000042286	AIFM2	apoptosis inducing factor mitochondria associated 2	322.833	1.02499	0.107891	9.5002	2.09497e-21	2.44273e-19
ENSG00000234474	MIR3663HG	MIR3663 host gene	25.0243	1.02495	0.525893	1.94898	0.0512982	0.126017
ENSG00000303853	ENSG00000303853	novel transcript	7.81668	1.02308	0.554451	1.8452	0.0650081	0.15073
ENSG00000158816	VWA5B1	von Willebrand factor A domain containing 5B1	390.775	1.02295	0.264035	3.87429	0.000106938	0.000825118
ENSG00000272669	ENSG00000272669	novel transcript, antisense to SUN2	24.7812	1.0217	0.323829	3.15505	0.00160472	0.00805287
ENSG00000162614	NEXN	nexilin F-actin binding protein	94.9506	1.02122	0.198829	5.13616	2.80409e-07	4.65127e-06
ENSG00000304497	ENSG00000304497	novel transcript	54.0773	1.02089	0.292045	3.49564	0.000472923	0.00290315
ENSG00000119227	PIGZ	phosphatidylinositol glycan anchor biosynthesis class Z	227.225	1.02049	0.145589	7.0094	2.3934e-12	1.04498e-10
ENSG00000078269	SYNJ2	synaptojanin 2	337.845	1.02012	0.364117	2.80163	0.00508446	0.0207546
ENSG00000303412	ENSG00000303412	novel transcript	49.9869	1.01974	1.19029	0.856716	0.391602	0.552204
ENSG00000200714	Y_RNA	Y RNA	6.75807	1.01815	0.461591	2.20574	0.027402	0.0777389
ENSG00000257920	LINC02409	long intergenic non-protein coding RNA 2409	12.2612	1.01689	0.342463	2.96933	0.00298451	0.013433
ENSG00000287528	ENSG00000287528	novel transcript, antisense to FZD8	22.3006	1.01637	0.605864	1.67755	0.0934353	0.19872
ENSG00000102109	PCSK1N	proprotein convertase subtilisin/kexin type 1 inhibitor	1447.99	1.01607	0.207943	4.8863	1.0275e-06	1.4642e-05
ENSG00000171243	SOSTDC1	sclerostin domain containing 1	84.307	1.01511	0.317128	3.20096	0.00136971	0.00705038
ENSG00000138400	MDH1B	malate dehydrogenase 1B	149.61	1.01419	0.212178	4.77989	1.75393e-06	2.33332e-05
ENSG00000253626	EIF5AL1	eukaryotic translation initiation factor 5A like 1	18.6844	1.01331	0.313662	3.23058	0.00123538	0.00645944
ENSG00000172296	SPTLC3	serine palmitoyltransferase long chain base subunit 3	11.9731	1.01305	0.825105	1.22779	0.219527	0.369457
ENSG00000270959	LPP-AS2	LPP antisense RNA 2	12.8993	1.01215	0.517172	1.95709	0.0503367	0.124357
ENSG00000104205	SGK3	serum/glucocorticoid regulated kinase family member 3	20.1082	1.01119	0.336999	3.00058	0.00269464	0.0123585
ENSG00000178882	RFLNA	refilin A	219.155	1.00917	0.231364	4.36184	1.28971e-05	0.000133637
ENSG00000175267	VWA3A	von Willebrand factor A domain containing 3A	244.78	1.00911	0.438702	2.30022	0.0214356	0.0642905
ENSG00000197747	S100A10	S100 calcium binding protein A10	1445.99	1.00895	0.157547	6.40411	1.51251e-10	4.94736e-09
ENSG00000181019	NQO1	NAD(P)H quinone dehydrogenase 1	564.43	1.00861	0.131178	7.68887	1.4844e-14	8.33534e-13
ENSG00000122547	EEPD1	endonuclease/exonuclease/phosphatase family domain containing 1	331.425	1.0078	0.22494	4.48031	7.45351e-06	8.31889e-05
ENSG00000183779	ZNF703	zinc finger protein 703	736.567	1.00771	0.502562	2.00515	0.0449466	0.113843
ENSG00000135736	CCDC102A	coiled-coil domain containing 102A	101.358	1.0071	0.164254	6.13138	8.71188e-10	2.46696e-08
ENSG00000308082	ENSG00000308082	novel transcript, antisense to PXDN	22.1255	1.00707	0.360461	2.79384	0.00520867	0.0211311
ENSG00000151136	ABTB3	ankyrin repeat and BTB domain containing 3	281.279	1.00567	0.193439	5.19891	2.0046e-07	3.46125e-06
ENSG00000277369	ENSG00000277369	novel transcript	7.40966	1.00528	0.525204	1.91409	0.0556093	0.13418
ENSG00000136999	CCN3	cellular communication network factor 3	84.7907	1.00527	0.220884	4.55111	5.33635e-06	6.21852e-05
ENSG00000226031	FGF13-AS1	FGF13 antisense RNA 1	16.4807	1.00518	0.402612	2.49666	0.0125369	0.0422129
ENSG00000196932	TMEM26	transmembrane protein 26	9.18984	1.00462	0.728563	1.37891	0.167923	0.305817
ENSG00000288423	ENSG00000288423		38.2358	1.00271	1.19028	0.842415	0.399556	0.559677
ENSG00000180938	ZNF572	zinc finger protein 572	73.7045	1.00229	0.428118	2.34116	0.0192238	0.0589634
ENSG00000127528	KLF2	KLF transcription factor 2	16.0753	1.00147	0.382629	2.61733	0.00886211	0.0321848
ENSG00000153071	DAB2	DAB adaptor protein 2	347.98	1.00092	0.402702	2.48552	0.0129363	0.0432344
ENSG00000140807	NKD1	NKD inhibitor of WNT signaling pathway 1	1699.49	1.00083	0.475132	2.10644	0.0351665	0.0944285
ENSG00000050165	DKK3	dickkopf WNT signaling pathway inhibitor 3	5523.91	1.00038	0.0891606	11.2199	3.25544e-29	6.72182e-27
ENSG00000082438	COBLL1	cordon-bleu WH2 repeat protein like 1	128.701	1.00037	0.305278	3.27692	0.00104948	0.0056376
ENSG00000219607	PPP1R3G	protein phosphatase 1 regulatory subunit 3G	27.0704	0.999951	0.312431	3.20055	0.00137164	0.00705834
ENSG00000138449	SLC40A1	solute carrier family 40 member 1	404.779	0.998185	0.220224	4.53259	5.82639e-06	6.69899e-05
ENSG00000135272	MDFIC	MyoD family inhibitor domain containing	290.194	0.997853	0.181362	5.502	3.75499e-08	7.64968e-07
ENSG00000142494	SLC47A1	solute carrier family 47 member 1	70.51	0.996896	0.328301	3.03653	0.00239317	0.0112207
ENSG00000294079	ENSG00000294079	novel transcript	12.6483	0.995975	0.411214	2.42203	0.015434	0.0497087
ENSG00000189129	PLAC9	placenta associated 9	28.3533	0.995599	0.299021	3.32953	0.000869926	0.00482881
ENSG00000294279	ENSG00000294279	novel transcript, antisense to PRMT6	14.5561	0.994932	0.386547	2.5739	0.010056	0.0354427
ENSG00000300205	ENSG00000300205	novel transcript	24.692	0.994093	0.344951	2.88184	0.00395359	0.0168576
ENSG00000100097	LGALS1	galectin 1	296.379	0.993663	0.407886	2.43613	0.0148454	0.0482086
ENSG00000139722	VPS37B	VPS37B subunit of ESCRT-I	1287.44	0.993372	0.0976597	10.1718	2.65057e-24	3.80721e-22
ENSG00000049130	KITLG	KIT ligand	1471.22	0.992737	0.283681	3.49949	0.000466153	0.00286514
ENSG00000122012	SV2C	synaptic vesicle glycoprotein 2C	316.398	0.992673	0.554111	1.79147	0.0732177	0.164889
ENSG00000162542	TMCO4	transmembrane and coiled-coil domains 4	31.6534	0.991602	0.371906	2.66627	0.00766982	0.0287665
ENSG00000004776	HSPB6	heat shock protein family B (small) member 6	26.566	0.991339	0.271775	3.64764	0.000264656	0.00177891
ENSG00000253683	ENSG00000253683	coiled-coil domain containing 72 (CCDC72) pseudogene	7.98764	0.990516	0.483884	2.04701	0.040657	0.105278
ENSG00000260086	ENSG00000260086	novel transcript	22.1897	0.990015	0.28462	3.47837	0.000504474	0.00306988
ENSG00000253633	LINC03047	long intergenic non-protein coding RNA 3047	8.01384	0.989919	0.385953	2.56487	0.0103214	0.0362109
ENSG00000281398	SNHG4	small nucleolar RNA host gene 4	80.6794	0.989886	0.260878	3.79444	0.000147979	0.00109043
ENSG00000109452	INPP4B	inositol polyphosphate-4-phosphatase type II B	40.7782	0.989466	0.430181	2.30011	0.0214418	0.0642962
ENSG00000184302	SIX6	SIX homeobox 6	256.548	0.988115	1.12009	0.882177	0.377681	0.53855
ENSG00000163406	SLC15A2	solute carrier family 15 member 2	292.806	0.988104	0.168095	5.87826	4.14591e-09	1.02342e-07
ENSG00000188316	ENO4	enolase 4	132.16	0.987329	0.245167	4.02716	5.64535e-05	0.000474363
ENSG00000103260	METRN	meteorin, glial cell differentiation regulator	2734.27	0.986608	0.188179	5.24291	1.58063e-07	2.80998e-06
ENSG00000148180	GSN	gelsolin	3184.83	0.986421	0.244259	4.03843	5.38107e-05	0.000456217
ENSG00000100505	TRIM9	tripartite motif containing 9	1621.54	0.986391	0.100563	9.80873	1.03261e-22	1.32054e-20
ENSG00000127920	GNG11	G protein subunit gamma 11	519.983	0.985812	0.158948	6.20211	5.571e-10	1.64573e-08
ENSG00000119508	NR4A3	nuclear receptor subfamily 4 group A member 3	97.3953	0.98577	0.345572	2.85258	0.00433662	0.0182043
ENSG00000270091	ENSG00000270091	novel transcript	18.2895	0.98537	0.470075	2.0962	0.0360646	0.0961756
ENSG00000279569	ENSG00000279569	novel transcript	25.9825	0.985203	0.441381	2.23209	0.0256088	0.073767
ENSG00000145703	IQGAP2	IQ motif containing GTPase activating protein 2	1584.18	0.984396	0.26293	3.74395	0.000181153	0.00129585
ENSG00000250990	ENSG00000250990	novel transcript	12.8337	0.983562	0.452985	2.17129	0.0299092	0.0833255
ENSG00000213981	ENSG00000213981	novel transcript, antisense to MYO3B	19.0523	0.982238	0.523326	1.87691	0.0605301	0.142826
ENSG00000288538	ENSG00000288538	novel transcript, antisense to KCTD21	82.3348	0.982138	0.166703	5.89154	3.8261e-09	9.52776e-08
ENSG00000157978	LDLRAP1	low density lipoprotein receptor adaptor protein 1	168.609	0.981209	0.146757	6.68594	2.2945e-11	8.63029e-10
ENSG00000162624	LHX8	LIM homeobox 8	1511.52	0.978913	1.07509	0.910537	0.36254	0.524391
ENSG00000122584	NXPH1	neurexophilin 1	162.977	0.978511	0.210004	4.65949	3.16995e-06	3.95934e-05
ENSG00000135269	TES	testin LIM domain protein	105.002	0.977901	0.205299	4.7633	1.90448e-06	2.50668e-05
ENSG00000278318	ZNF229	zinc finger protein 229	516.027	0.97742	0.3442	2.83969	0.00451576	0.0188366
ENSG00000168994	PXDC1	PX domain containing 1	542.175	0.977392	0.275668	3.54554	0.00039181	0.0024679
ENSG00000204291	COL15A1	collagen type XV alpha 1 chain	141.296	0.976398	0.76781	1.27167	0.203492	0.350445
ENSG00000111348	ARHGDIB	Rho GDP dissociation inhibitor beta	44.579	0.976134	0.382263	2.55357	0.0106625	0.0371873
ENSG00000270171	ENSG00000270171	novel transcript	112.73	0.976122	0.164788	5.9235	3.15158e-09	8.00906e-08
ENSG00000253223	ENSG00000253223	PRP3 pre-mRNA processing factor 3 homolog (S. cerevisiae) (PRPF3) pseudogene	10.3392	0.975982	0.442106	2.20758	0.0272738	0.0774419
ENSG00000114204	SERPINI2	serpin family I member 2	18.5364	0.975571	0.529748	1.84157	0.0655376	0.15155
ENSG00000150773	PIH1D2	PIH1 domain containing 2	110.768	0.975288	0.183921	5.30275	1.14069e-07	2.0782e-06
ENSG00000247627	MTND4P12	MT-ND4 pseudogene 12	19.2661	0.972977	0.678275	1.43449	0.151433	0.283854
ENSG00000115841	RMDN2	regulator of microtubule dynamics 2	60.8996	0.972451	0.253273	3.83953	0.000123268	0.000930117
ENSG00000074803	SLC12A1	solute carrier family 12 member 1	26.6365	0.972153	0.513649	1.89264	0.0584058	0.139032
ENSG00000231084	RPL22P24	ribosomal protein L22 pseudogene 24	13.4207	0.971679	0.310867	3.1257	0.0017738	0.00873328
ENSG00000272505	ENSG00000272505	novel transcript	17.6259	0.97123	0.855408	1.1354	0.256208	0.41289
ENSG00000293160	ENSG00000293160	novel transcript	75.0102	0.971109	0.194363	4.99636	5.84211e-07	8.91473e-06
ENSG00000156113	KCNMA1	potassium calcium-activated channel subfamily M alpha 1	987.937	0.970735	0.178437	5.44023	5.32131e-08	1.04538e-06
ENSG00000168792	ABHD15	abhydrolase domain containing 15	340.539	0.970299	0.246911	3.92976	8.50315e-05	0.000676851
ENSG00000292993	ENSG00000292993	novel transcript	82.8441	0.970292	0.232809	4.16777	3.07601e-05	0.000284122
ENSG00000304038	ENSG00000304038	novel transcript	7.18172	0.970071	0.501878	1.93288	0.0532507	0.129688
ENSG00000111199	TRPV4	transient receptor potential cation channel subfamily V member 4	7.10984	0.969948	0.540833	1.79343	0.0729035	0.164364
ENSG00000131849	ZNF132	zinc finger protein 132	184.041	0.969834	0.334135	2.90252	0.00370171	0.0159824
ENSG00000275464	ENSG00000275464	novel protein, similar to PWP2 periodic tryptophan protein homolog (yeast) PWP2	141.446	0.969631	0.245767	3.94532	7.96939e-05	0.000639292
ENSG00000164932	CTHRC1	collagen triple helix repeat containing 1	75.9195	0.96888	0.216322	4.47887	7.50378e-06	8.35148e-05
ENSG00000198108	CHSY3	chondroitin sulfate synthase 3	22.0389	0.968864	0.471374	2.05541	0.0398399	0.10369
ENSG00000279138	ENSG00000279138	TEC	8.08538	0.968537	0.616558	1.57088	0.116211	0.234099
ENSG00000119938	PPP1R3C	protein phosphatase 1 regulatory subunit 3C	512.604	0.967553	0.0924398	10.4668	1.22675e-25	1.99317e-23
ENSG00000119636	BBOF1	basal body orientation factor 1	196.887	0.967126	0.163201	5.92599	3.10428e-09	7.89897e-08
ENSG00000069535	MAOB	monoamine oxidase B	629.013	0.965603	0.319065	3.02635	0.00247522	0.0115471
ENSG00000166246	DNAAF8	dynein axonemal assembly factor 8	78.3253	0.965329	0.212921	4.53374	5.79485e-06	6.67047e-05
ENSG00000099260	PALMD	palmdelphin	244.249	0.964408	0.221848	4.34716	1.37914e-05	0.00014216
ENSG00000164972	SPMIP6	sperm microtubule inner protein 6	55.5137	0.963955	0.203852	4.72869	2.25972e-06	2.90669e-05
ENSG00000139318	DUSP6	dual specificity phosphatase 6	592.974	0.963615	0.366168	2.63162	0.00849795	0.0311707
ENSG00000198053	SIRPA	signal regulatory protein alpha	732.906	0.963413	0.101817	9.46223	3.01438e-21	3.41435e-19
ENSG00000260804	LINC01963	long intergenic non-protein coding RNA 1963	788.008	0.963361	0.316111	3.04754	0.00230724	0.010896
ENSG00000144455	SUMF1	sulfatase modifying factor 1	356.241	0.963032	0.141523	6.80478	1.01204e-11	4.03059e-10
ENSG00000106484	MEST	mesoderm specific transcript	14148.6	0.962775	0.151964	6.33555	2.36493e-10	7.3707e-09
ENSG00000212123	PRR22	proline rich 22	38.3049	0.962752	0.304845	3.15817	0.00158762	0.00797714
ENSG00000139219	COL2A1	collagen type II alpha 1 chain	3280.68	0.962276	0.568034	1.69405	0.0902567	0.194087
ENSG00000158055	GRHL3	grainyhead like transcription factor 3	10.6316	0.961813	0.785878	1.22387	0.221001	0.370931
ENSG00000171385	KCND3	potassium voltage-gated channel subfamily D member 3	864.109	0.961632	0.318355	3.02063	0.00252248	0.0117262
ENSG00000277361	OCA2	OCA2 melanosomal transmembrane protein	15.8379	0.961626	0.544225	1.76696	0.0772346	0.171977
ENSG00000103811	CTSH	cathepsin H	368.519	0.961013	0.0945194	10.1674	2.77319e-24	3.95469e-22
ENSG00000181291	TMEM132E	transmembrane protein 132E	456.263	0.960751	0.295474	3.25156	0.00114775	0.0060685
ENSG00000176170	SPHK1	sphingosine kinase 1	46.8782	0.959956	0.371252	2.58572	0.00971747	0.0345197
ENSG00000155254	MARVELD1	MARVEL domain containing 1	623.819	0.959896	0.135437	7.08741	1.36647e-12	6.14197e-11
ENSG00000167123	CERCAM	cerebral endothelial cell adhesion molecule	1082.97	0.959775	0.165584	5.79629	6.77968e-09	1.6075e-07
ENSG00000129749	CHRNA10	cholinergic receptor nicotinic alpha 10 subunit	18.2495	0.959723	0.31158	3.08018	0.00206873	0.009953
ENSG00000229124	VIM-AS1	VIM antisense RNA 1	36.6041	0.958913	0.270345	3.547	0.000389647	0.00245739
ENSG00000217330	SSXP10	SSX family pseudogene 10	19.1595	0.958836	0.515981	1.85828	0.0631297	0.147496
ENSG00000004799	PDK4	pyruvate dehydrogenase kinase 4	292.637	0.95873	0.403039	2.37875	0.0173715	0.0545355
ENSG00000039560	RAI14	retinoic acid induced 14	2203.45	0.958225	0.254041	3.77193	0.00016199	0.00117403
ENSG00000295573	ENSG00000295573	novel transcript, antisense to RIC8B	31.3639	0.957867	0.350913	2.72964	0.0063403	0.0247056
ENSG00000204131	NHSL2	NHS like 2	708.558	0.957045	0.242363	3.9488	7.85427e-05	0.000632104
ENSG00000162753	SLC9C2	solute carrier family 9 member C2 (putative)	20.8799	0.956643	0.337503	2.83447	0.00459014	0.0190866
ENSG00000100504	PYGL	glycogen phosphorylase L	532.276	0.956586	0.240093	3.98422	6.77012e-05	0.000555913
ENSG00000167588	GPD1	glycerol-3-phosphate dehydrogenase 1	42.1129	0.956008	0.232194	4.11728	3.83378e-05	0.000342929
ENSG00000159423	ALDH4A1	aldehyde dehydrogenase 4 family member A1	490.392	0.955936	0.12192	7.84066	4.48179e-15	2.64399e-13
ENSG00000163430	FSTL1	follistatin like 1	8826.82	0.954827	0.243465	3.92183	8.78794e-05	0.000694832
ENSG00000213699	SLC35F6	solute carrier family 35 member F6	925.402	0.954585	0.134099	7.1185	1.09109e-12	4.98333e-11
ENSG00000064601	CTSA	cathepsin A	1113.8	0.954437	0.158616	6.01728	1.77369e-09	4.66942e-08
ENSG00000148411	NACC2	NACC family member 2	1206.46	0.954053	0.148612	6.41975	1.36496e-10	4.52445e-09
ENSG00000237424	FOXD2-AS1	FOXD2 adjacent opposite strand RNA 1	63.7748	0.953431	0.500159	1.90626	0.0566171	0.135917
ENSG00000117154	IGSF21	immunoglobin superfamily member 21	119.036	0.95341	0.370277	2.57486	0.0100282	0.0353636
ENSG00000286288	ENSG00000286288	novel transcript	31.6018	0.953368	0.246872	3.86179	0.000112557	0.000861781
ENSG00000203772	SPRN	shadow of prion protein	73.4244	0.953352	0.275114	3.4653	0.00052964	0.0031833
ENSG00000237807	LINC02984	long intergenic non-protein coding RNA 2984	110.799	0.953134	0.317553	3.0015	0.00268657	0.01233
ENSG00000204128	C2orf72	chromosome 2 open reading frame 72	891.46	0.952731	0.220078	4.32906	1.49745e-05	0.000152129
ENSG00000276547	PCDHGB5	protocadherin gamma subfamily B, 5	40.5061	0.95148	0.344135	2.76485	0.00569491	0.0226676
ENSG00000148824	MTG1	mitochondrial ribosome associated GTPase 1	149.751	0.951194	0.212341	4.47955	7.47991e-06	8.33457e-05
ENSG00000151690	MFSD6	major facilitator superfamily domain containing 6	743.095	0.950164	0.199829	4.75488	1.98562e-06	2.60483e-05
ENSG00000227953	LINC01341	long intergenic non-protein coding RNA 1341	61.5265	0.949945	0.291815	3.2553	0.00113273	0.00600509
ENSG00000234753	FOXP4-AS1	FOXP4 antisense RNA 1	26.9463	0.949433	0.289524	3.27929	0.0010407	0.0056041
ENSG00000156140	ADAMTS3	ADAM metallopeptidase with thrombospondin type 1 motif 3	382.798	0.948435	0.695763	1.36316	0.172833	0.311955
ENSG00000245248	USP2-AS1	USP2 antisense RNA 1	60.6857	0.948224	0.193344	4.90432	9.37498e-07	1.34465e-05
ENSG00000106992	AK1	adenylate kinase 1	214.19	0.948187	0.14957	6.33942	2.30625e-10	7.23329e-09
ENSG00000149295	DRD2	dopamine receptor D2	263.086	0.94695	0.428474	2.21005	0.0271016	0.0770522
ENSG00000302365	ENSG00000302365	novel transcript, antisense to TNKS2	27.7432	0.945999	0.416428	2.2717	0.0231046	0.0680504
ENSG00000157653	C9orf43	chromosome 9 open reading frame 43	20.1857	0.945459	0.306495	3.08474	0.0020373	0.00983796
ENSG00000163297	ANTXR2	ANTXR cell adhesion molecule 2	685.835	0.945372	0.224542	4.21022	2.55117e-05	0.00024219
ENSG00000168615	ADAM9	ADAM metallopeptidase domain 9	2612.44	0.945315	0.0765942	12.3419	5.38954e-35	1.5945e-32
ENSG00000257702	LBX2-AS1	LBX2 antisense RNA 1	12.4017	0.945222	0.372473	2.53769	0.0111586	0.0385676
ENSG00000174348	PODN	podocan	27.6731	0.945152	0.593786	1.59174	0.111443	0.226916
ENSG00000085514	PILRA	paired immunoglobin like type 2 receptor alpha	196.28	0.944903	0.316432	2.98611	0.00282549	0.0128604
ENSG00000162194	LBHD1	LBH domain containing 1	45.5886	0.94385	0.218169	4.32623	1.51681e-05	0.000153713
ENSG00000157890	MEGF11	multiple EGF like domains 11	97.8804	0.9436	0.416474	2.26569	0.0234705	0.0689436
ENSG00000102230	PCYT1B	phosphate cytidylyltransferase 1B, choline	580.939	0.943356	0.253977	3.71434	0.000203734	0.00143308
ENSG00000301425	ENSG00000301425	novel transcript	6.06105	0.94332	0.696954	1.35349	0.175899	0.315936
ENSG00000272599	ENSG00000272599	novel transcript to NUDT13	12.6544	0.942939	0.33696	2.79837	0.00513614	0.0209138
ENSG00000304560	ENSG00000304560	novel transcript	11.4146	0.942831	0.459028	2.05397	0.0399782	0.103969
ENSG00000266782	MIR3663	microRNA 3663	5.14131	0.942757	0.716108	1.3165	0.188006	0.331319
ENSG00000146094	DOK3	docking protein 3	109.039	0.94275	0.408775	2.30628	0.0210951	0.0634614
ENSG00000213468	FIRRE	firre intergenic repeating RNA element	65.578	0.942588	0.859921	1.09613	0.27302	0.431538
ENSG00000177628	GBA1	glucosylceramidase beta 1	27.1653	0.942435	0.293897	3.20669	0.00134273	0.00693837
ENSG00000163536	SERPINI1	serpin family I member 1	295.21	0.941691	0.303856	3.09913	0.00194089	0.00944107
ENSG00000246731	MGC16275	uncharacterized protein MGC16275	22.9471	0.941567	0.399646	2.356	0.0184727	0.0572046
ENSG00000163735	CXCL5	C-X-C motif chemokine ligand 5	41.4394	0.93997	0.369989	2.54053	0.0110683	0.0383091
ENSG00000308681	ENSG00000308681	novel transcript	8.1865	0.939759	0.493876	1.90283	0.0570634	0.136707
ENSG00000259605	ENSG00000259605	novel transcript, antisense to SIX5	25.6143	0.938747	0.388241	2.41795	0.0156083	0.0500791
ENSG00000139679	LPAR6	lysophosphatidic acid receptor 6	99.522	0.938645	0.237889	3.94572	7.956e-05	0.000638477
ENSG00000197256	KANK2	KN motif and ankyrin repeat domains 2	816.635	0.938644	0.116677	8.04482	8.63735e-16	5.57686e-14
ENSG00000188997	KCTD21	potassium channel tetramerization domain containing 21	201.94	0.938346	0.128433	7.30613	2.74941e-13	1.36589e-11
ENSG00000309023	ENSG00000309023	novel transcript, antisense to EIF3CL and NPIPB7	16.1112	0.937844	0.31934	2.93682	0.00331598	0.0146482
ENSG00000286373	ENSG00000286373	novel transcript	17.8981	0.937438	0.312205	3.00264	0.00267653	0.0122896
ENSG00000079931	MOXD1	monooxygenase DBH like 1	368.051	0.936829	0.640866	1.46182	0.143791	0.273876
ENSG00000115902	SLC1A4	solute carrier family 1 member 4	1892.79	0.936501	0.183354	5.10761	3.26261e-07	5.31838e-06
ENSG00000251131	ENSG00000251131	novel transcript	19.4086	0.935849	0.632059	1.48063	0.138704	0.267216
ENSG00000228192	ZNF691-DT	ZNF691 divergent transcript	22.3806	0.935257	0.379292	2.4658	0.0136709	0.0451716
ENSG00000160801	PTH1R	parathyroid hormone 1 receptor	147.561	0.934871	0.541261	1.72721	0.0841299	0.18362
ENSG00000230555	LINC02916	long intergenic non-protein coding RNA 2916	8.53918	0.934291	0.423034	2.20855	0.0272061	0.0772829
ENSG00000267150	ENSG00000267150	novel transcript, antisense ZNF519	10.9604	0.93378	0.447192	2.08809	0.0367893	0.0976092
ENSG00000272622	ENSG00000272622	novel transcript	47.4463	0.93304	0.280166	3.33031	0.000867504	0.00482112
ENSG00000185518	SV2B	synaptic vesicle glycoprotein 2B	101.682	0.932962	0.446556	2.08924	0.0366862	0.0974269
ENSG00000140682	TGFB1I1	transforming growth factor beta 1 induced transcript 1	255.584	0.932504	0.089619	10.4052	2.34748e-25	3.63529e-23
ENSG00000026103	FAS	Fas cell surface death receptor	268.226	0.931779	0.238323	3.90973	9.2399e-05	0.000725934
ENSG00000136960	ENPP2	ectonucleotide pyrophosphatase/phosphodiesterase 2	820.041	0.930704	0.409446	2.27308	0.0230211	0.0678752
ENSG00000222046	DCDC2B	doublecortin domain containing 2B	29.8075	0.929861	0.358702	2.5923	0.00953379	0.0340748
ENSG00000183166	CALN1	calneuron 1	103.747	0.929418	0.372922	2.49226	0.0126933	0.0426524
ENSG00000109944	JHY	junctional cadherin complex regulator	217.978	0.928695	0.567296	1.63705	0.101619	0.211363
ENSG00000259895	TEDC2-AS1	TEDC2 antisense RNA 1	6.77385	0.928561	0.448076	2.07233	0.0382346	0.100422
ENSG00000272848	ENSG00000272848	novel transcript	15.0246	0.928532	0.347248	2.67398	0.00749578	0.0282474
ENSG00000129151	BBOX1	gamma-butyrobetaine hydroxylase 1	45.6759	0.928241	0.554174	1.675	0.0939342	0.199404
ENSG00000141905	NFIC	nuclear factor I C	1051.93	0.928063	0.206715	4.48957	7.13666e-06	8.0044e-05
ENSG00000081923	ATP8B1	ATPase phospholipid transporting 8B1	45.1606	0.927108	0.25832	3.58899	0.000331964	0.00215532
ENSG00000008282	SYPL1	synaptophysin like 1	904.37	0.927078	0.0636848	14.5573	5.24982e-48	2.9732e-45
ENSG00000169439	SDC2	syndecan 2	2940.64	0.925929	0.271131	3.41506	0.000637673	0.00374128
ENSG00000158710	TAGLN2	transgelin 2	4037.89	0.925398	0.213155	4.34143	1.41558e-05	0.000145462
ENSG00000294153	ENSG00000294153	novel transcript	169.358	0.925173	1.01025	0.915783	0.359781	0.521466
ENSG00000080493	SLC4A4	solute carrier family 4 member 4	544.423	0.92468	0.324783	2.84707	0.00441234	0.0184674
ENSG00000100979	PLTP	phospholipid transfer protein	2820.25	0.924571	0.160097	5.77507	7.69189e-09	1.8065e-07
ENSG00000277594	DDX52	DExD-box helicase 52	54.4469	0.924568	0.238298	3.87988	0.000104509	0.000807945
ENSG00000116147	TNR	tenascin R	105.572	0.924214	0.487807	1.89463	0.0581415	0.138635
ENSG00000183762	KREMEN1	kringle containing transmembrane protein 1	1222.06	0.923619	0.211058	4.37614	1.20801e-05	0.000126427
ENSG00000044524	EPHA3	EPH receptor A3	963.128	0.923344	0.264455	3.4915	0.000480325	0.00293858
ENSG00000188596	CFAP54	cilia and flagella associated protein 54	185.409	0.923057	0.278103	3.31912	0.000903011	0.004979
ENSG00000105329	TGFB1	transforming growth factor beta 1	702.624	0.922725	0.214821	4.29532	1.74442e-05	0.000174021
ENSG00000203663	OR2L2	olfactory receptor family 2 subfamily L member 2	16.3065	0.921512	0.437247	2.10753	0.0350716	0.0942374
ENSG00000141013	GAS8	growth arrest specific 8	421.147	0.921444	0.0906587	10.1639	2.87387e-24	4.06899e-22
ENSG00000288831	ENSG00000288831	novel transcript	20.877	0.920953	0.501357	1.83692	0.0662219	0.15277
ENSG00000150540	HNMT	histamine N-methyltransferase	42.3552	0.919779	0.551928	1.66648	0.0956171	0.201952
ENSG00000152661	GJA1	gap junction protein alpha 1	2274.67	0.918032	0.0773835	11.8634	1.8336e-32	4.60072e-30
ENSG00000214353	VAC14-AS1	VAC14 antisense RNA 1	79.4	0.917454	0.265529	3.45519	0.000549902	0.00328913
ENSG00000260027	HOXB7	homeobox B7	19.3518	0.91736	1.4146	0.648496	0.516664	0.663427
ENSG00000130055	GDPD2	glycerophosphodiester phosphodiesterase domain containing 2	623.492	0.916403	0.20118	4.55514	5.23505e-06	6.12931e-05
ENSG00000112343	TRIM38	tripartite motif containing 38	20.7472	0.915668	0.565702	1.61864	0.105525	0.217705
ENSG00000171992	SYNPO	synaptopodin	512.929	0.915613	0.665805	1.3752	0.169071	0.307179
ENSG00000182175	RGMA	repulsive guidance molecule BMP co-receptor a	9572.79	0.91406	0.17947	5.09312	3.52216e-07	5.64857e-06
ENSG00000106333	PCOLCE	procollagen C-endopeptidase enhancer	491.655	0.913029	0.236659	3.858	0.000114321	0.000873244
ENSG00000141485	SLC13A5	solute carrier family 13 member 5	56.4516	0.912907	0.494454	1.84629	0.06485	0.150451
ENSG00000005020	SKAP2	src kinase associated phosphoprotein 2	111.167	0.91269	0.248534	3.67229	0.000240389	0.00164083
ENSG00000235649	MXRA5Y	matrix remodeling associated 5 Y-linked (pseudogene)	7.93746	0.912331	1.11119	0.821041	0.411623	0.571492
ENSG00000162241	SLC25A45	solute carrier family 25 member 45	33.6136	0.911638	0.482166	1.89071	0.0586627	0.139443
ENSG00000129596	CDO1	cysteine dioxygenase type 1	2497.81	0.911158	0.345761	2.63522	0.00840822	0.0308815
ENSG00000288558	DUS4L-BCAP29	DUS4L-BCAP29 readthrough	22.6298	0.911012	0.297678	3.0604	0.00221044	0.01053
ENSG00000108691	CCL2	C-C motif chemokine ligand 2	199.163	0.908741	0.302341	3.00568	0.00264983	0.0121953
ENSG00000175697	GPR156	G protein-coupled receptor 156	44.5263	0.908591	0.275942	3.29269	0.000992351	0.00538767
ENSG00000298889	ENSG00000298889	novel transcript	6.00678	0.908167	0.597504	1.51993	0.128527	0.252595
ENSG00000163116	STPG2	sperm tail PG-rich repeat containing 2	22.1108	0.908154	0.451895	2.00966	0.0444675	0.112946
ENSG00000286830	ENSG00000286830	novel transcript	37.8555	0.907924	0.410244	2.21313	0.0268887	0.0766007
ENSG00000271524	BNIP3P17	BCL2 interacting protein 3 pseudogene 17	15.4862	0.907914	0.431701	2.10311	0.0354562	0.0949865
ENSG00000112559	MDFI	MyoD family inhibitor	1054.09	0.90778	0.15947	5.69249	1.25201e-08	2.81274e-07
ENSG00000124570	SERPINB6	serpin family B member 6	1650.63	0.907587	0.0710521	12.7735	2.30406e-37	8.01248e-35
ENSG00000275212	LINC02826	long intergenic non-protein coding RNA 2826	12.0343	0.90693	0.362775	2.49998	0.01242	0.0419071
ENSG00000053747	LAMA3	laminin subunit alpha 3	56.9923	0.906925	0.344653	2.63142	0.00850301	0.0311835
ENSG00000162745	OLFML2B	olfactomedin like 2B	174.483	0.906444	0.231668	3.91269	9.12742e-05	0.000718085
ENSG00000255920	CCND2-AS1	CCND2 antisense RNA 1	67.027	0.904413	0.307364	2.94248	0.00325594	0.0144383
ENSG00000246223	LINC01550	long intergenic non-protein coding RNA 1550	10.0218	0.904159	0.708077	1.27692	0.20163	0.348126
ENSG00000167994	RAB3IL1	RAB3A interacting protein like 1	184.699	0.904147	0.310384	2.91299	0.00357984	0.0155682
ENSG00000162576	MXRA8	matrix remodeling associated 8	739.707	0.903725	0.181264	4.98569	6.17418e-07	9.34947e-06
ENSG00000277450	ENSG00000277450	novel transcript, sense intronic to transcript readthrough between TMEM199 and SARM1	6.62553	0.903378	0.553155	1.63314	0.10244	0.21275
ENSG00000177640	CASC2	cancer susceptibility 2	174.624	0.903136	0.189996	4.75345	1.99971e-06	2.61911e-05
ENSG00000184454	NCMAP	non-compact myelin associated protein	10.0802	0.90073	0.947297	0.950842	0.341684	0.503762
ENSG00000288253	ENSG00000288253	novel transcript	8.97029	0.900578	0.55285	1.62897	0.103318	0.214148
ENSG00000109854	HTATIP2	HIV-1 Tat interactive protein 2	131.705	0.900413	0.200339	4.49444	6.97524e-06	7.8425e-05
ENSG00000131941	RHPN2	rhophilin Rho GTPase binding protein 2	1098.47	0.898576	0.17925	5.01298	5.3594e-07	8.25439e-06
ENSG00000149257	SERPINH1	serpin family H member 1	3702.61	0.898189	0.140189	6.40697	1.48435e-10	4.87134e-09
ENSG00000265749	ENSG00000265749	novel transcript, antisense to KRBA2 and RPL26	8.54586	0.897946	0.410589	2.18697	0.0287448	0.0807397
ENSG00000162944	RFTN2	raftlin family member 2	279.108	0.896266	0.125848	7.1218	1.06525e-12	4.87654e-11
ENSG00000197324	LRP10	LDL receptor related protein 10	2525.21	0.89573	0.165235	5.42096	5.9281e-08	1.15429e-06
ENSG00000236682	MAP3K2-DT	MAP3K2 divergent transcript	123.253	0.89569	0.176553	5.07321	3.91164e-07	6.23088e-06
ENSG00000270035	ENSG00000270035	novel transcript	28.8713	0.895305	0.334636	2.67546	0.00746265	0.0281654
ENSG00000142621	FHAD1	forkhead associated phosphopeptide binding domain 1	63.2787	0.895262	0.37928	2.36042	0.0182541	0.0566572
ENSG00000278570	NR2E3	nuclear receptor subfamily 2 group E member 3	12.3975	0.894268	0.321152	2.78456	0.00536007	0.0216301
ENSG00000273831	LRRC56	leucine rich repeat containing 56	74.8425	0.894015	0.291935	3.06238	0.00219587	0.0104656
ENSG00000231437	LINC01750	long intergenic non-protein coding RNA 1750	30.3257	0.893795	0.45885	1.9479	0.0514267	0.126255
ENSG00000258754	LINC01579	long intergenic non-protein coding RNA 1579	48.9217	0.892817	0.18401	4.852	1.2222e-06	1.70129e-05
ENSG00000168306	ACOX2	acyl-CoA oxidase 2	42.869	0.892667	0.497646	1.79378	0.0728483	0.164259
ENSG00000277504	ENSG00000277504	novel transcript, antisense to JPH3	7.34678	0.89137	0.52716	1.69089	0.0908573	0.195165
ENSG00000164743	C8orf48	chromosome 8 open reading frame 48	37.6278	0.891343	0.371329	2.40041	0.0163765	0.0521387
ENSG00000168672	LRATD2	LRAT domain containing 2	750.1	0.891274	0.217787	4.09241	4.26916e-05	0.000375769
ENSG00000221819	GAS8-AS1	GAS8 antisense RNA 1	9.24728	0.890554	0.451599	1.972	0.0486096	0.121002
ENSG00000089169	RPH3A	rabphilin 3A	41.8318	0.890541	0.43316	2.05591	0.0397907	0.103576
ENSG00000136099	PCDH8	protocadherin 8	250.765	0.888766	0.399851	2.22274	0.0262334	0.0751334
ENSG00000235169	SMIM1	small integral membrane protein 1 (Vel blood group)	17.8699	0.888582	0.494805	1.79582	0.0725228	0.163637
ENSG00000179715	PCED1B	PC-esterase domain containing 1B	31.7786	0.888108	0.384801	2.30797	0.021001	0.0632263
ENSG00000284959	ENSG00000284959	novel transcript, antisense to TSHR	13.2532	0.887806	0.328095	2.70594	0.00681104	0.0261796
ENSG00000286136	ENSG00000286136	novel transcript	11.7597	0.887804	0.417968	2.12409	0.0336623	0.0911923
ENSG00000172164	SNTB1	syntrophin beta 1	255.719	0.887356	0.228714	3.87975	0.000104563	0.000808048
ENSG00000138772	ANXA3	annexin A3	21.7453	0.886847	0.366286	2.42118	0.01547	0.0497686
ENSG00000271344	ENSG00000271344	novel transcript	26.6154	0.886652	0.246548	3.59626	0.000322825	0.00210564
ENSG00000111837	MAK	male germ cell associated kinase	100.663	0.886552	0.190008	4.66587	3.07314e-06	3.84569e-05
ENSG00000230456	DDR1	discoidin domain receptor tyrosine kinase 1	6.34508	0.88632	0.68746	1.28927	0.197305	0.342888
ENSG00000065717	TLE2	TLE family member 2, transcriptional corepressor	1408.42	0.885216	0.166405	5.31965	1.03964e-07	1.91345e-06
ENSG00000038002	AGA	aspartylglucosaminidase	385.437	0.885113	0.142417	6.21494	5.1345e-10	1.53047e-08
ENSG00000141744	PNMT	phenylethanolamine N-methyltransferase	42.9271	0.88463	0.397441	2.22581	0.0260267	0.0747034
ENSG00000140057	AK7	adenylate kinase 7	402.135	0.884413	0.181148	4.88227	1.04873e-06	1.4891e-05
ENSG00000239697	TNFSF12	TNF superfamily member 12	42.2527	0.884006	0.353877	2.49806	0.0124876	0.0420824
ENSG00000124593	ENSG00000124593	novel protein	36.8085	0.883699	0.318466	2.77486	0.0055225	0.0221459
ENSG00000106852	LHX6	LIM homeobox 6	878.506	0.883381	0.797769	1.10731	0.268158	0.425507
ENSG00000171962	DRC3	dynein regulatory complex subunit 3	389.44	0.881259	0.167734	5.25392	1.489e-07	2.66861e-06
ENSG00000214548	MEG3	maternally expressed 3	16221.5	0.881221	1.03331	0.852814	0.393763	0.554305
ENSG00000163346	PBXIP1	PBX homeobox interacting protein 1	2881.86	0.880918	0.129462	6.80447	1.01424e-11	4.03059e-10
ENSG00000256061	DNAAF4	dynein axonemal assembly factor 4	30.1088	0.880344	0.248346	3.54484	0.000392857	0.00247292
ENSG00000101695	RNF125	ring finger protein 125	18.5974	0.880011	0.315487	2.78937	0.005281	0.0213502
ENSG00000257576	HSPD1P4	heat shock protein family D (Hsp60) member 1 pseudogene 4	10.8544	0.879206	0.347332	2.53131	0.0113636	0.0390787
ENSG00000126838	PZP	PZP alpha-2-macroglobulin like	15.616	0.879081	0.394081	2.23071	0.0257002	0.0739698
ENSG00000118508	RAB32	RAB32, member RAS oncogene family	263.362	0.878723	0.230506	3.81215	0.000137763	0.0010239
ENSG00000171811	CFAP46	cilia and flagella associated protein 46	304.959	0.878334	0.354021	2.48102	0.0131005	0.0436355
ENSG00000115641	FHL2	four and a half LIM domains 2	170.65	0.877908	0.370583	2.36899	0.0178367	0.0556259
ENSG00000235162	C12orf75	chromosome 12 open reading frame 75	898.728	0.877496	0.194716	4.50655	6.589e-06	7.47181e-05
ENSG00000123685	BATF3	basic leucine zipper ATF-like transcription factor 3	16.5331	0.877134	0.482761	1.81691	0.0692308	0.157862
ENSG00000164691	TAGAP	T cell activation RhoGTPase activating protein	17.5879	0.876782	0.479303	1.82929	0.0673567	0.154795
ENSG00000103226	NOMO3	NODAL modulator 3	9.26162	0.876666	0.482561	1.8167	0.0692638	0.157901
ENSG00000164543	STK17A	serine/threonine kinase 17a	312.477	0.876313	0.196436	4.46107	8.15504e-06	9.00052e-05
ENSG00000008516	MMP25	matrix metallopeptidase 25	18.1854	0.876139	0.279533	3.1343	0.00172265	0.0085238
ENSG00000176410	DNAJC30	DnaJ heat shock protein family (Hsp40) member C30	195.714	0.875848	0.181553	4.8242	1.40569e-06	1.92162e-05
ENSG00000172638	EFEMP2	EGF containing fibulin extracellular matrix protein 2	1509	0.874108	0.0912465	9.57963	9.73908e-22	1.16294e-19
ENSG00000163491	NEK10	NIMA related kinase 10	102.193	0.873634	0.170494	5.12414	2.98897e-07	4.92906e-06
ENSG00000241155	ARHGAP31-AS1	ARHGAP31 antisense RNA 1	21.8589	0.873378	0.252534	3.45845	0.000543292	0.00325253
ENSG00000145246	ATP10D	ATPase phospholipid transporting 10D (putative)	533.213	0.872153	0.128758	6.77359	1.25622e-11	4.88251e-10
ENSG00000284652	ENSG00000284652	novel transcript	20.7123	0.871971	0.417012	2.091	0.0365285	0.0971276
ENSG00000280071	ENSG00000280071	novel protein, similar to chromosome 21 open reading frame 33 C21orf33	198.165	0.871923	0.19902	4.38107	1.18097e-05	0.000124187
ENSG00000234444	ZNF736	zinc finger protein 736	770.169	0.871912	0.802958	1.08588	0.277534	0.436714
ENSG00000150361	KLHL1	kelch like family member 1	203.998	0.869542	0.201739	4.31023	1.63083e-05	0.000164093
ENSG00000184408	KCND2	potassium voltage-gated channel subfamily D member 2	105.229	0.869117	0.246003	3.53295	0.000410946	0.00256965
ENSG00000125637	PSD4	pleckstrin and Sec7 domain containing 4	29.7032	0.868695	0.314811	2.75942	0.00579042	0.0229838
ENSG00000120708	TGFBI	transforming growth factor beta induced	841.772	0.867726	0.378129	2.29479	0.0217451	0.0649438
ENSG00000270885	RASL10B	RAS like family 10 member B	1071.04	0.867511	0.0855148	10.1446	3.503e-24	4.8899e-22
ENSG00000128606	LRRC17	leucine rich repeat containing 17	482.741	0.867133	0.256871	3.37575	0.000736136	0.00422702
ENSG00000154127	UBASH3B	ubiquitin associated and SH3 domain containing B	968.309	0.86709	0.302904	2.86259	0.004202	0.0177401
ENSG00000158234	FAIM	Fas apoptotic inhibitory molecule	201.32	0.866655	0.131464	6.59233	4.32988e-11	1.57192e-09
ENSG00000091428	RAPGEF4	Rap guanine nucleotide exchange factor 4	280.889	0.866122	0.364502	2.37618	0.0174929	0.0548559
ENSG00000305266	ENSG00000305266	novel transcript	21.2325	0.865396	0.417473	2.07294	0.0381781	0.100343
ENSG00000204588	LINC01123	long intergenic non-protein coding RNA 1123	15.3843	0.865115	0.360518	2.39965	0.0164108	0.0521976
ENSG00000105854	PON2	paraoxonase 2	3669.99	0.865107	0.123514	7.00415	2.48498e-12	1.08258e-10
ENSG00000106991	ENG	endoglin	83.429	0.865098	0.204975	4.22051	2.43747e-05	0.000232734
ENSG00000091436	MAP3K20	mitogen-activated protein kinase kinase kinase 20	523.06	0.864804	0.196112	4.40974	1.03492e-05	0.000110351
ENSG00000134996	OSTF1	osteoclast stimulating factor 1	107.659	0.864693	0.19439	4.44825	8.65728e-06	9.46001e-05
ENSG00000102904	TSNAXIP1	translin associated factor X interacting protein 1	396.245	0.864583	0.234561	3.68596	0.000227841	0.00157142
ENSG00000235033	DAAM2-AS1	DAAM2 antisense RNA 1	18.1591	0.864355	0.564259	1.53184	0.125562	0.248243
ENSG00000027001	MIPEP	mitochondrial intermediate peptidase	319.801	0.863367	0.169723	5.08692	3.63919e-07	5.81274e-06
ENSG00000143318	CASQ1	calsequestrin 1	47.0234	0.861776	0.338041	2.54932	0.0107932	0.0375076
ENSG00000232533	FAM131B-AS2	FAM131B antisense RNA 2	126.706	0.860287	0.134975	6.37367	1.84558e-10	5.91959e-09
ENSG00000229994	RPL5P4	ribosomal protein L5 pseudogene 4	42.4191	0.86028	0.221051	3.89177	9.95147e-05	0.000773258
ENSG00000113594	LIFR	LIF receptor subunit alpha	2584.44	0.860172	0.179051	4.80407	1.55474e-06	2.09697e-05
ENSG00000162344	FGF19	fibroblast growth factor 19	387.008	0.859118	0.908928	0.945199	0.344557	0.506886
ENSG00000258701	VESTAR	VEGFC mRNA stability associated lncRNA	23.2418	0.858428	0.325132	2.64024	0.00828468	0.0305467
ENSG00000283405	ENSG00000283405	novel transcript	8.3437	0.858332	0.463228	1.85294	0.0638913	0.148837
ENSG00000158406	H4C8	H4 clustered histone 8	8.35416	0.857955	0.52186	1.64403	0.10017	0.209073
ENSG00000247498	GPRC5D-AS1	GPRC5D and HEBP1 antisense RNA 1	7.56984	0.856771	0.397744	2.15407	0.0312343	0.0860734
ENSG00000051523	CYBA	cytochrome b-245 alpha chain	602.127	0.856597	0.186226	4.59977	4.22949e-06	5.11621e-05
ENSG00000299828	ENSG00000299828	novel transcript, antisense to MAP6	12.7751	0.856594	0.331335	2.58528	0.00972992	0.0345453
ENSG00000114315	HES1	hes family bHLH transcription factor 1	1056.42	0.855857	0.248082	3.44989	0.000560806	0.00334929
ENSG00000099998	GGT5	gamma-glutamyltransferase 5	79.2794	0.855596	0.585852	1.46043	0.144172	0.274337
ENSG00000242516	LINC00960	long intergenic non-protein coding RNA 960	68.136	0.85511	0.634588	1.3475	0.177818	0.318402
ENSG00000278952	ENSG00000278952	TEC	17.3547	0.854838	0.308161	2.774	0.0055372	0.0221869
ENSG00000120820	GLT8D2	glycosyltransferase 8 domain containing 2	125.271	0.85454	0.328816	2.59884	0.00935391	0.0335289
ENSG00000177133	PRDM16-DT	PRDM16 divergent transcript	538.168	0.854218	0.360541	2.36927	0.0178234	0.0556025
ENSG00000115468	EFHD1	EF-hand domain family member D1	601.488	0.854082	0.220719	3.86955	0.000109035	0.00083901
ENSG00000261659	ENSG00000261659	novel transcript, antisense to FBXL16	30.5537	0.854039	0.236115	3.61704	0.000297987	0.00197416
ENSG00000285022	MFHAS1	multifunctional ROCO family signaling regulator 1	35.3678	0.853944	0.246417	3.46545	0.000529349	0.00318251
ENSG00000152785	BMP3	bone morphogenetic protein 3	10.5626	0.853555	0.62446	1.36687	0.171666	0.310302
ENSG00000181744	DIPK2A	divergent protein kinase domain 2A	1910.78	0.853008	0.133771	6.37661	1.81054e-10	5.81662e-09
ENSG00000288886	ENSG00000288886	novel transcript, antisense to HAAO	25.0029	0.852655	0.291065	2.92943	0.00339589	0.0149386
ENSG00000110108	TMEM109	transmembrane protein 109	497.853	0.852258	0.178752	4.76783	1.86217e-06	2.45588e-05
ENSG00000231327	LINC01816	long intergenic non-protein coding RNA 1816	11.8887	0.851595	0.395945	2.15079	0.0314926	0.0866648
ENSG00000275498	PDXDC1	pyridoxal dependent decarboxylase domain containing 1	135.528	0.851327	0.236147	3.60507	0.000312066	0.00204691
ENSG00000187720	THSD4	thrombospondin type 1 domain containing 4	853.298	0.850369	0.315503	2.69528	0.0070329	0.026814
ENSG00000144824	PHLDB2	pleckstrin homology like domain family B member 2	484.988	0.849962	0.336533	2.52565	0.0115486	0.0396049
ENSG00000127399	LRRC61	leucine rich repeat containing 61	53.9705	0.849634	0.233399	3.64026	0.000272359	0.00181985
ENSG00000234383	CTBP2P8	CTBP2 pseudogene 8	9.03626	0.848838	0.649912	1.30608	0.191525	0.335549
ENSG00000081059	TCF7	transcription factor 7	164.605	0.848368	0.309091	2.74472	0.00605633	0.0238618
ENSG00000197582	GPX1P1	glutathione peroxidase pseudogene 1	140.793	0.848323	0.376562	2.25281	0.0242709	0.0707448
ENSG00000126803	HSPA2	heat shock protein family A (Hsp70) member 2	154.168	0.848112	0.37333	2.27175	0.0231016	0.0680504
ENSG00000198400	NTRK1	neurotrophic receptor tyrosine kinase 1	1140.87	0.84774	0.592449	1.43091	0.152456	0.285201
ENSG00000182253	SYNM	synemin	736.298	0.847488	0.226275	3.74539	0.000180116	0.00128936
ENSG00000244486	SCARF2	scavenger receptor class F member 2	572.342	0.846748	0.259638	3.26126	0.00110917	0.00590384
ENSG00000123146	ADGRE5	adhesion G protein-coupled receptor E5	74.3572	0.845904	0.254456	3.32437	0.000886201	0.00489994
ENSG00000129493	HEATR5A	HEAT repeat containing 5A	585.028	0.845716	0.197246	4.28761	1.80602e-05	0.000179264
ENSG00000158050	DUSP2	dual specificity phosphatase 2	8.6604	0.845712	0.653055	1.29501	0.195317	0.340268
ENSG00000259420	ENSG00000259420	novel transcript	6.85598	0.845364	0.439716	1.92252	0.0545399	0.132108
ENSG00000156564	LRFN2	leucine rich repeat and fibronectin type III domain containing 2	54.5707	0.845163	0.387164	2.18296	0.0290389	0.0814156
ENSG00000187122	SLIT1	slit guidance ligand 1	17492.9	0.843918	0.182697	4.61922	3.85179e-06	4.72172e-05
ENSG00000166407	LMO1	LIM domain only 1	530.463	0.843126	0.137711	6.12243	9.21583e-10	2.58382e-08
ENSG00000172037	LAMB2	laminin subunit beta 2	6377.45	0.843117	0.139059	6.06302	1.33588e-09	3.60759e-08
ENSG00000236427	CCDST	cervical cancer associated DHX9 suppressive transcript	6.73836	0.842679	0.668393	1.26075	0.207397	0.35484
ENSG00000261213	ENSG00000261213	novel transcript	133.737	0.84165	1.06733	0.788559	0.43037	0.588128
ENSG00000309745	ENSG00000309745	novel transcript, antisense to ZHX1	5.93481	0.841314	0.450894	1.86588	0.0620583	0.145477
ENSG00000186710	CFAP73	cilia and flagella associated protein 73	22.3221	0.841115	0.380271	2.21188	0.0269746	0.0767683
ENSG00000148120	AOPEP	aminopeptidase O (putative)	379.348	0.840494	0.12775	6.57919	4.73003e-11	1.70848e-09
ENSG00000161921	CXCL16	C-X-C motif chemokine ligand 16	169.184	0.838855	0.208119	4.03066	5.56215e-05	0.000468259
ENSG00000183250	LINC01547	long intergenic non-protein coding RNA 1547	70.4185	0.838815	0.352302	2.38095	0.0172679	0.0542879
ENSG00000076641	PAG1	phosphoprotein membrane anchor with glycosphingolipid microdomains 1	987.443	0.83879	0.239534	3.50175	0.000462209	0.0028462
ENSG00000211445	GPX3	glutathione peroxidase 3	1181.37	0.838568	0.233871	3.58559	0.000336314	0.00217857
ENSG00000222020	HDAC4-AS1	HDAC4 antisense RNA 1	20.9052	0.83814	0.382734	2.18988	0.0285331	0.08027
ENSG00000140280	LYSMD2	LysM domain containing 2	66.8038	0.837995	0.35361	2.36983	0.0177962	0.0555698
ENSG00000213221	DNLZ	DNL-type zinc finger	10.7415	0.837875	0.425025	1.97135	0.0486834	0.121155
ENSG00000258655	ARHGAP5-AS1	ARHGAP5 antisense RNA 1 (head to head)	47.8253	0.837784	0.250051	3.35046	0.000806787	0.00454968
ENSG00000213145	CRIP1	cysteine rich protein 1	28.8186	0.83728	0.322009	2.60018	0.00931756	0.0334553
ENSG00000177990	DPY19L2	dpy-19 like 2	1159.98	0.83723	0.209878	3.98913	6.6317e-05	0.000546702
ENSG00000185633	NDUFA4L2	NDUFA4 mitochondrial complex associated like 2	1724.19	0.837072	0.255176	3.28038	0.00103669	0.00558557
ENSG00000155962	CLIC2	chloride intracellular channel 2	26.1943	0.836901	0.583854	1.43341	0.151741	0.284132
ENSG00000228741	SPATA13	spermatogenesis associated 13	13.4904	0.836677	0.356636	2.34602	0.0189749	0.0583403
ENSG00000290515	ENSG00000290515	novel transcript	67.1561	0.83652	0.463918	1.80316	0.0713627	0.161509
ENSG00000265688	MILIP	MYC inducible lncRNA inactivating p53	13.619	0.836009	0.391218	2.13694	0.0326028	0.0890154
ENSG00000297162	ENSG00000297162	novel transcript	11.4057	0.835278	0.462921	1.80436	0.0711741	0.161199
ENSG00000129295	DNAAF11	dynein axonemal assembly factor 11	344.706	0.834952	0.186521	4.47644	7.58972e-06	8.43766e-05
ENSG00000135547	HEY2	hes related family bHLH transcription factor with YRPW motif 2	89.3855	0.834143	0.733344	1.13745	0.25535	0.411842
ENSG00000128581	IFT22	intraflagellar transport 22	738.098	0.833985	0.173213	4.8148	1.47345e-06	2.00045e-05
ENSG00000151012	SLC7A11	solute carrier family 7 member 11	1062.2	0.833699	0.115767	7.2015	5.95522e-13	2.8039e-11
ENSG00000124942	AHNAK	AHNAK nucleoprotein	5867.47	0.833261	0.127111	6.5554	5.54927e-11	1.97482e-09
ENSG00000167207	NOD2	nucleotide binding oligomerization domain containing 2	10.0787	0.832713	0.626563	1.32902	0.183842	0.326038
ENSG00000169282	KCNAB1	potassium voltage-gated channel subfamily A regulatory beta subunit 1	94.5682	0.831602	0.180736	4.60119	4.20086e-06	5.08982e-05
ENSG00000185896	LAMP1	lysosomal associated membrane protein 1	4089.85	0.831093	0.114435	7.26258	3.79769e-13	1.84958e-11
ENSG00000152527	PLEKHH2	pleckstrin homology, MyTH4 and FERM domain containing H2	572.436	0.830713	0.204855	4.05513	5.01069e-05	0.000430338
ENSG00000105974	CAV1	caveolin 1	176.757	0.829921	0.744452	1.11481	0.264933	0.422112
ENSG00000276488	ENSG00000276488	novel transcript, antisense to ZNF865	15.8016	0.829709	0.430535	1.92716	0.0539598	0.130997
ENSG00000148826	NKX6-2	NK6 homeobox 2	234.941	0.828835	1.03244	0.802796	0.422092	0.580619
ENSG00000124126	PREX1	phosphatidylinositol-3,4,5-trisphosphate dependent Rac exchange factor 1	3714.92	0.828668	0.140334	5.90499	3.52669e-09	8.87133e-08
ENSG00000272275	ENSG00000272275	novel transcript	23.0577	0.828553	0.349512	2.3706	0.0177592	0.0554802
ENSG00000119699	TGFB3	transforming growth factor beta 3	191.164	0.828529	0.263856	3.14008	0.001689	0.0083887
ENSG00000103888	CEMIP	cell migration inducing hyaluronidase 1	85.9842	0.828448	0.140914	5.8791	4.12505e-09	1.01953e-07
ENSG00000270127	ENSG00000270127	novel transcript	32.6721	0.828255	0.367463	2.25399	0.0241971	0.0705865
ENSG00000308076	ENSG00000308076	novel transcript, sense intronic to MAP6	49.5097	0.827978	0.447698	1.84941	0.0643983	0.149631
ENSG00000237863	IRS4-AS1	IRS4 antisense RNA 1	41.491	0.827474	0.67655	1.22308	0.2213	0.37118
ENSG00000166016	ABTB2	ankyrin repeat and BTB domain containing 2	305.437	0.827301	0.316704	2.61222	0.00899557	0.0325393
ENSG00000188730	VWC2	von Willebrand factor C domain containing 2	190.791	0.8269	0.396966	2.08305	0.0372469	0.098486
ENSG00000163382	NAXE	NAD(P)HX epimerase	766.258	0.825533	0.12898	6.40047	1.54896e-10	5.04991e-09
ENSG00000125845	BMP2	bone morphogenetic protein 2	36.015	0.825366	0.375348	2.19894	0.0278824	0.0788538
ENSG00000105971	CAV2	caveolin 2	145.462	0.825205	0.382382	2.15807	0.0309228	0.0854049
ENSG00000293473	CENPBD1P	CENPB DNA-binding domain containing 1, pseudogene	29.8808	0.824687	0.300232	2.74684	0.0060173	0.0237221
ENSG00000275713	H2BC9	H2B clustered histone 9	35.4009	0.824634	0.380284	2.16847	0.0301231	0.0837447
ENSG00000288045	ENSG00000288045	novel transcript, antisense to FERMT2	9.03709	0.823973	0.44666	1.84474	0.0650749	0.150859
ENSG00000293636	ENSG00000293636	novel transcript	8.97956	0.823874	0.41605	1.98023	0.047678	0.119267
ENSG00000121316	PLBD1	phospholipase B domain containing 1	48.0081	0.823814	0.22247	3.70304	0.000213034	0.00148636
ENSG00000105855	ITGB8	integrin subunit beta 8	2695.12	0.823748	0.150837	5.46117	4.73e-08	9.3946e-07
ENSG00000134508	CABLES1	Cdk5 and Abl enzyme substrate 1	137.04	0.823506	0.231496	3.55732	0.000374657	0.00237881
ENSG00000277114	CNOT3	CCR4-NOT transcription complex subunit 3	9.74425	0.823501	0.863283	0.953918	0.340125	0.502337
ENSG00000163378	EOGT	EGF domain specific O-linked N-acetylglucosamine transferase	181.418	0.823021	0.168852	4.87421	1.09243e-06	1.54123e-05
ENSG00000281965	PKD1P3	polycystin 1, transient receptor potential channel interacting pseudogene 3	34.5114	0.822753	0.309568	2.65775	0.00786652	0.0293377
ENSG00000078549	ADCYAP1R1	ADCYAP receptor type I	1527.58	0.822442	0.288189	2.85383	0.00431952	0.0181555
ENSG00000182168	UNC5C	unc-5 netrin receptor C	198.609	0.822302	0.271977	3.02343	0.0024993	0.0116294
ENSG00000232412	STAG2-AS1	STAG2 antisense RNA 1	8.81957	0.822046	0.541529	1.51801	0.129012	0.253145
ENSG00000257017	HP	haptoglobin	10.2606	0.821865	0.702295	1.17026	0.241898	0.395652
ENSG00000179627	ZBTB42	zinc finger and BTB domain containing 42	130.409	0.821578	0.162637	5.05161	4.38096e-07	6.89202e-06
ENSG00000166501	PRKCB	protein kinase C beta	459.74	0.821438	0.518095	1.5855	0.112853	0.229058
ENSG00000172738	TMEM217	transmembrane protein 217	12.9083	0.821434	0.470088	1.7474	0.0805673	0.177709
ENSG00000221955	SLC12A8	solute carrier family 12 member 8	76.1067	0.821328	0.163943	5.00984	5.44745e-07	8.37049e-06
ENSG00000184371	CSF1	colony stimulating factor 1	541.867	0.819909	0.0937569	8.74505	2.22917e-18	1.91284e-16
ENSG00000183145	RIPPLY3	ripply transcriptional repressor 3	55.4292	0.819815	0.300721	2.72616	0.00640757	0.0249187
ENSG00000227028	SLC8A1-AS1	SLC8A1 antisense RNA 1	6.60427	0.818452	0.457762	1.78794	0.0737853	0.165881
ENSG00000285955	ENSG00000285955	novel transcript	6.48465	0.817757	0.425925	1.91995	0.0548637	0.132736
ENSG00000289075	ENSG00000289075	novel transcript	10.1529	0.817474	0.640193	1.27692	0.201632	0.348126
ENSG00000138448	ITGAV	integrin subunit alpha V	3977.77	0.816722	0.101608	8.03799	9.13245e-16	5.85836e-14
ENSG00000186297	GABRA5	gamma-aminobutyric acid type A receptor subunit alpha5	379.216	0.816388	0.404676	2.01738	0.0436554	0.111426
ENSG00000269102	ENSG00000269102	novel transcript, antisense to ZNF766 and ZNF480	6.9587	0.815837	0.563716	1.44725	0.147827	0.279123
ENSG00000197956	S100A6	S100 calcium binding protein A6	320.3	0.815707	0.341186	2.3908	0.0168119	0.0532426
ENSG00000157637	SLC38A10	solute carrier family 38 member 10	2624.13	0.815637	0.168433	4.84251	1.2821e-06	1.771e-05
ENSG00000132434	LANCL2	LanC like glutathione S-transferase 2	914.289	0.815447	0.207186	3.93582	8.29138e-05	0.000662441
ENSG00000179008	C14orf39	chromosome 14 open reading frame 39	46.6908	0.815186	0.629257	1.29547	0.195157	0.340019
ENSG00000247982	LINC00926	long intergenic non-protein coding RNA 926	69.9889	0.815175	0.250471	3.25456	0.00113566	0.00601902
ENSG00000258429	PDF	peptide deformylase, mitochondrial	8.24587	0.815063	0.446822	1.82413	0.0681317	0.156038
ENSG00000079156	OSBPL6	oxysterol binding protein like 6	455.402	0.81442	0.0900789	9.04118	1.54994e-19	1.4842e-17
ENSG00000227740	LINC02803	long intergenic non-protein coding RNA 2803	19.311	0.814038	0.341544	2.38341	0.0171533	0.0540474
ENSG00000187860	CCDC157	coiled-coil domain containing 157	183.792	0.813452	0.186121	4.37055	1.23934e-05	0.000129091
ENSG00000203780	FANK1	fibronectin type III and ankyrin repeat domains 1	283.547	0.813326	0.141259	5.75768	8.52796e-09	1.99341e-07
ENSG00000170231	FABP6	fatty acid binding protein 6	38.9369	0.812583	0.229117	3.54659	0.000390249	0.0024604
ENSG00000293414	TMEM277P	transmembrane protein 277, pseudogene	8.08514	0.812249	0.415383	1.95542	0.0505333	0.124695
ENSG00000290988	ZNF781	zinc finger protein 781	41.1574	0.812177	0.27244	2.98113	0.00287191	0.0130428
ENSG00000059377	TBXAS1	thromboxane A synthase 1	44.6879	0.810884	0.289748	2.79859	0.00513269	0.0209041
ENSG00000120913	PDLIM2	PDZ and LIM domain 2	148.884	0.809939	0.166063	4.87731	1.07543e-06	1.52157e-05
ENSG00000213058	ENSG00000213058	ribosomal protein S14 (RPS14) pseudogene	80.5789	0.808047	1.09206	0.73993	0.459342	0.614047
ENSG00000227082	LINC02798	long intergenic non-protein coding RNA 2798	25.2841	0.807366	0.39177	2.06082	0.0393205	0.102581
ENSG00000102554	KLF5	KLF transcription factor 5	298.589	0.805956	0.396836	2.03095	0.0422598	0.108706
ENSG00000254035	ENSG00000254035	novel transcript	30.4051	0.80576	0.29276	2.75229	0.00591802	0.0234239
ENSG00000184216	IRAK1	interleukin 1 receptor associated kinase 1	1259.14	0.805432	0.0932449	8.63781	5.73001e-18	4.6934e-16
ENSG00000284869	EEFSEC	eukaryotic elongation factor, selenocysteine-tRNA specific	50.2499	0.805091	0.281048	2.86461	0.0041753	0.0176514
ENSG00000152642	GPD1L	glycerol-3-phosphate dehydrogenase 1 like	438.48	0.805078	0.0861517	9.34488	9.19907e-21	1.00189e-18
ENSG00000144579	CTDSP1	CTD small phosphatase 1	1228.86	0.80453	0.193876	4.14972	3.32888e-05	0.000302961
ENSG00000213640	EEF1DP4	eukaryotic translation elongation factor 1 delta pseudogene 4	16.4645	0.804167	0.569968	1.4109	0.158275	0.293099
ENSG00000124788	ATXN1	ataxin 1	1330.81	0.803732	0.142193	5.65239	1.58229e-08	3.49267e-07
ENSG00000176783	RUFY1	RUN and FYVE domain containing 1	15.7971	0.803495	0.278539	2.88467	0.00391818	0.0167348
ENSG00000233429	HOTAIRM1	HOXA transcript antisense RNA, myeloid-specific 1	41.1071	0.802433	1.34343	0.597301	0.550307	0.69046
ENSG00000165617	DACT1	dishevelled binding antagonist of beta catenin 1	492.15	0.801883	0.150445	5.33007	9.81765e-08	1.81535e-06
ENSG00000307654	ENSG00000307654	novel transcript, antisense to DGCR8	14.4711	0.801597	0.369429	2.16983	0.0300198	0.0835397
ENSG00000099256	PRTFDC1	phosphoribosyl transferase domain containing 1	612.141	0.801494	0.193711	4.13758	3.50986e-05	0.000317104
ENSG00000293324	ENSG00000293324	novel transcript	9.83605	0.800578	0.354008	2.26147	0.0237303	0.069511
ENSG00000186377	CYP4X1	cytochrome P450 family 4 subfamily X member 1	56.0859	0.800423	0.608087	1.3163	0.188074	0.33132
ENSG00000105472	CLEC11A	C-type lectin domain containing 11A	244.037	0.799524	0.173544	4.60703	4.08471e-06	4.96426e-05
ENSG00000236279	CLEC2L	C-type lectin domain family 2 member L	30.253	0.799171	0.521822	1.5315	0.125646	0.248385
ENSG00000113262	GRM6	glutamate metabotropic receptor 6	25.9565	0.798928	0.311061	2.56839	0.0102171	0.0359466
ENSG00000302646	ENSG00000302646	novel transcript, antisense to CYSRT1	59.5686	0.79887	0.169832	4.70388	2.55268e-06	3.24146e-05
ENSG00000305446	ENSG00000305446	novel transcript, antisense to DPY19L2	204.845	0.798472	0.258068	3.09403	0.00197454	0.00958355
ENSG00000213088	ACKR1	atypical chemokine receptor 1 (Duffy blood group)	252.052	0.798141	0.225993	3.53171	0.000412886	0.00258096
ENSG00000184785	SMIM10	small integral membrane protein 10	94.4501	0.797665	0.241537	3.30245	0.00095844	0.00523944
ENSG00000236114	ENSG00000236114	zinc finger protein pseudogene	16.7564	0.797296	0.423409	1.88304	0.0596949	0.141421
ENSG00000162814	SPATA17	spermatogenesis associated 17	160.128	0.796607	0.110482	7.21026	5.58451e-13	2.64823e-11
ENSG00000226476	LINC01748	long intergenic non-protein coding RNA 1748	71.9597	0.796287	0.514383	1.54804	0.121612	0.242271
ENSG00000153495	TEX29	testis expressed 29	8.56861	0.79607	0.430891	1.8475	0.0646751	0.150133
ENSG00000182722	SEPHS1P1	selenophosphate synthetase 1 pseudogene 1	7.85628	0.794084	0.593334	1.33834	0.180785	0.322101
ENSG00000177098	SCN4B	sodium voltage-gated channel beta subunit 4	240.203	0.793831	0.676018	1.17427	0.240285	0.393924
ENSG00000127084	FGD3	FYVE, RhoGEF and PH domain containing 3	482.343	0.793525	0.182921	4.33807	1.43741e-05	0.000147323
ENSG00000182612	TSPAN10	tetraspanin 10	19.6877	0.793389	0.246451	3.21925	0.00128525	0.00668492
ENSG00000291029	ENSG00000291029	novel transcript	22.9438	0.792774	0.311233	2.5472	0.0108591	0.0377122
ENSG00000172086	KRCC1	lysine rich coiled-coil 1	415.426	0.792758	0.231395	3.42599	0.000612555	0.00361586
ENSG00000120658	ENOX1	ecto-NOX disulfide-thiol exchanger 1	355.393	0.792659	0.151624	5.2278	1.71542e-07	3.01713e-06
ENSG00000049245	VAMP3	vesicle associated membrane protein 3	1379.42	0.79214	0.110754	7.15228	8.53488e-13	3.92525e-11
ENSG00000152380	FAM151B	family with sequence similarity 151 member B	38.6803	0.791115	0.196179	4.03263	5.51566e-05	0.000465042
ENSG00000233008	LINC01725	long intergenic non-protein coding RNA 1725	46.7811	0.790671	0.620894	1.27344	0.202862	0.349634
ENSG00000147459	DOCK5	dedicator of cytokinesis 5	184.062	0.789759	0.114368	6.90539	5.00663e-12	2.07185e-10
ENSG00000259920	ENSG00000259920	novel transcript	18.6692	0.789754	0.351359	2.24771	0.0245945	0.0714617
ENSG00000233030	ENSG00000233030	novel transcript, antisense to FCGR1A	6.78934	0.789615	0.437926	1.80308	0.0713761	0.161509
ENSG00000139915	MDGA2	MAM domain containing glycosylphosphatidylinositol anchor 2	177.246	0.789236	0.425759	1.85372	0.0637797	0.148618
ENSG00000145949	MYLK4	myosin light chain kinase family member 4	13.7888	0.788454	0.362454	2.17532	0.0296061	0.0826318
ENSG00000274750	H3C6	H3 clustered histone 6	17.6689	0.787194	0.356873	2.20581	0.0273974	0.0777371
ENSG00000169604	ANTXR1	ANTXR cell adhesion molecule 1	3804.39	0.787083	0.172915	4.55185	5.3176e-06	6.20749e-05
ENSG00000274818	ENSG00000274818	novel transcript	7.67383	0.786647	0.631973	1.24475	0.213225	0.362205
ENSG00000137449	CPEB2	cytoplasmic polyadenylation element binding protein 2	961.442	0.786561	0.124027	6.34185	2.27019e-10	7.13148e-09
ENSG00000125398	SOX9	SRY-box transcription factor 9	2628.75	0.785976	0.154084	5.10096	3.37937e-07	5.47717e-06
ENSG00000153832	FBXO36	F-box protein 36	368.693	0.785753	0.137541	5.71287	1.11083e-08	2.51933e-07
ENSG00000296343	ENSG00000296343	novel transcript, sense intronic to AOPEP	50.0743	0.785743	0.282252	2.78383	0.00537212	0.02167
ENSG00000171492	LRRC8D	leucine rich repeat containing 8 VRAC subunit D	1497.4	0.78509	0.189566	4.14152	3.45018e-05	0.000312152
ENSG00000229931	ATXN1-AS1	ATXN1 antisense RNA 1	154.214	0.784995	0.25452	3.08422	0.00204085	0.00985235
ENSG00000291129	PPIEL	peptidylprolyl isomerase E like (pseudogene)	435.339	0.784895	0.584688	1.34242	0.179461	0.320567
ENSG00000179965	ZNF771	zinc finger protein 771	99.2851	0.784158	0.180788	4.33745	1.44147e-05	0.000147581
ENSG00000298336	ENSG00000298336	novel transcript, antisense to SLC22A23	9.61555	0.784154	0.525946	1.49094	0.135977	0.263216
ENSG00000285644	ENSG00000285644	novel transcript, antisense to CARS	7.44632	0.783976	0.676812	1.15834	0.246727	0.401272
ENSG00000176040	TMPRSS7	transmembrane serine protease 7	11.8221	0.783912	0.783309	1.00077	0.316938	0.477781
ENSG00000114279	FGF12	fibroblast growth factor 12	199.659	0.783775	0.266441	2.94165	0.00326473	0.0144643
ENSG00000176485	PLAAT3	phospholipase A and acyltransferase 3	701.627	0.783148	0.212998	3.67678	0.000236199	0.00161725
ENSG00000113273	ARSB	arylsulfatase B	343.59	0.782637	0.209892	3.72876	0.000192425	0.00136311
ENSG00000037897	METTL1	methyltransferase 1, tRNA methylguanosine	112.98	0.781582	0.212441	3.67905	0.000234101	0.00160566
ENSG00000100228	RAB36	RAB36, member RAS oncogene family	668.745	0.781345	0.191952	4.07052	4.69088e-05	0.000407098
ENSG00000254536	ENSG00000254536	novel protein	29.5357	0.781102	0.249245	3.13387	0.00172519	0.00852616
ENSG00000116815	CD58	CD58 molecule	103.609	0.780814	0.231992	3.36569	0.00076353	0.00435531
ENSG00000269891	ARHGAP19-SLIT1	ARHGAP19-SLIT1 readthrough (NMD candidate)	26.6017	0.780349	0.498973	1.56391	0.117838	0.2368
ENSG00000180458	ENSG00000180458	novel transcript, antisense to ZNF793	22.4761	0.780244	0.376651	2.07153	0.0383091	0.100578
ENSG00000154217	PITPNC1	phosphatidylinositol transfer protein cytoplasmic 1	813.489	0.780181	0.0879947	8.86623	7.56669e-19	6.78674e-17
ENSG00000150995	ITPR1	inositol 1,4,5-trisphosphate receptor type 1	184.767	0.780162	0.140189	5.56506	2.62061e-08	5.5676e-07
ENSG00000147408	CSGALNACT1	chondroitin sulfate N-acetylgalactosaminyltransferase 1	86.6371	0.779357	0.326028	2.39046	0.0168274	0.0532795
ENSG00000065833	ME1	malic enzyme 1	621.218	0.778761	0.108092	7.20461	5.82104e-13	2.75381e-11
ENSG00000197712	FAM114A1	family with sequence similarity 114 member A1	565.878	0.777434	0.0747863	10.3954	2.60161e-25	3.96686e-23
ENSG00000140022	STON2	stonin 2	791.131	0.776758	0.109492	7.09418	1.30122e-12	5.86202e-11
ENSG00000158062	UBXN11	UBX domain protein 11	1639.11	0.776221	0.148468	5.22822	1.7115e-07	3.01291e-06
ENSG00000013503	POLR3B	RNA polymerase III subunit B	231.723	0.77616	0.170857	4.54273	5.55297e-06	6.42938e-05
ENSG00000135929	CYP27A1	cytochrome P450 family 27 subfamily A member 1	428.648	0.776003	0.174683	4.44234	8.89844e-06	9.68616e-05
ENSG00000226085	UQCRFS1P1	ubiquinol-cytochrome c reductase, Rieske iron-sulfur polypeptide 1 pseudogene 1	9.31559	0.775797	0.475453	1.6317	0.102743	0.213164
ENSG00000274449	ENSG00000274449	novel transcript	9.91019	0.775421	0.590115	1.31402	0.18884	0.332285
ENSG00000285530	ENSG00000285530	novel transcript, antisense to DBT	5.75151	0.774852	0.472104	1.64128	0.10074	0.209998
ENSG00000138131	LOXL4	lysyl oxidase like 4	61.2629	0.774593	0.193698	3.99898	6.36158e-05	0.000526348
ENSG00000228300	FAM174C	family with sequence similarity 174 member C	325.071	0.774418	0.148867	5.20206	1.97086e-07	3.40894e-06
ENSG00000141441	GAREM1	GRB2 associated regulator of MAPK1 subtype 1	244.787	0.773915	0.0994654	7.78074	7.21016e-15	4.16676e-13
ENSG00000179431	FJX1	four-jointed box kinase 1	1253.07	0.773833	0.14576	5.30896	1.10254e-07	2.01797e-06
ENSG00000169618	PROKR1	prokineticin receptor 1	7.08976	0.773596	0.542214	1.42673	0.153656	0.286904
ENSG00000174137	FAM53A	family with sequence similarity 53 member A	15.9159	0.77327	0.314094	2.4619	0.0138201	0.0455811
ENSG00000110104	CCDC86	coiled-coil domain containing 86	133.51	0.772842	0.217248	3.55742	0.000374519	0.00237881
ENSG00000135951	TSGA10	testis specific 10	108.667	0.772444	0.235665	3.27772	0.0010465	0.00562311
ENSG00000254901	BORCS8	BLOC-1 related complex subunit 8	174.782	0.772381	0.146915	5.25735	1.4615e-07	2.62408e-06
ENSG00000173218	VANGL1	VANGL planar cell polarity protein 1	401.271	0.771064	0.148369	5.19695	2.02585e-07	3.48829e-06
ENSG00000281013	NDUFA6	NADH:ubiquinone oxidoreductase subunit A6	146.336	0.770201	0.257336	2.99298	0.00276269	0.0126384
ENSG00000278771	RN7SL3	RNA component of signal recognition particle 7SL3	12.8812	0.769992	0.691983	1.11273	0.265823	0.423069
ENSG00000137699	TRIM29	tripartite motif containing 29	10.068	0.769467	0.580143	1.32634	0.184727	0.327284
ENSG00000258405	ZNF578	zinc finger protein 578	100.5	0.768388	0.345104	2.22654	0.0259783	0.0746183
ENSG00000214756	CSKMT	citrate synthase lysine methyltransferase	48.2743	0.767636	0.17051	4.50199	6.7321e-06	7.60796e-05
ENSG00000140105	WARS1	tryptophanyl-tRNA synthetase 1	2788.57	0.767262	0.135814	5.64935	1.61052e-08	3.54315e-07
ENSG00000170801	HTRA3	HtrA serine peptidase 3	80.3614	0.766924	0.376974	2.03442	0.0419092	0.107998
ENSG00000119138	KLF9	KLF transcription factor 9	566.14	0.766695	0.257669	2.9755	0.00292513	0.0132168
ENSG00000152611	CAPSL	calcyphosine like	8.92386	0.766562	0.475782	1.61116	0.107144	0.21997
ENSG00000151962	RBM46	RNA binding motif protein 46	9.30837	0.766297	0.457343	1.67554	0.0938281	0.199278
ENSG00000162066	AMDHD2	amidohydrolase domain containing 2	261.429	0.765609	0.222801	3.43629	0.00058974	0.00350207
ENSG00000177508	IRX3	iroquois homeobox 3	29.2223	0.765197	0.448518	1.70606	0.0879972	0.19034
ENSG00000182240	BACE2	beta-secretase 2	314.005	0.76507	0.0843324	9.07207	1.16775e-19	1.14025e-17
ENSG00000160948	VPS28	VPS28 subunit of ESCRT-I	52.9729	0.764913	0.351286	2.17746	0.0294461	0.0822549
ENSG00000162779	AXDND1	axonemal dynein light chain domain containing 1	6.1861	0.764794	0.580192	1.31817	0.187446	0.330625
ENSG00000270194	GOLGA4-AS1	GOLGA4 antisense RNA 1	29.8873	0.764622	0.275655	2.77384	0.00553997	0.0221921
ENSG00000275936	ENSG00000275936	novel transcript, antisense to PXN	12.2255	0.763678	0.541792	1.40954	0.158676	0.293539
ENSG00000119547	ONECUT2	one cut homeobox 2	1089.03	0.76352	0.232513	3.28378	0.00102426	0.00553212
ENSG00000180787	ZFP3	ZFP3 zinc finger protein	94.2204	0.763517	0.340223	2.24416	0.0248219	0.0719642
ENSG00000290700	ENSG00000290700	novel transcript	65.8024	0.763308	0.375831	2.03099	0.0422564	0.108706
ENSG00000164930	FZD6	frizzled class receptor 6	485.142	0.763051	0.106304	7.17803	7.07207e-13	3.28296e-11
ENSG00000175040	CHST2	carbohydrate sulfotransferase 2	336.585	0.762603	0.190604	4.00098	6.30805e-05	0.000522517
ENSG00000275484	ENSG00000275484	novel transcript	8.58599	0.762132	0.537738	1.41729	0.156398	0.290518
ENSG00000247081	BAALC-AS1	BAALC antisense RNA 1	41.931	0.761973	0.302796	2.51646	0.0118542	0.0403803
ENSG00000118855	MFSD1	major facilitator superfamily domain containing 1	537.326	0.761918	0.113407	6.71844	1.83681e-11	6.97494e-10
ENSG00000169064	ZBBX	zinc finger B-box domain containing	266.378	0.761642	0.137481	5.53998	3.02504e-08	6.36543e-07
ENSG00000106258	CYP3A5	cytochrome P450 family 3 subfamily A member 5	82.16	0.761096	0.186355	4.08412	4.42441e-05	0.000387029
ENSG00000294824	ENSG00000294824	novel transcript, antisense to RPS5	15.6696	0.761072	0.384931	1.97716	0.0480232	0.119874
ENSG00000273142	LINC02604	long intergenic non-protein coding RNA 2604	229.666	0.760637	0.14358	5.29766	1.17298e-07	2.13506e-06
ENSG00000289128	ENSG00000289128	novel transcript	22.7108	0.759893	0.285308	2.66341	0.0077353	0.0289449
ENSG00000290114	ENSG00000290114	novel transcript, antisense to FIGNL1	14.9352	0.759566	0.393753	1.92904	0.0537257	0.130547
ENSG00000168589	DYNLRB2	dynein light chain roadblock-type 2	28.2116	0.758499	0.282609	2.68392	0.00727651	0.0275942
ENSG00000273213	H3-7	H3.7 histone (putative)	18.3269	0.758127	0.544887	1.39135	0.164121	0.300749
ENSG00000112041	TULP1	TUB like protein 1	14.4859	0.757564	0.697394	1.08628	0.277356	0.436607
ENSG00000177337	DLGAP1-AS1	DLGAP1 antisense RNA 1	41.2422	0.757345	0.313152	2.41846	0.0155866	0.0500334
ENSG00000281357	ARRDC3-AS1	ARRDC3 antisense RNA 1	26.7307	0.756751	0.283375	2.67049	0.00757401	0.0284772
ENSG00000107821	KAZALD1	Kazal type serine peptidase inhibitor domain 1	57.5726	0.756404	0.302205	2.50295	0.0123163	0.0415971
ENSG00000149809	TM7SF2	transmembrane 7 superfamily member 2	1299.07	0.756233	0.160091	4.72378	2.31499e-06	2.96987e-05
ENSG00000198732	SMOC1	SPARC related modular calcium binding 1	473.751	0.755829	0.577821	1.30807	0.19085	0.334693
ENSG00000174640	SLCO2A1	solute carrier organic anion transporter family member 2A1	18.4022	0.755681	0.29078	2.59881	0.0093547	0.0335289
ENSG00000177700	POLR2L	RNA polymerase II, I and III subunit L	871.829	0.755244	0.156374	4.82972	1.36724e-06	1.87463e-05
ENSG00000138119	MYOF	myoferlin	744.772	0.755243	0.197935	3.81562	0.000135842	0.00101287
ENSG00000198727	MT-CYB	mitochondrially encoded cytochrome b	43651.4	0.755012	0.186344	4.05172	5.08432e-05	0.000435153
ENSG00000173918	C1QTNF1	C1q and TNF related 1	60.8065	0.754947	0.38692	1.95117	0.0510365	0.125623
ENSG00000310539	DDX11L2	DEAD/H-box helicase 11 like 2 (pseudogene)	7.38441	0.754554	0.542463	1.39098	0.164232	0.300802
ENSG00000072657	TRHDE	thyrotropin releasing hormone degrading enzyme	29.9008	0.754018	0.373843	2.01694	0.043702	0.111531
ENSG00000273384	ENSG00000273384	novel transcript	12.7114	0.753402	0.490343	1.53648	0.124421	0.246504
ENSG00000204323	SMIM5	small integral membrane protein 5	11.3881	0.753235	0.428365	1.75839	0.0786803	0.174511
ENSG00000257086	ENSG00000257086	novel transcript	21.5144	0.753159	0.411503	1.83026	0.0672108	0.1545
ENSG00000164627	KIF6	kinesin family member 6	26.3569	0.753116	0.348434	2.16143	0.0306619	0.0849092
ENSG00000147588	PMP2	peripheral myelin protein 2	58.6005	0.752467	1.02077	0.737155	0.461028	0.615792
ENSG00000197536	CARINH	colitis associated IRF1 antisense regulator of intestinal homeostasis	32.6749	0.752153	0.351818	2.1379	0.0325245	0.0888872
ENSG00000301846	ENSG00000301846	novel transcript	75.3825	0.751749	0.341241	2.20298	0.0275959	0.0781997
ENSG00000165912	PACSIN3	protein kinase C and casein kinase substrate in neurons 3	541.73	0.751659	0.331233	2.26927	0.0232517	0.0684125
ENSG00000186684	CYP27C1	cytochrome P450 family 27 subfamily C member 1	572.353	0.751236	0.287489	2.61309	0.00897278	0.0324678
ENSG00000139289	PHLDA1	pleckstrin homology like domain family A member 1	1186.55	0.750359	0.268903	2.79045	0.00526354	0.0213013
ENSG00000188199	NUTM2B	NUT family member 2B	35.3739	0.750182	0.337373	2.22359	0.0261757	0.0750103
ENSG00000124813	RUNX2	RUNX family transcription factor 2	115.678	0.749933	0.44266	1.69415	0.0902361	0.194082
ENSG00000048828	FAM120A	family with sequence similarity 120 member A	1757.82	0.74905	0.0986162	7.59561	3.06346e-14	1.66367e-12
ENSG00000287200	ENSG00000287200	novel transcript, antisense to INHBEand GLI1	21.6177	0.748665	0.434279	1.72393	0.0847208	0.184745
ENSG00000115594	IL1R1	interleukin 1 receptor type 1	91.6137	0.74833	0.33259	2.25001	0.0244483	0.0711741
ENSG00000100116	GCAT	glycine C-acetyltransferase	370.717	0.748302	0.184592	4.05382	5.03887e-05	0.000432173
ENSG00000224066	ENSG00000224066	novel transcript	10.444	0.74782	0.534889	1.39808	0.162088	0.297932
ENSG00000175497	DPP10	dipeptidyl peptidase like 10	417.916	0.746985	0.086161	8.66964	4.33475e-18	3.59512e-16
ENSG00000019549	SNAI2	snail family transcriptional repressor 2	46.8142	0.746542	0.312515	2.38882	0.0169026	0.0534616
ENSG00000272944	ENSG00000272944	novel transcript	20.8291	0.746523	0.439575	1.69828	0.0894541	0.192861
ENSG00000257060	ENSG00000257060	novel transcript	210.122	0.746357	0.305119	2.44612	0.0144404	0.0471794
ENSG00000112208	BAG2	BAG cochaperone 2	258.17	0.745869	0.212097	3.51663	0.000437054	0.00271067
ENSG00000082397	EPB41L3	erythrocyte membrane protein band 4.1 like 3	1617.55	0.745809	0.20273	3.67884	0.000234302	0.00160648
ENSG00000118307	DNAI7	dynein axonemal intermediate chain 7	98.743	0.745806	0.199654	3.73549	0.000187349	0.00133344
ENSG00000170275	CRTAP	cartilage associated protein	1737.8	0.745418	0.122832	6.06858	1.29046e-09	3.50404e-08
ENSG00000168938	PPIC	peptidylprolyl isomerase C	104.014	0.745333	0.319838	2.33035	0.0197878	0.0603436
ENSG00000203760	CENPW	centromere protein W	224.379	0.744894	0.345434	2.1564	0.0310524	0.0856556
ENSG00000143772	ITPKB	inositol-trisphosphate 3-kinase B	1333.64	0.743994	0.169016	4.40192	1.07296e-05	0.000114161
ENSG00000189221	MAOA	monoamine oxidase A	538.182	0.74394	0.18266	4.07282	4.64477e-05	0.000403633
ENSG00000142227	EMP3	epithelial membrane protein 3 (MAM blood group)	384.831	0.743879	0.18829	3.9507	7.7922e-05	0.000627874
ENSG00000250486	FAM218A	family with sequence similarity 218 member A	80.6729	0.743529	0.410746	1.81019	0.0702664	0.159581
ENSG00000135404	CD63	CD63 molecule	5480.23	0.743331	0.151789	4.89715	9.72366e-07	1.39164e-05
ENSG00000253846	PCDHGA10	protocadherin gamma subfamily A, 10	498.092	0.743049	0.147656	5.0323	4.84621e-07	7.56986e-06
ENSG00000145526	CDH18	cadherin 18	100.842	0.742743	0.49225	1.50887	0.131331	0.256698
ENSG00000125868	DSTN	destrin, actin depolymerizing factor	4398.71	0.7427	0.0811534	9.15181	5.59899e-20	5.66241e-18
ENSG00000135587	SMPD2	sphingomyelin phosphodiesterase 2	157.451	0.742131	0.152483	4.86697	1.13322e-06	1.59423e-05
ENSG00000288649	ACTL10	actin like 10	10.2718	0.742131	0.398067	1.86434	0.0622746	0.145876
ENSG00000169116	PARM1	prostate androgen-regulated mucin-like protein 1	536.393	0.742051	0.224184	3.31	0.000932945	0.00511984
ENSG00000249853	HS3ST5	heparan sulfate-glucosamine 3-sulfotransferase 5	22.6117	0.741611	0.539959	1.37346	0.16961	0.307761
ENSG00000178977	LINC00324	long intergenic non-protein coding RNA 324	20.6472	0.741514	0.44552	1.66438	0.0960365	0.202579
ENSG00000196141	SPATS2L	spermatogenesis associated serine rich 2 like	1356.36	0.741479	0.103854	7.13965	9.35661e-13	4.29321e-11
ENSG00000143816	WNT9A	Wnt family member 9A	383.513	0.741249	0.345817	2.14347	0.0320752	0.0878895
ENSG00000028116	VRK2	VRK serine/threonine kinase 2	103.746	0.741017	0.223097	3.3215	0.000895336	0.00494218
ENSG00000067113	PLPP1	phospholipid phosphatase 1	264.763	0.740442	0.120628	6.13821	8.34589e-10	2.38375e-08
ENSG00000125844	RRBP1	ribosome binding protein 1	1784.72	0.739918	0.149536	4.94809	7.49441e-07	1.10122e-05
ENSG00000176399	DMRTA1	DMRT like family A1	125.175	0.739844	0.320162	2.31084	0.0208416	0.0628608
ENSG00000108821	COL1A1	collagen type I alpha 1 chain	16066.2	0.739657	0.572878	1.29113	0.19666	0.341887
ENSG00000165175	MID1IP1	MID1 interacting protein 1	1339.42	0.738614	0.169284	4.36318	1.28188e-05	0.000132894
ENSG00000103528	SYT17	synaptotagmin 17	371.413	0.738536	0.273097	2.7043	0.00684489	0.0262792
ENSG00000138379	MSTN	myostatin	9.72868	0.738475	0.514394	1.43562	0.15111	0.283432
ENSG00000164818	DNAAF5	dynein axonemal assembly factor 5	932.846	0.738255	0.119621	6.17159	6.76073e-10	1.97075e-08
ENSG00000253549	CA3-AS1	CA3 antisense RNA 1	25.2652	0.738057	0.359657	2.05211	0.0401586	0.104266
ENSG00000173838	MARCHF10	membrane associated ring-CH-type finger 10	21.6909	0.737352	0.350948	2.10103	0.0356386	0.0953603
ENSG00000224114	ENSG00000224114	ribosomal protein S14 (RPS14) pseudogene	46.8345	0.737161	1.14511	0.643747	0.51974	0.665866
ENSG00000226742	HSBP1L1	heat shock factor binding protein 1 like 1	195.267	0.73579	0.126424	5.82002	5.88394e-09	1.4103e-07
ENSG00000239528	RPS14P8	ribosomal protein S14 pseudogene 8	9.14326	0.735474	0.623429	1.17972	0.23811	0.391426
ENSG00000228201	ENSG00000228201	novel transcript	8.33648	0.73471	0.372028	1.97488	0.048282	0.120383
ENSG00000104870	FCGRT	Fc gamma receptor and transporter	634.146	0.734426	0.129671	5.66378	1.48071e-08	3.28306e-07
ENSG00000107104	KANK1	KN motif and ankyrin repeat domains 1	436.122	0.733651	0.176309	4.16117	3.16621e-05	0.000290827
ENSG00000243696	ENSG00000243696	novel MUSTN1-ITIH4 readthrough	51.9504	0.732834	0.24516	2.98921	0.00279699	0.0127614
ENSG00000076344	RGS11	regulator of G protein signaling 11	422.848	0.732812	0.189943	3.85806	0.000114289	0.000873244
ENSG00000213430	HSPD1P1	heat shock protein family D (Hsp60) member 1 pseudogene 1	6.92972	0.732154	0.510397	1.43448	0.151435	0.283854
ENSG00000284693	LINC02606	long intergenic non-protein coding RNA 2606	40.0502	0.731981	0.258971	2.82649	0.00470605	0.0194787
ENSG00000260426	ENSG00000260426	novel transcript, overlapping novel protein	8.49907	0.731924	0.537176	1.36254	0.173028	0.312222
ENSG00000120738	EGR1	early growth response 1	373.246	0.731838	0.257261	2.84474	0.00444483	0.0185759
ENSG00000130433	CACNG6	calcium voltage-gated channel auxiliary subunit gamma 6	178.928	0.731815	0.637768	1.14746	0.251191	0.406491
ENSG00000163702	IL17RC	interleukin 17 receptor C	48.9389	0.731636	0.275025	2.66025	0.00780823	0.0291753
ENSG00000119703	ZC2HC1C	zinc finger C2HC-type containing 1C	105.611	0.731326	0.143212	5.10659	3.2802e-07	5.33388e-06
ENSG00000261786	ENSG00000261786	novel transcript	190.822	0.731312	0.253659	2.88305	0.00393842	0.0168068
ENSG00000047648	ARHGAP6	Rho GTPase activating protein 6	79.5757	0.731133	0.404459	1.80768	0.0706561	0.160245
ENSG00000188897	ENSG00000188897	novel lipoprotein amino terminal region containing protein	212.404	0.730913	0.576929	1.2669	0.20519	0.352267
ENSG00000167646	DNAAF3	dynein axonemal assembly factor 3	105.69	0.730813	0.260891	2.80122	0.00509099	0.0207731
ENSG00000183090	FREM3	FRAS1 related extracellular matrix 3	7.58431	0.730755	0.522852	1.39763	0.162223	0.298126
ENSG00000232453	LINC02777	long intergenic non-protein coding RNA 2777	5.04931	0.730196	0.593737	1.22983	0.21876	0.36848
ENSG00000258592	LINC03059	long intergenic non-protein coding RNA 3059	27.0242	0.729966	0.365405	1.99769	0.0457503	0.115509
ENSG00000248008	NRAV	negative regulator of antiviral response	440.554	0.729734	0.152811	4.7754	1.79353e-06	2.38044e-05
ENSG00000198888	MT-ND1	mitochondrially encoded NADH:ubiquinone oxidoreductase core subunit 1	35896	0.729473	0.153955	4.73822	2.156e-06	2.79688e-05
ENSG00000144852	NR1I2	nuclear receptor subfamily 1 group I member 2	16.1097	0.729093	0.437037	1.66826	0.0952635	0.201592
ENSG00000261150	EPPK1	epiplakin 1	110.586	0.728358	0.15326	4.75242	2.00992e-06	2.62893e-05
ENSG00000289019	ENSG00000289019	novel transcript	15.8507	0.72825	0.407928	1.78524	0.0742222	0.166655
ENSG00000140937	CDH11	cadherin 11	1910.69	0.728095	0.279416	2.60578	0.00916662	0.0330065
ENSG00000064042	LIMCH1	LIM and calponin homology domains 1	2042.46	0.727859	0.125228	5.81227	6.16331e-09	1.47369e-07
ENSG00000246528	SLCO5A1-AS1	SLCO5A1 antisense RNA 1	48.002	0.72759	0.238498	3.05072	0.00228292	0.010812
ENSG00000179041	RRS1	ribosome biogenesis regulator 1 homolog	126.508	0.727121	0.238378	3.05029	0.00228623	0.0108209
ENSG00000227097	RPS28P7	ribosomal protein S28 pseudogene 7	40.1821	0.726921	0.358714	2.02646	0.0427172	0.109667
ENSG00000165272	AQP3	aquaporin 3 (Gill blood group)	57.0177	0.72684	0.281399	2.58295	0.00979587	0.0347297
ENSG00000092758	COL9A3	collagen type IX alpha 3 chain	366.718	0.72668	0.256672	2.83117	0.00463788	0.019248
ENSG00000150667	FSIP1	fibrous sheath interacting protein 1	76.9613	0.726581	0.163317	4.44889	8.63132e-06	9.4424e-05
ENSG00000276863	ENSG00000276863	novel transcript, antisense to RNF213	10.3749	0.726413	0.370002	1.96326	0.0496154	0.123027
ENSG00000230778	ANKRD63	ankyrin repeat domain 63	79.6309	0.72618	0.453942	1.59972	0.109661	0.224116
ENSG00000102007	PLP2	proteolipid protein 2	306.475	0.725731	0.119054	6.09582	1.08876e-09	3.00995e-08
ENSG00000125266	EFNB2	ephrin B2	938.385	0.725451	0.137443	5.2782	1.3046e-07	2.36162e-06
ENSG00000122359	ANXA11	annexin A11	855.623	0.725438	0.114153	6.35494	2.08505e-10	6.5917e-09
ENSG00000147437	GNRH1	gonadotropin releasing hormone 1	285.602	0.724996	0.311305	2.32889	0.0198648	0.0605411
ENSG00000288658	RNF228	ring finger protein 228	46.0646	0.72486	0.388888	1.86393	0.0623316	0.145975
ENSG00000260260	SNHG19	small nucleolar RNA host gene 19	153.658	0.724857	0.139123	5.2102	1.88635e-07	3.27272e-06
ENSG00000121716	PILRB	paired immunoglobin like type 2 receptor beta	276.83	0.724816	0.284503	2.54765	0.010845	0.0376744
ENSG00000165124	SVEP1	sushi, von Willebrand factor type A, EGF and pentraxin domain containing 1	50.8411	0.724767	0.406912	1.78114	0.0748897	0.167869
ENSG00000293389	ENSG00000293389	novel transcript	32.4278	0.724561	0.419108	1.72882	0.083842	0.183192
ENSG00000284753	EEF1AKMT4	EEF1A lysine methyltransferase 4	25.9121	0.724371	0.371774	1.94841	0.0513653	0.126135
ENSG00000224418	STK24-AS1	STK24 antisense RNA 1	6.0612	0.723979	0.612009	1.18296	0.236827	0.389607
ENSG00000183665	TRMT12	tRNA methyltransferase 12 homolog	234.601	0.723348	0.232629	3.10945	0.00187434	0.00915555
ENSG00000213967	ZNF726	zinc finger protein 726	84.8836	0.722972	0.899745	0.803529	0.421669	0.580318
ENSG00000247796	MOCS2-DT	MOCS2 divergent transcript	47.0637	0.72215	0.317199	2.27665	0.0228073	0.0673951
ENSG00000204052	LRRC73	leucine rich repeat containing 73	141.709	0.721717	0.140851	5.12397	2.99166e-07	4.9294e-06
ENSG00000290466	ENSG00000290466	novel transcript	12.6936	0.72141	0.439169	1.64267	0.100451	0.209572
ENSG00000260136	ENSG00000260136	novel transcript	7.27735	0.720852	0.615189	1.17176	0.241295	0.395089
ENSG00000258424	ENSG00000258424	novel transcript, antisense to CALM1	24.7027	0.720723	0.391344	1.84166	0.0655252	0.151539
ENSG00000131019	ULBP3	UL16 binding protein 3	329.571	0.72011	0.260466	2.7647	0.00569749	0.0226733
ENSG00000250331	LINC01340	long intergenic non-protein coding RNA 1340	8.98985	0.719416	0.464258	1.5496	0.121236	0.24171
ENSG00000133135	RNF128	ring finger protein 128	31.4779	0.719321	0.317527	2.26539	0.0234888	0.0689667
ENSG00000135899	SP110	SP110 nuclear body protein	68.8156	0.718939	0.407528	1.76414	0.0777076	0.172779
ENSG00000074211	PPP2R2C	protein phosphatase 2 regulatory subunit Bgamma	784.121	0.718779	0.393051	1.82872	0.067442	0.154954
ENSG00000158813	EDA	ectodysplasin A	34.9188	0.718741	0.305123	2.35558	0.018494	0.0572527
ENSG00000087842	PIR	pirin	349.713	0.718371	0.208835	3.43989	0.000581947	0.00345991
ENSG00000213638	ADAT3	adenosine deaminase tRNA specific 3	33.9366	0.718267	0.342173	2.09914	0.0358048	0.0957017
ENSG00000272010	ENSG00000272010	novel transcript	16.7471	0.718247	0.278288	2.58095	0.00985297	0.0348947
ENSG00000129422	MTUS1	microtubule associated scaffold protein 1	440.216	0.718116	0.539879	1.33014	0.183472	0.325551
ENSG00000119771	KLHL29	kelch like family member 29	463.659	0.717956	0.226125	3.17505	0.00149813	0.00760849
ENSG00000135063	ENTREP1	endosomal transmembrane epsin interactor 1	65.7343	0.716986	0.294717	2.43279	0.014983	0.0485678
ENSG00000255326	ENSG00000255326	novel transcript	73.6527	0.716772	0.342782	2.09105	0.036524	0.0971276
ENSG00000136068	FLNB	filamin B	3870.34	0.71654	0.188627	3.79871	0.000145449	0.00107458
ENSG00000177674	AGTRAP	angiotensin II receptor associated protein	544.443	0.715963	0.156178	4.58426	4.55589e-06	5.44345e-05
ENSG00000286214	COPG2IT1	COPG2 imprinted transcript 1	28663.2	0.715329	0.164134	4.35821	1.31132e-05	0.000135734
ENSG00000133107	TRPC4	transient receptor potential cation channel subfamily C member 4	298.429	0.714932	0.331189	2.15868	0.0308747	0.0853601
ENSG00000267470	ZNF571-AS1	ZNF571 antisense RNA 1	200.661	0.714824	0.142832	5.00464	5.59662e-07	8.57976e-06
ENSG00000306420	ENSG00000306420	novel transcript	21.8704	0.714601	0.422984	1.68943	0.0911376	0.19566
ENSG00000006071	ABCC8	ATP binding cassette subfamily C member 8	346.518	0.713963	0.318472	2.24184	0.0249718	0.0722826
ENSG00000221866	PLXNA4	plexin A4	770.879	0.713754	0.275363	2.59205	0.00954059	0.0340868
ENSG00000112530	PACRG	parkin coregulated	326.486	0.713569	0.154846	4.60825	4.06073e-06	4.94725e-05
ENSG00000145022	TCTA	T cell leukemia translocation altered	401.563	0.713351	0.151602	4.70543	2.53336e-06	3.219e-05
ENSG00000183199	HSP90AB3P	heat shock protein 90 alpha family class B member 3, pseudogene	8.48535	0.712733	0.375139	1.89992	0.0574441	0.137332
ENSG00000225579	EDNRB-AS1	EDNRB antisense RNA 1	14.9676	0.712635	0.363277	1.96168	0.0497993	0.123359
ENSG00000198763	MT-ND2	mitochondrially encoded NADH:ubiquinone oxidoreductase core subunit 2	38071	0.712258	0.173712	4.10022	4.12757e-05	0.000364439
ENSG00000179388	EGR3	early growth response 3	23.152	0.711563	0.415054	1.71439	0.0864577	0.187727
ENSG00000108312	UBTF	upstream binding transcription factor	2551.26	0.711463	0.180786	3.93539	8.30617e-05	0.000663088
ENSG00000280944	ENSG00000280944	novel transcript	103.837	0.711424	0.307632	2.31258	0.0207457	0.0626478
ENSG00000186493	IRX2-DT	IRX2 divergent transcript	102.172	0.711316	0.510724	1.39276	0.163692	0.300128
ENSG00000104140	RHOV	ras homolog family member V	21.5409	0.711126	0.432093	1.64577	0.0998109	0.208565
ENSG00000274253	ENSG00000274253	novel transcript, sense overlapping NIPA1	9.24182	0.71044	0.445954	1.59308	0.111142	0.226559
ENSG00000228400	CNTNAP5-DT	CNTNAP5 divergent transcript	13.7235	0.71038	0.586457	1.21131	0.225777	0.376618
ENSG00000204950	LRRC10B	leucine rich repeat containing 10B	340.115	0.709807	0.22457	3.16073	0.00157374	0.0079202
ENSG00000205922	ONECUT3	one cut homeobox 3	279.639	0.709599	0.74549	0.951856	0.34117	0.503339
ENSG00000246100	LINC00900	long intergenic non-protein coding RNA 900	9.12696	0.709586	0.528408	1.34287	0.179313	0.320355
ENSG00000261478	ENSG00000261478	novel transcript	85.1828	0.709561	0.478044	1.4843	0.137729	0.265725
ENSG00000245025	ENSG00000245025	novel transcript, antisense to RHOBTB2	12.8862	0.70875	0.454932	1.55792	0.119251	0.238719
ENSG00000188266	HYKK	hydroxylysine kinase	36.9594	0.708558	0.289494	2.44757	0.0143822	0.0470184
ENSG00000079337	RAPGEF3	Rap guanine nucleotide exchange factor 3	64.6659	0.708493	0.175079	4.0467	5.19446e-05	0.00044324
ENSG00000234373	SNX18P7	sorting nexin 18 pseudogene 7	8.70681	0.707861	0.509008	1.39067	0.164326	0.30092
ENSG00000160055	TMEM234	transmembrane protein 234	233.022	0.707785	0.11609	6.09685	1.0818e-09	2.99489e-08
ENSG00000116991	SIPA1L2	signal induced proliferation associated 1 like 2	3575.12	0.707579	0.223571	3.1649	0.00155136	0.00783267
ENSG00000183914	DNAH2	dynein axonemal heavy chain 2	406.431	0.707204	0.166193	4.25533	2.0874e-05	0.000203424
ENSG00000149256	TENM4	teneurin transmembrane protein 4	2578.07	0.707099	0.26404	2.678	0.00740625	0.0279845
ENSG00000152582	SPEF2	sperm flagellar 2	366.125	0.706853	0.171334	4.12558	3.69802e-05	0.000331834
ENSG00000162706	CADM3	cell adhesion molecule 3	2291.72	0.706569	0.15098	4.67989	2.87026e-06	3.60775e-05
ENSG00000111058	ACSS3	acyl-CoA synthetase short chain family member 3	747.662	0.706557	0.261941	2.69739	0.00698848	0.0266909
ENSG00000271947	ENSG00000271947	novel transcript	16.0472	0.706177	0.327372	2.15711	0.0309973	0.0855749
ENSG00000164342	TLR3	toll like receptor 3	26.5496	0.705775	0.542163	1.30178	0.192993	0.337406
ENSG00000295320	ENSG00000295320	novel transcript, antisense to ERICH1	10.6831	0.705731	0.463592	1.52231	0.127931	0.251722
ENSG00000167695	TLCD3A	TLC domain containing 3A	635.483	0.705372	0.100461	7.02133	2.19761e-12	9.65877e-11
ENSG00000290533	ENSG00000290533	novel transcript	11.3249	0.705338	0.834739	0.84498	0.398122	0.558261
ENSG00000167968	DNASE1L2	deoxyribonuclease 1 like 2	32.3252	0.705314	0.206179	3.42088	0.000624187	0.00367358
ENSG00000175906	ARL4D	ADP ribosylation factor like GTPase 4D	588.746	0.704713	0.21737	3.242	0.00118694	0.00623713
ENSG00000261227	ENSG00000261227	novel transcript	25.4828	0.70446	0.589571	1.19487	0.232139	0.38387
ENSG00000176928	GCNT4	glucosaminyl (N-acetyl) transferase 4	60.7185	0.704161	0.274144	2.56858	0.0102116	0.0359337
ENSG00000177025	C19orf18	chromosome 19 open reading frame 18	32.8193	0.703616	0.362194	1.94265	0.0520588	0.127412
ENSG00000233559	LINC00513	long intergenic non-protein coding RNA 513	12.6993	0.703546	0.528091	1.33224	0.18278	0.324647
ENSG00000064692	SNCAIP	synuclein alpha interacting protein	1361.84	0.703213	0.249262	2.82119	0.00478464	0.0197257
ENSG00000213261	EEF1B2P6	eukaryotic translation elongation factor 1 beta 2 pseudogene 6	7.20237	0.703003	0.403365	1.74285	0.0813605	0.179093
ENSG00000119946	CNNM1	cyclin and CBS domain divalent metal cation transport mediator 1	225.224	0.702612	0.225074	3.1217	0.00179811	0.00883981
ENSG00000135407	AVIL	advillin	162.434	0.701702	0.174093	4.03061	5.56326e-05	0.000468259
ENSG00000168398	BDKRB2	bradykinin receptor B2	12.7809	0.701279	0.558159	1.25641	0.208966	0.35668
ENSG00000185909	KLHDC8B	kelch domain containing 8B	2572.15	0.70095	0.263673	2.6584	0.00785124	0.0293028
ENSG00000145451	GLRA3	glycine receptor alpha 3	25.4874	0.700537	0.348724	2.00886	0.0445521	0.113103
ENSG00000101134	DOK5	docking protein 5	425.616	0.700213	0.283983	2.46569	0.0136751	0.0451779
ENSG00000179935	LINC00652	long intergenic non-protein coding RNA 652	30.9093	0.70005	0.584299	1.1981	0.230878	0.382553
ENSG00000206417	H1-10-AS1	H1-10 antisense RNA 1	636.919	0.69954	0.164349	4.25643	2.07716e-05	0.000202725
ENSG00000225978	HAR1A	highly accelerated region 1A	35.4156	0.699107	0.585639	1.19375	0.232575	0.3844
ENSG00000152137	HSPB8	heat shock protein family B (small) member 8	261.362	0.699086	0.292362	2.39116	0.0167951	0.0531978
ENSG00000196975	ANXA4	annexin A4	273.281	0.69899	0.12406	5.63428	1.75792e-08	3.82078e-07
ENSG00000163521	GLB1L	galactosidase beta 1 like	381.815	0.698967	0.172883	4.04301	5.27684e-05	0.000448724
ENSG00000164733	CTSB	cathepsin B	2110.16	0.698437	0.156695	4.4573	8.2997e-06	9.12966e-05
ENSG00000273783	GTF2A1-AS1	GTF2A1 antisense RNA 1	14.5807	0.69802	0.396818	1.75905	0.0785699	0.174305
ENSG00000180611	MB21D2	Mab-21 domain containing 2	257.946	0.698011	0.264941	2.63459	0.0084239	0.0309277
ENSG00000030582	GRN	granulin precursor	2366.66	0.697835	0.1513	4.61225	3.98326e-06	4.85884e-05
ENSG00000225649	ENSG00000225649	novel transcript	15.8757	0.697798	0.58451	1.19382	0.232549	0.384389
ENSG00000085831	TTC39A	tetratricopeptide repeat domain 39A	46.2822	0.696879	0.283565	2.45756	0.0139884	0.0460137
ENSG00000113732	ATP6V0E1	ATPase H+ transporting V0 subunit e1	1021.81	0.696763	0.10966	6.35384	2.10012e-10	6.62875e-09
ENSG00000156804	FBXO32	F-box protein 32	80.0385	0.696105	0.218756	3.18211	0.00146205	0.00745199
ENSG00000143768	LEFTY2	left-right determination factor 2	84.2721	0.695591	0.651872	1.06707	0.285941	0.445592
ENSG00000112562	SMOC2	SPARC related modular calcium binding 2	155.504	0.695522	0.611235	1.1379	0.255164	0.41161
ENSG00000164120	HPGD	15-hydroxyprostaglandin dehydrogenase	30.6356	0.695022	0.522466	1.33027	0.183429	0.325544
ENSG00000243155	ENSG00000243155	novel transcript	18.4088	0.694475	0.360121	1.92845	0.0537995	0.130656
ENSG00000287467	ENSG00000287467	novel transcript, sense intronic to SORBS3	11.2717	0.694158	0.497741	1.39462	0.163131	0.299323
ENSG00000037280	FLT4	fms related receptor tyrosine kinase 4	289.615	0.694078	0.163809	4.23711	2.26412e-05	0.000219138
ENSG00000152952	PLOD2	procollagen-lysine,2-oxoglutarate 5-dioxygenase 2	3127.57	0.693472	0.213228	3.25225	0.00114494	0.00605844
ENSG00000293210	SSR4P1	signal sequence receptor subunit 4 pseudogene 1	24.2693	0.69342	0.460983	1.50422	0.132524	0.2584
ENSG00000197702	PARVA	parvin alpha	868.012	0.693078	0.109378	6.33655	2.34967e-10	7.33467e-09
ENSG00000167984	NLRC3	NLR family CARD domain containing 3	87.4496	0.693053	0.221601	3.12748	0.00176311	0.00868931
ENSG00000285805	ENSG00000285805	novel transcript, antisense to PYGO1	19.1509	0.693035	0.395148	1.75386	0.079454	0.175892
ENSG00000272667	ENSG00000272667	novel transcript	52.4641	0.692555	0.23298	2.9726	0.00295291	0.0133149
ENSG00000092820	EZR	ezrin	3796.63	0.691271	0.170196	4.06162	4.87336e-05	0.000420478
ENSG00000016391	CHDH	choline dehydrogenase	105.095	0.690579	0.168331	4.10252	4.08683e-05	0.000361648
ENSG00000175567	UCP2	uncoupling protein 2	1283.91	0.690153	0.489129	1.41098	0.158249	0.293082
ENSG00000224376	ENSG00000224376	novel transcript	37.9557	0.689758	0.249655	2.76285	0.00572994	0.0227747
ENSG00000237172	B3GNT9	UDP-GlcNAc:betaGal beta-1,3-N-acetylglucosaminyltransferase 9	98.181	0.689698	0.342974	2.01093	0.0443327	0.112705
ENSG00000159176	CSRP1	cysteine and glycine rich protein 1	790.226	0.689678	0.207899	3.31737	0.000908708	0.00500623
ENSG00000229676	ZNF492	zinc finger protein 492	26.7904	0.689678	0.465657	1.48109	0.138584	0.267011
[truncated: 17,823 more rows]
