# Supplementary material for: Convergent transcriptomic signature in iPSC-dopaminergic neurons of hereditary Parkinson’s disease
Source: Life Sci Alliance. 2026 Apr 24;9(7):e202503551. doi: 10.26508/lsa.202503551 (PMC13109591; doi:10.26508/lsa.202503551)
Supplement: Supplementary file 11 [file LSA-2025-03551_TableS11.xlsx]

## Sheet: Sheet1
пroup	geneSet	description	size	overlap	expect	enrichmentRatio	pValue	FDR
PD	R-HSA-1296071	Potassium Channels	103	5	0.49496	10.1018	0.000137169	0.144165
PD	GO:2000027	regulation of animal organ morphogenesis	89	4	0.427684	9.3527	0.000886893	0.466062
PD	GO:0071774	response to fibroblast growth factor	115	5	0.552625	9.04772	0.000229919	0.193316
PD	GO:0006836	neurotransmitter transport	205	7	0.985115	7.10577	5.7837e-05	0.121573
PD	GO:0006813	potassium ion transport	232	7	1.11486	6.27881	0.000125479	0.144165
PD	GO:0001763	morphogenesis of a branching structure	204	6	0.980309	6.12052	0.000446474	0.26814
PD	GO:0003018	vascular process in circulatory system	269	7	1.29266	5.41518	0.000310617	0.217639
PD	R-HSA-112316	Neuronal System	410	10	1.97023	5.07555	2.62969e-05	0.110552
PD	R-HSA-425407	SLC-mediated transmembrane transport	247	6	1.18694	5.055	0.00121054	0.508911
PD	GO:0042391	regulation of membrane potential	427	8	2.05192	3.89878	0.00101834	0.475677
Healthy	GO:0001945	lymph vessel development	30	5	0.254923	19.6138	4.96458e-06	0.00303684
Healthy	GO:0072089	stem cell proliferation	112	8	0.951711	8.40591	5.05659e-06	0.00303684
Healthy	hsa04390	Hippo signaling pathway	157	10	1.3341	7.49572	9.28156e-07	0.00130066
Healthy	hsa04310	Wnt signaling pathway	174	10	1.47855	6.76338	2.36347e-06	0.0019872
Healthy	GO:0001763	morphogenesis of a branching structure	204	10	1.73347	5.76876	9.71824e-06	0.0045395
Healthy	GO:0060537	muscle tissue development	418	16	3.55192	4.5046	5.44428e-07	0.00114439
Healthy	GO:0002009	morphogenesis of an epithelium	499	19	4.24021	4.48091	4.69465e-08	0.000197363
Healthy	GO:0198738	cell-cell signaling by wnt	447	16	3.79835	4.21236	1.31629e-06	0.00138343
Healthy	GO:0051960	regulation of nervous system development	457	15	3.88332	3.86267	8.19866e-06	0.0043084
Healthy	GO:0007389	pattern specification process	470	15	3.99379	3.75583	1.14397e-05	0.00480924
LRRK2_UP	GO:0015837	amine transport	107	12	1.96894	6.09465	6.35759e-07	0.000267273
LRRK2_UP	R-HSA-112316	Neuronal System	410	34	7.54454	4.50657	2.07588e-13	8.727e-10
LRRK2_UP	GO:0006813	potassium ion transport	232	19	4.2691	4.45058	6.17176e-08	4.32434e-05
LRRK2_UP	GO:0050890	cognition	319	24	5.87002	4.08857	5.83633e-09	6.13398e-06
LRRK2_UP	WP5420	ADHD and autism ASD linked metabolic pathways and SNP	285	21	5.24437	4.00429	7.66261e-08	4.60195e-05
LRRK2_UP	GO:0099177	regulation of trans-synaptic signaling	468	34	8.61181	3.94806	8.63311e-12	1.81468e-08
LRRK2_UP	hsa04080	Neuroactive ligand-receptor interaction	367	26	6.75328	3.84998	4.68806e-09	6.13398e-06
LRRK2_UP	GO:0042886	amide transport	354	23	6.51406	3.53082	1.8032e-07	8.42293e-05
LRRK2_UP	GO:0050808	synapse organization	478	29	8.79583	3.29702	1.93841e-08	1.62982e-05
LRRK2_UP	GO:0023061	signal release	486	28	8.94304	3.13093	1.02005e-07	5.36039e-05
LRRK2_DOWN	R-HSA-8948216	Collagen chain trimerization	44	12	1.40042	8.56887	8.04244e-09	1.14708e-05
LRRK2_DOWN	R-HSA-1650814	Collagen biosynthesis and modifying enzymes	67	13	2.13245	6.09626	1.58081e-07	0.000115806
LRRK2_DOWN	R-HSA-1474290	Collagen formation	90	15	2.86449	5.23653	1.47418e-07	0.000115806
LRRK2_DOWN	hsa04974	Protein digestion and absorption	103	15	3.27825	4.57561	8.97577e-07	0.000511419
LRRK2_DOWN	GO:0043062	extracellular structure organization	323	34	10.2803	3.30728	1.04506e-09	2.90577e-06
LRRK2_DOWN	GO:0045229	external encapsulating structure organization	324	34	10.3122	3.29708	1.13329e-09	2.90577e-06
LRRK2_DOWN	R-HSA-1474244	Extracellular matrix organization	300	31	9.5483	3.24665	8.94758e-09	1.14708e-05
LRRK2_DOWN	GO:0090596	sensory organ morphogenesis	276	26	8.78444	2.95978	8.60974e-07	0.000511419
LRRK2_DOWN	GO:0007389	pattern specification process	470	40	14.959	2.67397	1.74398e-08	1.78863e-05
LRRK2_DOWN	GO:0048568	embryonic organ development	458	35	14.5771	2.40103	1.74064e-06	0.000892602
Parkin_UP	umls:C0206762	Limb Deformities, Congenital	16	2	0.0557252	35.8904	0.00138885	0.791338
Parkin_UP	WP3527	Pre implantation embryo	58	3	0.202004	14.8512	0.00108519	0.777463
Parkin_UP	R-HSA-381426	Regulation of Insulin-like Growth Factor (IGF) transport and uptake by Insulin-like Growth Factor Binding Proteins (IGFBPs)	125	5	0.435353	11.4849	7.44921e-05	0.190998
Parkin_UP	R-HSA-8957275	Post-translational protein phosphorylation	108	4	0.376145	10.6342	0.000547344	0.777463
Parkin_UP	GO:0060541	respiratory system development	219	5	0.762739	6.55532	0.000991031	0.777463
Parkin_UP	GO:0031098	stress-activated protein kinase signaling cascade	244	5	0.84981	5.88367	0.00159951	0.820228
Parkin_UP	GO:0001819	positive regulation of cytokine production	481	9	1.67524	5.37237	4.13272e-05	0.190998
Parkin_UP	GO:0048732	gland development	450	7	1.56727	4.46636	0.000942729	0.777463
Parkin_UP	GO:0043410	positive regulation of MAPK cascade	463	7	1.61255	4.34095	0.00111219	0.777463
Parkin_UP	GO:0007389	pattern specification process	470	7	1.63693	4.2763	0.00121289	0.777463
Parkin_DOWN	umls:C0003504	Aortic Valve Insufficiency	11	2	0.0335959	59.5311	0.000495227	0.248736
Parkin_DOWN	umls:C0023890	Liver Cirrhosis	64	5	0.195467	25.5798	1.47601e-06	0.002523
Parkin_DOWN	P00044	Nicotinic acetylcholine receptor signaling pathway	92	4	0.280984	14.2357	0.00017887	0.131035
Parkin_DOWN	GO:0007218	neuropeptide signaling pathway	108	4	0.329851	12.1267	0.000330865	0.18852
Parkin_DOWN	GO:0007204	positive regulation of cytosolic calcium ion concentration	166	6	0.506992	11.8345	1.12781e-05	0.0115668
Parkin_DOWN	GO:0070371	ERK1 and ERK2 cascade	321	10	0.980389	10.2	4.15868e-08	0.000106628
Parkin_DOWN	hsa04080	Neuroactive ligand-receptor interaction	367	11	1.12088	9.81371	1.20264e-08	6.16713e-05
Parkin_DOWN	R-HSA-373076	Class A/1 (Rhodopsin-like receptors)	335	7	1.02315	6.84163	6.90054e-05	0.0589766
Parkin_DOWN	R-HSA-500792	GPCR ligand binding	468	9	1.42935	6.29656	1.12199e-05	0.0115668
Parkin_DOWN	R-HSA-372790	Signaling by GPCR	709	9	2.16541	4.15626	0.000274983	0.176264
