# Supplementary material for: Convergent transcriptomic signature in iPSC-dopaminergic neurons of hereditary Parkinson’s disease
Source: Life Sci Alliance. 2026 Apr 24;9(7):e202503551. doi: 10.26508/lsa.202503551 (PMC13109591; doi:10.26508/lsa.202503551)
Supplement: Supplementary file 12 [file LSA-2025-03551_TableS12.xlsx]

## Sheet: Sheet1
cluster	gene_id	gene_name	description
VGPC	ENSG00000034053	APBA2	amyloid beta precursor protein binding family A member 2
VGPC	ENSG00000276495	APBA2	amyloid beta precursor protein binding family A member 2
VGPC	ENSG00000183117	CSMD1	CUB and Sushi multiple domains 1
VGPC	ENSG00000175497	DPP10	dipeptidyl peptidase like 10
VGPC	ENSG00000130226	DPP6	dipeptidyl peptidase like 6
VGPC	ENSG00000134762	DSC3	desmocollin 3
VGPC	ENSG00000102466	FGF14	fibroblast growth factor 14
VGPC	ENSG00000138622	HCN4	hyperpolarization activated cyclic nucleotide gated potassium channel 4
VGPC	ENSG00000182255	KCNA4	potassium voltage-gated channel subfamily A member 4
VGPC	ENSG00000130037	KCNA5	potassium voltage-gated channel subfamily A member 5
VGPC	ENSG00000169282	KCNAB1	potassium voltage-gated channel subfamily A regulatory beta subunit 1
VGPC	ENSG00000069424	KCNAB2	potassium voltage-gated channel subfamily A regulatory beta subunit 2
VGPC	ENSG00000170049	KCNAB3	potassium voltage-gated channel subfamily A regulatory beta subunit 3
VGPC	ENSG00000129159	KCNC1	potassium voltage-gated channel subfamily C member 1
VGPC	ENSG00000116396	KCNC4	potassium voltage-gated channel subfamily C member 4
VGPC	ENSG00000102057	KCND1	potassium voltage-gated channel subfamily D member 1
VGPC	ENSG00000292214	KCND1	potassium voltage-gated channel subfamily D member 1
VGPC	ENSG00000184408	KCND2	potassium voltage-gated channel subfamily D member 2
VGPC	ENSG00000171385	KCND3	potassium voltage-gated channel subfamily D member 3
VGPC	ENSG00000180509	KCNE1	potassium voltage-gated channel subfamily E regulatory subunit 1
VGPC	ENSG00000159197	KCNE2	potassium voltage-gated channel subfamily E regulatory subunit 2
VGPC	ENSG00000175538	KCNE3	potassium voltage-gated channel subfamily E regulatory subunit 3
VGPC	ENSG00000152049	KCNE4	potassium voltage-gated channel subfamily E regulatory subunit 4
VGPC	ENSG00000176076	KCNE5	potassium voltage-gated channel subfamily E regulatory subunit 5
VGPC	ENSG00000143473	KCNH1	potassium voltage-gated channel subfamily H member 1
VGPC	ENSG00000055118	KCNH2	potassium voltage-gated channel subfamily H member 2
VGPC	ENSG00000089558	KCNH4	potassium voltage-gated channel subfamily H member 4
VGPC	ENSG00000140015	KCNH5	potassium voltage-gated channel subfamily H member 5
VGPC	ENSG00000182132	KCNIP1	potassium voltage-gated channel interacting protein 1
VGPC	ENSG00000120049	KCNIP2	potassium voltage-gated channel interacting protein 2
VGPC	ENSG00000185774	KCNIP4	potassium voltage-gated channel interacting protein 4
VGPC	ENSG00000281758	KCNIP4	potassium voltage-gated channel interacting protein 4
VGPC	ENSG00000177807	KCNJ10	potassium inwardly rectifying channel subfamily J member 10
VGPC	ENSG00000184185	KCNJ12	potassium inwardly rectifying channel subfamily J member 12
VGPC	ENSG00000260458	KCNJ18	potassium inwardly rectifying channel subfamily J member 18
VGPC	ENSG00000123700	KCNJ2	potassium inwardly rectifying channel subfamily J member 2
VGPC	ENSG00000168135	KCNJ4	potassium inwardly rectifying channel subfamily J member 4
VGPC	ENSG00000120457	KCNJ5	potassium inwardly rectifying channel subfamily J member 5
VGPC	ENSG00000053918	KCNQ1	potassium voltage-gated channel subfamily Q member 1
VGPC	ENSG00000282076	KCNQ1	potassium voltage-gated channel subfamily Q member 1
VGPC	ENSG00000075043	KCNQ2	potassium voltage-gated channel subfamily Q member 2
VGPC	ENSG00000281151	KCNQ2	potassium voltage-gated channel subfamily Q member 2
VGPC	ENSG00000184156	KCNQ3	potassium voltage-gated channel subfamily Q member 3
VGPC	ENSG00000117013	KCNQ4	potassium voltage-gated channel subfamily Q member 4
VGPC	ENSG00000185760	KCNQ5	potassium voltage-gated channel subfamily Q member 5
VGPC	ENSG00000170889	RPS9	ribosomal protein S9
VGPC	ENSG00000274005	RPS9	ribosomal protein S9
VGPC	ENSG00000274626	RPS9	ribosomal protein S9
VGPC	ENSG00000274646	RPS9	ribosomal protein S9
VGPC	ENSG00000274950	RPS9	ribosomal protein S9
VGPC	ENSG00000275323	RPS9	ribosomal protein S9
VGPC	ENSG00000277079	RPS9	ribosomal protein S9
VGPC	ENSG00000277359	RPS9	ribosomal protein S9
VGPC	ENSG00000278081	RPS9	ribosomal protein S9
VGPC	ENSG00000278270	RPS9	ribosomal protein S9
VGPC	ENSG00000105711	SCN1B	sodium voltage-gated channel beta subunit 1
VGPC	ENSG00000007314	SCN4A	sodium voltage-gated channel alpha subunit 4
VGPC	ENSG00000177098	SCN4B	sodium voltage-gated channel beta subunit 4
VGPC	ENSG00000183873	SCN5A	sodium voltage-gated channel alpha subunit 5
VGPC	ENSG00000080493	SLC4A4	solute carrier family 4 member 4
VGPC	ENSG00000152049	KCNE4	potassium voltage-gated channel subfamily E regulatory subunit 4
VGPC	ENSG00000292214	KCND1	potassium voltage-gated channel subfamily D member 1
VGPC	ENSG00000182255	KCNA4	potassium voltage-gated channel subfamily A member 4
VGPC	ENSG00000123700	KCNJ2	potassium inwardly rectifying channel subfamily J member 2
VGPC	ENSG00000185760	KCNQ5	potassium voltage-gated channel subfamily Q member 5
VGPC	ENSG00000120049	KCNIP2	potassium voltage-gated channel interacting protein 2
VGPC	ENSG00000175497	DPP10	dipeptidyl peptidase like 10
VGPC	ENSG00000260458	KCNJ18	potassium inwardly rectifying channel subfamily J member 18
VGPC	ENSG00000130226	DPP6	dipeptidyl peptidase like 6
VGPC	ENSG00000143473	KCNH1	potassium voltage-gated channel subfamily H member 1
VGPC	ENSG00000170889	RPS9	ribosomal protein S9
VGPC	ENSG00000170049	KCNAB3	potassium voltage-gated channel subfamily A regulatory beta subunit 3
VGPC	ENSG00000180509	KCNE1	potassium voltage-gated channel subfamily E regulatory subunit 1
VGPC	ENSG00000089558	KCNH4	potassium voltage-gated channel subfamily H member 4
VGPC	ENSG00000176076	KCNE5	potassium voltage-gated channel subfamily E regulatory subunit 5
VGPC	ENSG00000168135	KCNJ4	potassium inwardly rectifying channel subfamily J member 4
VGPC	ENSG00000184408	KCND2	potassium voltage-gated channel subfamily D member 2
VGPC	ENSG00000175538	KCNE3	potassium voltage-gated channel subfamily E regulatory subunit 3
VGPC	ENSG00000171385	KCND3	potassium voltage-gated channel subfamily D member 3
VGPC	ENSG00000055118	KCNH2	potassium voltage-gated channel subfamily H member 2
VGPC	ENSG00000053918	KCNQ1	potassium voltage-gated channel subfamily Q member 1
VGPC	ENSG00000184185	KCNJ12	potassium inwardly rectifying channel subfamily J member 12
VGPC	ENSG00000102057	KCND1	potassium voltage-gated channel subfamily D member 1
VGPC	ENSG00000069424	KCNAB2	potassium voltage-gated channel subfamily A regulatory beta subunit 2
VGPC	ENSG00000182132	KCNIP1	potassium voltage-gated channel interacting protein 1
VGPC	ENSG00000185774	KCNIP4	potassium voltage-gated channel interacting protein 4
VGPC	ENSG00000120457	KCNJ5	potassium inwardly rectifying channel subfamily J member 5
VGPC	ENSG00000183117	CSMD1	CUB and Sushi multiple domains 1
VGPC	ENSG00000282076	KCNQ1	potassium voltage-gated channel subfamily Q member 1
VGPC	ENSG00000184156	KCNQ3	potassium voltage-gated channel subfamily Q member 3
VGPC	ENSG00000075043	KCNQ2	potassium voltage-gated channel subfamily Q member 2
VGPC	ENSG00000034053	APBA2	amyloid beta precursor protein binding family A member 2
VGPC	ENSG00000281151	KCNQ2	potassium voltage-gated channel subfamily Q member 2
VGPC	ENSG00000102466	FGF14	fibroblast growth factor 14
VGPC	ENSG00000117013	KCNQ4	potassium voltage-gated channel subfamily Q member 4
VGPC	ENSG00000177807	KCNJ10	potassium inwardly rectifying channel subfamily J member 10
VGPC	ENSG00000129159	KCNC1	potassium voltage-gated channel subfamily C member 1
VGPC	ENSG00000134762	DSC3	desmocollin 3
VGPC	ENSG00000130037	KCNA5	potassium voltage-gated channel subfamily A member 5
VGPC	ENSG00000169282	KCNAB1	potassium voltage-gated channel subfamily A regulatory beta subunit 1
VGPC	ENSG00000138622	HCN4	hyperpolarization activated cyclic nucleotide gated potassium channel 4
VGPC	ENSG00000276495	APBA2	amyloid beta precursor protein binding family A member 2
VGPC	ENSG00000116396	KCNC4	potassium voltage-gated channel subfamily C member 4
VGPC	ENSG00000281758	KCNIP4	potassium voltage-gated channel interacting protein 4
VGPC	ENSG00000140015	KCNH5	potassium voltage-gated channel subfamily H member 5
VGPC	ENSG00000159197	KCNE2	potassium voltage-gated channel subfamily E regulatory subunit 2
WNT	ENSG00000168646	AXIN2	axin 2
WNT	ENSG00000147869	CER1	cerberus 1, DAN family BMP antagonist
WNT	ENSG00000107984	DKK1	dickkopf WNT signaling pathway inhibitor 1
WNT	ENSG00000155011	DKK2	dickkopf WNT signaling pathway inhibitor 2
WNT	ENSG00000104371	DKK4	dickkopf WNT signaling pathway inhibitor 4
WNT	ENSG00000107404	DVL1	dishevelled segment polarity protein 1
WNT	ENSG00000221818	EBF2	EBF transcription factor 2
WNT	ENSG00000157240	FZD1	frizzled class receptor 1
WNT	ENSG00000111432	FZD10	frizzled class receptor 10
WNT	ENSG00000180340	FZD2	frizzled class receptor 2
WNT	ENSG00000104290	FZD3	frizzled class receptor 3
WNT	ENSG00000174804	FZD4	frizzled class receptor 4
WNT	ENSG00000163251	FZD5	frizzled class receptor 5
WNT	ENSG00000164930	FZD6	frizzled class receptor 6
WNT	ENSG00000155760	FZD7	frizzled class receptor 7
WNT	ENSG00000177283	FZD8	frizzled class receptor 8
WNT	ENSG00000188763	FZD9	frizzled class receptor 9
WNT	ENSG00000076716	GPC4	glypican 4
WNT	ENSG00000153976	HS3ST3A1	heparan sulfate-glucosamine 3-sulfotransferase 3A1
WNT	ENSG00000157978	LDLRAP1	low density lipoprotein receptor adaptor protein 1
WNT	ENSG00000162761	LMX1A	LIM homeobox transcription factor 1 alpha
WNT	ENSG00000162337	LRP5	LDL receptor related protein 5
WNT	ENSG00000070018	LRP6	LDL receptor related protein 6
WNT	ENSG00000281324	LRP6	LDL receptor related protein 6
WNT	ENSG00000120149	MSX2	msh homeobox 2
WNT	ENSG00000185269	NOTUM	notum, palmitoleoyl-protein carboxylesterase
WNT	ENSG00000102312	PORCN	porcupine O-acyltransferase
WNT	ENSG00000185483	ROR1	receptor tyrosine kinase like orphan receptor 1
WNT	ENSG00000169071	ROR2	receptor tyrosine kinase like orphan receptor 2
WNT	ENSG00000169218	RSPO1	R-spondin 1
WNT	ENSG00000146374	RSPO3	R-spondin 3
WNT	ENSG00000163785	RYK	receptor like tyrosine kinase
WNT	ENSG00000104332	SFRP1	secreted frizzled related protein 1
WNT	ENSG00000145423	SFRP2	secreted frizzled related protein 2
WNT	ENSG00000106483	SFRP4	secreted frizzled related protein 4
WNT	ENSG00000120057	SFRP5	secreted frizzled related protein 5
WNT	ENSG00000081059	TCF7	transcription factor 7
WNT	ENSG00000218336	TENM3	teneurin transmembrane protein 3
WNT	ENSG00000156076	WIF1	WNT inhibitory factor 1
WNT	ENSG00000116729	WLS	Wnt ligand secretion mediator
WNT	ENSG00000125084	WNT1	Wnt family member 1
WNT	ENSG00000135925	WNT10A	Wnt family member 10A
WNT	ENSG00000169884	WNT10B	Wnt family member 10B
WNT	ENSG00000085741	WNT11	Wnt family member 11
WNT	ENSG00000002745	WNT16	Wnt family member 16
WNT	ENSG00000105989	WNT2	Wnt family member 2
WNT	ENSG00000134245	WNT2B	Wnt family member 2B
WNT	ENSG00000108379	WNT3	Wnt family member 3
WNT	ENSG00000277626	WNT3	Wnt family member 3
WNT	ENSG00000277641	WNT3	Wnt family member 3
WNT	ENSG00000154342	WNT3A	Wnt family member 3A
WNT	ENSG00000162552	WNT4	Wnt family member 4
WNT	ENSG00000114251	WNT5A	Wnt family member 5A
WNT	ENSG00000111186	WNT5B	Wnt family member 5B
WNT	ENSG00000115596	WNT6	Wnt family member 6
WNT	ENSG00000154764	WNT7A	Wnt family member 7A
WNT	ENSG00000188064	WNT7B	Wnt family member 7B
WNT	ENSG00000061492	WNT8A	Wnt family member 8A
WNT	ENSG00000075290	WNT8B	Wnt family member 8B
WNT	ENSG00000143816	WNT9A	Wnt family member 9A
WNT	ENSG00000158955	WNT9B	Wnt family member 9B
WNT	ENSG00000276799	WNT9B	Wnt family member 9B
WNT	ENSG00000183579	ZNRF3	zinc and ring finger 3
Chromosome segregation	ENSG00000198796	ALPK2	alpha kinase 2
Chromosome segregation	ENSG00000066279	ASPM	assembly factor for spindle microtubules
Chromosome segregation	ENSG00000184661	CDCA2	cell division cycle associated 2
Chromosome segregation	ENSG00000111665	CDCA3	cell division cycle associated 3
Chromosome segregation	ENSG00000146670	CDCA5	cell division cycle associated 5
Chromosome segregation	ENSG00000115163	CENPA	centromere protein A
Chromosome segregation	ENSG00000138778	CENPE	centromere protein E
Chromosome segregation	ENSG00000117724	CENPF	centromere protein F
Chromosome segregation	ENSG00000100162	CENPM	centromere protein M
Chromosome segregation	ENSG00000166451	CENPN	centromere protein N
Chromosome segregation	ENSG00000291964	CENPN	centromere protein N
Chromosome segregation	ENSG00000138180	CEP55	centrosomal protein 55
Chromosome segregation	ENSG00000169607	CKAP2L	cytoskeleton associated protein 2 like
Chromosome segregation	ENSG00000024526	DEPDC1	DEP domain containing 1
Chromosome segregation	ENSG00000126787	DLGAP5	DLG associated protein 5
Chromosome segregation	ENSG00000174371	EXO1	exonuclease 1
Chromosome segregation	ENSG00000101447	FAM83D	family with sequence similarity 83 member D
Chromosome segregation	ENSG00000139354	GAS2L3	growth arrest specific 2 like 3
Chromosome segregation	ENSG00000158406	H4C8	H4 clustered histone 8
Chromosome segregation	ENSG00000123485	HJURP	Holliday junction recognition protein
Chromosome segregation	ENSG00000118193	KIF14	kinesin family member 14
Chromosome segregation	ENSG00000163808	KIF15	kinesin family member 15
Chromosome segregation	ENSG00000280610	KIF15	kinesin family member 15
Chromosome segregation	ENSG00000186185	KIF18B	kinesin family member 18B
Chromosome segregation	ENSG00000142945	KIF2C	kinesin family member 2C
Chromosome segregation	ENSG00000090889	KIF4A	kinesin family member 4A
Chromosome segregation	ENSG00000168389	MFSD2A	MFSD2 lysolipid transporter A, lysophospholipid
Chromosome segregation	ENSG00000109805	NCAPG	non-SMC condensin I complex subunit G
Chromosome segregation	ENSG00000143228	NUF2	NUF2 component of NDC80 kinetochore complex
Chromosome segregation	ENSG00000137804	NUSAP1	nucleolar and spindle associated protein 1
Chromosome segregation	ENSG00000104147	OIP5	Opa interacting protein 5
Chromosome segregation	ENSG00000166803	PCLAF	PCNA clamp associated factor
Chromosome segregation	ENSG00000129195	PIMREG	PICALM interacting mitotic regulator
Chromosome segregation	ENSG00000008323	PLEKHG6	pleckstrin homology and RhoGEF domain containing G6
Chromosome segregation	ENSG00000111247	RAD51AP1	RAD51 associated protein 1
Chromosome segregation	ENSG00000171241	SHCBP1	SHC binding and spindle associated 1
Chromosome segregation	ENSG00000154839	SKA1	spindle and kinetochore associated complex subunit 1
Chromosome segregation	ENSG00000262634	SKA1	spindle and kinetochore associated complex subunit 1
Chromosome segregation	ENSG00000165480	SKA3	spindle and kinetochore associated complex subunit 3
Chromosome segregation	ENSG00000152253	SPC25	SPC25 component of NDC80 kinetochore complex
Chromosome segregation	ENSG00000277909	SPC25	SPC25 component of NDC80 kinetochore complex
Chromosome segregation	ENSG00000078900	TP73	tumor protein p73
Chromosome segregation	ENSG00000135451	TROAP	trophinin associated protein
Chromosome segregation	ENSG00000112742	TTK	TTK protein kinase
Chromosome segregation	ENSG00000122952	ZWINT	ZW10 interacting kinetochore protein
Trans-synaptic signaling	ENSG00000163485	ADORA1	adenosine A1 receptor
Trans-synaptic signaling	ENSG00000169252	ADRB2	adrenoceptor beta 2
Trans-synaptic signaling	ENSG00000091879	ANGPT2	angiopoietin 2
Trans-synaptic signaling	ENSG00000107282	APBA1	amyloid beta precursor protein binding family A member 1
Trans-synaptic signaling	ENSG00000276497	APBA1	amyloid beta precursor protein binding family A member 1
Trans-synaptic signaling	ENSG00000198576	ARC	activity regulated cytoskeleton associated protein
Trans-synaptic signaling	ENSG00000081181	ARG2	arginase 2
Trans-synaptic signaling	ENSG00000067842	ATP2B3	ATPase plasma membrane Ca2+ transporting 3
Trans-synaptic signaling	ENSG00000124788	ATXN1	ataxin 1
Trans-synaptic signaling	ENSG00000112182	BACH2	BTB domain and CNC homolog 2
Trans-synaptic signaling	ENSG00000119866	BCL11A	BCL11 transcription factor A
Trans-synaptic signaling	ENSG00000078725	BRINP1	BMP/retinoic acid inducible neural specific 1
Trans-synaptic signaling	ENSG00000141837	CACNA1A	calcium voltage-gated channel subunit alpha1 A
Trans-synaptic signaling	ENSG00000151067	CACNA1C	calcium voltage-gated channel subunit alpha1 C
Trans-synaptic signaling	ENSG00000285479	CACNA1C	calcium voltage-gated channel subunit alpha1 C
Trans-synaptic signaling	ENSG00000157388	CACNA1D	calcium voltage-gated channel subunit alpha1 D
Trans-synaptic signaling	ENSG00000157445	CACNA2D3	calcium voltage-gated channel auxiliary subunit alpha2delta 3
Trans-synaptic signaling	ENSG00000166862	CACNG2	calcium voltage-gated channel auxiliary subunit gamma 2
Trans-synaptic signaling	ENSG00000075461	CACNG4	calcium voltage-gated channel auxiliary subunit gamma 4
Trans-synaptic signaling	ENSG00000142408	CACNG8	calcium voltage-gated channel auxiliary subunit gamma 8
Trans-synaptic signaling	ENSG00000175161	CADM2	cell adhesion molecule 2
Trans-synaptic signaling	ENSG00000183166	CALN1	calneuron 1
Trans-synaptic signaling	ENSG00000070808	CAMK2A	calcium/calmodulin dependent protein kinase II alpha
Trans-synaptic signaling	ENSG00000058404	CAMK2B	calcium/calmodulin dependent protein kinase II beta
Trans-synaptic signaling	ENSG00000127022	CANX	calnexin
Trans-synaptic signaling	ENSG00000283777	CANX	calnexin
Trans-synaptic signaling	ENSG00000131142	CCL25	C-C motif chemokine ligand 25
Trans-synaptic signaling	ENSG00000170458	CD14	CD14 molecule
Trans-synaptic signaling	ENSG00000150394	CDH8	cadherin 8
Trans-synaptic signaling	ENSG00000176749	CDK5R1	cyclin dependent kinase 5 regulatory subunit 1
Trans-synaptic signaling	ENSG00000172216	CEBPB	CCAAT enhancer binding protein beta
Trans-synaptic signaling	ENSG00000128965	CHAC1	ChaC glutathione specific gamma-glutamylcyclotransferase 1
Trans-synaptic signaling	ENSG00000181072	CHRM2	cholinergic receptor muscarinic 2
Trans-synaptic signaling	ENSG00000160716	CHRNB2	cholinergic receptor nicotinic beta 2 subunit
Trans-synaptic signaling	ENSG00000177182	CLVS1	clavesin 1
Trans-synaptic signaling	ENSG00000118432	CNR1	cannabinoid receptor 1
Trans-synaptic signaling	ENSG00000149972	CNTN5	contactin 5
Trans-synaptic signaling	ENSG00000134115	CNTN6	contactin 6
Trans-synaptic signaling	ENSG00000174469	CNTNAP2	contactin associated protein 2
Trans-synaptic signaling	ENSG00000278728	CNTNAP2	contactin associated protein 2
Trans-synaptic signaling	ENSG00000241563	CORT	cortistatin
Trans-synaptic signaling	ENSG00000107864	CPEB3	cytoplasmic polyadenylation element binding protein 3
Trans-synaptic signaling	ENSG00000145708	CRHBP	corticotropin releasing hormone binding protein
Trans-synaptic signaling	ENSG00000164796	CSMD3	CUB and Sushi multiple domains 3
Trans-synaptic signaling	ENSG00000163673	DCLK3	doublecortin like kinase 3
Trans-synaptic signaling	ENSG00000132535	DLG4	discs large MAGUK scaffold protein 4
Trans-synaptic signaling	ENSG00000128917	DLL4	delta like canonical Notch ligand 4
Trans-synaptic signaling	ENSG00000132002	DNAJB1	DnaJ heat shock protein family (Hsp40) member B1
Trans-synaptic signaling	ENSG00000197959	DNM3	dynamin 3
Trans-synaptic signaling	ENSG00000184845	DRD1	dopamine receptor D1
Trans-synaptic signaling	ENSG00000149295	DRD2	dopamine receptor D2
Trans-synaptic signaling	ENSG00000158050	DUSP2	dual specificity phosphatase 2
Trans-synaptic signaling	ENSG00000133878	DUSP26	dual specificity phosphatase 26
Trans-synaptic signaling	ENSG00000107105	ELAVL2	ELAV like RNA binding protein 2
Trans-synaptic signaling	ENSG00000165521	EML5	EMAP like 5
Trans-synaptic signaling	ENSG00000171617	ENC1	ectodermal-neural cortex 1
Trans-synaptic signaling	ENSG00000145242	EPHA5	EPH receptor A5
Trans-synaptic signaling	ENSG00000187672	ERC2	ELKS/RAB6-interacting/CAST family member 2
Trans-synaptic signaling	ENSG00000086619	ERO1B	endoplasmic reticulum oxidoreductase 1 beta
Trans-synaptic signaling	ENSG00000119715	ESRRB	estrogen related receptor beta
Trans-synaptic signaling	ENSG00000134954	ETS1	ETS proto-oncogene 1, transcription factor
Trans-synaptic signaling	ENSG00000164220	F2RL2	coagulation factor II thrombin receptor like 2
Trans-synaptic signaling	ENSG00000139438	FAM222A	family with sequence similarity 222 member A
Trans-synaptic signaling	ENSG00000170345	FOS	Fos proto-oncogene, AP-1 transcription factor subunit
Trans-synaptic signaling	ENSG00000075426	FOSL2	FOS like 2, AP-1 transcription factor subunit
Trans-synaptic signaling	ENSG00000260230	FRRS1L	ferric chelate reductase 1 like
Trans-synaptic signaling	ENSG00000158089	GALNT14	polypeptide N-acetylgalactosaminyltransferase 14
Trans-synaptic signaling	ENSG00000198835	GJC2	gap junction protein gamma 2
Trans-synaptic signaling	ENSG00000159248	GJD2	gap junction protein delta 2
Trans-synaptic signaling	ENSG00000101958	GLRA2	glycine receptor alpha 2
Trans-synaptic signaling	ENSG00000127955	GNAI1	G protein subunit alpha i1
Trans-synaptic signaling	ENSG00000186469	GNG2	G protein subunit gamma 2
Trans-synaptic signaling	ENSG00000109163	GNRHR	gonadotropin releasing hormone receptor
Trans-synaptic signaling	ENSG00000171723	GPHN	gephyrin
Trans-synaptic signaling	ENSG00000174948	GPR149	G protein-coupled receptor 149
Trans-synaptic signaling	ENSG00000158292	GPR153	G protein-coupled receptor 153
Trans-synaptic signaling	ENSG00000250510	GPR162	G protein-coupled receptor 162
Trans-synaptic signaling	ENSG00000156097	GPR61	G protein-coupled receptor 61
Trans-synaptic signaling	ENSG00000123901	GPR83	G protein-coupled receptor 83
Trans-synaptic signaling	ENSG00000155511	GRIA1	glutamate ionotropic receptor AMPA type subunit 1
Trans-synaptic signaling	ENSG00000120251	GRIA2	glutamate ionotropic receptor AMPA type subunit 2
Trans-synaptic signaling	ENSG00000125675	GRIA3	glutamate ionotropic receptor AMPA type subunit 3
Trans-synaptic signaling	ENSG00000152578	GRIA4	glutamate ionotropic receptor AMPA type subunit 4
Trans-synaptic signaling	ENSG00000182771	GRID1	glutamate ionotropic receptor delta type subunit 1
Trans-synaptic signaling	ENSG00000176884	GRIN1	glutamate ionotropic receptor NMDA type subunit 1
Trans-synaptic signaling	ENSG00000183454	GRIN2A	glutamate ionotropic receptor NMDA type subunit 2A
Trans-synaptic signaling	ENSG00000273079	GRIN2B	glutamate ionotropic receptor NMDA type subunit 2B
Trans-synaptic signaling	ENSG00000161509	GRIN2C	glutamate ionotropic receptor NMDA type subunit 2C
Trans-synaptic signaling	ENSG00000105464	GRIN2D	glutamate ionotropic receptor NMDA type subunit 2D
Trans-synaptic signaling	ENSG00000198785	GRIN3A	glutamate ionotropic receptor NMDA type subunit 3A
Trans-synaptic signaling	ENSG00000168959	GRM5	glutamate metabotropic receptor 5
Trans-synaptic signaling	ENSG00000196277	GRM7	glutamate metabotropic receptor 7
Trans-synaptic signaling	ENSG00000164116	GUCY1A1	guanylate cyclase 1 soluble subunit alpha 1
Trans-synaptic signaling	ENSG00000113070	HBEGF	heparin binding EGF like growth factor
Trans-synaptic signaling	ENSG00000002746	HECW1	HECT, C2 and WW domain containing E3 ubiquitin protein ligase 1
Trans-synaptic signaling	ENSG00000109758	HGFAC	HGF activator
Trans-synaptic signaling	ENSG00000127124	HIVEP3	HIVEP zinc finger 3
Trans-synaptic signaling	ENSG00000152413	HOMER1	homer scaffold protein 1
Trans-synaptic signaling	ENSG00000196639	HRH1	histamine receptor H1
Trans-synaptic signaling	ENSG00000173110	HSPA6	heat shock protein family A (Hsp70) member 6
Trans-synaptic signaling	ENSG00000120694	HSPH1	heat shock protein family H (Hsp110) member 1
Trans-synaptic signaling	ENSG00000135312	HTR1B	5-hydroxytryptamine receptor 1B
Trans-synaptic signaling	ENSG00000168830	HTR1E	5-hydroxytryptamine receptor 1E
Trans-synaptic signaling	ENSG00000102468	HTR2A	5-hydroxytryptamine receptor 2A
Trans-synaptic signaling	ENSG00000186038	HTR3E	5-hydroxytryptamine receptor 3E
Trans-synaptic signaling	ENSG00000213949	ITGA1	integrin subunit alpha 1
Trans-synaptic signaling	ENSG00000143127	ITGA10	integrin subunit alpha 10
Trans-synaptic signaling	ENSG00000104369	JPH1	junctophilin 1
Trans-synaptic signaling	ENSG00000177606	JUN	Jun proto-oncogene, AP-1 transcription factor subunit
Trans-synaptic signaling	ENSG00000163376	KBTBD8	kelch repeat and BTB domain containing 8
Trans-synaptic signaling	ENSG00000111262	KCNA1	potassium voltage-gated channel subfamily A member 1
Trans-synaptic signaling	ENSG00000177272	KCNA3	potassium voltage-gated channel subfamily A member 3
Trans-synaptic signaling	ENSG00000130037	KCNA5	potassium voltage-gated channel subfamily A member 5
Trans-synaptic signaling	ENSG00000182674	KCNB2	potassium voltage-gated channel subfamily B member 2
Trans-synaptic signaling	ENSG00000143473	KCNH1	potassium voltage-gated channel subfamily H member 1
Trans-synaptic signaling	ENSG00000157542	KCNJ6	potassium inwardly rectifying channel subfamily J member 6
Trans-synaptic signaling	ENSG00000135750	KCNK1	potassium two pore domain channel subfamily K member 1
Trans-synaptic signaling	ENSG00000152315	KCNK13	potassium two pore domain channel subfamily K member 13
Trans-synaptic signaling	ENSG00000169427	KCNK9	potassium two pore domain channel subfamily K member 9
Trans-synaptic signaling	ENSG00000168263	KCNV2	potassium voltage-gated channel modifier subfamily V member 2
Trans-synaptic signaling	ENSG00000178695	KCTD12	potassium channel tetramerization domain containing 12
Trans-synaptic signaling	ENSG00000183783	KCTD8	potassium channel tetramerization domain containing 8
Trans-synaptic signaling	ENSG00000119771	KLHL29	kelch like family member 29
Trans-synaptic signaling	ENSG00000243709	LEFTY1	left-right determination factor 1
Trans-synaptic signaling	ENSG00000156564	LRFN2	leucine rich repeat and fibronectin type III domain containing 2
Trans-synaptic signaling	ENSG00000165379	LRFN5	leucine rich repeat and fibronectin type III domain containing 5
Trans-synaptic signaling	ENSG00000183423	LRIT3	leucine rich repeat, Ig-like and transmembrane domains 3
Trans-synaptic signaling	ENSG00000176204	LRRTM4	leucine rich repeat transmembrane neuronal 4
Trans-synaptic signaling	ENSG00000006432	MAP3K9	mitogen-activated protein kinase kinase kinase 9
Trans-synaptic signaling	ENSG00000166603	MC4R	melanocortin 4 receptor
Trans-synaptic signaling	ENSG00000076706	MCAM	melanoma cell adhesion molecule
Trans-synaptic signaling	ENSG00000055732	MCOLN3	mucolipin TRP cation channel 3
Trans-synaptic signaling	ENSG00000139915	MDGA2	MAM domain containing glycosylphosphatidylinositol anchor 2
Trans-synaptic signaling	ENSG00000183496	MEX3B	mex-3 RNA binding family member B
Trans-synaptic signaling	ENSG00000125966	MMP24	matrix metallopeptidase 24
Trans-synaptic signaling	ENSG00000138379	MSTN	myostatin
Trans-synaptic signaling	ENSG00000187193	MT1X	metallothionein 1X
Trans-synaptic signaling	ENSG00000067798	NAV3	neuron navigator 3
Trans-synaptic signaling	ENSG00000154654	NCAM2	neural cell adhesion molecule 2
Trans-synaptic signaling	ENSG00000154328	NEIL2	nei like DNA glycosylase 2
Trans-synaptic signaling	ENSG00000292286	NEIL2	nei like DNA glycosylase 2
Trans-synaptic signaling	ENSG00000165030	NFIL3	nuclear factor, interleukin 3 regulated
Trans-synaptic signaling	ENSG00000169760	NLGN1	neuroligin 1
Trans-synaptic signaling	ENSG00000087095	NLK	nemo like kinase
Trans-synaptic signaling	ENSG00000089250	NOS1	nitric oxide synthase 1
Trans-synaptic signaling	ENSG00000174576	NPAS4	neuronal PAS domain protein 4
Trans-synaptic signaling	ENSG00000122585	NPY	neuropeptide Y
Trans-synaptic signaling	ENSG00000164128	NPY1R	neuropeptide Y receptor Y1
Trans-synaptic signaling	ENSG00000181019	NQO1	NAD(P)H quinone dehydrogenase 1
Trans-synaptic signaling	ENSG00000119508	NR4A3	nuclear receptor subfamily 4 group A member 3
Trans-synaptic signaling	ENSG00000179915	NRXN1	neurexin 1
Trans-synaptic signaling	ENSG00000110076	NRXN2	neurexin 2
Trans-synaptic signaling	ENSG00000101188	NTSR1	neurotensin receptor 1
Trans-synaptic signaling	ENSG00000272325	NUDT3	nudix hydrolase 3
Trans-synaptic signaling	ENSG00000122584	NXPH1	neurexophilin 1
Trans-synaptic signaling	ENSG00000183715	OPCML	opioid binding protein/cell adhesion molecule like
Trans-synaptic signaling	ENSG00000165312	OTUD1	OTU deubiquitinase 1
Trans-synaptic signaling	ENSG00000138964	PARVG	parvin gamma
Trans-synaptic signaling	ENSG00000138650	PCDH10	protocadherin 10
Trans-synaptic signaling	ENSG00000186472	PCLO	piccolo presynaptic cytomatrix protein
Trans-synaptic signaling	ENSG00000115252	PDE1A	phosphodiesterase 1A
Trans-synaptic signaling	ENSG00000107242	PIP5K1B	phosphatidylinositol-4-phosphate 5-kinase type 1 beta
Trans-synaptic signaling	ENSG00000158683	PKD1L1	polycystin 1 like 1, transient receptor potential channel interacting
Trans-synaptic signaling	ENSG00000105499	PLA2G4C	phospholipase A2 group IVC
Trans-synaptic signaling	ENSG00000173261	PLAC8L1	PLAC8 like 1
Trans-synaptic signaling	ENSG00000076356	PLXNA2	plexin A2
Trans-synaptic signaling	ENSG00000139220	PPFIA2	PTPRF interacting protein alpha 2
Trans-synaptic signaling	ENSG00000156475	PPP2R2B	protein phosphatase 2 regulatory subunit Bbeta
Trans-synaptic signaling	ENSG00000074211	PPP2R2C	protein phosphatase 2 regulatory subunit Bgamma
Trans-synaptic signaling	ENSG00000166501	PRKCB	protein kinase C beta
Trans-synaptic signaling	ENSG00000119973	PRLHR	prolactin releasing hormone receptor
Trans-synaptic signaling	ENSG00000113494	PRLR	prolactin receptor
Trans-synaptic signaling	ENSG00000126231	PROZ	protein Z, vitamin K dependent plasma glycoprotein
Trans-synaptic signaling	ENSG00000183134	PTGDR2	prostaglandin D2 receptor 2
Trans-synaptic signaling	ENSG00000147485	PXDNL	peroxidasin like
Trans-synaptic signaling	ENSG00000181467	RAP2B	RAP2B, member of RAS oncogene family
Trans-synaptic signaling	ENSG00000091428	RAPGEF4	Rap guanine nucleotide exchange factor 4
Trans-synaptic signaling	ENSG00000159200	RCAN1	regulator of calcineurin 1
Trans-synaptic signaling	ENSG00000182901	RGS7	regulator of G protein signaling 7
Trans-synaptic signaling	ENSG00000079841	RIMS1	regulating synaptic membrane exocytosis 1
Trans-synaptic signaling	ENSG00000198963	RORB	RAR related orphan receptor B
Trans-synaptic signaling	ENSG00000105711	SCN1B	sodium voltage-gated channel beta subunit 1
Trans-synaptic signaling	ENSG00000149575	SCN2B	sodium voltage-gated channel beta subunit 2
Trans-synaptic signaling	ENSG00000110876	SELPLG	selectin P ligand
Trans-synaptic signaling	ENSG00000118473	SGIP1	SH3GL interacting endocytic adaptor 1
Trans-synaptic signaling	ENSG00000118515	SGK1	serum/glucocorticoid regulated kinase 1
Trans-synaptic signaling	ENSG00000188803	SHISA6	shisa family member 6
Trans-synaptic signaling	ENSG00000237515	SHISA9	shisa family member 9
Trans-synaptic signaling	ENSG00000091664	SLC17A6	solute carrier family 17 member 6
Trans-synaptic signaling	ENSG00000104888	SLC17A7	solute carrier family 17 member 7
Trans-synaptic signaling	ENSG00000106688	SLC1A1	solute carrier family 1 member 1
Trans-synaptic signaling	ENSG00000155886	SLC24A2	solute carrier family 24 member 2
Trans-synaptic signaling	ENSG00000170385	SLC30A1	solute carrier family 30 member 1
Trans-synaptic signaling	ENSG00000115194	SLC30A3	solute carrier family 30 member 3
Trans-synaptic signaling	ENSG00000101438	SLC32A1	solute carrier family 32 member 1
Trans-synaptic signaling	ENSG00000167703	SLC43A2	solute carrier family 43 member 2
Trans-synaptic signaling	ENSG00000278550	SLC43A2	solute carrier family 43 member 2
Trans-synaptic signaling	ENSG00000157103	SLC6A1	solute carrier family 6 member 1
Trans-synaptic signaling	ENSG00000151012	SLC7A11	solute carrier family 7 member 11
Trans-synaptic signaling	ENSG00000013293	SLC7A14	solute carrier family 7 member 14
Trans-synaptic signaling	ENSG00000103257	SLC7A5	solute carrier family 7 member 5
Trans-synaptic signaling	ENSG00000115616	SLC9A2	solute carrier family 9 member A2
Trans-synaptic signaling	ENSG00000178235	SLITRK1	SLIT and NTRK like family member 1
Trans-synaptic signaling	ENSG00000185985	SLITRK2	SLIT and NTRK like family member 2
Trans-synaptic signaling	ENSG00000121871	SLITRK3	SLIT and NTRK like family member 3
Trans-synaptic signaling	ENSG00000132639	SNAP25	synaptosome associated protein 25
Trans-synaptic signaling	ENSG00000101298	SNPH	syntaphilin
Trans-synaptic signaling	ENSG00000163788	SNRK	SNF related kinase
Trans-synaptic signaling	ENSG00000124766	SOX4	SRY-box transcription factor 4
Trans-synaptic signaling	ENSG00000176170	SPHK1	sphingosine kinase 1
Trans-synaptic signaling	ENSG00000136158	SPRY2	sprouty RTK signaling antagonist 2
Trans-synaptic signaling	ENSG00000187678	SPRY4	sprouty RTK signaling antagonist 4
Trans-synaptic signaling	ENSG00000160460	SPTBN4	spectrin beta, non-erythrocytic 4
Trans-synaptic signaling	ENSG00000139767	SRRM4	serine/arginine repetitive matrix 4
Trans-synaptic signaling	ENSG00000113532	ST8SIA4	ST8 alpha-N-acetyl-neuraminide alpha-2,8-sialyltransferase 4
Trans-synaptic signaling	ENSG00000157152	SYN2	synapsin II
Trans-synaptic signaling	ENSG00000185666	SYN3	synapsin III
Trans-synaptic signaling	ENSG00000182253	SYNM	synemin
Trans-synaptic signaling	ENSG00000139973	SYT16	synaptotagmin 16
Trans-synaptic signaling	ENSG00000129990	SYT5	synaptotagmin 5
Trans-synaptic signaling	ENSG00000184599	TAFA3	TAFA chemokine like family member 3
Trans-synaptic signaling	ENSG00000105825	TFPI2	tissue factor pathway inhibitor 2
Trans-synaptic signaling	ENSG00000100234	TIMP3	TIMP metallopeptidase inhibitor 3
Trans-synaptic signaling	ENSG00000167895	TMC8	transmembrane channel like 8
Trans-synaptic signaling	ENSG00000072315	TRPC5	transient receptor potential cation channel subfamily C member 5
Trans-synaptic signaling	ENSG00000183785	TUBA8	tubulin alpha 8
Trans-synaptic signaling	ENSG00000198431	TXNRD1	thioredoxin reductase 1
Trans-synaptic signaling	ENSG00000175564	UCP3	uncoupling protein 3
Trans-synaptic signaling	ENSG00000175073	VCPIP1	valosin containing protein interacting protein 1
Trans-synaptic signaling	ENSG00000165197	VEGFD	vascular endothelial growth factor D
Trans-synaptic signaling	ENSG00000128564	VGF	VGF nerve growth factor inducible
Trans-synaptic signaling	ENSG00000163032	VSNL1	visinin like 1
Trans-synaptic signaling	ENSG00000187135	VSTM2B	V-set and transmembrane domain containing 2B
Trans-synaptic signaling	ENSG00000170396	ZNF804A	zinc finger protein 804A
Interferon signaling	ENSG00000130303	BST2	bone marrow stromal cell antigen 2
Interferon signaling	ENSG00000010610	CD4	CD4 molecule
Interferon signaling	ENSG00000134326	CMPK2	cytidine/uridine monophosphate kinase 2
Interferon signaling	ENSG00000137628	DDX60	DExD/H-box helicase 60
Interferon signaling	ENSG00000181381	DDX60L	DExD/H-box 60 like
Interferon signaling	ENSG00000108771	DHX58	DExH-box helicase 58
Interferon signaling	ENSG00000163840	DTX3L	deltex E3 ubiquitin ligase 3L
Interferon signaling	ENSG00000055332	EIF2AK2	eukaryotic translation initiation factor 2 alpha kinase 2
Interferon signaling	ENSG00000133106	EPSTI1	epithelial stromal interaction 1
Interferon signaling	ENSG00000117228	GBP1	guanylate binding protein 1
Interferon signaling	ENSG00000162645	GBP2	guanylate binding protein 2
Interferon signaling	ENSG00000117226	GBP3	guanylate binding protein 3
Interferon signaling	ENSG00000162654	GBP4	guanylate binding protein 4
Interferon signaling	ENSG00000154451	GBP5	guanylate binding protein 5
Interferon signaling	ENSG00000138646	HERC5	HECT and RLD domain containing E3 ubiquitin protein ligase 5
Interferon signaling	ENSG00000138642	HERC6	HECT and RLD domain containing E3 ubiquitin protein ligase family member 6
Interferon signaling	ENSG00000165949	IFI27	interferon alpha inducible protein 27
Interferon signaling	ENSG00000275214	IFI27	interferon alpha inducible protein 27
Interferon signaling	ENSG00000068079	IFI35	interferon induced protein 35
Interferon signaling	ENSG00000137965	IFI44	interferon induced protein 44
Interferon signaling	ENSG00000137959	IFI44L	interferon induced protein 44 like
Interferon signaling	ENSG00000126709	IFI6	interferon alpha inducible protein 6
Interferon signaling	ENSG00000115267	IFIH1	interferon induced with helicase C domain 1
Interferon signaling	ENSG00000185745	IFIT1	interferon induced protein with tetratricopeptide repeats 1
Interferon signaling	ENSG00000119922	IFIT2	interferon induced protein with tetratricopeptide repeats 2
Interferon signaling	ENSG00000119917	IFIT3	interferon induced protein with tetratricopeptide repeats 3
Interferon signaling	ENSG00000152778	IFIT5	interferon induced protein with tetratricopeptide repeats 5
Interferon signaling	ENSG00000185885	IFITM1	interferon induced transmembrane protein 1
Interferon signaling	ENSG00000185201	IFITM2	interferon induced transmembrane protein 2
Interferon signaling	ENSG00000142089	IFITM3	interferon induced transmembrane protein 3
Interferon signaling	ENSG00000185507	IRF7	interferon regulatory factor 7
Interferon signaling	ENSG00000276561	IRF7	interferon regulatory factor 7
Interferon signaling	ENSG00000213928	IRF9	interferon regulatory factor 9
Interferon signaling	ENSG00000285048	IRF9	interferon regulatory factor 9
Interferon signaling	ENSG00000160932	LY6E	lymphocyte antigen 6 family member E
Interferon signaling	ENSG00000278032	LY6E	lymphocyte antigen 6 family member E
Interferon signaling	ENSG00000157601	MX1	MX dynamin like GTPase 1
Interferon signaling	ENSG00000183486	MX2	MX dynamin like GTPase 2
Interferon signaling	ENSG00000091592	NLRP1	NLR family pyrin domain containing 1
Interferon signaling	ENSG00000106100	NOD1	nucleotide binding oligomerization domain containing 1
Interferon signaling	ENSG00000089127	OAS1	2'-5'-oligoadenylate synthetase 1
Interferon signaling	ENSG00000111335	OAS2	2'-5'-oligoadenylate synthetase 2
Interferon signaling	ENSG00000111331	OAS3	2'-5'-oligoadenylate synthetase 3
Interferon signaling	ENSG00000059378	PARP12	poly(ADP-ribose) polymerase family member 12
Interferon signaling	ENSG00000173193	PARP14	poly(ADP-ribose) polymerase family member 14
Interferon signaling	ENSG00000138496	PARP9	poly(ADP-ribose) polymerase family member 9
Interferon signaling	ENSG00000188313	PLSCR1	phospholipid scramblase 1
Interferon signaling	ENSG00000163932	PRKCD	protein kinase C delta
Interferon signaling	ENSG00000101695	RNF125	ring finger protein 125
Interferon signaling	ENSG00000134321	RSAD2	radical S-adenosyl methionine domain containing 2
Interferon signaling	ENSG00000136514	RTP4	receptor transporter protein 4
Interferon signaling	ENSG00000291555	RTP4	receptor transporter protein 4
Interferon signaling	ENSG00000205413	SAMD9	sterile alpha motif domain containing 9
Interferon signaling	ENSG00000177409	SAMD9L	sterile alpha motif domain containing 9 like
Interferon signaling	ENSG00000130813	SHFL	shiftless antiviral inhibitor of ribosomal frameshifting
Interferon signaling	ENSG00000067066	SP100	SP100 nuclear antigen
Interferon signaling	ENSG00000135899	SP110	SP110 nuclear body protein
Interferon signaling	ENSG00000115415	STAT1	signal transducer and activator of transcription 1
Interferon signaling	ENSG00000170581	STAT2	signal transducer and activator of transcription 2
Interferon signaling	ENSG00000132274	TRIM22	tripartite motif containing 22
Interferon signaling	ENSG00000156587	UBE2L6	ubiquitin conjugating enzyme E2 L6
Interferon signaling	ENSG00000184979	USP18	ubiquitin specific peptidase 18
Interferon signaling	ENSG00000132530	XAF1	XIAP associated factor 1
ECM	ENSG00000158859	ADAMTS4	ADAM metallopeptidase with thrombospondin type 1 motif 4
ECM	ENSG00000136457	CHAD	chondroadherin
ECM	ENSG00000204291	COL15A1	collagen type XV alpha 1 chain
ECM	ENSG00000182871	COL18A1	collagen type XVIII alpha 1 chain
ECM	ENSG00000292234	COL18A1	collagen type XVIII alpha 1 chain
ECM	ENSG00000108821	COL1A1	collagen type I alpha 1 chain
ECM	ENSG00000164692	COL1A2	collagen type I alpha 2 chain
ECM	ENSG00000168542	COL3A1	collagen type III alpha 1 chain
ECM	ENSG00000291748	COL3A1	collagen type III alpha 1 chain
ECM	ENSG00000187498	COL4A1	collagen type IV alpha 1 chain
ECM	ENSG00000134871	COL4A2	collagen type IV alpha 2 chain
ECM	ENSG00000169031	COL4A3	collagen type IV alpha 3 chain
ECM	ENSG00000081052	COL4A4	collagen type IV alpha 4 chain
ECM	ENSG00000188153	COL4A5	collagen type IV alpha 5 chain
ECM	ENSG00000197565	COL4A6	collagen type IV alpha 6 chain
ECM	ENSG00000130635	COL5A1	collagen type V alpha 1 chain
ECM	ENSG00000204262	COL5A2	collagen type V alpha 2 chain
ECM	ENSG00000142156	COL6A1	collagen type VI alpha 1 chain
ECM	ENSG00000142173	COL6A2	collagen type VI alpha 2 chain
ECM	ENSG00000163359	COL6A3	collagen type VI alpha 3 chain
ECM	ENSG00000172752	COL6A5	collagen type VI alpha 5 chain
ECM	ENSG00000206384	COL6A6	collagen type VI alpha 6 chain
ECM	ENSG00000171812	COL8A2	collagen type VIII alpha 2 chain
ECM	ENSG00000112280	COL9A1	collagen type IX alpha 1 chain
ECM	ENSG00000170275	CRTAP	cartilage associated protein
ECM	ENSG00000164932	CTHRC1	collagen triple helix repeat containing 1
ECM	ENSG00000124491	F13A1	coagulation factor XIII A chain
ECM	ENSG00000077942	FBLN1	fibulin 1
ECM	ENSG00000166147	FBN1	fibrillin 1
ECM	ENSG00000138829	FBN2	fibrillin 2
ECM	ENSG00000141756	FKBP10	FKBP prolyl isomerase 10
ECM	ENSG00000115414	FN1	fibronectin 1
ECM	ENSG00000164946	FREM1	FRAS1 related extracellular matrix 1
ECM	ENSG00000142798	HSPG2	heparan sulfate proteoglycan 2
ECM	ENSG00000213949	ITGA1	integrin subunit alpha 1
ECM	ENSG00000143127	ITGA10	integrin subunit alpha 10
ECM	ENSG00000137809	ITGA11	integrin subunit alpha 11
ECM	ENSG00000164171	ITGA2	integrin subunit alpha 2
ECM	ENSG00000005884	ITGA3	integrin subunit alpha 3
ECM	ENSG00000135424	ITGA7	integrin subunit alpha 7
ECM	ENSG00000077943	ITGA8	integrin subunit alpha 8
ECM	ENSG00000144668	ITGA9	integrin subunit alpha 9
ECM	ENSG00000291488	ITGA9	integrin subunit alpha 9
ECM	ENSG00000150093	ITGB1	integrin subunit beta 1
ECM	ENSG00000132470	ITGB4	integrin subunit beta 4
ECM	ENSG00000082781	ITGB5	integrin subunit beta 5
ECM	ENSG00000115221	ITGB6	integrin subunit beta 6
ECM	ENSG00000105855	ITGB8	integrin subunit beta 8
ECM	ENSG00000196569	LAMA2	laminin subunit alpha 2
ECM	ENSG00000091136	LAMB1	laminin subunit beta 1
ECM	ENSG00000135862	LAMC1	laminin subunit gamma 1
ECM	ENSG00000050555	LAMC3	laminin subunit gamma 3
ECM	ENSG00000100097	LGALS1	galectin 1
ECM	ENSG00000108679	LGALS3BP	galectin 3 binding protein
ECM	ENSG00000129038	LOXL1	lysyl oxidase like 1
ECM	ENSG00000049323	LTBP1	latent transforming growth factor beta binding protein 1
ECM	ENSG00000117122	MFAP2	microfibril associated protein 2
ECM	ENSG00000166482	MFAP4	microfibril associated protein 4
ECM	ENSG00000117385	P3H1	prolyl 3-hydroxylase 1
ECM	ENSG00000169220	RGS14	regulator of G protein signaling 14
ECM	ENSG00000021355	SERPINB1	serpin family B member 1
ECM	ENSG00000132386	SERPINF1	serpin family F member 1
ECM	ENSG00000282307	SERPINF1	serpin family F member 1
ECM	ENSG00000079308	TNS1	tensin 1
GPCR	ENSG00000120907	ADRA1A	adrenoceptor alpha 1A
GPCR	ENSG00000170214	ADRA1B	adrenoceptor alpha 1B
GPCR	ENSG00000171873	ADRA1D	adrenoceptor alpha 1D
GPCR	ENSG00000135744	AGT	angiotensinogen
GPCR	ENSG00000144891	AGTR1	angiotensin II receptor type 1
GPCR	ENSG00000171094	ALK	ALK receptor tyrosine kinase
GPCR	ENSG00000240771	ARHGEF25	Rho guanine nucleotide exchange factor 25
GPCR	ENSG00000162772	ATF3	activating transcription factor 3
GPCR	ENSG00000101200	AVP	arginine vasopressin
GPCR	ENSG00000166148	AVPR1A	arginine vasopressin receptor 1A
GPCR	ENSG00000198049	AVPR1B	arginine vasopressin receptor 1B
GPCR	ENSG00000100739	BDKRB1	bradykinin receptor B1
GPCR	ENSG00000168398	BDKRB2	bradykinin receptor B2
GPCR	ENSG00000197405	C5AR1	complement C5a receptor 1
GPCR	ENSG00000154975	CA10	carbonic anhydrase 10
GPCR	ENSG00000108691	CCL2	C-C motif chemokine ligand 2
GPCR	ENSG00000142871	CCN1	cellular communication network factor 1
GPCR	ENSG00000118523	CCN2	cellular communication network factor 2
GPCR	ENSG00000133019	CHRM3	cholinergic receptor muscarinic 3
GPCR	ENSG00000147571	CRH	corticotropin releasing hormone
GPCR	ENSG00000173198	CYSLTR1	cysteinyl leukotriene receptor 1
GPCR	ENSG00000152207	CYSLTR2	cysteinyl leukotriene receptor 2
GPCR	ENSG00000184845	DRD1	dopamine receptor D1
GPCR	ENSG00000138166	DUSP5	dual specificity phosphatase 5
GPCR	ENSG00000078401	EDN1	endothelin 1
GPCR	ENSG00000088256	GNA11	G protein subunit alpha 11
GPCR	ENSG00000156049	GNA14	G protein subunit alpha 14
GPCR	ENSG00000060558	GNA15	G protein subunit alpha 15
GPCR	ENSG00000156052	GNAQ	G protein subunit alpha q
GPCR	ENSG00000087460	GNAS	GNAS complex locus
GPCR	ENSG00000242616	GNG10	G protein subunit gamma 10
GPCR	ENSG00000172380	GNG12	G protein subunit gamma 12
GPCR	ENSG00000186469	GNG2	G protein subunit gamma 2
GPCR	ENSG00000168243	GNG4	G protein subunit gamma 4
GPCR	ENSG00000167414	GNG8	G protein subunit gamma 8
GPCR	ENSG00000198873	GRK5	G protein-coupled receptor kinase 5
GPCR	ENSG00000198822	GRM3	glutamate metabotropic receptor 3
GPCR	ENSG00000168959	GRM5	glutamate metabotropic receptor 5
GPCR	ENSG00000196639	HRH1	histamine receptor H1
GPCR	ENSG00000102468	HTR2A	5-hydroxytryptamine receptor 2A
GPCR	ENSG00000135914	HTR2B	5-hydroxytryptamine receptor 2B
GPCR	ENSG00000172349	IL16	interleukin 16
GPCR	ENSG00000196083	IL1RAP	interleukin 1 receptor accessory protein
GPCR	ENSG00000160145	KALRN	kalirin RhoGEF kinase
GPCR	ENSG00000149571	KIRREL3	kirre like nephrin family adhesion molecule 3
GPCR	ENSG00000176809	LRRC37A3	leucine rich repeat containing 37 member A3
GPCR	ENSG00000275621	LRRC37A3	leucine rich repeat containing 37 member A3
GPCR	ENSG00000213906	LTB4R2	leukotriene B4 receptor 2
GPCR	ENSG00000285203	LTB4R2	leukotriene B4 receptor 2
GPCR	ENSG00000204640	NMS	neuromedin S
GPCR	ENSG00000139574	NPFF	neuropeptide FF-amide peptide precursor
GPCR	ENSG00000175206	NPPA	natriuretic peptide A
GPCR	ENSG00000214285	NPS	neuropeptide S
GPCR	ENSG00000164128	NPY1R	neuropeptide Y receptor Y1
GPCR	ENSG00000164129	NPY5R	neuropeptide Y receptor Y5
GPCR	ENSG00000101405	OXT	oxytocin/neurophysin I prepropeptide
GPCR	ENSG00000180914	OXTR	oxytocin receptor
GPCR	ENSG00000101327	PDYN	prodynorphin
GPCR	ENSG00000182621	PLCB1	phospholipase C beta 1
GPCR	ENSG00000137841	PLCB2	phospholipase C beta 2
GPCR	ENSG00000149782	PLCB3	phospholipase C beta 3
GPCR	ENSG00000115138	POMC	proopiomelanocortin
GPCR	ENSG00000160951	PTGER1	prostaglandin E receptor 1
GPCR	ENSG00000171522	PTGER4	prostaglandin E receptor 4
GPCR	ENSG00000122420	PTGFR	prostaglandin F receptor
GPCR	ENSG00000188710	QRFP	pyroglutamylated RFamide peptide
GPCR	ENSG00000152953	STK32B	serine/threonine kinase 32B
GPCR	ENSG00000006128	TAC1	tachykinin precursor 1
GPCR	ENSG00000075073	TACR2	tachykinin receptor 2
GPCR	ENSG00000006638	TBXA2R	thromboxane A2 receptor
GPCR	ENSG00000137801	THBS1	thrombospondin 1
GPCR	ENSG00000006327	TNFRSF12A	TNF receptor superfamily member 12A
GPCR	ENSG00000145040	UCN2	urocortin 2
