# Supplementary material for: Convergent transcriptomic signature in iPSC-dopaminergic neurons of hereditary Parkinson’s disease
Source: Life Sci Alliance. 2026 Apr 24;9(7):e202503551. doi: 10.26508/lsa.202503551 (PMC13109591; doi:10.26508/lsa.202503551)
Supplement: Supplementary file 13 [file LSA-2025-03551_TableS13.xlsx]

## Sheet: Sheet1
сluster	ID	term description	observed gene count	background gene count	strength	signal	FDR		сluster	geneSet	description	size	overlap	expect	enrichmentRatio	pValue	FDR
VGPC	HSA-1296071	Potassium Channels	25	103	2.02	9.56	2.32e-40		Trans-synapse signaling	R-HSA-112316	Neuronal System	410	56	4.87703	11.4824	2.20835e-43	1.13244e-39
VGPC	HSA-1296072	Voltage gated Potassium channels	19	43	2.28	9.83	5.73e-34		Trans-synapse signaling	GO:0099177	regulation of trans-synaptic signaling	468	54	5.56695	9.7001	7.55291e-38	1.93657e-34
VGPC	HSA-5576891	Cardiac conduction	22	130	1.86	7.25	3.35e-32		Trans-synapse signaling	WP5420	ADHD and autism ASD linked metabolic pathways and SNP	285	43	3.39013	12.6839	5.0107e-35	8.56495e-32
VGPC	HSA-112316	Neuronal System	26	409	1.43	4.28	8.41e-29		Trans-synapse signaling	GO:0035249	synaptic transmission, glutamatergic	111	29	1.32037	21.9636	4.24968e-31	5.44808e-28
VGPC	HSA-5576890	Phase 3 - rapid repolarisation	8	9	2.58	5.01	4.15e-15		Trans-synapse signaling	R-HSA-112315	Transmission across Chemical Synapses	270	36	3.2117	11.209	2.11003e-27	2.16405e-24
VGPC	HSA-5576894	Phase 1 - inactivation of fast Na+ channels	6	7	2.56	3.6	6.3e-11		Trans-synapse signaling	GO:0042391	regulation of membrane potential	427	39	5.07925	7.6783	1.89741e-23	1.62165e-20
VGPC	HSA-5576893	Phase 2 - plateau phase	6	15	2.23	3	1.72e-09		Trans-synapse signaling	hsa04724	Glutamatergic synapse	115	24	1.36795	17.5445	2.46604e-23	1.80655e-20
VGPC	HSA-445095	Interaction between L1 and Ankyrins	6	31	1.92	2.36	6.36e-08		Trans-synapse signaling	hsa04080	Neuroactive ligand-receptor interaction	367	36	4.36554	8.24641	9.92629e-23	6.36275e-20
VGPC	HSA-1296041	Activation of G protein gated Potassium channels	5	29	1.87	1.82	3.31e-06		Trans-synapse signaling	WP5398	NRXN1 deletion syndrome	17	13	0.202218	64.287	1.52937e-22	8.71403e-20
VGPC	HSA-997272	Inhibition of voltage gated Ca2+ channels via Gbeta/gamma subunits	5	29	1.87	1.82	3.31e-06		Trans-synapse signaling	R-HSA-6794362	Protein-protein interactions at synapses	86	21	1.02299	20.5281	4.27484e-22	2.19214e-19
VGPC	HSA-5576892	Phase 0 - rapid depolarisation	5	32	1.83	1.78	3.97e-06
VGPC	HSA-1296053	Classical Kir channels	3	4	2.51	1.53	5.48e-05
VGPC	HSA-5576886	Phase 4 - resting membrane potential	3	19	1.83	0.94	0.002
VGPC	HSA-9717189	Sensory perception of taste	3	47	1.44	0.56	0.0223
VGPC	HSA-422475	Axon guidance	7	551	0.74	0.41	0.0283
WNT	hsa04310	Wnt signaling pathway	52	154	2.05	16.72	8.8e-96
WNT	hsa05217	Basal cell carcinoma	32	63	2.23	14.33	1.37e-58
WNT	hsa05224	Breast cancer	34	146	1.89	10.21	4.39e-53
WNT	hsa05226	Gastric cancer	34	146	1.89	10.21	4.39e-53
WNT	hsa04916	Melanogenesis	31	95	2.04	11.49	5.16e-52
WNT	hsa05225	Hepatocellular carcinoma	34	161	1.85	9.67	5.16e-52
WNT	hsa04550	Signaling pathways regulating pluripotency of stem cells	32	141	1.88	9.71	1.32e-49
WNT	hsa04150	mTOR signaling pathway	32	150	1.85	9.37	6.8e-49
WNT	hsa04934	Cushing syndrome	32	153	1.84	9.27	1.07e-48
WNT	hsa04390	Hippo signaling pathway	32	154	1.84	9.24	1.16e-48
WNT	hsa05010	Alzheimer disease	36	354	1.53	6.17	2.45e-45
WNT	hsa05205	Proteoglycans in cancer	29	194	1.7	7.13	6.32e-40
WNT	hsa05165	Human papillomavirus infection	32	324	1.52	5.7	3.01e-39
WNT	hsa05200	Pathways in cancer	34	515	1.34	4.34	1.71e-36
WNT	hsa04360	Axon guidance	5	176	0.98	0.63	0.0046
Chromosome segregation	GO:0007059	Chromosome segregation	21	286	1.55	4.41	1.71e-23
Chromosome segregation	GO:0007049	Cell cycle	30	1246	1.06	2.2	1.85e-23
Chromosome segregation	GO:0051301	Cell division	22	527	1.3	3.03	3.06e-20
Chromosome segregation	GO:0098813	Nuclear chromosome segregation	15	229	1.5	3.27	2.91e-15
Chromosome segregation	GO:0000278	Mitotic cell cycle	19	631	1.16	2.16	2.05e-14
Chromosome segregation	GO:0022402	Cell cycle process	19	835	1.04	1.71	2.61e-12
Chromosome segregation	GO:0000070	Mitotic sister chromatid segregation	11	122	1.64	3.08	5.08e-12
Chromosome segregation	GO:1903047	Mitotic cell cycle process	16	537	1.16	1.94	1.23e-11
Chromosome segregation	GO:0000280	Nuclear division	13	323	1.29	2.12	1.44e-10
Chromosome segregation	GO:0051983	Regulation of chromosome segregation	10	128	1.57	2.64	2.44e-10
Chromosome segregation	GO:0051276	Chromosome organization	18	968	0.95	1.4	2.64e-10
Chromosome segregation	GO:0034508	Centromere complex assembly	7	29	2.06	3.08	8.11e-10
Chromosome segregation	GO:0051726	Regulation of cell cycle	18	1108	0.89	1.24	2.03e-09
Chromosome segregation	GO:0010564	Regulation of cell cycle process	15	716	1	1.4	7e-09
Chromosome segregation	GO:0050000	Chromosome localization	8	84	1.66	2.38	1.2e-08
Chromosome segregation	GO:0051383	Kinetochore organization	6	21	2.14	2.75	1.3e-08
Chromosome segregation	GO:0051783	Regulation of nuclear division	9	145	1.47	2.11	1.88e-08
Chromosome segregation	GO:0007017	Microtubule-based process	15	803	0.95	1.27	2.78e-08
Chromosome segregation	GO:0000226	Microtubule cytoskeleton organization	13	542	1.06	1.44	3.64e-08
Chromosome segregation	GO:1905818	Regulation of chromosome separation	8	109	1.55	2.09	6.61e-08
Chromosome segregation	GO:0051310	Metaphase plate congression	7	65	1.71	2.22	8.47e-08
Chromosome segregation	GO:0007088	Regulation of mitotic nuclear division	8	118	1.51	2	1.11e-07
Chromosome segregation	GO:0007346	Regulation of mitotic cell cycle	12	493	1.07	1.38	1.68e-07
Chromosome segregation	GO:1902850	Microtubule cytoskeleton organization involved in mitosis	8	129	1.47	1.9	2e-07
Chromosome segregation	GO:0051382	Kinetochore assembly	5	16	2.18	2.31	3.22e-07
Chromosome segregation	GO:0030071	Regulation of mitotic metaphase/anaphase transition	7	91	1.57	1.88	6.12e-07
Chromosome segregation	GO:0033044	Regulation of chromosome organization	9	253	1.23	1.48	1.28e-06
Chromosome segregation	GO:0051640	Organelle localization	11	514	1.01	1.17	2.92e-06
Chromosome segregation	GO:0033043	Regulation of organelle organization	15	1190	0.78	0.89	3.42e-06
Chromosome segregation	GO:0007094	Mitotic spindle assembly checkpoint signaling	5	31	1.89	1.83	4.58e-06
Chromosome segregation	GO:1901987	Regulation of cell cycle phase transition	10	431	1.05	1.16	6.3e-06
Chromosome segregation	GO:0065004	protein-DNA complex assembly	8	229	1.22	1.33	8.34e-06
Chromosome segregation	GO:1901990	Regulation of mitotic cell cycle phase transition	9	332	1.11	1.22	8.34e-06
Chromosome segregation	GO:0006996	Organelle organization	23	3470	0.5	0.57	1.07e-05
Chromosome segregation	GO:0007051	Spindle organization	7	160	1.32	1.37	1.43e-05
Chromosome segregation	GO:0007052	Mitotic spindle organization	6	97	1.47	1.44	1.96e-05
Chromosome segregation	GO:0051656	Establishment of organelle localization	9	380	1.06	1.09	2.3e-05
Chromosome segregation	GO:0007080	Mitotic metaphase plate congression	5	53	1.66	1.47	3.43e-05
Chromosome segregation	GO:0051128	Regulation of cellular component organization	18	2365	0.56	0.58	9.34e-05
Chromosome segregation	GO:0008608	Attachment of spindle microtubules to kinetochore	4	26	1.87	1.39	0.00011
Chromosome segregation	GO:0090068	Positive regulation of cell cycle process	7	251	1.13	0.98	0.00023
Chromosome segregation	GO:0016043	Cellular component organization	26	5436	0.36	0.4	0.00045
Chromosome segregation	GO:0140694	Non-membrane-bounded organelle assembly	7	314	1.03	0.81	0.00094
Chromosome segregation	GO:0051315	Attachment of mitotic spindle microtubules to kinetochore	3	13	2.04	1.08	0.0011
Chromosome segregation	GO:0007076	Mitotic chromosome condensation	3	17	1.93	0.97	0.002
Chromosome segregation	GO:0007018	Microtubule-based movement	7	384	0.94	0.67	0.0031
Chromosome segregation	GO:0043933	Protein-containing complex organization	12	1465	0.6	0.46	0.0063
Chromosome segregation	GO:0000281	Mitotic cytokinesis	4	84	1.36	0.72	0.0068
Chromosome segregation	GO:0006336	DNA replication-independent chromatin assembly	3	33	1.64	0.69	0.0115
Chromosome segregation	GO:0007079	Mitotic chromosome movement towards spindle pole	2	4	2.38	0.71	0.0125
Chromosome segregation	GO:0071459	Protein localization to chromosome, centromeric region	3	41	1.55	0.6	0.0198
Chromosome segregation	GO:0034080	CENP-A containing chromatin assembly	2	7	2.14	0.58	0.0274
Chromosome segregation	GO:0051321	Meiotic cell cycle	5	250	0.98	0.46	0.0312
Chromosome segregation	GO:0051641	Cellular localization	15	2677	0.43	0.31	0.0335
Chromosome segregation	GO:0065003	Protein-containing complex assembly	10	1303	0.57	0.33	0.0468
Interferon	HSA-913531	Interferon Signaling	35	199	1.77	8.66	1.03e-49
Interferon	HSA-909733	Interferon alpha/beta signaling	24	71	2.05	9.39	2.15e-38
Interferon	HSA-1280215	Cytokine Signaling in Immune system	37	706	1.24	3.68	2.5e-35
Interferon	HSA-168256	Immune System	43	1979	0.86	1.78	2.17e-27
Interferon	HSA-877300	Interferon gamma signaling	14	90	1.72	4.18	2.53e-17
Interferon	HSA-1169410	Antiviral mechanism by IFN-stimulated genes	12	82	1.69	3.56	2.31e-14
Interferon	HSA-1169408	ISG15 antiviral mechanism	9	74	1.61	2.48	9.01e-10
Interferon	HSA-168928	DDX58/IFIH1-mediated induction of interferon-alpha/beta	7	80	1.47	1.6	2.03e-06
Interferon	HSA-8983711	OAS antiviral response	4	9	2.17	1.62	1.27e-05
Interferon	HSA-936440	Negative regulators of DDX58/IFIH1 signaling	5	34	1.69	1.43	2.43e-05
Interferon	HSA-9705671	SARS-CoV-2 activates/modulates innate and adaptive immune responses	6	123	1.21	0.92	0.00049
Interferon	HSA-9694516	SARS-CoV-2 Infection	8	294	0.96	0.79	0.00058
Interferon	HSA-9679506	SARS-CoV Infections	9	411	0.86	0.73	0.0007
Interferon	HSA-168249	Innate Immune System	13	1041	0.62	0.54	0.0018
Interferon	HSA-918233	TRAF3-dependent IRF activation pathway	3	15	1.82	0.83	0.003
Interferon	HSA-9678108	SARS-CoV-1 Infection	5	140	1.08	0.58	0.0097
Interferon	HSA-5663205	Infectious disease	11	917	0.6	0.44	0.01
Interferon	HSA-912694	Regulation of IFNA/IFNB signaling	3	25	1.6	0.65	0.01
Interferon	HSA-933541	TRAF6 mediated IRF7 activation	3	29	1.54	0.6	0.0135
Interferon	HSA-5689896	Ovarian tumor domain proteases	3	39	1.41	0.49	0.0291
Interferon	HSA-9692916	SARS-CoV-1 activates/modulates innate immune responses	3	40	1.4	0.49	0.0298
ECM	HSA-1474244	Extracellular matrix organization	49	300	1.73	9.89	2.61e-73
ECM	HSA-216083	Integrin cell surface interactions	34	85	2.12	13.27	1.28e-58
ECM	HSA-3000178	ECM proteoglycans	29	76	2.1	11.48	1.2e-48
ECM	HSA-1474228	Degradation of the extracellular matrix	27	140	1.8	7.7	4.71e-38
ECM	HSA-1474290	Collagen formation	24	90	1.94	8.39	1.95e-36
ECM	HSA-2022090	Assembly of collagen fibrils and other multimeric structures	22	61	2.07	8.98	1.18e-35
ECM	HSA-1650814	Collagen biosynthesis and modifying enzymes	22	67	2.03	8.64	5.82e-35
ECM	HSA-3000171	Non-integrin membrane-ECM interactions	21	59	2.07	8.61	6.44e-34
ECM	HSA-8948216	Collagen chain trimerization	20	44	2.17	9.09	6.44e-34
ECM	HSA-3000157	Laminin interactions	18	30	2.29	9.1	4.45e-32
ECM	HSA-1442490	Collagen degradation	20	64	2.01	7.85	2.46e-31
ECM	HSA-419037	NCAM1 interactions	14	42	2.04	5.9	1.11e-21
ECM	HSA-8874081	MET activates PTK2 signaling	13	30	2.15	6.05	2.77e-21
ECM	HSA-186797	Signaling by PDGF	14	58	1.9	5.19	4.72e-20
ECM	HSA-9006934	Signaling by Receptor Tyrosine Kinases	24	521	1.18	2.72	4.97e-20
ECM	HSA-1566948	Elastic fibre formation	13	44	1.99	5.3	1.3e-19
ECM	HSA-2129379	Molecules associated with elastic fibres	12	37	2.03	5.1	1.94e-18
ECM	HSA-9675108	Nervous system development	22	575	1.1	2.25	1.32e-16
ECM	HSA-3000170	Syndecan interactions	10	27	2.08	4.5	9.96e-16
ECM	HSA-422475	Axon guidance	21	551	1.1	2.2	9.96e-16
ECM	HSA-2243919	Crosslinking of collagen fibrils	9	18	2.22	4.45	5.01e-15
ECM	HSA-2214320	Anchoring fibril formation	8	15	2.24	4.02	1.92e-13
ECM	HSA-162582	Signal Transduction	31	2540	0.6	0.91	6.11e-11
ECM	HSA-75892	Platelet Adhesion to exposed collagen	6	15	2.12	2.73	2.59e-09
ECM	HSA-2173789	TGF-beta receptor signaling activates SMADs	7	46	1.7	2.26	1.8e-08
ECM	HSA-170834	Signaling by TGF-beta Receptor Complex	8	92	1.46	1.94	5.08e-08
ECM	HSA-3000480	Scavenging by Class A Receptors	5	18	1.96	2	5.01e-07
ECM	HSA-447041	CHL1 interactions	4	9	2.16	1.78	3.72e-06
ECM	HSA-373760	L1CAM interactions	7	120	1.28	1.35	7.5e-06
ECM	HSA-8957275	Post-translational protein phosphorylation	6	107	1.27	1.13	7.56e-05
ECM	HSA-381426	Regulation of Insulin-like Growth Factor (IGF) transport and uptake by Insulin-like Growth Factor Binding Proteins (IGFBPs)	6	124	1.2	1.02	0.00017
ECM	HSA-109582	Hemostasis	10	607	0.73	0.64	0.00091
ECM	HSA-202733	Cell surface interactions at the vascular wall	5	139	1.07	0.66	0.0044
ECM	HSA-9619665	EGR2 and SOX10-mediated initiation of Schwann cell myelination	3	27	1.56	0.72	0.0058
ECM	HSA-1566977	Fibronectin matrix formation	2	6	2.04	0.62	0.014
ECM	HSA-76009	Platelet Aggregation (Plug Formation)	3	39	1.4	0.57	0.0153
ECM	HSA-6785807	Interleukin-4 and Interleukin-13 signaling	4	107	1.09	0.51	0.0192
ECM	HSA-198933	Immunoregulatory interactions between a Lymphoid and a non-Lymphoid cell	4	130	1	0.42	0.0381
ECM	HSA-430116	GP1b-IX-V activation signalling	2	12	1.74	0.46	0.0409
GPCR	HSA-372790	Signaling by GPCR	57	697	1.35	5.57	2.63e-64
GPCR	HSA-416476	G alpha (q) signalling events	45	217	1.75	10	2.63e-64
GPCR	HSA-388396	GPCR downstream signalling	55	624	1.38	5.86	2.03e-63
GPCR	HSA-500792	GPCR ligand binding	47	459	1.45	6.19	8.66e-55
GPCR	HSA-373076	Class A/1 (Rhodopsin-like receptors)	37	326	1.49	5.97	1e-42
GPCR	HSA-162582	Signal Transduction	61	2540	0.82	1.91	2.58e-40
GPCR	HSA-375276	Peptide ligand-binding receptors	22	194	1.49	4.39	8.53e-24
GPCR	HSA-418594	G alpha (i) signalling events	23	309	1.31	3.4	3.7e-21
GPCR	HSA-422356	Regulation of insulin secretion	14	78	1.69	4.04	4.84e-17
GPCR	HSA-202040	G-protein activation	11	24	2.1	4.71	5.97e-17
GPCR	HSA-111885	Opioid Signalling	14	90	1.63	3.77	2.42e-16
GPCR	HSA-428930	Thromboxane signalling through TP receptor	10	24	2.06	4.17	4.59e-15
GPCR	HSA-399997	Acetylcholine regulates insulin secretion	8	10	2.34	3.97	1.34e-13
GPCR	HSA-418555	G alpha (s) signalling events	14	157	1.39	2.76	2.11e-13
GPCR	HSA-418592	ADP signalling through P2Y purinoceptor 1	9	25	1.99	3.6	4.39e-13
GPCR	HSA-456926	Thrombin signalling through proteinase activated receptors (PARs)	9	32	1.89	3.3	2.72e-12
GPCR	HSA-434316	Fatty Acids bound to GPR40 (FFAR1) regulate insulin secretion	7	8	2.38	3.53	4.76e-12
GPCR	HSA-418217	G beta:gamma signalling through PLC beta	8	20	2.04	3.31	6.93e-12
GPCR	HSA-500657	Presynaptic function of Kainate receptors	8	21	2.02	3.27	8.9e-12
GPCR	HSA-6814122	Cooperation of PDCL (PhLP1) and TRiC/CCT in G-protein beta folding	9	38	1.81	3.1	8.9e-12
GPCR	HSA-416482	G alpha (12/13) signalling events	10	80	1.53	2.56	8.88e-11
GPCR	HSA-391903	Eicosanoid ligand-binding receptors	7	15	2.11	3.05	9.03e-11
GPCR	HSA-375280	Amine ligand-binding receptors	8	42	1.72	2.54	8.03e-10
GPCR	HSA-4086398	Ca2+ pathway	8	60	1.56	2.16	9.79e-09
GPCR	HSA-388479	Vasopressin-like receptors	5	6	2.36	2.45	1.8e-08
GPCR	HSA-392851	Prostacyclin signalling through prostacyclin receptor	6	19	1.94	2.3	2.19e-08
GPCR	HSA-432040	Vasopressin regulates renal water homeostasis via Aquaporins	7	42	1.66	2.11	3.22e-08
GPCR	HSA-9662851	Anti-inflammatory response favouring Leishmania parasite infection	8	80	1.44	1.87	6.89e-08
GPCR	HSA-112043	PLC beta mediated events	7	49	1.59	1.97	7.82e-08
GPCR	HSA-373080	Class B/2 (Secretin family receptors)	8	94	1.37	1.71	1.98e-07
GPCR	HSA-76002	Platelet activation, signaling and aggregation	11	260	1.06	1.4	2.1e-07
GPCR	HSA-163359	Glucagon signaling in metabolic regulation	6	33	1.7	1.89	3.04e-07
GPCR	HSA-420092	Glucagon-type ligand receptors	6	33	1.7	1.89	3.04e-07
GPCR	HSA-8964315	G beta:gamma signalling through BTK	5	18	1.88	1.83	9.23e-07
GPCR	HSA-381676	Glucagon-like Peptide-1 (GLP1) regulates insulin secretion	6	42	1.59	1.7	1.04e-06
GPCR	HSA-9660821	ADORA2B mediated anti-inflammatory cytokines production	6	43	1.58	1.68	1.16e-06
GPCR	HSA-8964616	G beta:gamma signalling through CDC42	5	20	1.84	1.77	1.36e-06
GPCR	HSA-9634597	GPER1 signaling	6	45	1.56	1.65	1.42e-06
GPCR	HSA-392170	ADP signalling through P2Y purinoceptor 12	5	22	1.79	1.71	1.97e-06
GPCR	HSA-418597	G alpha (z) signalling events	6	48	1.53	1.6	1.97e-06
GPCR	HSA-392451	G beta:gamma signalling through PI3Kgamma	5	25	1.74	1.63	3.31e-06
GPCR	HSA-391908	Prostanoid ligand receptors	4	9	2.08	1.66	4.86e-06
GPCR	HSA-400042	Adrenaline,noradrenaline inhibits insulin secretion	5	28	1.69	1.56	5.15e-06
GPCR	HSA-1296041	Activation of G protein gated Potassium channels	5	29	1.67	1.54	5.92e-06
GPCR	HSA-997272	Inhibition of voltage gated Ca2+ channels via Gbeta/gamma subunits	5	29	1.67	1.54	5.92e-06
GPCR	HSA-5619099	Defective AVP does not bind AVPR1A,B and causes neurohypophyseal diabetes insipidus (NDI)	3	3	2.44	1.44	3.38e-05
GPCR	HSA-109582	Hemostasis	12	607	0.73	0.78	7.73e-05
GPCR	HSA-391906	Leukotriene receptors	3	5	2.22	1.29	8.85e-05
GPCR	HSA-112316	Neuronal System	10	409	0.83	0.83	9.29e-05
GPCR	HSA-390696	Adrenoceptors	3	9	1.96	1.1	0.00032
GPCR	HSA-9009391	Extra-nuclear estrogen signaling	5	75	1.26	0.95	0.00035
GPCR	HSA-1855204	Synthesis of IP3 and IP4 in the cytosol	3	26	1.5	0.7	0.0049
GPCR	HSA-380095	Tachykinin receptors bind tachykinins	2	5	2.04	0.67	0.0083
GPCR	HSA-9664535	LTC4-CYSLTR mediated IL4 production	2	7	1.89	0.59	0.0139
GPCR	HSA-389397	Orexin and neuropeptides FF and QRFP bind to their respective receptors	2	8	1.84	0.56	0.0171
GPCR	HSA-390666	Serotonin receptors	2	12	1.66	0.47	0.033
GPCR	HSA-2032785	YAP1- and WWTR1 (TAZ)-stimulated gene expression	2	15	1.56	0.41	0.0484
