# Supplementary material for: Convergent transcriptomic signature in iPSC-dopaminergic neurons of hereditary Parkinson’s disease
Source: Life Sci Alliance. 2026 Apr 24;9(7):e202503551. doi: 10.26508/lsa.202503551 (PMC13109591; doi:10.26508/lsa.202503551)
Supplement: Supplementary file 14 [file LSA-2025-03551_TableS14.xlsx]

## Sheet: Sheet1
description	setSize	enrichmentScore	NES	pvalue	p.adjust	group
WNT	51	-0.704438	-1.87274	0.000859056	0.00257717	PD_vs_Healthy
Chromatin	37	-0.745829	-1.91956	0.00222787	0.0033418	PD_vs_Healthy
Potassium	44	0.549123	1.50197	0.0152823	0.0152823	PD_vs_Healthy
WNT	51	-0.704438	-1.87274	0.000859056	0.00257717	LRRK2_vs_Healthy
Chromatin	37	-0.745829	-1.91956	0.00222787	0.0033418	LRRK2_vs_Healthy
Potassium	44	0.549123	1.50197	0.0152823	0.0152823	LRRK2_vs_Healthy
WNT	48	-0.635367	-1.81891	0.00377374	0.00377374	Parkin_vs_Healthy
Chromatin	38	-0.783476	-2.19024	0.000266485	0.000399728	Parkin_vs_Healthy
Potassium	44	0.717291	2.22685	4.76092e-06	1.42828e-05	Parkin_vs_Healthy
WNT	48	-0.575693	-1.58511	0.0116452	0.0313434	LRRK2_vs_Parkin
Chromatin	37	-0.563872	-1.48119	0.0208956	0.0313434	LRRK2_vs_Parkin
Synapse	227	0.649419	2.508	1.48415e-16	4.45246e-16	PD_vs_Healthy
Interferon	50	-0.589283	-1.71628	0.00378351	0.00567527	PD_vs_Healthy
Synapse	229	0.829548	2.95521	8.92023e-37	2.67607e-36	LRRK2_vs_Healthy
ECM	58	-0.752021	-2.0712	1.30051e-05	1.95076e-05	LRRK2_vs_Healthy
Interferon	51	-0.753703	-2.04162	8.26716e-05	8.26716e-05	LRRK2_vs_Healthy
Synapse	229	0.793144	3.01927	1.82768e-47	5.48303e-47	LRRK2_vs_Parkin
ECM	57	-0.769529	-2.17586	3.05411e-07	4.58116e-07	LRRK2_vs_Parkin
Interferon	50	-0.734926	-2.03764	1.80287e-05	1.80287e-05	LRRK2_vs_Parkin
GPCR	56	-0.750127	-2.22657	0.00332871	0.00665742	Parkin_vs_Healthy
GPCR	57	0.596096	1.87959	9.76735e-05	0.000195347	LRRK2_vs_Parkin
