# Supplementary material for: Convergent transcriptomic signature in iPSC-dopaminergic neurons of hereditary Parkinson’s disease
Source: Life Sci Alliance. 2026 Apr 24;9(7):e202503551. doi: 10.26508/lsa.202503551 (PMC13109591; doi:10.26508/lsa.202503551)
Supplement: Supplementary file 15 [file LSA-2025-03551_TableS15.xlsx]

## Sheet: Sheet1
GENE ONTOLOGY										HALLMARK								REACTOME
Ontology	Description	setSize	enrichmentScore	NES	pvalue	p.adjust	group			ID	setSize	enrichmentScore	NES	pvalue	p.adjust	group		ID	Description	setSize	enrichmentScore	NES	pvalue	p.adjust	group
BP	forebrain neuron development	36	0.741847	2.18026	5.71766e-05	0.0197935	PD_vs_Healthy			HALLMARK_MYC_TARGETS_V1	187	-0.56065	-1.93654	0.00129697	0.0216162	PD_vs_Healthy		R-HSA-112310	Neurotransmitter release cycle	48	0.661848	2.08693	0.000269201	0.00504836	PD_vs_Healthy
CC	GABA receptor complex	18	0.818945	2.05818	0.000309012	0.046965	PD_vs_Healthy			HALLMARK_G2M_CHECKPOINT	193	-0.650426	-2.25918	9.55004e-08	2.38751e-06	PD_vs_Healthy		R-HSA-888590	GABA synthesis, release, reuptake and degradation	19	0.80546	2.07552	0.000353453	0.00596551	PD_vs_Healthy
BP	synaptic transmission, GABAergic	53	0.663543	2.05543	0.000198681	0.0360275	PD_vs_Healthy			HALLMARK_E2F_TARGETS	195	-0.665274	-2.31267	3.25282e-09	1.62641e-07	PD_vs_Healthy		R-HSA-1296072	Voltage gated Potassium channels	36	0.671297	2.01156	0.000482943	0.00780415	PD_vs_Healthy
BP	presynaptic modulation of chemical synaptic transmission	34	0.709657	2.04481	0.000307505	0.046965	PD_vs_Healthy			HALLMARK_EPITHELIAL_MESENCHYMAL_TRANSITION	187	-0.54162	-1.7149	0.000306982	0.00818931	LRRK2_vs_Healthy		R-HSA-112315	Transmission across Chemical Synapses	234	0.515494	2.00196	3.37179e-08	5.69083e-06	PD_vs_Healthy
BP	forebrain neuron differentiation	70	0.632425	2.04185	2.155e-05	0.0120216	PD_vs_Healthy			HALLMARK_E2F_TARGETS	195	-0.547257	-1.73996	0.000327573	0.00818931	LRRK2_vs_Healthy		R-HSA-112316	Neuronal System	356	0.474716	1.94369	3.74492e-09	1.13771e-06	PD_vs_Healthy
MF	voltage-gated potassium channel activity	75	0.613997	1.99201	2.3677e-05	0.0120216	PD_vs_Healthy			HALLMARK_G2M_CHECKPOINT	194	-0.582931	-2.03282	0.000183077	0.00457692	Parkin_vs_Healthy		R-HSA-399719	Trafficking of AMPA receptors	30	0.674016	1.92784	0.000971643	0.0135406	PD_vs_Healthy
MF	voltage-gated monoatomic cation channel activity	111	0.534823	1.86498	9.76051e-05	0.026549	PD_vs_Healthy			HALLMARK_E2F_TARGETS	195	-0.582923	-2.03724	0.000157817	0.00457692	Parkin_vs_Healthy		R-HSA-399721	Glutamate binding, activation of AMPA receptors and synaptic plasticity	30	0.674016	1.92784	0.000971643	0.0135406	PD_vs_Healthy
CC	postsynaptic specialization membrane	142	0.505257	1.84407	0.000141291	0.0304443	PD_vs_Healthy			HALLMARK_TNFA_SIGNALING_VIA_NFKB	171	0.525851	1.95404	4.70785e-08	2.35392e-06	LRRK2_vs_Parkin		R-HSA-156842	Eukaryotic Translation Elongation	82	0.535044	1.87277	0.0011645	0.0153816	PD_vs_Healthy
BP	regulation of postsynaptic membrane potential	125	0.517363	1.83741	0.000173851	0.0322938	PD_vs_Healthy			HALLMARK_UV_RESPONSE_UP	142	0.424465	1.53268	0.00123176	0.0284553	LRRK2_vs_Parkin		R-HSA-212676	Dopamine Neurotransmitter Release Cycle	23	0.687708	1.86174	0.00152092	0.0190932	PD_vs_Healthy
CC	neuron spine	175	0.481322	1.78579	4.86685e-05	0.0176505	PD_vs_Healthy			HALLMARK_ANGIOGENESIS	29	-0.710916	-1.8073	0.00170732	0.0284553	LRRK2_vs_Parkin		R-HSA-156902	Peptide chain elongation	81	0.531546	1.85512	0.00100086	0.0138209	PD_vs_Healthy
BP	neurotransmitter secretion	135	0.490631	1.77667	0.00011155	0.026549	PD_vs_Healthy											R-HSA-5576893	Phase 2 - plateau phase	11	0.797404	1.85185	0.00427948	0.0422112	PD_vs_Healthy
BP	signal release from synapse	135	0.490631	1.77667	0.00011155	0.026549	PD_vs_Healthy											R-HSA-2408557	Selenocysteine synthesis	85	0.523045	1.8478	0.00219499	0.0262479	PD_vs_Healthy
CC	postsynaptic specialization	370	0.438007	1.77279	8.24542e-07	0.00156993	PD_vs_Healthy											R-HSA-114508	Effects of PIP2 hydrolysis	25	0.666379	1.8423	0.00272907	0.031028	PD_vs_Healthy
CC	asymmetric synapse	358	0.432182	1.74991	1.24942e-06	0.00190312	PD_vs_Healthy											R-HSA-5576892	Phase 0 - rapid depolarisation	31	0.62854	1.82354	0.00474694	0.0456367	PD_vs_Healthy
CC	dendritic spine	173	0.470601	1.74197	0.000146378	0.0304443	PD_vs_Healthy											R-HSA-112314	Neurotransmitter receptors and postsynaptic signal transmission	174	0.48709	1.82346	5.1468e-05	0.00140654	PD_vs_Healthy
CC	postsynaptic density	342	0.42375	1.70784	4.15001e-06	0.00395081	PD_vs_Healthy											R-HSA-416993	Trafficking of GluR2-containing AMPA receptors	16	0.728506	1.81713	0.00403609	0.0406586	PD_vs_Healthy
BP	regulation of membrane potential	388	0.417787	1.70402	1.55273e-06	0.00197093	PD_vs_Healthy											R-HSA-210500	Glutamate Neurotransmitter Release Cycle	23	0.667406	1.80678	0.00275759	0.031028	PD_vs_Healthy
MF	gated channel activity	238	0.440004	1.69603	7.80786e-05	0.0237859	PD_vs_Healthy											R-HSA-181429	Serotonin Neurotransmitter Release Cycle	18	0.71123	1.80315	0.00471596	0.0456277	PD_vs_Healthy
CC	neuron to neuron synapse	392	0.406452	1.66386	1.54482e-05	0.010856	PD_vs_Healthy											R-HSA-192823	Viral mRNA Translation	81	0.509084	1.77672	0.00252388	0.0290437	PD_vs_Healthy
CC	synaptic membrane	399	0.402977	1.64901	1.56797e-05	0.010856	PD_vs_Healthy											R-HSA-74752	Signaling by Insulin receptor	65	0.500869	1.67065	0.00424296	0.0421246	PD_vs_Healthy
CC	postsynaptic membrane	283	0.419027	1.63931	0.000129294	0.0289901	PD_vs_Healthy											R-HSA-9705671	SARS-CoV-2 activates/modulates innate and adaptive immune responses	97	-0.477912	-1.55639	0.00498994	0.0465013	PD_vs_Healthy
BP	modulation of chemical synaptic transmission	443	0.391078	1.61006	2.68795e-05	0.012042	PD_vs_Healthy											R-HSA-72163	mRNA Splicing - Major Pathway	196	-0.43695	-1.55963	0.000869723	0.0124633	PD_vs_Healthy
BP	regulation of trans-synaptic signaling	444	0.390057	1.60569	5.26809e-06	0.00445798	PD_vs_Healthy											R-HSA-195721	Signaling by WNT	254	-0.425066	-1.56439	0.000482286	0.00780415	PD_vs_Healthy
CC	monoatomic ion channel complex	286	0.406623	1.59359	0.000255774	0.0423473	PD_vs_Healthy											R-HSA-72172	mRNA Splicing	204	-0.439514	-1.57454	0.000562865	0.00858827	PD_vs_Healthy
MF	metal ion transmembrane transporter activity	351	0.381177	1.54003	0.00012942	0.0289901	PD_vs_Healthy											R-HSA-4839726	Chromatin organization	231	-0.434687	-1.58063	0.000175922	0.00351613	PD_vs_Healthy
CC	transmembrane transporter complex	397	0.374206	1.52946	0.000147904	0.0304443	PD_vs_Healthy											R-HSA-72306	tRNA processing	102	-0.482923	-1.58607	0.00404177	0.0406586	PD_vs_Healthy
CC	transporter complex	421	0.370657	1.5122	0.000102419	0.026549	PD_vs_Healthy											R-HSA-8957322	Metabolism of steroids	121	-0.470239	-1.58818	0.00303068	0.0333594	PD_vs_Healthy
MF	inorganic cation transmembrane transporter activity	487	0.356127	1.48607	0.000216346	0.0368719	PD_vs_Healthy											R-HSA-6804756	Regulation of TP53 Activity through Phosphorylation	88	-0.499642	-1.59895	0.00322433	0.034984	PD_vs_Healthy
BP	tissue morphogenesis	499	-0.451846	-1.70563	8.69186e-05	0.0254605	PD_vs_Healthy											R-HSA-913531	Interferon Signaling	222	-0.445589	-1.61298	0.000275723	0.00508944	PD_vs_Healthy
BP	regulation of cell cycle phase transition	398	-0.46864	-1.73669	0.000213731	0.0368719	PD_vs_Healthy											R-HSA-195258	RHO GTPase Effectors	262	-0.437422	-1.61521	0.000162332	0.00337784	PD_vs_Healthy
BP	cilium assembly	364	-0.480552	-1.76638	0.000162336	0.0322938	PD_vs_Healthy											R-HSA-157118	Signaling by NOTCH	182	-0.455731	-1.61856	0.000340655	0.00589446	PD_vs_Healthy
BP	cilium organization	392	-0.482498	-1.78625	7.26294e-05	0.0230477	PD_vs_Healthy											R-HSA-73864	RNA Polymerase I Transcription	70	-0.523051	-1.62339	0.00332671	0.0355864	PD_vs_Healthy
BP	organelle fission	413	-0.491759	-1.82935	2.27613e-05	0.0120216	PD_vs_Healthy											R-HSA-427413	NoRC negatively regulates rRNA expression	66	-0.527129	-1.63087	0.00315008	0.0344242	PD_vs_Healthy
BP	epithelial cilium movement involved in extracellular fluid movement	45	-0.659664	-1.8845	0.00035047	0.0494511	PD_vs_Healthy											R-HSA-9730414	MITF-M-regulated melanocyte development	130	-0.478535	-1.6315	0.00127942	0.0164698	PD_vs_Healthy
BP	chromosome segregation	384	-0.511296	-1.89569	2.6394e-06	0.00287167	PD_vs_Healthy											R-HSA-9856651	MITF-M-dependent gene expression	92	-0.50514	-1.63547	0.00191166	0.0234178	PD_vs_Healthy
BP	chromosome organization	486	-0.5063	-1.9097	9.90175e-08	0.000377059	PD_vs_Healthy											R-HSA-73854	RNA Polymerase I Promoter Clearance	69	-0.528577	-1.64241	0.00484984	0.0460432	PD_vs_Healthy
BP	sister chromatid segregation	223	-0.547634	-1.91188	0.000350625	0.0494511	PD_vs_Healthy											R-HSA-1169410	Antiviral mechanism by IFN-stimulated genes	138	-0.477032	-1.64261	0.000859929	0.0124403	PD_vs_Healthy
CC	nuclear chromosome	204	-0.552366	-1.91684	0.000281983	0.0447413	PD_vs_Healthy											R-HSA-9907900	Proteasome assembly	44	-0.567485	-1.653	0.00480086	0.0458648	PD_vs_Healthy
BP	regulation of cell cycle checkpoint	45	-0.671943	-1.91958	0.000217862	0.0368719	PD_vs_Healthy											R-HSA-3108214	SUMOylation of DNA damage response and repair proteins	70	-0.535088	-1.66075	0.00206531	0.0248984	PD_vs_Healthy
BP	mitotic nuclear division	257	-0.541674	-1.92655	6.91919e-05	0.0229115	PD_vs_Healthy											R-HSA-3247509	Chromatin modifying enzymes	216	-0.459525	-1.661	0.000165259	0.00339227	PD_vs_Healthy
BP	nuclear chromosome segregation	282	-0.536764	-1.92712	3.02792e-05	0.0128114	PD_vs_Healthy											R-HSA-909733	Interferon alpha/beta signaling	53	-0.559714	-1.66927	0.0035752	0.0369437	PD_vs_Healthy
BP	nuclear division	368	-0.524197	-1.9302	3.07495e-07	0.000780627	PD_vs_Healthy											R-HSA-1221632	Meiotic synapsis	44	-0.574858	-1.67447	0.00372739	0.0382561	PD_vs_Healthy
BP	DNA replication	256	-0.554576	-1.9705	2.33979e-05	0.0120216	PD_vs_Healthy											R-HSA-2990846	SUMOylation	166	-0.479865	-1.68429	0.000172434	0.00349236	PD_vs_Healthy
CC	condensed chromosome	251	-0.555189	-1.97288	4.04313e-05	0.0153962	PD_vs_Healthy											R-HSA-3108232	SUMO E3 ligases SUMOylate target proteins	160	-0.481012	-1.68557	0.000571819	0.00858827	PD_vs_Healthy
BP	positive regulation of chromosome segregation	25	-0.763128	-1.99423	0.0001735	0.0322938	PD_vs_Healthy											R-HSA-110313	Translesion synthesis by Y family DNA polymerases bypasses lesions on DNA template	39	-0.592468	-1.68584	0.00531193	0.0492001	PD_vs_Healthy
BP	protein localization to chromosome, centromeric region	30	-0.746218	-2.02082	0.000101024	0.026549	PD_vs_Healthy											R-HSA-73933	Resolution of Abasic Sites (AP sites)	37	-0.598089	-1.68792	0.00339141	0.0357747	PD_vs_Healthy
CC	chromosome, centromeric region	238	-0.572611	-2.02269	2.5768e-05	0.012042	PD_vs_Healthy											R-HSA-72203	Processing of Capped Intron-Containing Pre-mRNA	268	-0.456881	-1.68893	1.87004e-05	0.000631241	PD_vs_Healthy
BP	positive regulation of cell cycle process	217	-0.578896	-2.0259	3.27768e-05	0.0131383	PD_vs_Healthy											R-HSA-5625740	RHO GTPases activate PKNs	53	-0.56643	-1.6893	0.00275182	0.031028	PD_vs_Healthy
CC	spindle pole	168	-0.594546	-2.03192	0.000272139	0.0440981	PD_vs_Healthy											R-HSA-5632684	Hedgehog 'on' state	68	-0.545176	-1.69465	0.00155494	0.0193603	PD_vs_Healthy
CC	chromosomal region	362	-0.558738	-2.05513	1.09978e-08	8.37592e-05	PD_vs_Healthy											R-HSA-168325	Viral Messenger RNA Synthesis	42	-0.586779	-1.69718	0.00440755	0.043194	PD_vs_Healthy
BP	regulation of nuclear division	122	-0.62778	-2.06653	0.000345288	0.0494511	PD_vs_Healthy											R-HSA-1362300	Transcription of E2F targets under negative control by p107 (RBL1) and p130 (RBL2) in complex with HDAC1	16	-0.732453	-1.71078	0.00415502	0.0415229	PD_vs_Healthy
BP	regulation of mitotic nuclear division	106	-0.647965	-2.09845	0.000165745	0.0322938	PD_vs_Healthy											R-HSA-110373	Resolution of AP sites via the multiple-nucleotide patch replacement pathway	24	-0.663045	-1.7163	0.00455769	0.0443791	PD_vs_Healthy
BP	regulation of extracellular matrix disassembly	16	-0.87913	-2.10386	0.000108348	0.026549	PD_vs_Healthy											R-HSA-9816359	Maternal to zygotic transition (MZT)	64	-0.561163	-1.71865	0.000915318	0.0129941	PD_vs_Healthy
BP	regulation of chromosome separation	73	-0.684971	-2.13182	0.000314498	0.046965	PD_vs_Healthy											R-HSA-4551638	SUMOylation of chromatin organization proteins	57	-0.570842	-1.7217	0.00335313	0.0356182	PD_vs_Healthy
BP	forebrain neuron development	36	0.805929	2.15467	1.71165e-06	0.00150171	LRRK2_vs_Healthy											R-HSA-5250924	B-WICH complex positively regulates rRNA expression	54	-0.579151	-1.72917	0.00136756	0.0174565	PD_vs_Healthy
CC	neuron projection membrane	62	0.712803	2.11528	8.23296e-06	0.00435973	LRRK2_vs_Healthy											R-HSA-9845323	Regulation of endogenous retroelements by Piwi-interacting RNAs (piRNAs)	58	-0.572745	-1.73185	0.00325353	0.0350504	PD_vs_Healthy
CC	postsynaptic membrane	284	0.581243	2.11114	5.13574e-09	1.96057e-05	LRRK2_vs_Healthy											R-HSA-159227	Transport of the SLBP independent Mature mRNA	33	-0.627104	-1.73303	0.00235969	0.027572	PD_vs_Healthy
BP	regulation of postsynaptic membrane potential	129	0.637641	2.09735	2.24206e-06	0.00160923	LRRK2_vs_Healthy											R-HSA-201681	TCF dependent signaling in response to WNT	165	-0.495017	-1.73842	0.000114215	0.0025144	PD_vs_Healthy
CC	postsynaptic specialization membrane	143	0.622803	2.08311	2.52925e-06	0.00160923	LRRK2_vs_Healthy											R-HSA-69186	Lagging Strand Synthesis	20	-0.705188	-1.73965	0.00351032	0.0365217	PD_vs_Healthy
BP	central nervous system neuron development	93	0.657513	2.04856	3.68938e-05	0.0104759	LRRK2_vs_Healthy											R-HSA-9821993	Replacement of protamines by nucleosomes in the male pronucleus	20	-0.705333	-1.74001	0.00351032	0.0365217	PD_vs_Healthy
CC	postsynaptic density membrane	119	0.612474	1.99985	4.66915e-06	0.00274223	LRRK2_vs_Healthy											R-HSA-9609646	HCMV Infection	111	-0.526597	-1.74789	0.000342149	0.00589446	PD_vs_Healthy
MF	voltage-gated monoatomic cation channel activity	110	0.617198	1.9844	0.000128283	0.0227777	LRRK2_vs_Healthy											R-HSA-168333	NEP/NS2 Interacts with the Cellular Export Machinery	30	-0.642888	-1.74999	0.0037946	0.0386846	PD_vs_Healthy
CC	synaptic membrane	400	0.53112	1.97323	1.51691e-09	1.15816e-05	LRRK2_vs_Healthy											R-HSA-9610379	HCMV Late Events	72	-0.5646	-1.75411	0.000655301	0.0096641	PD_vs_Healthy
MF	voltage-gated potassium channel activity	73	0.644002	1.93381	0.000329935	0.0375978	LRRK2_vs_Healthy											R-HSA-212300	PRC2 methylates histones and DNA	36	-0.626437	-1.75966	0.00227728	0.0268154	PD_vs_Healthy
BP	neurotransmitter secretion	137	0.583418	1.93192	5.16742e-05	0.0116039	LRRK2_vs_Healthy											R-HSA-5633007	Regulation of TP53 Activity	150	-0.508077	-1.75975	8.12619e-05	0.00183888	PD_vs_Healthy
BP	signal release from synapse	137	0.583418	1.93192	5.16742e-05	0.0116039	LRRK2_vs_Healthy											R-HSA-180746	Nuclear import of Rev protein	32	-0.643768	-1.76193	0.00246191	0.0285469	PD_vs_Healthy
MF	potassium channel activity	92	0.61178	1.91201	0.000295914	0.0375978	LRRK2_vs_Healthy											R-HSA-427359	SIRT1 negatively regulates rRNA expression	31	-0.645943	-1.76459	0.00496442	0.0465013	PD_vs_Healthy
CC	neuron spine	176	0.532026	1.84125	9.57365e-05	0.0203041	LRRK2_vs_Healthy											R-HSA-8953750	Transcriptional Regulation by E2F6	31	-0.646328	-1.76564	0.00496442	0.0465013	PD_vs_Healthy
CC	dendritic spine	174	0.528761	1.82561	0.000197985	0.032162	LRRK2_vs_Healthy											R-HSA-2028269	Signaling by Hippo	19	-0.722313	-1.76621	0.00286814	0.0320346	PD_vs_Healthy
CC	asymmetric synapse	361	0.491136	1.81865	2.51721e-06	0.00160923	LRRK2_vs_Healthy											R-HSA-168271	Transport of Ribonucleoproteins into the Host Nucleus	30	-0.65007	-1.76954	0.00300564	0.0333253	PD_vs_Healthy
MF	gated channel activity	240	0.509161	1.81573	3.37764e-05	0.0103153	LRRK2_vs_Healthy											R-HSA-73884	Base Excision Repair	62	-0.58302	-1.77401	0.000576697	0.00858827	PD_vs_Healthy
CC	postsynaptic specialization	374	0.489031	1.80848	1.14246e-06	0.00145378	LRRK2_vs_Healthy											R-HSA-1912422	Pre-NOTCH Expression and Processing	72	-0.572033	-1.77721	0.000472258	0.0077974	PD_vs_Healthy
BP	regulation of membrane potential	388	0.475563	1.76884	1.49843e-06	0.00150171	LRRK2_vs_Healthy											R-HSA-9013508	NOTCH3 Intracellular Domain Regulates Transcription	23	-0.697462	-1.78005	0.00146913	0.0185967	PD_vs_Healthy
CC	neuron to neuron synapse	396	0.474727	1.76305	1.77019e-06	0.00150171	LRRK2_vs_Healthy											R-HSA-3214847	HATs acetylate histones	98	-0.546035	-1.78038	0.000206483	0.00407335	PD_vs_Healthy
CC	postsynaptic density	345	0.474541	1.75688	1.53981e-05	0.00691558	LRRK2_vs_Healthy											R-HSA-5250913	Positive epigenetic regulation of rRNA expression	68	-0.573826	-1.78371	0.000449675	0.00750612	PD_vs_Healthy
CC	distal axon	256	0.484933	1.75314	0.000262551	0.0375978	LRRK2_vs_Healthy											R-HSA-977225	Amyloid fiber formation	63	-0.58489	-1.78557	0.000335062	0.00589446	PD_vs_Healthy
MF	monoatomic ion channel activity	337	0.475255	1.75016	1.18248e-05	0.00564267	LRRK2_vs_Healthy											R-HSA-73893	DNA Damage Bypass	48	-0.607032	-1.79296	0.00205574	0.0248984	PD_vs_Healthy
CC	monoatomic ion channel complex	288	0.475413	1.72594	0.000111684	0.0224398	LRRK2_vs_Healthy											R-HSA-5625886	Activated PKN1 stimulates transcription of AR (androgen receptor) regulated genes KLK2 and KLK3	28	-0.667718	-1.79803	0.00221181	0.0262479	PD_vs_Healthy
MF	channel activity	366	0.462447	1.71281	1.78734e-05	0.0071823	LRRK2_vs_Healthy											R-HSA-176974	Unwinding of DNA	12	-0.816064	-1.79994	0.00117898	0.0154386	PD_vs_Healthy
MF	passive transmembrane transporter activity	366	0.462447	1.71281	1.78734e-05	0.0071823	LRRK2_vs_Healthy											R-HSA-73894	DNA Repair	294	-0.48249	-1.80052	3.16753e-07	3.70113e-05	PD_vs_Healthy
BP	regulation of synapse organization	284	0.459936	1.67053	0.000388618	0.0436338	LRRK2_vs_Healthy											R-HSA-68877	Mitotic Prometaphase	187	-0.506274	-1.80081	9.49865e-06	0.00040079	PD_vs_Healthy
BP	regulation of trans-synaptic signaling	454	0.43374	1.64125	1.88556e-05	0.00719812	LRRK2_vs_Healthy											R-HSA-165054	Rev-mediated nuclear export of HIV RNA	33	-0.65163	-1.80082	0.00112918	0.015179	PD_vs_Healthy
BP	modulation of chemical synaptic transmission	453	0.434125	1.64038	3.77609e-05	0.0104759	LRRK2_vs_Healthy											R-HSA-72165	mRNA Splicing - Minor Pathway	49	-0.609856	-1.80978	0.00125763	0.0163276	PD_vs_Healthy
BP	regulation of synapse structure or activity	291	0.445191	1.61979	0.000320107	0.0375978	LRRK2_vs_Healthy											R-HSA-191859	snRNP Assembly	50	-0.611661	-1.81425	0.00105785	0.0143471	PD_vs_Healthy
CC	neuronal cell body	449	0.413483	1.56621	0.000279477	0.0375978	LRRK2_vs_Healthy											R-HSA-194441	Metabolism of non-coding RNA	50	-0.611661	-1.81425	0.00105785	0.0143471	PD_vs_Healthy
CC	transporter complex	424	0.410697	1.53877	0.000299071	0.0375978	LRRK2_vs_Healthy											R-HSA-68867	Assembly of the pre-replicative complex	93	-0.564558	-1.82152	7.61263e-05	0.00179519	PD_vs_Healthy
CC	transmembrane transporter complex	400	0.410235	1.52411	0.000318279	0.0375978	LRRK2_vs_Healthy											R-HSA-68949	Orc1 removal from chromatin	56	-0.607696	-1.82311	0.00015559	0.00328252	PD_vs_Healthy
MF	inorganic cation transmembrane transporter activity	487	0.390287	1.48195	0.000315826	0.0375978	LRRK2_vs_Healthy											R-HSA-6783310	Fanconi Anemia Pathway	37	-0.646012	-1.82317	0.000565566	0.00858827	PD_vs_Healthy
BP	skeletal system development	417	-0.466082	-1.58126	0.000109527	0.0224398	LRRK2_vs_Healthy											R-HSA-73728	RNA Polymerase I Promoter Opening	26	-0.691097	-1.82584	0.00183953	0.0227174	PD_vs_Healthy
BP	renal system development	293	-0.487395	-1.61198	0.000264341	0.0375978	LRRK2_vs_Healthy											R-HSA-110314	Recognition of DNA damage by PCNA-containing replication complex	30	-0.670779	-1.82591	0.00114976	0.0153201	PD_vs_Healthy
BP	kidney development	284	-0.490907	-1.61586	0.000423018	0.0468079	LRRK2_vs_Healthy											R-HSA-177243	Interactions of Rev with host cellular proteins	35	-0.654054	-1.83021	0.000513815	0.00813006	PD_vs_Healthy
BP	pattern specification process	365	-0.47974	-1.61933	0.000122862	0.0224467	LRRK2_vs_Healthy											R-HSA-68875	Mitotic Prophase	103	-0.557939	-1.83546	2.4766e-05	0.000767744	PD_vs_Healthy
BP	sensory organ development	498	-0.474992	-1.62692	8.56528e-06	0.00435973	LRRK2_vs_Healthy											R-HSA-8936459	RUNX1 regulates genes involved in megakaryocyte differentiation and platelet function	54	-0.615266	-1.837	0.000281801	0.0050959	PD_vs_Healthy
BP	epithelial tube morphogenesis	288	-0.493163	-1.62922	0.000123302	0.0224467	LRRK2_vs_Healthy											R-HSA-3301854	Nuclear Pore Complex (NPC) Disassembly	34	-0.662353	-1.84085	0.000764009	0.0111589	PD_vs_Healthy
BP	embryonic organ development	359	-0.490491	-1.64937	4.82482e-05	0.0116039	LRRK2_vs_Healthy											R-HSA-9012852	Signaling by NOTCH3	46	-0.631538	-1.85297	0.000537737	0.00842085	PD_vs_Healthy
CC	endoplasmic reticulum lumen	272	-0.503085	-1.64987	0.000307083	0.0375978	LRRK2_vs_Healthy											R-HSA-180786	Extension of Telomeres	47	-0.634227	-1.86112	0.000567368	0.00858827	PD_vs_Healthy
BP	cilium organization	393	-0.491238	-1.65975	3.84185e-05	0.0104759	LRRK2_vs_Healthy											R-HSA-1912408	Pre-NOTCH Transcription and Translation	56	-0.620373	-1.86114	8.1121e-05	0.00183888	PD_vs_Healthy
BP	cilium assembly	366	-0.499688	-1.68489	3.02147e-05	0.00961206	LRRK2_vs_Healthy											R-HSA-5693607	Processing of DNA double-strand break ends	75	-0.598315	-1.87245	0.000134297	0.00287321	PD_vs_Healthy
CC	motile cilium	243	-0.52043	-1.6875	0.000219778	0.0342449	LRRK2_vs_Healthy											R-HSA-68616	Assembly of the ORC complex at the origin of replication	32	-0.684579	-1.87363	0.000504756	0.00807078	PD_vs_Healthy
BP	cilium movement	201	-0.530576	-1.69338	0.000295433	0.0375978	LRRK2_vs_Healthy											R-HSA-69473	G2/M DNA damage checkpoint	72	-0.604478	-1.878	5.18538e-05	0.00140654	PD_vs_Healthy
CC	condensed chromosome	255	-0.521419	-1.69893	0.000121571	0.0224467	LRRK2_vs_Healthy											R-HSA-68886	M Phase	343	-0.497241	-1.88097	1.524e-09	7.06759e-07	PD_vs_Healthy
CC	ribosome	214	-0.533179	-1.71078	8.01224e-05	0.0174781	LRRK2_vs_Healthy											R-HSA-4615885	SUMOylation of DNA replication proteins	44	-0.646215	-1.88233	0.000253999	0.0048228	PD_vs_Healthy
CC	axoneme	165	-0.553275	-1.73424	0.000175417	0.0291154	LRRK2_vs_Healthy											R-HSA-5663220	RHO GTPases Activate Formins	125	-0.554444	-1.88694	6.52906e-06	0.000319924	PD_vs_Healthy
BP	appendage development	158	-0.557827	-1.73587	0.000315911	0.0375978	LRRK2_vs_Healthy											R-HSA-69242	S Phase	146	-0.5464	-1.8904	9.48261e-06	0.00040079	PD_vs_Healthy
BP	limb development	158	-0.557827	-1.73587	0.000315911	0.0375978	LRRK2_vs_Healthy											R-HSA-69239	Synthesis of DNA	105	-0.57519	-1.89826	1.30387e-05	0.000495143	PD_vs_Healthy
BP	extracellular structure organization	276	-0.528904	-1.73631	2.50627e-05	0.00908318	LRRK2_vs_Healthy											R-HSA-453279	Mitotic G1 phase and G1/S transition	132	-0.556305	-1.89862	7.62522e-06	0.000342171	PD_vs_Healthy
CC	ciliary plasm	166	-0.552789	-1.73788	0.000291797	0.0375978	LRRK2_vs_Healthy											R-HSA-9645723	Diseases of programmed cell death	63	-0.623387	-1.90309	3.16924e-05	0.000962814	PD_vs_Healthy
BP	extracellular matrix organization	275	-0.529964	-1.74043	5.01105e-05	0.0116039	LRRK2_vs_Healthy											R-HSA-9648025	EML4 and NUDC in mitotic spindle formation	104	-0.578256	-1.90516	7.34235e-06	0.000342171	PD_vs_Healthy
BP	external encapsulating structure organization	275	-0.529964	-1.74043	5.01105e-05	0.0116039	LRRK2_vs_Healthy											R-HSA-2467813	Separation of Sister Chromatids	162	-0.54753	-1.91939	5.5908e-07	6.06602e-05	PD_vs_Healthy
BP	neural tube development	148	-0.578284	-1.79089	0.000446647	0.0487164	LRRK2_vs_Healthy											R-HSA-156711	Polo-like kinase mediated events	16	-0.822536	-1.92119	0.000126685	0.00274907	PD_vs_Healthy
BP	cytoplasmic translation	160	-0.577692	-1.80033	0.000170843	0.0289864	LRRK2_vs_Healthy											R-HSA-69618	Mitotic Spindle Checkpoint	102	-0.586789	-1.9272	7.65887e-06	0.000342171	PD_vs_Healthy
BP	embryonic limb morphogenesis	100	-0.605407	-1.80035	0.000326799	0.0375978	LRRK2_vs_Healthy											R-HSA-211000	Gene Silencing by RNA	94	-0.596246	-1.9278	5.14796e-06	0.000289057	PD_vs_Healthy
BP	embryonic appendage morphogenesis	100	-0.605407	-1.80035	0.000326799	0.0375978	LRRK2_vs_Healthy											R-HSA-191273	Cholesterol biosynthesis	25	-0.740805	-1.93154	0.000244563	0.00470242	PD_vs_Healthy
CC	collagen-containing extracellular matrix	322	-0.54147	-1.80533	8.22855e-07	0.0012565	LRRK2_vs_Healthy											R-HSA-3214815	HDACs deacetylate histones	52	-0.649254	-1.93334	8.23198e-05	0.00183888	PD_vs_Healthy
CC	extracellular matrix	410	-0.534953	-1.80862	2.91067e-07	0.000555574	LRRK2_vs_Healthy											R-HSA-69206	G1/S Transition	117	-0.577529	-1.93401	2.89956e-06	0.000191497	PD_vs_Healthy
CC	external encapsulating structure	411	-0.534297	-1.80879	2.02003e-07	0.000514099	LRRK2_vs_Healthy											R-HSA-5693554	Resolution of D-loop Structures through Synthesis-Dependent Strand Annealing (SDSA)	26	-0.733079	-1.93675	0.000315644	0.00564074	PD_vs_Healthy
BP	appendage morphogenesis	128	-0.593212	-1.8129	0.000319899	0.0375978	LRRK2_vs_Healthy											R-HSA-427389	ERCC6 (CSB) and EHMT2 (G9a) positively regulate rRNA expression	38	-0.683019	-1.93751	0.000345364	0.00589446	PD_vs_Healthy
BP	limb morphogenesis	128	-0.593212	-1.8129	0.000319899	0.0375978	LRRK2_vs_Healthy											R-HSA-68882	Mitotic Anaphase	204	-0.541316	-1.93924	3.35479e-08	5.69083e-06	PD_vs_Healthy
CC	ribosomal subunit	171	-0.580479	-1.8284	4.23659e-05	0.0111539	LRRK2_vs_Healthy											R-HSA-2555396	Mitotic Metaphase and Anaphase	205	-0.541081	-1.94357	3.09704e-08	5.69083e-06	PD_vs_Healthy
BP	embryo implantation	53	-0.70394	-1.89787	0.00021789	0.0342449	LRRK2_vs_Healthy											R-HSA-1474165	Reproduction	85	-0.609619	-1.94532	1.0923e-05	0.000430599	PD_vs_Healthy
BP	outer dynein arm assembly	20	-0.834374	-1.90995	0.000131494	0.0228172	LRRK2_vs_Healthy											R-HSA-5334118	DNA methylation	27	-0.732239	-1.95218	0.000242212	0.00470242	PD_vs_Healthy
BP	regulation of extracellular matrix organization	59	-0.706254	-1.94946	0.000123479	0.0224467	LRRK2_vs_Healthy											R-HSA-5693532	DNA Double-Strand Break Repair	145	-0.564381	-1.95269	6.26932e-07	6.34873e-05	PD_vs_Healthy
MF	structural constituent of ribosome	148	-0.630024	-1.95112	2.62061e-05	0.00908318	LRRK2_vs_Healthy											R-HSA-9821002	Chromatin modifications during the maternal to zygotic transition (MZT)	31	-0.715451	-1.95447	0.000278093	0.00508944	PD_vs_Healthy
CC	cytosolic ribosome	106	-0.662148	-1.99574	2.73626e-05	0.00908318	LRRK2_vs_Healthy											R-HSA-9843970	Regulation of endogenous retroelements by the Human Silencing Hub (HUSH) complex	33	-0.708156	-1.95703	6.46142e-05	0.00155792	PD_vs_Healthy
CC	cytosolic large ribosomal subunit	52	0.747844	2.37741	4.33411e-07	0.00215088	Parkin_vs_Healthy											R-HSA-5693567	HDR through Homologous Recombination (HRR) or Single Strand Annealing (SSA)	110	-0.592988	-1.96222	7.58884e-07	7.20466e-05	PD_vs_Healthy
CC	cytosolic ribosome	107	0.622398	2.22337	3.36028e-06	0.0044953	Parkin_vs_Healthy											R-HSA-69002	DNA Replication Pre-Initiation	109	-0.596911	-1.97169	2.22004e-06	0.000168612	PD_vs_Healthy
MF	structural constituent of ribosome	148	0.569631	2.14018	5.65128e-07	0.00215088	Parkin_vs_Healthy											R-HSA-5693537	Resolution of D-Loop Structures	34	-0.70964	-1.97227	7.68186e-05	0.00179519	PD_vs_Healthy
CC	ribosomal subunit	171	0.507545	1.93437	5.46491e-05	0.0297135	Parkin_vs_Healthy											R-HSA-5685938	HDR through Single Strand Annealing (SSA)	36	-0.702197	-1.97247	6.21727e-05	0.00155178	PD_vs_Healthy
BP	chromosome organization	487	-0.457877	-1.74051	2.63608e-05	0.0182417	Parkin_vs_Healthy											R-HSA-1500620	Meiosis	68	-0.635083	-1.97412	5.83927e-06	0.000305857	PD_vs_Healthy
BP	DNA-templated DNA replication maintenance of fidelity	58	-0.632945	-1.8717	0.000121238	0.0369145	Parkin_vs_Healthy											R-HSA-9701192	Defective homologous recombination repair (HRR) due to BRCA1 loss of function	24	-0.762857	-1.97467	6.33381e-05	0.00155178	PD_vs_Healthy
MF	transmembrane receptor protein tyrosine kinase activity	58	-0.634181	-1.87535	0.000115928	0.0367686	Parkin_vs_Healthy											R-HSA-9701193	Defective homologous recombination repair (HRR) due to PALB2 loss of function	24	-0.762857	-1.97467	6.33381e-05	0.00155178	PD_vs_Healthy
CC	chromosomal region	361	-0.504921	-1.87725	1.98342e-05	0.0150978	Parkin_vs_Healthy											R-HSA-9704331	Defective HDR through Homologous Recombination Repair (HRR) due to PALB2 loss of BRCA1 binding function	24	-0.762857	-1.97467	6.33381e-05	0.00155178	PD_vs_Healthy
MF	neurotrophin receptor activity	48	-0.654825	-1.88073	0.000105693	0.0365698	Parkin_vs_Healthy											R-HSA-9704646	Defective HDR through Homologous Recombination Repair (HRR) due to PALB2 loss of BRCA2/RAD51/RAD51C binding function	24	-0.762857	-1.97467	6.33381e-05	0.00155178	PD_vs_Healthy
MF	vascular endothelial growth factor receptor activity	48	-0.655504	-1.88268	0.000100273	0.0365698	Parkin_vs_Healthy											R-HSA-9709603	Impaired BRCA2 binding to PALB2	23	-0.773901	-1.97514	3.79398e-05	0.00113001	PD_vs_Healthy
MF	insulin-like growth factor receptor activity	48	-0.657088	-1.88723	9.4853e-05	0.0365698	Parkin_vs_Healthy											R-HSA-5693568	Resolution of D-loop Structures through Holliday Junction Intermediates	33	-0.715132	-1.97631	4.30923e-05	0.00123504	PD_vs_Healthy
MF	collagen receptor activity	48	-0.660372	-1.89666	8.49473e-05	0.0365698	Parkin_vs_Healthy											R-HSA-2299718	Condensation of Prophase Chromosomes	36	-0.704953	-1.98022	5.40042e-05	0.00143916	PD_vs_Healthy
BP	platelet-derived growth factor receptor-beta signaling pathway	58	-0.643466	-1.90281	7.88134e-05	0.0365698	Parkin_vs_Healthy											R-HSA-9609690	HCMV Early Events	88	-0.61886	-1.98046	2.83242e-06	0.000191497	PD_vs_Healthy
BP	brain-derived neurotrophic factor receptor signaling pathway	50	-0.661305	-1.91091	0.000111649	0.0367686	Parkin_vs_Healthy											R-HSA-201722	Formation of the beta-catenin:TCF transactivating complex	50	-0.672436	-1.99452	4.82748e-05	0.00135795	PD_vs_Healthy
BP	hepatocyte growth factor receptor signaling pathway	55	-0.655204	-1.92402	3.11337e-05	0.0197491	Parkin_vs_Healthy											R-HSA-157579	Telomere Maintenance	82	-0.627979	-1.99557	3.28289e-06	0.000207779	PD_vs_Healthy
BP	platelet-derived growth factor receptor-alpha signaling pathway	51	-0.665401	-1.92469	0.000170564	0.0447702	Parkin_vs_Healthy											R-HSA-9709570	Impaired BRCA2 binding to RAD51	34	-0.719524	-1.99975	4.00298e-05	0.00116933	PD_vs_Healthy
BP	negative regulation of protein processing	17	-0.833138	-1.95779	9.72822e-05	0.0365698	Parkin_vs_Healthy											R-HSA-2500257	Resolution of Sister Chromatid Cohesion	114	-0.606166	-2.01604	1.82271e-07	2.30725e-05	PD_vs_Healthy
BP	developmental cell growth	205	-0.556186	-1.96385	0.00014787	0.0432918	Parkin_vs_Healthy											R-HSA-5693538	Homology Directed Repair	115	-0.60479	-2.01659	1.08178e-07	1.49384e-05	PD_vs_Healthy
BP	lactation	40	-0.737105	-2.05183	0.000105524	0.0365698	Parkin_vs_Healthy											R-HSA-9710421	Defective pyroptosis	36	-0.719333	-2.02061	2.41599e-05	0.000767744	PD_vs_Healthy
BP	mammary gland alveolus development	19	-0.862372	-2.06095	6.67305e-06	0.00564392	Parkin_vs_Healthy											R-HSA-141424	Amplification of signal from the kinetochores	86	-0.637912	-2.03782	9.08282e-07	7.66489e-05	PD_vs_Healthy
BP	mammary gland lobule development	19	-0.862372	-2.06095	6.67305e-06	0.00564392	Parkin_vs_Healthy											R-HSA-141444	Amplification of signal from unattached kinetochores via a MAD2 inhibitory signal	86	-0.637912	-2.03782	9.08282e-07	7.66489e-05	PD_vs_Healthy
BP	branching involved in mammary gland duct morphogenesis	19	-0.873808	-2.08828	3.54333e-06	0.0044953	Parkin_vs_Healthy											R-HSA-69306	DNA Replication	143	-0.590928	-2.04025	4.1396e-08	6.28806e-06	PD_vs_Healthy
BP	neuron projection extension	156	-0.60869	-2.09006	4.75513e-05	0.0278431	Parkin_vs_Healthy											R-HSA-5578749	Transcriptional regulation by small RNAs	68	-0.656737	-2.04144	1.17625e-06	9.40384e-05	PD_vs_Healthy
BP	mammary gland morphogenesis	39	-0.788685	-2.18259	7.76318e-05	0.0365698	Parkin_vs_Healthy											R-HSA-69278	Cell Cycle, Mitotic	486	-0.527106	-2.04536	2.54452e-16	3.86513e-13	PD_vs_Healthy
BP	morphogenesis of an epithelial sheet	60	-0.745047	-2.20353	0.000165531	0.0447702	Parkin_vs_Healthy											R-HSA-69190	DNA strand elongation	32	-0.747384	-2.04552	2.13177e-05	0.000703948	PD_vs_Healthy
BP	embryo implantation	52	-0.759508	-2.20587	0.000169838	0.0447702	Parkin_vs_Healthy											R-HSA-9675135	Diseases of DNA repair	50	-0.689869	-2.04622	1.3999e-05	0.000518644	PD_vs_Healthy
BP	epiboly	39	-0.844787	-2.33784	5.1423e-06	0.00559189	Parkin_vs_Healthy											R-HSA-5685942	HDR through Homologous Recombination (HRR)	67	-0.660253	-2.04663	5.32825e-06	0.000289057	PD_vs_Healthy
BP	wound healing, spreading of cells	38	-0.847175	-2.34046	2.86454e-06	0.0044953	Parkin_vs_Healthy											R-HSA-9675136	Diseases of DNA Double-Strand Break Repair	40	-0.71919	-2.05858	1.63556e-05	0.000564642	PD_vs_Healthy
BP	epiboly involved in wound healing	38	-0.847175	-2.34046	2.86454e-06	0.0044953	Parkin_vs_Healthy											R-HSA-9701190	Defective homologous recombination repair (HRR) due to BRCA2 loss of function	40	-0.71919	-2.05858	1.63556e-05	0.000564642	PD_vs_Healthy
CC	postsynaptic specialization membrane	142	0.558729	2.03374	3.58858e-08	2.7345e-05	LRRK2_vs_Parkin											R-HSA-5693616	Presynaptic phase of homologous DNA pairing and strand exchange	39	-0.723818	-2.05959	2.44143e-05	0.000767744	PD_vs_Healthy
BP	integrated stress response signaling	46	0.659531	2.03324	4.67195e-05	0.0104752	LRRK2_vs_Parkin											R-HSA-5693579	Homologous DNA Pairing and Strand Exchange	42	-0.713466	-2.06361	1.54409e-05	0.000558444	PD_vs_Healthy
CC	postsynaptic membrane	283	0.504715	1.98986	9.0437e-11	1.37826e-07	LRRK2_vs_Parkin											R-HSA-912446	Meiotic recombination	44	-0.711796	-2.07335	6.40722e-06	0.000319924	PD_vs_Healthy
MF	transmitter-gated monoatomic ion channel activity involved in regulation of postsynaptic membrane potential	39	0.665395	1.98629	0.000104125	0.0176318	LRRK2_vs_Parkin											R-HSA-68962	Activation of the pre-replicative complex	32	-0.760267	-2.08078	9.92586e-06	0.000407497	PD_vs_Healthy
BP	regulation of postsynaptic membrane potential	126	0.550037	1.97096	9.94377e-07	0.000541225	LRRK2_vs_Parkin											R-HSA-606279	Deposition of new CENPA-containing nucleosomes at the centromere	44	-0.718867	-2.09395	4.01947e-06	0.00023483	PD_vs_Healthy
BP	response to ischemia	53	0.621898	1.9542	0.000128929	0.0204674	LRRK2_vs_Parkin											R-HSA-774815	Nucleosome assembly	44	-0.718867	-2.09395	4.01947e-06	0.00023483	PD_vs_Healthy
CC	postsynaptic density membrane	119	0.544428	1.95157	2.17913e-06	0.000830249	LRRK2_vs_Parkin											R-HSA-69205	G1/S-Specific Transcription	28	-0.781977	-2.10571	1.10555e-05	0.000430599	PD_vs_Healthy
MF	demethylase activity	37	0.659324	1.94485	0.000175686	0.0257448	LRRK2_vs_Parkin											R-HSA-176187	Activation of ATR in response to replication stress	37	-0.746313	-2.10624	2.37374e-06	0.0001717	PD_vs_Healthy
BP	glutamate receptor signaling pathway	53	0.618123	1.94233	0.000152836	0.0230433	LRRK2_vs_Parkin											R-HSA-69481	G2/M Checkpoints	130	-0.618083	-2.10726	6.48078e-09	1.64072e-06	PD_vs_Healthy
MF	transmitter-gated monoatomic ion channel activity	46	0.628692	1.93817	0.000287055	0.03528	LRRK2_vs_Parkin											R-HSA-69620	Cell Cycle Checkpoints	243	-0.588548	-2.14824	1.268e-12	9.63043e-10	PD_vs_Healthy
MF	transmitter-gated channel activity	46	0.628692	1.93817	0.000287055	0.03528	LRRK2_vs_Parkin											R-HSA-73886	Chromosome Maintenance	106	-0.665939	-2.1861	1.86112e-09	7.06759e-07	PD_vs_Healthy
CC	ionotropic glutamate receptor complex	40	0.639627	1.90749	0.000500542	0.0498327	LRRK2_vs_Parkin											R-HSA-1296072	Voltage gated Potassium channels	34	0.734472	1.97025	0.000983279	0.049168	LRRK2_vs_Healthy
CC	neurotransmitter receptor complex	40	0.639627	1.90749	0.000500542	0.0498327	LRRK2_vs_Parkin											R-HSA-112316	Neuronal System	355	0.51869	1.94737	8.18252e-09	1.24865e-05	LRRK2_vs_Healthy
CC	GABA-ergic synapse	104	0.542766	1.9055	1.61297e-05	0.00423822	LRRK2_vs_Parkin											R-HSA-375280	Amine ligand-binding receptors	25	0.754561	1.91268	0.00101942	0.049168	LRRK2_vs_Healthy
MF	neurotransmitter receptor activity involved in regulation of postsynaptic membrane potential	43	0.626016	1.89808	0.000275989	0.03528	LRRK2_vs_Parkin											R-HSA-112315	Transmission across Chemical Synapses	236	0.478998	1.70985	0.000166888	0.0121272	LRRK2_vs_Healthy
BP	membrane fission	45	0.622487	1.89719	0.000349409	0.0409614	LRRK2_vs_Parkin											R-HSA-373076	Class A/1 (Rhodopsin-like receptors)	149	0.484292	1.64664	0.000820783	0.049168	LRRK2_vs_Healthy
BP	sulfur amino acid transport	10	0.888367	1.89555	0.000203402	0.0281805	LRRK2_vs_Parkin											R-HSA-69620	Cell Cycle Checkpoints	244	-0.484656	-1.59952	0.000749552	0.047659	LRRK2_vs_Healthy
BP	regulation of signaling receptor activity	60	0.586439	1.88822	0.000251871	0.0342724	LRRK2_vs_Parkin											R-HSA-72312	rRNA processing	187	-0.500299	-1.60325	0.000992015	0.049168	LRRK2_vs_Healthy
BP	vacuolar transport	156	0.505028	1.86455	1.47825e-06	0.000625791	LRRK2_vs_Parkin											R-HSA-72766	Translation	269	-0.483026	-1.60776	0.000575514	0.0381841	LRRK2_vs_Healthy
BP	regulation of postsynaptic membrane neurotransmitter receptor levels	117	0.507719	1.81832	6.35777e-05	0.0134573	LRRK2_vs_Parkin											R-HSA-8868773	rRNA processing in the nucleus and cytosol	179	-0.516747	-1.6445	0.00099908	0.049168	LRRK2_vs_Healthy
MF	neurotransmitter receptor activity	70	0.545887	1.78904	0.000332222	0.040183	LRRK2_vs_Parkin											R-HSA-71291	Metabolism of amino acids and derivatives	298	-0.508732	-1.70615	3.81213e-05	0.00363582	LRRK2_vs_Healthy
BP	regulation of amine transport	68	0.541931	1.77993	0.000461784	0.0488722	LRRK2_vs_Parkin											R-HSA-5685942	HDR through Homologous Recombination (HRR)	67	-0.623453	-1.75641	0.00106327	0.049168	LRRK2_vs_Healthy
BP	protein autoubiquitination	67	0.545109	1.77753	0.000470428	0.0491049	LRRK2_vs_Parkin											R-HSA-168255	Influenza Infection	144	-0.586622	-1.82257	0.00020439	0.0141772	LRRK2_vs_Healthy
BP	synaptic transmission, glutamatergic	99	0.508284	1.7736	0.000149114	0.0230433	LRRK2_vs_Parkin											R-HSA-72649	Translation initiation complex formation	52	-0.681307	-1.83788	0.000902369	0.049168	LRRK2_vs_Healthy
CC	synaptic membrane	399	0.438995	1.76836	4.71031e-09	5.12751e-06	LRRK2_vs_Parkin											R-HSA-2022090	Assembly of collagen fibrils and other multimeric structures	54	-0.679628	-1.84451	0.00094377	0.049168	LRRK2_vs_Healthy
MF	ubiquitin-protein transferase activity	371	0.439263	1.76374	4.66601e-09	5.12751e-06	LRRK2_vs_Parkin											R-HSA-72695	Formation of the ternary complex, and subsequently, the 43S complex	45	-0.69417	-1.84561	0.00106118	0.049168	LRRK2_vs_Healthy
MF	ubiquitin-like protein binding	115	0.485942	1.74256	0.000411172	0.0463327	LRRK2_vs_Parkin											R-HSA-9010553	Regulation of expression of SLITs and ROBOs	145	-0.597641	-1.85233	5.77383e-05	0.00440544	LRRK2_vs_Healthy
BP	proteasome-mediated ubiquitin-dependent protein catabolic process	406	0.428224	1.72996	1.62992e-08	1.38e-05	LRRK2_vs_Parkin											R-HSA-111471	Apoptotic factor-mediated response	19	-0.83279	-1.90659	0.00109858	0.0493071	LRRK2_vs_Healthy
CC	ubiquitin ligase complex	297	0.433782	1.70431	1.08421e-06	0.000550777	LRRK2_vs_Parkin											R-HSA-9633012	Response of EIF2AK4 (GCN2) to amino acid deficiency	93	-0.655388	-1.92818	4.49293e-05	0.00403307	LRRK2_vs_Healthy
MF	ubiquitin-like protein transferase activity	399	0.41645	1.67755	2.24518e-07	0.000142569	LRRK2_vs_Parkin											R-HSA-927802	Nonsense-Mediated Decay (NMD)	106	-0.646313	-1.93538	3.47333e-05	0.00353354	LRRK2_vs_Healthy
BP	transcription initiation at RNA polymerase II promoter	138	0.460407	1.67653	0.00044157	0.0480681	LRRK2_vs_Parkin											R-HSA-975957	Nonsense Mediated Decay (NMD) enhanced by the Exon Junction Complex (EJC)	106	-0.646313	-1.93538	3.47333e-05	0.00353354	LRRK2_vs_Healthy
MF	protein heterodimerization activity	260	0.424732	1.65756	8.26807e-06	0.00266348	LRRK2_vs_Parkin											R-HSA-1799339	SRP-dependent cotranslational protein targeting to membrane	103	-0.654194	-1.94739	3.38008e-05	0.00353354	LRRK2_vs_Healthy
BP	DNA-templated transcription initiation	174	0.440338	1.65164	0.00018996	0.0273113	LRRK2_vs_Parkin											R-HSA-72613	Eukaryotic Translation Initiation	110	-0.646513	-1.95088	5.32124e-05	0.00427379	LRRK2_vs_Healthy
MF	ubiquitin protein ligase activity	283	0.417466	1.64588	1.08131e-05	0.00316907	LRRK2_vs_Parkin											R-HSA-72737	Cap-dependent Translation Initiation	110	-0.646513	-1.95088	5.32124e-05	0.00427379	LRRK2_vs_Healthy
MF	aminoacyltransferase activity	406	0.400386	1.6175	7.48858e-07	0.000438946	LRRK2_vs_Parkin											R-HSA-2408522	Selenoamino acid metabolism	108	-0.654385	-1.96751	1.33293e-05	0.00169504	LRRK2_vs_Healthy
CC	presynaptic membrane	162	0.432543	1.6046	0.000340587	0.0405511	LRRK2_vs_Parkin											R-HSA-168273	Influenza Viral RNA Transcription and Replication	126	-0.649549	-1.99277	2.09778e-06	0.000533535	LRRK2_vs_Healthy
CC	postsynaptic specialization	371	0.398005	1.59808	1.3337e-06	0.000597812	LRRK2_vs_Parkin											R-HSA-975956	Nonsense Mediated Decay (NMD) independent of the Exon Junction Complex (EJC)	87	-0.691577	-2.01782	2.61235e-06	0.000569493	LRRK2_vs_Healthy
MF	ubiquitin-like protein ligase activity	301	0.399975	1.57511	1.29108e-05	0.00351359	LRRK2_vs_Parkin											R-HSA-156842	Eukaryotic Translation Elongation	82	-0.706702	-2.0374	4.23779e-06	0.000718541	LRRK2_vs_Healthy
CC	distal axon	256	0.400329	1.55633	7.40347e-05	0.01407	LRRK2_vs_Parkin											R-HSA-72764	Eukaryotic Translation Termination	85	-0.703001	-2.03937	4.13457e-06	0.000718541	LRRK2_vs_Healthy
BP	epigenetic regulation of gene expression	232	0.399218	1.54007	0.000454365	0.0487643	LRRK2_vs_Parkin											R-HSA-156902	Peptide chain elongation	81	-0.709851	-2.04099	9.57549e-06	0.00132838	LRRK2_vs_Healthy
BP	regulation of autophagy	318	0.38873	1.53694	3.40346e-05	0.00810449	LRRK2_vs_Parkin											R-HSA-192823	Viral mRNA Translation	81	-0.714031	-2.05301	7.24777e-06	0.00110601	LRRK2_vs_Healthy
MF	small GTPase binding	272	0.385353	1.51431	0.000283705	0.03528	LRRK2_vs_Parkin											R-HSA-2408557	Selenocysteine synthesis	85	-0.712613	-2.06726	1.79837e-06	0.000533535	LRRK2_vs_Healthy
CC	asymmetric synapse	359	0.378573	1.51215	4.67397e-05	0.0104752	LRRK2_vs_Parkin											R-HSA-72706	GTP hydrolysis and joining of the 60S ribosomal subunit	103	-0.69762	-2.07666	1.35972e-06	0.000533535	LRRK2_vs_Healthy
CC	postsynaptic density	343	0.380366	1.51022	2.96831e-05	0.0072963	LRRK2_vs_Parkin											R-HSA-156827	L13a-mediated translational silencing of Ceruloplasmin expression	102	-0.70116	-2.0817	1.20389e-06	0.000533535	LRRK2_vs_Healthy
MF	GTPase binding	302	0.380386	1.50334	9.89692e-05	0.0171397	LRRK2_vs_Parkin											R-HSA-72689	Formation of a pool of free 40S subunits	92	-0.710122	-2.08518	1.58181e-06	0.000533535	LRRK2_vs_Healthy
BP	regulation of cellular response to stress	497	0.365376	1.49362	2.9344e-06	0.00101637	LRRK2_vs_Parkin											R-HSA-156842	Eukaryotic Translation Elongation	82	0.746342	2.60525	5.4448e-09	1.65304e-06	Parkin_vs_Healthy
BP	negative regulation of catabolic process	311	0.375291	1.48309	0.00027628	0.03528	LRRK2_vs_Parkin											R-HSA-156902	Peptide chain elongation	81	0.745702	2.59516	1.01152e-09	3.83871e-07	Parkin_vs_Healthy
BP	regulation of trans-synaptic signaling	446	0.365861	1.48075	1.1554e-05	0.00326078	LRRK2_vs_Parkin											R-HSA-2408557	Selenocysteine synthesis	85	0.729243	2.57202	8.4136e-10	3.83871e-07	Parkin_vs_Healthy
BP	modulation of chemical synaptic transmission	445	0.366083	1.47835	8.38892e-06	0.00266348	LRRK2_vs_Parkin											R-HSA-72764	Eukaryotic Translation Termination	85	0.728302	2.5687	9.2373e-10	3.83871e-07	Parkin_vs_Healthy
BP	macroautophagy	344	0.371575	1.47632	8.47762e-05	0.0153808	LRRK2_vs_Parkin											R-HSA-192823	Viral mRNA Translation	81	0.726539	2.52847	1.08471e-08	2.60526e-06	Parkin_vs_Healthy
CC	neuron to neuron synapse	393	0.36408	1.46664	9.12247e-05	0.0161659	LRRK2_vs_Parkin											R-HSA-975956	Nonsense Mediated Decay (NMD) independent of the Exon Junction Complex (EJC)	87	0.697192	2.45715	3.98579e-08	7.56303e-06	Parkin_vs_Healthy
BP	regulation of membrane potential	389	0.363764	1.46307	7.36539e-05	0.01407	LRRK2_vs_Parkin											R-HSA-2408522	Selenoamino acid metabolism	108	0.655989	2.38894	2.23156e-07	3.38751e-05	Parkin_vs_Healthy
BP	exocytosis	292	0.369616	1.45698	0.000480058	0.049433	LRRK2_vs_Parkin											R-HSA-9633012	Response of EIF2AK4 (GCN2) to amino acid deficiency	93	0.65602	2.36259	1.46726e-06	0.000148487	Parkin_vs_Healthy
BP	regulation of synapse organization	281	0.369202	1.45256	0.000413467	0.0463327	LRRK2_vs_Parkin											R-HSA-1799339	SRP-dependent cotranslational protein targeting to membrane	103	0.643641	2.32729	8.03233e-07	9.37929e-05	Parkin_vs_Healthy
CC	neuronal cell body	448	0.35431	1.4314	5.32339e-05	0.0115898	LRRK2_vs_Parkin											R-HSA-72689	Formation of a pool of free 40S subunits	92	0.602258	2.16839	3.60188e-05	0.00151879	Parkin_vs_Healthy
MF	DNA-binding transcription activator activity	356	0.34984	1.40129	0.000503558	0.0498327	LRRK2_vs_Parkin											R-HSA-9711097	Cellular response to starvation	143	0.579182	2.16643	1.13584e-06	0.000123158	Parkin_vs_Healthy
CC	endosome membrane	500	0.330952	1.35332	0.00020238	0.0281805	LRRK2_vs_Parkin											R-HSA-9735869	SARS-CoV-1 modulates host translation machinery	31	0.74351	2.13667	1.44686e-05	0.000901126	Parkin_vs_Healthy
BP	embryonic organ development	355	-0.457107	-1.58883	0.00043217	0.0477267	LRRK2_vs_Parkin											R-HSA-156827	L13a-mediated translational silencing of Ceruloplasmin expression	102	0.575343	2.08065	9.71653e-05	0.00268176	Parkin_vs_Healthy
BP	pattern specification process	364	-0.466166	-1.62349	0.000107575	0.01782	LRRK2_vs_Parkin											R-HSA-72706	GTP hydrolysis and joining of the 60S ribosomal subunit	103	0.567417	2.05167	0.000135183	0.00350734	Parkin_vs_Healthy
CC	motile cilium	235	-0.504002	-1.69747	0.000276877	0.03528	LRRK2_vs_Parkin											R-HSA-927802	Nonsense-Mediated Decay (NMD)	106	0.554705	2.02225	0.00016761	0.00391434	Parkin_vs_Healthy
BP	extracellular structure organization	274	-0.509398	-1.73363	7.32417e-05	0.01407	LRRK2_vs_Parkin											R-HSA-975957	Nonsense Mediated Decay (NMD) enhanced by the Exon Junction Complex (EJC)	106	0.554705	2.02225	0.00016761	0.00391434	Parkin_vs_Healthy
BP	extracellular matrix organization	273	-0.50943	-1.73672	7.57046e-05	0.01407	LRRK2_vs_Parkin											R-HSA-72613	Eukaryotic Translation Initiation	110	0.550243	2.00537	0.000138998	0.00350734	Parkin_vs_Healthy
BP	external encapsulating structure organization	273	-0.50943	-1.73672	7.57046e-05	0.01407	LRRK2_vs_Parkin											R-HSA-72737	Cap-dependent Translation Initiation	110	0.550243	2.00537	0.000138998	0.00350734	Parkin_vs_Healthy
BP	small molecule catabolic process	290	-0.511002	-1.75522	2.1941e-05	0.00557301	LRRK2_vs_Parkin											R-HSA-1222556	ROS and RNS production in phagocytes	27	0.7056	1.95808	0.000604613	0.0091378	Parkin_vs_Healthy
CC	extracellular matrix	408	-0.499406	-1.75757	1.28727e-06	0.000597812	LRRK2_vs_Parkin											R-HSA-9013418	RHOBTB2 GTPase cycle	22	0.726184	1.9343	0.000727281	0.0104152	Parkin_vs_Healthy
CC	external encapsulating structure	409	-0.499305	-1.75817	1.64826e-06	0.000661039	LRRK2_vs_Parkin											R-HSA-70263	Gluconeogenesis	18	0.758771	1.92488	0.00109922	0.0137125	Parkin_vs_Healthy
CC	collagen-containing extracellular matrix	321	-0.518554	-1.79313	8.89364e-06	0.00271078	LRRK2_vs_Parkin											R-HSA-77387	Insulin receptor recycling	24	0.701966	1.92007	0.00219132	0.024459	Parkin_vs_Healthy
BP	eye photoreceptor cell differentiation	41	-0.690547	-1.84725	0.000407278	0.0463327	LRRK2_vs_Parkin											R-HSA-74752	Signaling by Insulin receptor	62	0.578706	1.89969	0.00455081	0.0388097	Parkin_vs_Healthy
BP	camera-type eye photoreceptor cell differentiation	25	-0.805914	-1.96981	0.000123237	0.0199802	LRRK2_vs_Parkin											R-HSA-9617828	FOXO-mediated transcription of cell cycle genes	17	0.734192	1.84352	0.00237386	0.0257394	Parkin_vs_Healthy
CC	ribosome	215	-0.610526	-2.03599	6.40408e-08	4.43628e-05	LRRK2_vs_Parkin											R-HSA-9706574	RHOBTB GTPase Cycle	34	0.625078	1.82796	0.00273976	0.0281628	Parkin_vs_Healthy
CC	cytosolic small ribosomal subunit	36	-0.808006	-2.13229	0.000154227	0.0230433	LRRK2_vs_Parkin											R-HSA-8948216	Collagen chain trimerization	39	0.599588	1.82384	0.00359974	0.0333019	Parkin_vs_Healthy
CC	large ribosomal subunit	108	-0.68611	-2.1346	2.51045e-06	0.000910935	LRRK2_vs_Parkin											R-HSA-168273	Influenza Viral RNA Transcription and Replication	126	0.493347	1.81575	0.00166736	0.0196205	Parkin_vs_Healthy
CC	ribosomal subunit	171	-0.694129	-2.25111	2.40932e-11	5.0672e-08	LRRK2_vs_Parkin											R-HSA-1442490	Collagen degradation	48	0.560444	1.76382	0.00326251	0.0317468	Parkin_vs_Healthy
BP	cytoplasmic translation	159	-0.706255	-2.27986	2.09852e-11	5.0672e-08	LRRK2_vs_Parkin											R-HSA-168255	Influenza Infection	144	0.459984	1.72109	0.000784918	0.0110325	Parkin_vs_Healthy
CC	cytosolic ribosome	107	-0.763716	-2.37266	2.65995e-11	5.0672e-08	LRRK2_vs_Parkin											R-HSA-71291	Metabolism of amino acids and derivatives	295	0.42649	1.71903	2.48738e-05	0.00117995	Parkin_vs_Healthy
CC	cytosolic large ribosomal subunit	52	-0.856727	-2.40502	6.14688e-09	5.8549e-06	LRRK2_vs_Parkin											R-HSA-9010553	Regulation of expression of SLITs and ROBOs	146	0.457817	1.71009	0.00265873	0.0278342	Parkin_vs_Healthy
MF	structural constituent of ribosome	148	-0.753854	-2.41932	1.21254e-14	9.23959e-11	LRRK2_vs_Parkin											R-HSA-9754678	SARS-CoV-2 modulates host translation machinery	43	0.548847	1.69377	0.00450484	0.0386347	Parkin_vs_Healthy
																		R-HSA-112315	Transmission across Chemical Synapses	234	0.382314	1.51711	0.00426859	0.037027	Parkin_vs_Healthy
																		R-HSA-72203	Processing of Capped Intron-Containing Pre-mRNA	268	-0.386733	-1.41404	0.00345882	0.0324104	Parkin_vs_Healthy
																		R-HSA-162906	HIV Infection	198	-0.401754	-1.43673	0.0039954	0.0354679	Parkin_vs_Healthy
																		R-HSA-195258	RHO GTPase Effectors	261	-0.397453	-1.45214	0.00376431	0.0341524	Parkin_vs_Healthy
																		R-HSA-8939211	ESR-mediated signaling	171	-0.416548	-1.45973	0.00578292	0.0471961	Parkin_vs_Healthy
																		R-HSA-5633007	Regulation of TP53 Activity	149	-0.425462	-1.46749	0.00569163	0.0469559	Parkin_vs_Healthy
																		R-HSA-157118	Signaling by NOTCH	182	-0.416067	-1.48264	0.00533063	0.0444609	Parkin_vs_Healthy
																		R-HSA-212165	Epigenetic regulation of gene expression	264	-0.423291	-1.54729	0.000540556	0.00854754	Parkin_vs_Healthy
																		R-HSA-195721	Signaling by WNT	254	-0.425513	-1.55083	0.000270455	0.00540198	Parkin_vs_Healthy
																		R-HSA-69618	Mitotic Spindle Checkpoint	102	-0.469374	-1.5575	0.00367744	0.0336287	Parkin_vs_Healthy
																		R-HSA-9609646	HCMV Infection	110	-0.468134	-1.56396	0.00329838	0.0317698	Parkin_vs_Healthy
																		R-HSA-9648025	EML4 and NUDC in mitotic spindle formation	103	-0.471721	-1.56624	0.00289911	0.0289529	Parkin_vs_Healthy
																		R-HSA-381119	Unfolded Protein Response (UPR)	91	-0.483402	-1.56944	0.00251524	0.0267003	Parkin_vs_Healthy
																		R-HSA-6784531	tRNA processing in the nucleus	54	-0.523475	-1.57746	0.00523015	0.0438639	Parkin_vs_Healthy
																		R-HSA-2559580	Oxidative Stress Induced Senescence	85	-0.491209	-1.57903	0.00608216	0.0493728	Parkin_vs_Healthy
																		R-HSA-9917777	Epigenetic regulation by WDR5-containing histone modifying complexes	122	-0.469414	-1.58798	0.00148562	0.0177573	Parkin_vs_Healthy
																		R-HSA-73894	DNA Repair	294	-0.428606	-1.5885	3.14214e-05	0.00136279	Parkin_vs_Healthy
																		R-HSA-9843745	Adipogenesis	92	-0.494627	-1.60697	0.00175164	0.0201438	Parkin_vs_Healthy
																		R-HSA-2467813	Separation of Sister Chromatids	161	-0.46228	-1.60764	0.000350651	0.00661394	Parkin_vs_Healthy
																		R-HSA-9018519	Estrogen-dependent gene expression	110	-0.482987	-1.61358	0.00174446	0.0201438	Parkin_vs_Healthy
																		R-HSA-68886	M Phase	342	-0.431356	-1.61452	1.48407e-05	0.000901126	Parkin_vs_Healthy
																		R-HSA-9616222	Transcriptional regulation of granulopoiesis	51	-0.543729	-1.6213	0.0047285	0.0400998	Parkin_vs_Healthy
																		R-HSA-162909	Host Interactions of HIV factors	109	-0.485954	-1.62412	0.00153341	0.0181853	Parkin_vs_Healthy
																		R-HSA-3108214	SUMOylation of DNA damage response and repair proteins	71	-0.515953	-1.63113	0.00319553	0.0312956	Parkin_vs_Healthy
																		R-HSA-5250924	B-WICH complex positively regulates rRNA expression	54	-0.544161	-1.63979	0.00260223	0.0274318	Parkin_vs_Healthy
																		R-HSA-5250941	Negative epigenetic regulation of rRNA expression	69	-0.519668	-1.64178	0.00295958	0.0293637	Parkin_vs_Healthy
																		R-HSA-8957322	Metabolism of steroids	120	-0.487623	-1.64349	0.000562331	0.0088002	Parkin_vs_Healthy
																		R-HSA-68867	Assembly of the pre-replicative complex	93	-0.50724	-1.64843	0.000871515	0.0117076	Parkin_vs_Healthy
																		R-HSA-9842860	Regulation of endogenous retroelements	100	-0.500485	-1.6515	0.00092866	0.0121526	Parkin_vs_Healthy
																		R-HSA-69242	S Phase	146	-0.481048	-1.65603	0.000206734	0.00448316	Parkin_vs_Healthy
																		R-HSA-201681	TCF dependent signaling in response to WNT	165	-0.476025	-1.65692	0.000145678	0.00356675	Parkin_vs_Healthy
																		R-HSA-5663220	RHO GTPases Activate Formins	124	-0.4912	-1.65907	0.000503013	0.00820124	Parkin_vs_Healthy
																		R-HSA-5625740	RHO GTPases activate PKNs	53	-0.555036	-1.6632	0.00406762	0.0358991	Parkin_vs_Healthy
																		R-HSA-69239	Synthesis of DNA	105	-0.502365	-1.66371	0.00123768	0.0152748	Parkin_vs_Healthy
																		R-HSA-68875	Mitotic Prophase	103	-0.50149	-1.66508	0.000607983	0.0091378	Parkin_vs_Healthy
																		R-HSA-427413	NoRC negatively regulates rRNA expression	66	-0.531338	-1.66874	0.0041181	0.0361345	Parkin_vs_Healthy
																		R-HSA-8878171	Transcriptional regulation by RUNX1	165	-0.48424	-1.68551	8.52938e-05	0.00253875	Parkin_vs_Healthy
																		R-HSA-1221632	Meiotic synapsis	44	-0.571214	-1.68606	0.00577429	0.0471961	Parkin_vs_Healthy
																		R-HSA-9818564	Epigenetic regulation of gene expression by MLL3 and MLL4 complexes	91	-0.522215	-1.69546	0.000430006	0.00741761	Parkin_vs_Healthy
																		R-HSA-9841922	MLL4 and MLL3 complexes regulate expression of PPARG target genes in adipogenesis and hepatic steatosis	91	-0.522215	-1.69546	0.000430006	0.00741761	Parkin_vs_Healthy
																		R-HSA-9851695	Epigenetic regulation of adipogenesis genes by MLL3 and MLL4 complexes	91	-0.522215	-1.69546	0.000430006	0.00741761	Parkin_vs_Healthy
																		R-HSA-180786	Extension of Telomeres	47	-0.572232	-1.6957	0.00383417	0.0342369	Parkin_vs_Healthy
																		R-HSA-212300	PRC2 methylates histones and DNA	36	-0.600664	-1.7029	0.0047759	0.0402767	Parkin_vs_Healthy
																		R-HSA-9610379	HCMV Late Events	72	-0.537696	-1.70293	0.000859929	0.0116551	Parkin_vs_Healthy
																		R-HSA-2500257	Resolution of Sister Chromatid Cohesion	113	-0.509881	-1.70722	0.000267097	0.00540198	Parkin_vs_Healthy
																		R-HSA-159231	Transport of Mature mRNA Derived from an Intronless Transcript	39	-0.595086	-1.70752	0.00381417	0.0342369	Parkin_vs_Healthy
																		R-HSA-176974	Unwinding of DNA	12	-0.756725	-1.7083	0.00554587	0.0460035	Parkin_vs_Healthy
																		R-HSA-68949	Orc1 removal from chromatin	56	-0.56146	-1.71294	0.00208577	0.0234533	Parkin_vs_Healthy
																		R-HSA-68882	Mitotic Anaphase	203	-0.476689	-1.7133	2.35036e-05	0.00117995	Parkin_vs_Healthy
																		R-HSA-159234	Transport of Mature mRNAs Derived from Intronless Transcripts	40	-0.591464	-1.71725	0.00421376	0.0367614	Parkin_vs_Healthy
																		R-HSA-2555396	Mitotic Metaphase and Anaphase	204	-0.477714	-1.71749	2.77739e-05	0.0012776	Parkin_vs_Healthy
																		R-HSA-168325	Viral Messenger RNA Synthesis	42	-0.589156	-1.7202	0.00230332	0.0255215	Parkin_vs_Healthy
																		R-HSA-453279	Mitotic G1 phase and G1/S transition	132	-0.506064	-1.72026	0.000150712	0.00363143	Parkin_vs_Healthy
																		R-HSA-3232142	SUMOylation of ubiquitinylation proteins	36	-0.606807	-1.72032	0.00377971	0.0341524	Parkin_vs_Healthy
																		R-HSA-156711	Polo-like kinase mediated events	16	-0.71184	-1.72475	0.00443078	0.0382155	Parkin_vs_Healthy
																		R-HSA-72306	tRNA processing	102	-0.519821	-1.7249	0.000238142	0.00509154	Parkin_vs_Healthy
																		R-HSA-176033	Interactions of Vpr with host cellular proteins	34	-0.61956	-1.72545	0.00276991	0.0281628	Parkin_vs_Healthy
																		R-HSA-9730414	MITF-M-regulated melanocyte development	130	-0.507316	-1.72645	4.75156e-05	0.00180322	Parkin_vs_Healthy
																		R-HSA-5632684	Hedgehog 'on' state	68	-0.546921	-1.72783	0.000986604	0.0128006	Parkin_vs_Healthy
																		R-HSA-69206	G1/S Transition	117	-0.512529	-1.72826	0.000123312	0.00334262	Parkin_vs_Healthy
																		R-HSA-445355	Smooth Muscle Contraction	40	-0.597115	-1.73365	0.00352581	0.0328355	Parkin_vs_Healthy
																		R-HSA-5250913	Positive epigenetic regulation of rRNA expression	67	-0.550449	-1.73403	0.00110206	0.0137125	Parkin_vs_Healthy
																		R-HSA-9824585	Regulation of MITF-M-dependent genes involved in pigmentation	37	-0.610432	-1.73439	0.00243453	0.02621	Parkin_vs_Healthy
																		R-HSA-168276	NS1 Mediated Effects on Host Pathways	38	-0.607866	-1.73754	0.00334307	0.0319169	Parkin_vs_Healthy
																		R-HSA-180910	Vpr-mediated nuclear import of PICs	32	-0.634894	-1.7451	0.00233681	0.0255667	Parkin_vs_Healthy
																		R-HSA-418457	cGMP effects	16	-0.721121	-1.74724	0.0030863	0.0304221	Parkin_vs_Healthy
																		R-HSA-141424	Amplification of signal from the kinetochores	86	-0.543611	-1.75592	0.000513253	0.00820124	Parkin_vs_Healthy
																		R-HSA-141444	Amplification of signal from unattached kinetochores via a MAD2 inhibitory signal	86	-0.543611	-1.75592	0.000513253	0.00820124	Parkin_vs_Healthy
																		R-HSA-427359	SIRT1 negatively regulates rRNA expression	31	-0.643165	-1.75806	0.00195615	0.02216	Parkin_vs_Healthy
																		R-HSA-69002	DNA Replication Pre-Initiation	109	-0.526429	-1.75939	0.000201561	0.00443434	Parkin_vs_Healthy
																		R-HSA-1474165	Reproduction	85	-0.549684	-1.767	0.000475298	0.00810678	Parkin_vs_Healthy
																		R-HSA-9709603	Impaired BRCA2 binding to PALB2	23	-0.677533	-1.76762	0.00336415	0.0319174	Parkin_vs_Healthy
																		R-HSA-9031628	NGF-stimulated transcription	34	-0.635029	-1.76853	0.00170343	0.0198909	Parkin_vs_Healthy
																		R-HSA-2990846	SUMOylation	167	-0.507745	-1.77164	7.15996e-06	0.000494037	Parkin_vs_Healthy
																		R-HSA-5693554	Resolution of D-loop Structures through Synthesis-Dependent Strand Annealing (SDSA)	26	-0.673194	-1.77263	0.00234109	0.0255667	Parkin_vs_Healthy
																		R-HSA-9701192	Defective homologous recombination repair (HRR) due to BRCA1 loss of function	24	-0.675343	-1.77305	0.00280144	0.0281628	Parkin_vs_Healthy
																		R-HSA-9701193	Defective homologous recombination repair (HRR) due to PALB2 loss of function	24	-0.675343	-1.77305	0.00280144	0.0281628	Parkin_vs_Healthy
																		R-HSA-9704331	Defective HDR through Homologous Recombination Repair (HRR) due to PALB2 loss of BRCA1 binding function	24	-0.675343	-1.77305	0.00280144	0.0281628	Parkin_vs_Healthy
																		R-HSA-9704646	Defective HDR through Homologous Recombination Repair (HRR) due to PALB2 loss of BRCA2/RAD51/RAD51C binding function	24	-0.675343	-1.77305	0.00280144	0.0281628	Parkin_vs_Healthy
																		R-HSA-4839726	Chromatin organization	230	-0.490639	-1.77645	6.58534e-07	8.33046e-05	Parkin_vs_Healthy
																		R-HSA-9609690	HCMV Early Events	87	-0.548819	-1.77874	0.000186332	0.00428563	Parkin_vs_Healthy
																		R-HSA-418885	DCC mediated attractive signaling	13	-0.776283	-1.77918	0.00330674	0.0317698	Parkin_vs_Healthy
																		R-HSA-392154	Nitric oxide stimulates guanylate cyclase	21	-0.693516	-1.78051	0.00361977	0.0333019	Parkin_vs_Healthy
																		R-HSA-69278	Cell Cycle, Mitotic	485	-0.46214	-1.78183	2.15518e-10	3.27156e-07	Parkin_vs_Healthy
																		R-HSA-168274	Export of Viral Ribonucleoproteins from Nucleus	31	-0.651966	-1.78212	0.00132988	0.0160219	Parkin_vs_Healthy
																		R-HSA-3214841	PKMTs methylate histone lysines	47	-0.602489	-1.78537	0.00104757	0.0134503	Parkin_vs_Healthy
																		R-HSA-8866907	Activation of the TFAP2 (AP-2) family of transcription factors	11	-0.811833	-1.78692	0.00339281	0.0319893	Parkin_vs_Healthy
																		R-HSA-3108232	SUMO E3 ligases SUMOylate target proteins	161	-0.514703	-1.78995	5.41187e-06	0.000410761	Parkin_vs_Healthy
																		R-HSA-68616	Assembly of the ORC complex at the origin of replication	32	-0.651393	-1.79045	0.00129596	0.0157382	Parkin_vs_Healthy
																		R-HSA-2299718	Condensation of Prophase Chromosomes	36	-0.631637	-1.79071	0.00182226	0.0207984	Parkin_vs_Healthy
																		R-HSA-3247509	Chromatin modifying enzymes	215	-0.496607	-1.79261	3.17568e-06	0.00028357	Parkin_vs_Healthy
																		R-HSA-69306	DNA Replication	143	-0.522851	-1.79409	2.18035e-05	0.0011413	Parkin_vs_Healthy
																		R-HSA-9856651	MITF-M-dependent gene expression	92	-0.553618	-1.79862	7.02277e-05	0.0024792	Parkin_vs_Healthy
																		R-HSA-9821002	Chromatin modifications during the maternal to zygotic transition (MZT)	31	-0.659857	-1.80369	0.000824682	0.011485	Parkin_vs_Healthy
																		R-HSA-8953750	Transcriptional Regulation by E2F6	32	-0.657005	-1.80587	0.00105899	0.0134503	Parkin_vs_Healthy
																		R-HSA-168333	NEP/NS2 Interacts with the Cellular Export Machinery	30	-0.665266	-1.80631	0.00128115	0.0156838	Parkin_vs_Healthy
																		R-HSA-4570464	SUMOylation of RNA binding proteins	44	-0.612653	-1.80838	0.00106327	0.0134503	Parkin_vs_Healthy
																		R-HSA-9821993	Replacement of protamines by nucleosomes in the male pronucleus	20	-0.711043	-1.8092	0.00249371	0.0266581	Parkin_vs_Healthy
																		R-HSA-9645723	Diseases of programmed cell death	63	-0.580027	-1.80951	0.000265512	0.00540198	Parkin_vs_Healthy
																		R-HSA-427389	ERCC6 (CSB) and EHMT2 (G9a) positively regulate rRNA expression	37	-0.639208	-1.81615	0.000906652	0.0120728	Parkin_vs_Healthy
																		R-HSA-3301854	Nuclear Pore Complex (NPC) Disassembly	34	-0.652937	-1.81841	0.000832792	0.0114925	Parkin_vs_Healthy
																		R-HSA-3214847	HATs acetylate histones	98	-0.553601	-1.82289	5.89466e-05	0.00218246	Parkin_vs_Healthy
																		R-HSA-157579	Telomere Maintenance	82	-0.569051	-1.82798	7.65735e-05	0.00248803	Parkin_vs_Healthy
																		R-HSA-1912422	Pre-NOTCH Expression and Processing	72	-0.577254	-1.82821	0.00014094	0.00350734	Parkin_vs_Healthy
																		R-HSA-9615933	Postmitotic nuclear pore complex (NPC) reformation	27	-0.68679	-1.82887	0.000848896	0.0116092	Parkin_vs_Healthy
																		R-HSA-9843970	Regulation of endogenous retroelements by the Human Silencing Hub (HUSH) complex	33	-0.661277	-1.83039	0.000665829	0.00973424	Parkin_vs_Healthy
																		R-HSA-191859	snRNP Assembly	50	-0.61836	-1.8314	0.00049781	0.00820124	Parkin_vs_Healthy
																		R-HSA-194441	Metabolism of non-coding RNA	50	-0.61836	-1.8314	0.00049781	0.00820124	Parkin_vs_Healthy
																		R-HSA-3214815	HDACs deacetylate histones	51	-0.614258	-1.83161	0.000258533	0.00540198	Parkin_vs_Healthy
																		R-HSA-5693532	DNA Double-Strand Break Repair	145	-0.533584	-1.83288	8.54574e-06	0.000564019	Parkin_vs_Healthy
																		R-HSA-165054	Rev-mediated nuclear export of HIV RNA	33	-0.662487	-1.83374	0.000643758	0.00958063	Parkin_vs_Healthy
																		R-HSA-5334118	DNA methylation	27	-0.689308	-1.83557	0.000745555	0.0105771	Parkin_vs_Healthy
																		R-HSA-69205	G1/S-Specific Transcription	28	-0.684721	-1.83628	0.000916807	0.0121018	Parkin_vs_Healthy
																		R-HSA-68962	Activation of the pre-replicative complex	32	-0.669063	-1.83902	0.000666905	0.00973424	Parkin_vs_Healthy
																		R-HSA-5693568	Resolution of D-loop Structures through Holliday Junction Intermediates	33	-0.666382	-1.84452	0.000503972	0.00820124	Parkin_vs_Healthy
																		R-HSA-606279	Deposition of new CENPA-containing nucleosomes at the centromere	44	-0.626528	-1.84933	0.000585075	0.00897115	Parkin_vs_Healthy
																		R-HSA-774815	Nucleosome assembly	44	-0.626528	-1.84933	0.000585075	0.00897115	Parkin_vs_Healthy
																		R-HSA-168271	Transport of Ribonucleoproteins into the Host Nucleus	30	-0.681679	-1.85088	0.000718488	0.0103873	Parkin_vs_Healthy
																		R-HSA-159230	Transport of the SLBP Dependant Mature mRNA	34	-0.668835	-1.86268	0.00041435	0.00739981	Parkin_vs_Healthy
																		R-HSA-1655829	Regulation of cholesterol biosynthesis by SREBP (SREBF)	55	-0.614794	-1.86346	8.79787e-05	0.0025683	Parkin_vs_Healthy
																		R-HSA-159227	Transport of the SLBP independent Mature mRNA	33	-0.673289	-1.86364	0.000386258	0.00698024	Parkin_vs_Healthy
																		R-HSA-4085377	SUMOylation of SUMOylation proteins	33	-0.674187	-1.86612	0.000367884	0.00672828	Parkin_vs_Healthy
																		R-HSA-5693537	Resolution of D-Loop Structures	34	-0.672064	-1.87167	0.000359403	0.00665334	Parkin_vs_Healthy
																		R-HSA-5685942	HDR through Homologous Recombination (HRR)	67	-0.594247	-1.872	9.57654e-05	0.00268176	Parkin_vs_Healthy
																		R-HSA-4551638	SUMOylation of chromatin organization proteins	58	-0.610926	-1.87419	0.000195651	0.00443281	Parkin_vs_Healthy
																		R-HSA-9675135	Diseases of DNA repair	50	-0.633058	-1.87494	0.000261735	0.00540198	Parkin_vs_Healthy
																		R-HSA-177243	Interactions of Rev with host cellular proteins	35	-0.665017	-1.87686	0.000352918	0.00661394	Parkin_vs_Healthy
																		R-HSA-1500620	Meiosis	68	-0.595759	-1.88212	9.17578e-05	0.00262808	Parkin_vs_Healthy
																		R-HSA-69620	Cell Cycle Checkpoints	243	-0.518489	-1.88432	1.20137e-08	2.60526e-06	Parkin_vs_Healthy
																		R-HSA-912446	Meiotic recombination	44	-0.641164	-1.89254	0.000277155	0.00546392	Parkin_vs_Healthy
																		R-HSA-180746	Nuclear import of Rev protein	32	-0.689274	-1.89457	0.000298816	0.00581542	Parkin_vs_Healthy
																		R-HSA-9845323	Regulation of endogenous retroelements by Piwi-interacting RNAs (piRNAs)	57	-0.619092	-1.89864	7.74492e-05	0.00248803	Parkin_vs_Healthy
																		R-HSA-9710421	Defective pyroptosis	36	-0.66995	-1.89933	0.000335762	0.00645172	Parkin_vs_Healthy
																		R-HSA-73886	Chromosome Maintenance	106	-0.573688	-1.89996	3.89898e-06	0.000311508	Parkin_vs_Healthy
																		R-HSA-211000	Gene Silencing by RNA	94	-0.587378	-1.91449	6.00605e-06	0.000434152	Parkin_vs_Healthy
																		R-HSA-69190	DNA strand elongation	32	-0.698489	-1.9199	0.000199823	0.00443434	Parkin_vs_Healthy
																		R-HSA-69473	G2/M DNA damage checkpoint	72	-0.607555	-1.92418	2.91092e-05	0.00129964	Parkin_vs_Healthy
																		R-HSA-8936459	RUNX1 regulates genes involved in megakaryocyte differentiation and platelet function	54	-0.641363	-1.9327	2.09148e-05	0.00113388	Parkin_vs_Healthy
																		R-HSA-2426168	Activation of gene expression by SREBF (SREBP)	42	-0.662978	-1.93575	7.19725e-05	0.00248305	Parkin_vs_Healthy
																		R-HSA-1912408	Pre-NOTCH Transcription and Translation	56	-0.638257	-1.94724	4.12799e-05	0.00164902	Parkin_vs_Healthy
																		R-HSA-5685938	HDR through Single Strand Annealing (SSA)	36	-0.686868	-1.94729	0.000138469	0.00350734	Parkin_vs_Healthy
																		R-HSA-9675136	Diseases of DNA Double-Strand Break Repair	40	-0.672179	-1.95159	8.39252e-05	0.00253875	Parkin_vs_Healthy
																		R-HSA-9701190	Defective homologous recombination repair (HRR) due to BRCA2 loss of function	40	-0.672179	-1.95159	8.39252e-05	0.00253875	Parkin_vs_Healthy
																		R-HSA-5693607	Processing of DNA double-strand break ends	75	-0.614566	-1.95508	2.05078e-05	0.00113388	Parkin_vs_Healthy
																		R-HSA-5578749	Transcriptional regulation by small RNAs	68	-0.619257	-1.95635	2.47609e-05	0.00117995	Parkin_vs_Healthy
																		R-HSA-5693579	Homologous DNA Pairing and Strand Exchange	42	-0.671119	-1.95952	4.58011e-05	0.00178272	Parkin_vs_Healthy
																		R-HSA-5693616	Presynaptic phase of homologous DNA pairing and strand exchange	39	-0.684043	-1.96277	7.37611e-05	0.00248803	Parkin_vs_Healthy
																		R-HSA-4615885	SUMOylation of DNA replication proteins	44	-0.665165	-1.96338	6.86096e-05	0.0024792	Parkin_vs_Healthy
																		R-HSA-5693567	HDR through Homologous Recombination (HRR) or Single Strand Annealing (SSA)	110	-0.587741	-1.96355	2.19828e-06	0.000208562	Parkin_vs_Healthy
																		R-HSA-176187	Activation of ATR in response to replication stress	37	-0.69401	-1.97186	7.86727e-05	0.00248803	Parkin_vs_Healthy
																		R-HSA-9709570	Impaired BRCA2 binding to RAD51	34	-0.709291	-1.97535	3.84242e-05	0.00157643	Parkin_vs_Healthy
																		R-HSA-5693538	Homology Directed Repair	115	-0.59197	-1.99025	3.5872e-07	4.95034e-05	Parkin_vs_Healthy
																		R-HSA-69481	G2/M Checkpoints	130	-0.585752	-1.99338	6.53735e-08	1.10263e-05	Parkin_vs_Healthy
																		R-HSA-201722	Formation of the beta-catenin:TCF transactivating complex	50	-0.679027	-2.01108	1.96992e-05	0.00113388	Parkin_vs_Healthy
																		R-HSA-191273	Cholesterol biosynthesis	25	-0.798606	-2.09438	3.44289e-06	0.000290351	Parkin_vs_Healthy
																		R-HSA-9031628	NGF-stimulated transcription	34	0.708236	2.02692	4.14982e-05	0.00157589	LRRK2_vs_Parkin
																		R-HSA-198725	Nuclear Events (kinase and transcription factor activation)	55	0.634927	1.9907	2.33554e-05	0.000958835	LRRK2_vs_Parkin
																		R-HSA-9818027	NFE2L2 regulating anti-oxidant/detoxification enzymes	16	0.791616	1.88277	0.000788084	0.0244306	LRRK2_vs_Parkin
																		R-HSA-5673000	RAF activation	34	0.654719	1.87376	0.000541776	0.017145	LRRK2_vs_Parkin
																		R-HSA-166520	Signaling by NTRKs	123	0.519514	1.86281	1.9404e-05	0.000842134	LRRK2_vs_Parkin
																		R-HSA-9634815	Transcriptional Regulation by NPAS4	33	0.643481	1.82405	0.000880575	0.0262809	LRRK2_vs_Parkin
																		R-HSA-187037	Signaling by NTRK1 (TRKA)	105	0.521658	1.81955	8.89281e-05	0.00329468	LRRK2_vs_Parkin
																		R-HSA-212165	Epigenetic regulation of gene expression	266	0.460927	1.80128	9.31069e-08	5.65717e-06	LRRK2_vs_Parkin
																		R-HSA-9842860	Regulation of endogenous retroelements	102	0.512916	1.78567	0.000152704	0.00539436	LRRK2_vs_Parkin
																		R-HSA-4839726	Chromatin organization	231	0.443053	1.70529	5.76299e-06	0.000273562	LRRK2_vs_Parkin
																		R-HSA-983168	Antigen processing: Ubiquitination & Proteasome degradation	272	0.413582	1.62082	1.48282e-05	0.00066247	LRRK2_vs_Parkin
																		R-HSA-373076	Class A/1 (Rhodopsin-like receptors)	146	0.439913	1.60974	0.000535966	0.017145	LRRK2_vs_Parkin
																		R-HSA-3247509	Chromatin modifying enzymes	216	0.412194	1.5694	0.000299877	0.0101225	LRRK2_vs_Parkin
																		R-HSA-983169	Class I MHC mediated antigen processing & presentation	331	0.386848	1.52959	2.07593e-05	0.000875928	LRRK2_vs_Parkin
																		R-HSA-112316	Neuronal System	356	0.339247	1.35361	0.00146175	0.0403709	LRRK2_vs_Parkin
																		R-HSA-422475	Axon guidance	492	-0.425983	-1.54545	0.000131219	0.00474574	LRRK2_vs_Parkin
																		R-HSA-211859	Biological oxidations	127	-0.536359	-1.72567	0.00140589	0.0395473	LRRK2_vs_Parkin
																		R-HSA-419037	NCAM1 interactions	37	-0.681626	-1.8157	0.000923013	0.0269626	LRRK2_vs_Parkin
																		R-HSA-5656169	Termination of translesion DNA synthesis	32	-0.705197	-1.82366	0.00105904	0.0303525	LRRK2_vs_Parkin
																		R-HSA-1442490	Collagen degradation	50	-0.651465	-1.82748	0.000296931	0.0101225	LRRK2_vs_Parkin
																		R-HSA-1474244	Extracellular matrix organization	256	-0.535494	-1.86558	5.65739e-06	0.000273562	LRRK2_vs_Parkin
																		R-HSA-3000178	ECM proteoglycans	61	-0.679056	-1.98017	0.000506422	0.016723	LRRK2_vs_Parkin
																		R-HSA-9692914	SARS-CoV-1-host interactions	82	-0.655731	-2.00224	0.000882373	0.0262809	LRRK2_vs_Parkin
																		R-HSA-72766	Translation	269	-0.574914	-2.01225	9.3083e-09	6.42696e-07	LRRK2_vs_Parkin
																		R-HSA-72312	rRNA processing	186	-0.602906	-2.02582	1.66565e-07	9.66727e-06	LRRK2_vs_Parkin
																		R-HSA-376176	Signaling by ROBO receptors	189	-0.60788	-2.04699	1.71834e-07	9.66727e-06	LRRK2_vs_Parkin
																		R-HSA-8868773	rRNA processing in the nucleus and cytosol	178	-0.627525	-2.09362	4.16208e-08	2.63425e-06	LRRK2_vs_Parkin
																		R-HSA-71291	Metabolism of amino acids and derivatives	293	-0.599645	-2.11139	3.47262e-11	2.9305e-09	LRRK2_vs_Parkin
																		R-HSA-6791226	Major pathway of rRNA processing in the nucleolus and cytosol	169	-0.638658	-2.12343	3.01687e-08	1.99244e-06	LRRK2_vs_Parkin
																		R-HSA-72702	Ribosomal scanning and start codon recognition	52	-0.760339	-2.13939	3.49993e-05	0.00139905	LRRK2_vs_Parkin
																		R-HSA-72695	Formation of the ternary complex, and subsequently, the 43S complex	45	-0.781747	-2.14641	5.42847e-06	0.000273562	LRRK2_vs_Parkin
																		R-HSA-72649	Translation initiation complex formation	52	-0.774515	-2.17928	1.30315e-05	0.000599843	LRRK2_vs_Parkin
																		R-HSA-72662	Activation of the mRNA upon binding of the cap-binding complex and eIFs, and subsequent binding to 43S	53	-0.772354	-2.18955	3.83264e-05	0.00149276	LRRK2_vs_Parkin
																		R-HSA-9711097	Cellular response to starvation	143	-0.680886	-2.22073	8.59463e-10	6.21679e-08	LRRK2_vs_Parkin
																		R-HSA-9735869	SARS-CoV-1 modulates host translation machinery	31	-0.865028	-2.2274	2.12317e-06	0.000115182	LRRK2_vs_Parkin
																		R-HSA-9754678	SARS-CoV-2 modulates host translation machinery	43	-0.810987	-2.23465	2.81297e-06	0.000147342	LRRK2_vs_Parkin
																		R-HSA-9010553	Regulation of expression of SLITs and ROBOs	146	-0.701515	-2.29234	4.92512e-11	3.74063e-09	LRRK2_vs_Parkin
																		R-HSA-168255	Influenza Infection	144	-0.702617	-2.29461	3.86058e-11	3.08643e-09	LRRK2_vs_Parkin
																		R-HSA-168273	Influenza Viral RNA Transcription and Replication	126	-0.756511	-2.42725	1.33367e-13	1.35056e-11	LRRK2_vs_Parkin
																		R-HSA-927802	Nonsense-Mediated Decay (NMD)	106	-0.779344	-2.43958	1.28515e-13	1.35056e-11	LRRK2_vs_Parkin
																		R-HSA-975957	Nonsense Mediated Decay (NMD) enhanced by the Exon Junction Complex (EJC)	106	-0.779344	-2.43958	1.28515e-13	1.35056e-11	LRRK2_vs_Parkin
																		R-HSA-1799339	SRP-dependent cotranslational protein targeting to membrane	103	-0.785248	-2.45178	1.89812e-13	1.69602e-11	LRRK2_vs_Parkin
																		R-HSA-9633012	Response of EIF2AK4 (GCN2) to amino acid deficiency	93	-0.807637	-2.49863	1.8487e-13	1.69602e-11	LRRK2_vs_Parkin
																		R-HSA-2408522	Selenoamino acid metabolism	108	-0.795802	-2.49912	5.83631e-15	7.3878e-13	LRRK2_vs_Parkin
																		R-HSA-72613	Eukaryotic Translation Initiation	110	-0.805346	-2.53608	4.87776e-16	6.73575e-14	LRRK2_vs_Parkin
																		R-HSA-72737	Cap-dependent Translation Initiation	110	-0.805346	-2.53608	4.87776e-16	6.73575e-14	LRRK2_vs_Parkin
																		R-HSA-72706	GTP hydrolysis and joining of the 60S ribosomal subunit	103	-0.822905	-2.56935	1.0971e-17	2.38071e-15	LRRK2_vs_Parkin
																		R-HSA-975956	Nonsense Mediated Decay (NMD) independent of the Exon Junction Complex (EJC)	87	-0.844712	-2.58532	1.49402e-16	2.52158e-14	LRRK2_vs_Parkin
																		R-HSA-156827	L13a-mediated translational silencing of Ceruloplasmin expression	102	-0.830174	-2.59269	1.40959e-18	7.1372e-16	LRRK2_vs_Parkin
																		R-HSA-72689	Formation of a pool of free 40S subunits	92	-0.843198	-2.59959	2.38305e-18	9.04962e-16	LRRK2_vs_Parkin
																		R-HSA-72764	Eukaryotic Translation Termination	85	-0.851324	-2.60301	9.58325e-17	1.81962e-14	LRRK2_vs_Parkin
																		R-HSA-192823	Viral mRNA Translation	81	-0.860513	-2.63201	3.97269e-18	1.07495e-15	LRRK2_vs_Parkin
																		R-HSA-2408557	Selenocysteine synthesis	85	-0.866065	-2.64808	1.21315e-18	7.1372e-16	LRRK2_vs_Parkin
																		R-HSA-156842	Eukaryotic Translation Elongation	82	-0.868716	-2.65258	4.246e-18	1.07495e-15	LRRK2_vs_Parkin
																		R-HSA-156902	Peptide chain elongation	81	-0.868849	-2.65751	3.27022e-19	4.96747e-16	LRRK2_vs_Parkin
