# Supplementary material for: Convergent transcriptomic signature in iPSC-dopaminergic neurons of hereditary Parkinson’s disease
Source: Life Sci Alliance. 2026 Apr 24;9(7):e202503551. doi: 10.26508/lsa.202503551 (PMC13109591; doi:10.26508/lsa.202503551)
Supplement: Supplementary file 16 [file LSA-2025-03551_TableS16.xlsx]

## Sheet: Sheet1
GENE ONTOLOGY										HALLMARK								REACTOME									KEGG
Ontology	Description	setSize	enrichmentScore	NES	pvalue	p.adjust	group			ID	setSize	enrichmentScore	NES	pvalue	p.adjust	group		ID	Description	setSize	enrichmentScore	NES	pvalue	p.adjust	group		ID	Description	setSize	enrichmentScore	NES	pvalue	p.adjust	group
BP	response to endoplasmic reticulum stress	255	0.654084	2.22929	3.55849e-17	4.84018e-15	Msc vs Spb			HALLMARK_HYPOXIA	173	0.684411	2.27512	2.59622e-14	2.59622e-13	Msc vs Spb		R-HSA-446203	Asparagine N-linked glycosylation	282	0.584107	1.99568	5.71632e-12	2.71168e-10	Msc vs Spb		hsa04141	Protein processing in endoplasmic reticulum	156	0.704053	2.26249	8.00475e-15	1.24074e-12	Msc vs Spb
BP	intrinsic apoptotic signaling pathway in response to endoplasmic reticulum stress	58	0.7969	2.21885	3.36734e-10	1.74483e-08	Msc vs Spb			HALLMARK_P53_PATHWAY	183	0.60121	1.99736	1.18918e-08	9.90986e-08	Msc vs Spb		R-HSA-204005	COPII-mediated vesicle transport	64	0.699115	1.99195	1.69568e-06	2.65365e-05	Msc vs Spb		hsa00520	Amino sugar and nucleotide sugar metabolism	36	0.806602	2.05001	1.34715e-06	3.21245e-05	Msc vs Spb
BP	response to unfolded protein	129	0.700738	2.20853	5.49137e-12	3.80253e-10	Msc vs Spb			HALLMARK_PROTEIN_SECRETION	93	0.588085	1.78433	0.00016299	0.000679126	Msc vs Spb		R-HSA-199977	ER to Golgi Anterograde Transport	142	0.609401	1.94403	5.078e-08	1.16794e-06	Msc vs Spb		hsa04142	Lysosome	120	0.641323	1.98735	5.21483e-08	2.27129e-06	Msc vs Spb
BP	response to topologically incorrect protein	146	0.681537	2.20501	1.16241e-11	7.76674e-10	Msc vs Spb			HALLMARK_GLYCOLYSIS	184	0.533975	1.77808	8.2915e-06	5.9225e-05	Msc vs Spb		R-HSA-948021	Transport to the Golgi and subsequent modification	168	0.592665	1.91689	4.87955e-08	1.16794e-06	Msc vs Spb		hsa01250	Biosynthesis of nucleotide sugars	37	0.76105	1.94704	1.46579e-05	0.000302931	Msc vs Spb
BP	cellular response to unfolded protein	91	0.738586	2.20323	5.03936e-11	2.99881e-09	Msc vs Spb			HALLMARK_XENOBIOTIC_METABOLISM	155	0.537431	1.76681	1.87541e-05	0.000117213	Msc vs Spb		R-HSA-5694530	Cargo concentration in the ER	31	0.769057	1.89808	3.53728e-05	0.000361189	Msc vs Spb		hsa04710	Circadian rhythm	31	0.781529	1.9206	3.11601e-05	0.000568213	Msc vs Spb
BP	endoplasmic reticulum to Golgi vesicle-mediated transport	112	0.713742	2.1983	3.41642e-11	2.11568e-09	Msc vs Spb			HALLMARK_UNFOLDED_PROTEIN_RESPONSE	110	0.570679	1.7628	0.000110642	0.000502917	Msc vs Spb		R-HSA-6811440	Retrograde transport at the Trans-Golgi-Network	47	0.704236	1.89674	9.09002e-05	0.000821348	Msc vs Spb		hsa04216	Ferroptosis	40	0.685854	1.782	0.000534008	0.00732482	Msc vs Spb
BP	cellular response to topologically incorrect protein	106	0.713628	2.18611	5.22525e-11	3.08533e-09	Msc vs Spb			HALLMARK_TNFA_SIGNALING_VIA_NFKB	171	0.528941	1.75632	4.93493e-05	0.000274163	Msc vs Spb		R-HSA-76005	Response to elevated platelet cytosolic Ca2+	112	0.60054	1.84826	1.25603e-05	0.000150131	Msc vs Spb		hsa00330	Arginine and proline metabolism	43	0.663188	1.75886	0.00125468	0.0138911	Msc vs Spb
BP	endoplasmic reticulum unfolded protein response	80	0.748053	2.18387	9.13622e-11	5.11696e-09	Msc vs Spb			HALLMARK_HEME_METABOLISM	170	0.514848	1.70643	5.74896e-05	0.000287448	Msc vs Spb		R-HSA-114608	Platelet degranulation	107	0.599446	1.84218	1.08825e-05	0.000133883	Msc vs Spb		hsa00500	Starch and sucrose metabolism	23	0.746699	1.75367	0.00096073	0.0110306	Msc vs Spb
BP	regulation of response to endoplasmic reticulum stress	84	0.721476	2.13393	2.31657e-09	1.11679e-07	Msc vs Spb			HALLMARK_UV_RESPONSE_UP	142	0.510786	1.65439	0.000666349	0.00237982	Msc vs Spb		R-HSA-381070	IRE1alpha activates chaperones	51	0.666732	1.83774	0.000170639	0.00136331	Msc vs Spb		hsa03060	Protein export	30	0.710211	1.74186	0.00193169	0.0193169	Msc vs Spb
CC	COPII-coated ER to Golgi transport vesicle	85	0.706462	2.0867	5.60101e-09	2.61735e-07	Msc vs Spb			HALLMARK_COAGULATION	95	0.543181	1.65095	0.000844137	0.00281379	Msc vs Spb		R-HSA-9609523	Insertion of tail-anchored proteins into the endoplasmic reticulum membrane	22	0.792709	1.83156	0.000184516	0.00144379	Msc vs Spb		hsa00260	Glycine, serine and threonine metabolism	31	0.707545	1.73878	0.00173637	0.0185612	Msc vs Spb
BP	Golgi vesicle transport	281	0.605524	2.07036	1.10808e-13	9.17419e-12	Msc vs Spb			HALLMARK_IL2_STAT5_SIGNALING	163	0.495363	1.64261	0.000459823	0.00176855	Msc vs Spb		R-HSA-983170	Antigen Presentation: Folding, assembly and peptide loading of class I MHC	25	0.767165	1.82668	0.000452528	0.00298669	Msc vs Spb		hsa00010	Glycolysis / Gluconeogenesis	47	0.633261	1.71965	0.00334844	0.0269193	Msc vs Spb
CC	coated vesicle membrane	184	0.621897	2.05398	8.86008e-10	4.41093e-08	Msc vs Spb			HALLMARK_ADIPOGENESIS	181	0.473393	1.57581	0.00105308	0.0030973	Msc vs Spb		R-HSA-9648895	Response of EIF2AK1 (HRI) to heme deficiency	15	0.864102	1.81368	6.06943e-05	0.000583127	Msc vs Spb		hsa04066	HIF-1 signaling pathway	95	0.554595	1.67849	0.000484878	0.00715772	Msc vs Spb
BP	ERAD pathway	106	0.666601	2.04205	2.90931e-08	1.1482e-06	Msc vs Spb			HALLMARK_MTORC1_SIGNALING	189	0.451227	1.50909	0.00256546	0.00712628	Msc vs Spb		R-HSA-6807878	COPI-mediated anterograde transport	92	0.601184	1.80696	7.38921e-05	0.000692397	Msc vs Spb		hsa04137	Mitophagy - animal	98	0.549105	1.67162	0.000552451	0.00732482	Msc vs Spb
CC	Golgi apparatus subcompartment	336	0.5854	2.04117	4.58242e-14	4.01199e-12	Msc vs Spb			HALLMARK_ESTROGEN_RESPONSE_EARLY	173	0.436214	1.45006	0.00608244	0.0152061	Msc vs Spb		R-HSA-9931510	Phosphorylated BMAL1:CLOCK (ARNTL:CLOCK) activates expression of core clock genes	22	0.769682	1.77836	0.000531135	0.00343091	Msc vs Spb		hsa04140	Autophagy - animal	153	0.518154	1.66377	0.000151664	0.00247452	Msc vs Spb
BP	pyruvate metabolic process	101	0.668801	2.03787	3.99567e-08	1.53712e-06	Msc vs Spb			HALLMARK_DNA_REPAIR	134	-0.501922	-1.49897	0.00579875	0.0152061	Msc vs Spb		R-HSA-199992	trans-Golgi Network Vesicle Budding	70	0.615834	1.77534	0.000200772	0.00153152	Msc vs Spb		hsa01230	Biosynthesis of amino acids	58	0.585417	1.66125	0.00321442	0.0269193	Msc vs Spb
BP	protein localization to endoplasmic reticulum	72	0.705591	2.03184	4.61111e-07	1.29605e-05	Msc vs Spb			HALLMARK_MYC_TARGETS_V2	56	-0.585469	-1.56065	0.0175933	0.0399847	Msc vs Spb		R-HSA-381119	Unfolded Protein Response (UPR)	91	0.590435	1.76921	6.68548e-05	0.000630346	Msc vs Spb		hsa00600	Sphingolipid metabolism	46	0.613972	1.66112	0.00469972	0.0364228	Msc vs Spb
BP	purine nucleoside diphosphate catabolic process	83	0.687841	2.02987	1.42431e-07	4.59702e-06	Msc vs Spb			HALLMARK_WNT_BETA_CATENIN_SIGNALING	36	-0.652917	-1.60222	0.00884189	0.0210521	Msc vs Spb		R-HSA-381038	XBP1(S) activates chaperone genes	49	0.647053	1.76225	0.000764941	0.00475893	Msc vs Spb		hsa00051	Fructose and mannose metabolism	32	0.669001	1.65906	0.00482896	0.0365117	Msc vs Spb
BP	purine ribonucleoside diphosphate catabolic process	83	0.687841	2.02987	1.42431e-07	4.59702e-06	Msc vs Spb			HALLMARK_SPERMATOGENESIS	94	-0.578925	-1.64205	0.000905589	0.00282997	Msc vs Spb		R-HSA-9841251	Mitochondrial unfolded protein response (UPRmt)	15	0.830896	1.74399	0.000371023	0.00252562	Msc vs Spb		hsa04931	Insulin resistance	92	0.52778	1.59505	0.00247737	0.0215465	Msc vs Spb
BP	glycolytic process	78	0.693771	2.02348	1.65568e-07	5.2767e-06	Msc vs Spb			HALLMARK_MYC_TARGETS_V1	187	-0.714718	-2.22825	1.52449e-14	1.90561e-13	Msc vs Spb		R-HSA-622312	Inflammasomes	16	0.814489	1.73972	0.00113263	0.00656234	Msc vs Spb		hsa05417	Lipid and atherosclerosis	163	0.48034	1.55911	0.00075677	0.00924577	Msc vs Spb
BP	ADP catabolic process	80	0.69176	2.01953	1.01648e-07	3.44114e-06	Msc vs Spb			HALLMARK_MITOTIC_SPINDLE	192	-0.767511	-2.39634	3.3652e-21	5.60867e-20	Msc vs Spb		R-HSA-1474290	Collagen formation	82	0.586199	1.7394	0.000158678	0.00129172	Msc vs Spb		hsa01240	Biosynthesis of cofactors	116	0.502204	1.55043	0.00338662	0.0269193	Msc vs Spb
CC	endoplasmic reticulum-Golgi intermediate compartment membrane	71	0.707125	2.01878	4.23264e-07	1.20299e-05	Msc vs Spb			HALLMARK_G2M_CHECKPOINT	193	-0.859584	-2.68931	9.45376e-39	2.36344e-37	Msc vs Spb		R-HSA-389357	CD28 dependent PI3K/Akt signaling	20	0.76593	1.73907	0.000999994	0.00595291	Msc vs Spb		hsa04932	Non-alcoholic fatty liver disease	134	0.491214	1.54227	0.00208931	0.0201891	Msc vs Spb
BP	pyridine nucleotide catabolic process	82	0.682854	2.01345	5.69282e-07	1.55758e-05	Msc vs Spb			HALLMARK_E2F_TARGETS	195	-0.871537	-2.73482	1.72053e-42	8.60266e-41	Msc vs Spb		R-HSA-844456	The NLRP3 inflammasome	12	0.852784	1.72541	0.000963691	0.00580509	Msc vs Spb		hsa05203	Viral carcinogenesis	152	-0.502829	-1.54918	0.00237606	0.0215465	Msc vs Spb
BP	pyridine-containing compound catabolic process	84	0.680169	2.01175	2.29626e-07	7.05268e-06	Msc vs Spb			HALLMARK_G2M_CHECKPOINT	194	0.600102	1.63302	0.00131396	0.0265579	male_vs_female		R-HSA-6811438	Intra-Golgi traffic	40	0.653946	1.71082	0.000774502	0.00477925	Msc vs Spb		hsa04115	p53 signaling pathway	71	-0.585051	-1.63128	0.00250218	0.0215465	Msc vs Spb
BP	ADP metabolic process	86	0.678447	2.00682	3.14864e-07	9.33198e-06	Msc vs Spb			HALLMARK_E2F_TARGETS	195	0.577192	1.56912	0.00212464	0.0265579	male_vs_female		R-HSA-2980736	Peptide hormone metabolism	55	0.612674	1.70543	0.00193865	0.0102539	Msc vs Spb		hsa04613	Neutrophil extracellular trap formation	103	-0.564839	-1.64637	0.000775452	0.00924577	Msc vs Spb
CC	coated vesicle	287	0.585369	2.00626	5.57394e-12	3.82493e-10	Msc vs Spb			HALLMARK_TNFA_SIGNALING_VIA_NFKB	171	-0.597844	-1.56159	0.00326868	0.0326868	male_vs_female		R-HSA-1650814	Collagen biosynthesis and modifying enzymes	63	0.596073	1.69035	0.000911342	0.00553367	Msc vs Spb		hsa04814	Motor proteins	158	-0.538774	-1.66731	0.000212392	0.00329207	Msc vs Spb
CC	ER to Golgi transport vesicle membrane	56	0.725832	2.00398	2.05905e-06	5.17616e-05	Msc vs Spb			HALLMARK_P53_PATHWAY	182	-0.602462	-1.59088	0.00183259	0.0265579	male_vs_female		R-HSA-163841	Gamma carboxylation, hypusinylation, hydroxylation, and arylsulfatase activation	55	0.606476	1.68817	0.00247608	0.0126555	Msc vs Spb		hsa05322	Systemic lupus erythematosus	46	-0.650154	-1.66803	0.00189036	0.0193169	Msc vs Spb
BP	glycoprotein metabolic process	329	0.57463	1.99719	4.47269e-13	3.5488e-11	Msc vs Spb			HALLMARK_INFLAMMATORY_RESPONSE	135	-0.652082	-1.66767	0.00048695	0.0243475	male_vs_female		R-HSA-383280	Nuclear Receptor transcription pathway	46	0.624837	1.68272	0.00221197	0.011421	Msc vs Spb		hsa05166	Human T-cell leukemia virus 1 infection	173	-0.53906	-1.6968	7.55924e-05	0.00130187	Msc vs Spb
BP	purine nucleoside diphosphate metabolic process	97	0.659455	1.99289	3.65247e-07	1.06593e-05	Msc vs Spb			HALLMARK_EPITHELIAL_MESENCHYMAL_TRANSITION	189	0.67172	1.92589	3.70551e-05	0.00185276	sendai_vs_lentivirus		R-HSA-8873719	RAB geranylgeranylation	61	0.594448	1.67558	0.00118702	0.00680366	Msc vs Spb		hsa03430	Mismatch repair	22	-0.776245	-1.72665	0.00214916	0.0201891	Msc vs Spb
BP	purine ribonucleoside diphosphate metabolic process	97	0.659455	1.99289	3.65247e-07	1.06593e-05	Msc vs Spb			HALLMARK_INTERFERON_ALPHA_RESPONSE	78	0.717517	1.85272	0.00123874	0.0309685	sendai_vs_lentivirus		R-HSA-9609507	Protein localization	145	0.521289	1.6637	0.000114721	0.000978347	Msc vs Spb		hsa03420	Nucleotide excision repair	56	-0.666069	-1.77509	0.000567083	0.00732482	Msc vs Spb
CC	9+2 motile cilium	166	0.603378	1.97235	1.3531e-08	5.8229e-07	Msc vs Spb			HALLMARK_COAGULATION	91	0.671674	1.78116	0.00354318	0.0354318	sendai_vs_lentivirus		R-HSA-70263	Gluconeogenesis	18	0.754781	1.6569	0.00333246	0.0166404	Msc vs Spb		hsa03083	Polycomb repressive complex	78	-0.672789	-1.88957	2.71416e-05	0.000525868	Msc vs Spb
BP	protein exit from endoplasmic reticulum	40	0.765335	1.9628	8.04114e-06	0.00017805	Msc vs Spb			HALLMARK_COMPLEMENT	147	0.613686	1.72004	0.00248027	0.0354318	sendai_vs_lentivirus		R-HSA-76002	Platelet activation, signaling and aggregation	216	0.495446	1.64869	2.12127e-05	0.000234598	Msc vs Spb		hsa05206	MicroRNAs in cancer	149	-0.621119	-1.90636	5.45096e-07	1.64318e-05	Msc vs Spb
BP	glycosylation	212	0.585579	1.96253	7.41308e-09	3.34115e-07	Msc vs Spb			HALLMARK_MYOGENESIS	154	0.593071	1.66488	0.00301787	0.0354318	sendai_vs_lentivirus		R-HSA-9818027	NFE2L2 regulating anti-oxidant/detoxification enzymes	16	0.768029	1.64048	0.00608846	0.0275068	Msc vs Spb		hsa03013	Nucleocytoplasmic transport	98	-0.673748	-1.9466	6.03037e-07	1.64318e-05	Msc vs Spb
CC	Golgi cisterna	98	0.646303	1.96044	1.55042e-06	4.01686e-05	Msc vs Spb											R-HSA-428157	Sphingolipid metabolism	92	0.536304	1.61195	0.00162433	0.00886957	Msc vs Spb		hsa03082	ATP-dependent chromatin remodeling	96	-0.686543	-1.97986	6.36069e-07	1.64318e-05	Msc vs Spb
BP	negative regulation of response to endoplasmic reticulum stress	44	0.748282	1.96006	4.15024e-06	9.941e-05	Msc vs Spb											R-HSA-9639288	Amino acids regulate mTORC1	50	0.588785	1.61129	0.00608435	0.0275068	Msc vs Spb		hsa03410	Base excision repair	42	-0.78307	-1.98434	2.21588e-06	4.90658e-05	Msc vs Spb
CC	endoplasmic reticulum protein-containing complex	111	0.636244	1.95791	4.18687e-07	1.19893e-05	Msc vs Spb											R-HSA-917977	Transferrin endocytosis and recycling	26	0.676425	1.60752	0.00645252	0.0288086	Msc vs Spb		hsa04114	Oocyte meiosis	107	-0.691455	-2.02149	5.86141e-08	2.27129e-06	Msc vs Spb
BP	vacuole organization	212	0.584045	1.95739	8.75051e-09	3.89781e-07	Msc vs Spb											R-HSA-204174	Regulation of pyruvate dehydrogenase (PDH) complex	14	0.775269	1.60251	0.00601821	0.0273522	Msc vs Spb		hsa04914	Progesterone-mediated oocyte maturation	83	-0.727733	-2.05407	4.2831e-08	2.21294e-06	Msc vs Spb
BP	ribonucleoside diphosphate catabolic process	86	0.661222	1.95587	1.56901e-06	4.05124e-05	Msc vs Spb											R-HSA-5218920	VEGFR2 mediated vascular permeability	27	0.656873	1.59662	0.011075	0.0464356	Msc vs Spb		hsa03040	Spliceosome	133	-0.687699	-2.08729	7.57132e-09	5.86778e-07	Msc vs Spb
MF	monosaccharide binding	55	0.713182	1.95414	6.28851e-06	0.000143843	Msc vs Spb											R-HSA-379716	Cytosolic tRNA aminoacylation	22	0.69043	1.59524	0.0085216	0.0368541	Msc vs Spb		hsa03440	Homologous recombination	38	-0.848551	-2.10782	1.22632e-07	4.22398e-06	Msc vs Spb
MF	hexosyltransferase activity	150	0.603862	1.95186	5.63223e-08	2.07453e-06	Msc vs Spb											R-HSA-5609975	Diseases associated with glycosylation precursor biosynthesis	16	0.746475	1.59444	0.0110785	0.0464356	Msc vs Spb		hsa03460	Fanconi anemia pathway	49	-0.8176	-2.12877	3.07234e-08	1.90485e-06	Msc vs Spb
CC	trans-Golgi network	237	0.573377	1.95002	6.58472e-09	3.00599e-07	Msc vs Spb											R-HSA-381426	Regulation of Insulin-like Growth Factor (IGF) transport and uptake by Insulin-like Growth Factor Binding Proteins (IGFBPs)	91	0.530843	1.59065	0.00111098	0.00648642	Msc vs Spb		hsa03030	DNA replication	34	-0.882617	-2.1644	4.08268e-09	4.21877e-07	Msc vs Spb
BP	endoplasmic reticulum organization	94	0.646679	1.94126	5.48591e-06	0.000127786	Msc vs Spb											R-HSA-425407	SLC-mediated transmembrane transport	184	0.482032	1.57978	0.000369051	0.00252562	Msc vs Spb		hsa04110	Cell cycle	149	-0.843594	-2.58919	9.74939e-28	3.02231e-25	Msc vs Spb
CC	Golgi stack	127	0.616593	1.93862	5.58205e-07	1.53496e-05	Msc vs Spb											R-HSA-3299685	Detoxification of Reactive Oxygen Species	31	0.637024	1.57221	0.0111042	0.0464356	Msc vs Spb		hsa04727	GABAergic synapse	74	0.819843	2.1428	6.91023e-06	0.00106763	sendai_vs_lentivirus
BP	glycoprotein biosynthetic process	271	0.567099	1.9363	6.04516e-10	3.09033e-08	Msc vs Spb											R-HSA-425393	Transport of inorganic cations/anions and amino acids/oligopeptides	90	0.513456	1.54017	0.00664218	0.0294819	Msc vs Spb		hsa04540	Gap junction	78	0.81106	2.12776	4.02633e-06	0.00106763	sendai_vs_lentivirus
CC	axoneme	164	0.592287	1.93536	7.77998e-08	2.74352e-06	Msc vs Spb											R-HSA-9909396	Circadian clock	105	0.494486	1.51245	0.00642528	0.0287716	Msc vs Spb		hsa04145	Phagosome	102	0.775152	2.08884	1.34622e-05	0.00138661	sendai_vs_lentivirus
CC	ciliary plasm	165	0.59194	1.93388	8.00274e-08	2.79619e-06	Msc vs Spb											R-HSA-1474244	Extracellular matrix organization	258	0.416221	1.40838	0.00251075	0.0127469	Msc vs Spb		hsa04923	Regulation of lipolysis in adipocytes	42	0.824222	1.99487	0.000182189	0.0112593	sendai_vs_lentivirus
CC	lysosomal membrane	383	0.546045	1.9294	3.14674e-12	2.21933e-10	Msc vs Spb											R-HSA-5668914	Diseases of metabolism	206	0.415083	1.37737	0.00411526	0.0200223	Msc vs Spb		hsa04082	Neuroactive ligand signaling	152	0.688505	1.93581	3.40589e-05	0.00263105	sendai_vs_lentivirus
CC	lytic vacuole membrane	383	0.546045	1.9294	3.14674e-12	2.21933e-10	Msc vs Spb											R-HSA-9013148	CDC42 GTPase cycle	141	-0.464533	-1.40692	0.00730709	0.0319659	Msc vs Spb		hsa05163	Human cytomegalovirus infection	177	0.636921	1.8215	0.000558262	0.0287505	sendai_vs_lentivirus
BP	monosaccharide metabolic process	221	0.572351	1.92808	6.83049e-09	3.09689e-07	Msc vs Spb											R-HSA-9013149	RAC1 GTPase cycle	172	-0.455486	-1.41818	0.00859402	0.0370617	Msc vs Spb
BP	ER-nucleus signaling pathway	51	0.712255	1.92752	1.13193e-05	0.000244248	Msc vs Spb											R-HSA-8980692	RHOA GTPase cycle	135	-0.468655	-1.42036	0.0107019	0.0451264	Msc vs Spb
MF	oxidoreductase activity, acting on a sulfur group of donors	45	0.729265	1.92591	2.16058e-05	0.000416637	Msc vs Spb											R-HSA-8868773	rRNA processing in the nucleus and cytosol	178	-0.457133	-1.42913	0.00629597	0.0283599	Msc vs Spb
CC	vacuolar membrane	419	0.540015	1.92558	9.26053e-13	7.125e-11	Msc vs Spb											R-HSA-72312	rRNA processing	186	-0.456536	-1.44031	0.00563869	0.0260168	Msc vs Spb
BP	integrated stress response signaling	46	0.725557	1.92356	4.00565e-05	0.000733439	Msc vs Spb											R-HSA-8878171	Transcriptional regulation by RUNX1	164	-0.466645	-1.44739	0.00399	0.0195381	Msc vs Spb
CC	sperm flagellum	148	0.593762	1.92339	8.20581e-07	2.21644e-05	Msc vs Spb											R-HSA-162906	HIV Infection	198	-0.463316	-1.46743	0.00187587	0.0100267	Msc vs Spb
CC	cis-Golgi network	61	0.691178	1.91708	8.95417e-06	0.000196553	Msc vs Spb											R-HSA-5617472	Activation of anterior HOX genes in hindbrain development during early embryogenesis	72	-0.526159	-1.46949	0.0118796	0.0488704	Msc vs Spb
BP	protein glycosylation	193	0.575266	1.91661	2.81668e-08	1.12328e-06	Msc vs Spb											R-HSA-5619507	Activation of HOX genes during differentiation	72	-0.526159	-1.46949	0.0118796	0.0488704	Msc vs Spb
BP	macromolecule glycosylation	193	0.575266	1.91661	2.81668e-08	1.12328e-06	Msc vs Spb											R-HSA-6791226	Major pathway of rRNA processing in the nucleolus and cytosol	169	-0.471784	-1.47286	0.00585999	0.0268745	Msc vs Spb
BP	pyridine-containing compound metabolic process	154	0.591364	1.91554	9.10075e-07	2.44086e-05	Msc vs Spb											R-HSA-1852241	Organelle biogenesis and maintenance	280	-0.449673	-1.48467	0.00112054	0.00651715	Msc vs Spb
CC	autophagosome	104	0.625389	1.91349	1.36476e-06	3.58463e-05	Msc vs Spb											R-HSA-9705683	SARS-CoV-2-host interactions	162	-0.479573	-1.4858	0.00425498	0.0205702	Msc vs Spb
BP	establishment of protein localization to endoplasmic reticulum	45	0.723551	1.91082	3.13468e-05	0.000583786	Msc vs Spb											R-HSA-376176	Signaling by ROBO receptors	188	-0.476152	-1.50637	0.00135065	0.00762186	Msc vs Spb
BP	antigen processing and presentation	79	0.651261	1.9094	1.09757e-05	0.000237505	Msc vs Spb											R-HSA-9692914	SARS-CoV-1-host interactions	82	-0.52936	-1.51136	0.0113094	0.0470345	Msc vs Spb
BP	carbohydrate catabolic process	142	0.594766	1.90607	8.91958e-07	2.40072e-05	Msc vs Spb											R-HSA-162587	HIV Life Cycle	136	-0.501678	-1.51775	0.00269782	0.0136056	Msc vs Spb
BP	aminoglycan biosynthetic process	51	0.703647	1.90423	2.07473e-05	0.000402118	Msc vs Spb											R-HSA-2559582	Senescence-Associated Secretory Phenotype (SASP)	69	-0.552957	-1.52292	0.00779478	0.0338071	Msc vs Spb
MF	UDP-glycosyltransferase activity	104	0.622356	1.90421	1.62472e-06	4.1809e-05	Msc vs Spb											R-HSA-2408557	Selenocysteine synthesis	85	-0.544673	-1.55258	0.00528581	0.024765	Msc vs Spb
CC	motile cilium	238	0.558449	1.89873	1.58406e-08	6.74068e-07	Msc vs Spb											R-HSA-6807070	PTEN Regulation	122	-0.519203	-1.55463	0.0042527	0.0205702	Msc vs Spb
BP	nucleoside diphosphate catabolic process	89	0.637689	1.89506	1.14822e-05	0.000246367	Msc vs Spb											R-HSA-1980143	Signaling by NOTCH1	72	-0.560033	-1.5641	0.00474899	0.0228132	Msc vs Spb
BP	hexose metabolic process	201	0.568528	1.89328	7.05277e-08	2.51032e-06	Msc vs Spb											R-HSA-174084	Autodegradation of Cdh1 by Cdh1:APC/C	51	-0.596592	-1.56795	0.00709415	0.031124	Msc vs Spb
BP	retrograde vesicle-mediated transport, Golgi to endoplasmic reticulum	49	0.705476	1.89074	3.55926e-05	0.000654851	Msc vs Spb											R-HSA-8943724	Regulation of PTEN gene transcription	59	-0.584337	-1.574	0.00534714	0.0248261	Msc vs Spb
BP	glucose metabolic process	160	0.581166	1.88771	5.3997e-07	1.4902e-05	Msc vs Spb											R-HSA-72306	tRNA processing	102	-0.542073	-1.57731	0.00208767	0.0108903	Msc vs Spb
BP	autophagosome assembly	104	0.616691	1.88688	2.9296e-06	7.19832e-05	Msc vs Spb											R-HSA-69563	p53-Dependent G1 DNA Damage Response	51	-0.604108	-1.58771	0.00534792	0.0248261	Msc vs Spb
BP	aminoglycan metabolic process	78	0.64692	1.88683	9.13233e-06	0.000199888	Msc vs Spb											R-HSA-69580	p53-Dependent G1/S DNA damage checkpoint	51	-0.604108	-1.58771	0.00534792	0.0248261	Msc vs Spb
BP	intracellular monoatomic ion homeostasis	412	0.527771	1.88297	1.2425e-11	8.22969e-10	Msc vs Spb											R-HSA-5693565	Recruitment and ATM-mediated phosphorylation of repair and signaling proteins at DNA double strand breaks	56	-0.593758	-1.5896	0.00589846	0.0269695	Msc vs Spb
BP	vitamin metabolic process	88	0.63268	1.8828	1.30405e-05	0.000273635	Msc vs Spb											R-HSA-9659787	Aberrant regulation of mitotic G1/S transition in cancer due to RB1 defects	15	-0.76099	-1.58966	0.0115772	0.0478862	Msc vs Spb
BP	vesicle budding from membrane	79	0.641707	1.88139	2.4105e-05	0.000459019	Msc vs Spb											R-HSA-9661069	Defective binding of RB1 mutants to E2F1,(E2F2, E2F3)	15	-0.76099	-1.58966	0.0115772	0.0478862	Msc vs Spb
BP	intracellular monoatomic cation homeostasis	406	0.529795	1.88131	1.88312e-11	1.23653e-09	Msc vs Spb											R-HSA-9013405	RHOD GTPase cycle	51	-0.605632	-1.59171	0.0052024	0.0244497	Msc vs Spb
BP	carbohydrate metabolic process	469	0.522798	1.87937	1.37199e-12	1.0347e-10	Msc vs Spb											R-HSA-9843743	Transcriptional regulation of brown and beige adipocyte differentiation	26	-0.672063	-1.59299	0.00928655	0.0397868	Msc vs Spb
CC	vesicle coat	61	0.677251	1.87845	2.26039e-05	0.000434782	Msc vs Spb											R-HSA-9844594	Transcriptional regulation of brown and beige adipocyte differentiation by EBF2	26	-0.672063	-1.59299	0.00928655	0.0397868	Msc vs Spb
CC	transport vesicle	396	0.52999	1.87693	2.88264e-11	1.81463e-09	Msc vs Spb											R-HSA-5655862	Translesion synthesis by POLK	17	-0.752341	-1.59711	0.0100735	0.042595	Msc vs Spb
CC	platelet alpha granule	69	0.657773	1.87504	1.89523e-05	0.00037399	Msc vs Spb											R-HSA-9730414	MITF-M-regulated melanocyte development	129	-0.527447	-1.59867	0.00126143	0.00717172	Msc vs Spb
BP	arachidonate metabolic process	39	0.734639	1.87345	4.62898e-05	0.000829622	Msc vs Spb											R-HSA-429914	Deadenylation-dependent mRNA decay	50	-0.610956	-1.60073	0.00763268	0.0331989	Msc vs Spb
BP	carbohydrate derivative catabolic process	208	0.560149	1.87161	9.21302e-08	3.17537e-06	Msc vs Spb											R-HSA-9933947	Formation of the non-canonical BAF (ncBAF) complex	17	-0.755433	-1.60367	0.00930456	0.0397868	Msc vs Spb
BP	protein targeting to ER	41	0.720879	1.86276	0.000164526	0.00244765	Msc vs Spb											R-HSA-2644602	Signaling by NOTCH1 PEST Domain Mutants in Cancer	56	-0.599903	-1.60605	0.00504051	0.0237624	Msc vs Spb
BP	regulation of endoplasmic reticulum stress-induced intrinsic apoptotic signaling pathway	30	0.769522	1.86198	0.000138013	0.00210097	Msc vs Spb											R-HSA-2644603	Signaling by NOTCH1 in Cancer	56	-0.599903	-1.60605	0.00504051	0.0237624	Msc vs Spb
BP	protein insertion into membrane	41	0.719185	1.85838	0.000190566	0.00276782	Msc vs Spb											R-HSA-2644606	Constitutive Signaling by NOTCH1 PEST Domain Mutants	56	-0.599903	-1.60605	0.00504051	0.0237624	Msc vs Spb
BP	multicellular organismal-level chemical homeostasis	58	0.666803	1.85662	4.74303e-05	0.000841554	Msc vs Spb											R-HSA-2894858	Signaling by NOTCH1 HD+PEST Domain Mutants in Cancer	56	-0.599903	-1.60605	0.00504051	0.0237624	Msc vs Spb
BP	protein N-linked glycosylation	63	0.663354	1.85556	3.7484e-05	0.000687989	Msc vs Spb											R-HSA-2894862	Constitutive Signaling by NOTCH1 HD+PEST Domain Mutants	56	-0.599903	-1.60605	0.00504051	0.0237624	Msc vs Spb
CC	axonemal doublet microtubule	40	0.722299	1.85243	0.000123996	0.00192397	Msc vs Spb											R-HSA-8939243	RUNX1 interacts with co-factors whose precise effect on RUNX1 targets is not known	35	-0.654998	-1.61333	0.00661081	0.0294288	Msc vs Spb
BP	positive regulation of response to endoplasmic reticulum stress	38	0.730524	1.85051	0.000126673	0.00195318	Msc vs Spb											R-HSA-9934037	Formation of neuronal progenitor and neuronal BAF (npBAF and nBAF)	24	-0.701037	-1.6147	0.0120607	0.0494816	Msc vs Spb
BP	protein insertion into ER membrane	31	0.760324	1.84799	0.000155552	0.00233237	Msc vs Spb											R-HSA-9010553	Regulation of expression of SLITs and ROBOs	145	-0.53007	-1.61803	0.000369988	0.00252562	Msc vs Spb
BP	intra-Golgi vesicle-mediated transport	32	0.751053	1.84741	8.7962e-05	0.00145654	Msc vs Spb											R-HSA-9706574	RHOBTB GTPase Cycle	34	-0.657374	-1.61969	0.0111582	0.0465335	Msc vs Spb
BP	pyridine nucleotide metabolic process	148	0.570215	1.84711	4.19772e-06	9.99189e-05	Msc vs Spb											R-HSA-9609646	HCMV Infection	111	-0.549376	-1.62511	0.00152246	0.00843463	Msc vs Spb
BP	nicotinamide nucleotide metabolic process	148	0.570215	1.84711	4.19772e-06	9.99189e-05	Msc vs Spb											R-HSA-190236	Signaling by FGFR	76	-0.581699	-1.62792	0.0020379	0.0107042	Msc vs Spb
CC	endoplasmic reticulum-Golgi intermediate compartment	123	0.592122	1.84466	5.69883e-06	0.000132341	Msc vs Spb											R-HSA-2559584	Formation of Senescence-Associated Heterochromatin Foci (SAHF)	12	-0.823537	-1.63049	0.00738358	0.0322077	Msc vs Spb
CC	axonemal microtubule doublet inner sheath	38	0.728215	1.84466	0.000143563	0.00216968	Msc vs Spb											R-HSA-5656121	Translesion synthesis by POLI	17	-0.76823	-1.63084	0.0066954	0.0295454	Msc vs Spb
BP	vesicle targeting, to, from or within Golgi	30	0.76199	1.84376	0.000195042	0.0028137	Msc vs Spb											R-HSA-68616	Assembly of the ORC complex at the origin of replication	32	-0.671715	-1.634	0.00667787	0.0295454	Msc vs Spb
BP	macroautophagy	344	0.527169	1.84308	8.54456e-10	4.28184e-08	Msc vs Spb											R-HSA-9839394	TGFBR3 expression	21	-0.740503	-1.63547	0.00541517	0.0250617	Msc vs Spb
CC	membrane coat	93	0.613143	1.8369	4.03289e-05	0.000734892	Msc vs Spb											R-HSA-9821002	Chromatin modifications during the maternal to zygotic transition (MZT)	31	-0.674932	-1.63795	0.0044141	0.0212717	Msc vs Spb
CC	coated membrane	93	0.613143	1.8369	4.03289e-05	0.000734892	Msc vs Spb											R-HSA-72613	Eukaryotic Translation Initiation	110	-0.556747	-1.64139	0.000588984	0.00375663	Msc vs Spb
BP	endosome organization	91	0.615687	1.83662	3.05481e-05	0.000570306	Msc vs Spb											R-HSA-72737	Cap-dependent Translation Initiation	110	-0.556747	-1.64139	0.000588984	0.00375663	Msc vs Spb
BP	monoatomic ion homeostasis	476	0.508338	1.83565	3.87425e-11	2.37093e-09	Msc vs Spb											R-HSA-9696264	RND3 GTPase cycle	36	-0.663238	-1.64457	0.00684896	0.0301354	Msc vs Spb
CC	Golgi cisterna membrane	76	0.633034	1.83484	2.51114e-05	0.00047228	Msc vs Spb											R-HSA-5654738	Signaling by FGFR2	61	-0.605735	-1.64556	0.00190561	0.0101144	Msc vs Spb
BP	monoatomic cation homeostasis	470	0.510281	1.83326	3.89085e-11	2.37093e-09	Msc vs Spb											R-HSA-69601	Ubiquitin Mediated Degradation of Phosphorylated Cdc25A	37	-0.65944	-1.64738	0.00981338	0.0416109	Msc vs Spb
BP	response to amino acid starvation	56	0.663366	1.83152	0.000124326	0.00192397	Msc vs Spb											R-HSA-69610	p53-Independent DNA Damage Response	37	-0.65944	-1.64738	0.00981338	0.0416109	Msc vs Spb
CC	late endosome	268	0.537178	1.82899	2.26679e-08	9.38376e-07	Msc vs Spb											R-HSA-69613	p53-Independent G1/S DNA damage checkpoint	37	-0.65944	-1.64738	0.00981338	0.0416109	Msc vs Spb
BP	nucleotide-sugar metabolic process	45	0.692336	1.82838	0.000240498	0.00331862	Msc vs Spb											R-HSA-6804115	TP53 regulates transcription of additional cell cycle genes whose exact role in the p53 pathway remain uncertain	19	-0.769972	-1.65341	0.00403395	0.0196898	Msc vs Spb
BP	peptide hormone processing	26	0.772996	1.82659	0.000214816	0.00305842	Msc vs Spb											R-HSA-162594	Early Phase of HIV Life Cycle	13	-0.832282	-1.6626	0.00503585	0.0237624	Msc vs Spb
BP	signaling receptor ligand precursor processing	29	0.755399	1.82537	0.000194572	0.00281225	Msc vs Spb											R-HSA-9933946	Formation of the embryonic stem cell BAF (esBAF) complex	18	-0.777106	-1.66307	0.00637616	0.0286361	Msc vs Spb
BP	retrograde protein transport, ER to cytosol	27	0.769807	1.82401	0.000119042	0.00186573	Msc vs Spb											R-HSA-187577	SCF(Skp2)-mediated degradation of p27/p21	48	-0.639635	-1.66599	0.00384738	0.0189293	Msc vs Spb
BP	endoplasmic reticulum to cytosol transport	27	0.769807	1.82401	0.000119042	0.00186573	Msc vs Spb											R-HSA-9013026	RHOB GTPase cycle	65	-0.610037	-1.66826	0.0014271	0.0079915	Msc vs Spb
MF	disulfide oxidoreductase activity	35	0.726336	1.82114	0.000325209	0.00426354	Msc vs Spb											R-HSA-913531	Interferon Signaling	222	-0.51993	-1.66856	4.20032e-05	0.00041948	Msc vs Spb
BP	autophagosome organization	111	0.5916	1.82053	1.71151e-05	0.000344883	Msc vs Spb											R-HSA-174437	Removal of the Flap Intermediate from the C-strand	16	-0.792184	-1.66969	0.00572983	0.0263572	Msc vs Spb
BP	antigen processing and presentation of peptide antigen	49	0.679072	1.81998	0.000120402	0.0018793	Msc vs Spb											R-HSA-5685939	HDR through MMEJ (alt-NHEJ)	11	-0.853449	-1.67214	0.00592406	0.0270052	Msc vs Spb
BP	polysaccharide metabolic process	96	0.602154	1.81996	3.17651e-05	0.000590134	Msc vs Spb											R-HSA-72764	Eukaryotic Translation Termination	85	-0.586677	-1.67231	0.00105193	0.00623763	Msc vs Spb
BP	retrograde transport, endosome to Golgi	93	0.607384	1.81965	5.81841e-05	0.00100269	Msc vs Spb											R-HSA-69231	Cyclin D associated events in G1	43	-0.653447	-1.67552	0.00239511	0.0122831	Msc vs Spb
BP	glycoprotein catabolic process	30	0.751572	1.81855	0.000341577	0.00442482	Msc vs Spb											R-HSA-69236	G1 Phase	43	-0.653447	-1.67552	0.00239511	0.0122831	Msc vs Spb
CC	lysosomal lumen	81	0.618964	1.81847	4.88586e-05	0.000863471	Msc vs Spb											R-HSA-2559580	Oxidative Stress Induced Senescence	84	-0.589604	-1.684	0.000869535	0.0053224	Msc vs Spb
MF	2-oxoglutarate-dependent dioxygenase activity	58	0.652329	1.81632	9.87136e-05	0.00160663	Msc vs Spb											R-HSA-5693571	Nonhomologous End-Joining (NHEJ)	47	-0.65038	-1.68467	0.00357609	0.0176824	Msc vs Spb
BP	Golgi organization	140	0.565756	1.81517	9.91887e-06	0.000215863	Msc vs Spb											R-HSA-9932444	ATP-dependent chromatin remodelers	30	-0.700885	-1.68649	0.00353264	0.0175247	Msc vs Spb
BP	vesicle coating	36	0.722019	1.81397	0.000161479	0.00241174	Msc vs Spb											R-HSA-9932451	SWI/SNF chromatin remodelers	30	-0.700885	-1.68649	0.00353264	0.0175247	Msc vs Spb
CC	A axonemal microtubule	36	0.720609	1.81043	0.000173097	0.00256513	Msc vs Spb											R-HSA-192823	Viral mRNA Translation	81	-0.593007	-1.68685	0.000751846	0.00470539	Msc vs Spb
BP	fructose 6-phosphate metabolic process	12	0.897225	1.80963	0.000155132	0.00233065	Msc vs Spb											R-HSA-1912408	Pre-NOTCH Transcription and Translation	56	-0.630262	-1.68732	0.00158405	0.00871227	Msc vs Spb
BP	lysosome organization	100	0.593657	1.80402	9.18129e-05	0.00150073	Msc vs Spb											R-HSA-450531	Regulation of mRNA stability by proteins that bind AU-rich elements	72	-0.604846	-1.68925	0.000753234	0.00470539	Msc vs Spb
BP	lytic vacuole organization	100	0.593657	1.80402	9.18129e-05	0.00150073	Msc vs Spb											R-HSA-201722	Formation of the beta-catenin:TCF transactivating complex	50	-0.645177	-1.69039	0.00260924	0.0132027	Msc vs Spb
BP	purine ribonucleotide catabolic process	109	0.586173	1.80022	4.75079e-05	0.000841554	Msc vs Spb											R-HSA-9687136	Aberrant regulation of mitotic exit in cancer due to RB1 defects	19	-0.787394	-1.69082	0.00250404	0.0127469	Msc vs Spb
CC	endoplasmic reticulum exit site	25	0.769363	1.80009	0.000344077	0.00444963	Msc vs Spb											R-HSA-9645723	Diseases of programmed cell death	63	-0.62023	-1.69112	0.0016009	0.00877318	Msc vs Spb
CC	endoplasmic reticulum lumen	270	0.527756	1.80005	5.74104e-08	2.09232e-06	Msc vs Spb											R-HSA-9616222	Transcriptional regulation of granulopoiesis	51	-0.643563	-1.6914	0.00143194	0.0079915	Msc vs Spb
BP	hormone metabolic process	156	0.555934	1.79993	8.70968e-06	0.000192295	Msc vs Spb											R-HSA-72165	mRNA Splicing - Minor Pathway	49	-0.648086	-1.69533	0.00171456	0.00926228	Msc vs Spb
BP	ribonucleotide catabolic process	114	0.582851	1.79726	3.49416e-05	0.000644431	Msc vs Spb											R-HSA-9013106	RHOC GTPase cycle	70	-0.611872	-1.69535	0.0010821	0.00639157	Msc vs Spb
MF	serine hydrolase activity	97	0.594467	1.79649	6.04145e-05	0.00103411	Msc vs Spb											R-HSA-975956	Nonsense Mediated Decay (NMD) independent of the Exon Junction Complex (EJC)	87	-0.591057	-1.69556	0.000981685	0.00588192	Msc vs Spb
BP	glucose catabolic process	24	0.767275	1.79639	0.000620399	0.00724783	Msc vs Spb											R-HSA-75153	Apoptotic execution phase	42	-0.670588	-1.70567	0.00169939	0.00921314	Msc vs Spb
MF	serine-type peptidase activity	94	0.597281	1.79297	0.000227079	0.00317952	Msc vs Spb											R-HSA-157118	Signaling by NOTCH	182	-0.543488	-1.70572	2.95708e-05	0.000311725	Msc vs Spb
BP	regulation of endoplasmic reticulum unfolded protein response	33	0.726354	1.79292	0.000483372	0.00590986	Msc vs Spb											R-HSA-174430	Telomere C-strand synthesis initiation	11	-0.870717	-1.70597	0.0028694	0.0143754	Msc vs Spb
MF	carbohydrate binding	167	0.547188	1.79156	7.16275e-06	0.00016094	Msc vs Spb											R-HSA-9735869	SARS-CoV-1 modulates host translation machinery	31	-0.70327	-1.70673	0.00173233	0.00932508	Msc vs Spb
BP	PERK-mediated unfolded protein response	23	0.774696	1.7901	0.000732145	0.00815314	Msc vs Spb											R-HSA-9759475	Regulation of CDH11 Expression and Function	27	-0.722561	-1.71022	0.00150695	0.0083793	Msc vs Spb
BP	COPII-coated vesicle budding	39	0.701532	1.78902	0.000298242	0.00397847	Msc vs Spb											R-HSA-72706	GTP hydrolysis and joining of the 60S ribosomal subunit	103	-0.587031	-1.71033	0.000444305	0.00294522	Msc vs Spb
CC	endosome lumen	27	0.754385	1.78747	0.000221076	0.00312419	Msc vs Spb											R-HSA-1839117	Signaling by cytosolic FGFR1 fusion mutants	18	-0.799752	-1.71153	0.0027165	0.0136545	Msc vs Spb
BP	positive regulation of ERAD pathway	19	0.802499	1.78639	0.000472034	0.00579917	Msc vs Spb											R-HSA-5696398	Nucleotide Excision Repair	101	-0.587511	-1.71298	0.000476388	0.00313055	Msc vs Spb
MF	dioxygenase activity	82	0.604423	1.78219	0.000230374	0.00321384	Msc vs Spb											R-HSA-176407	Conversion from APC/C:Cdc20 to APC/C:Cdh1 in late anaphase	19	-0.797759	-1.71308	0.00153117	0.00845208	Msc vs Spb
MF	protein-disulfide reductase activity	29	0.736712	1.78022	0.000477052	0.00585138	Msc vs Spb											R-HSA-9816359	Maternal to zygotic transition (MZT)	64	-0.628559	-1.71412	0.00109771	0.00645861	Msc vs Spb
BP	glycosaminoglycan biosynthetic process	45	0.673739	1.77927	0.000624156	0.00726941	Msc vs Spb											R-HSA-5693606	DNA Double Strand Break Response	57	-0.640592	-1.71544	0.0019006	0.0101144	Msc vs Spb
BP	energy reserve metabolic process	80	0.609381	1.77903	6.46402e-05	0.00110396	Msc vs Spb											R-HSA-73762	RNA Polymerase I Transcription Initiation	43	-0.670872	-1.7202	0.00124386	0.00709843	Msc vs Spb
CC	phagocytic vesicle membrane	78	0.609955	1.77902	0.000118754	0.00186573	Msc vs Spb											R-HSA-5617833	Cilium Assembly	187	-0.544613	-1.72038	1.40572e-05	0.000165417	Msc vs Spb
CC	transport vesicle membrane	227	0.525453	1.77776	1.0005e-06	2.66461e-05	Msc vs Spb											R-HSA-3247509	Chromatin modifying enzymes	215	-0.537997	-1.72127	1.16755e-05	0.000140662	Msc vs Spb
BP	carbohydrate biosynthetic process	168	0.543027	1.77759	1.1746e-05	0.000250615	Msc vs Spb											R-HSA-6781827	Transcription-Coupled Nucleotide Excision Repair (TC-NER)	73	-0.618416	-1.72679	0.000771489	0.00477925	Msc vs Spb
CC	axonemal A tubule inner sheath	25	0.75962	1.7773	0.000526681	0.00634767	Msc vs Spb											R-HSA-2995383	Initiation of Nuclear Envelope (NE) Reformation	18	-0.807304	-1.72769	0.00207063	0.0108387	Msc vs Spb
MF	oxidoreductase activity, acting on a sulfur group of donors, oxygen as acceptor	10	0.916074	1.77472	0.000243015	0.00334124	Msc vs Spb											R-HSA-2468052	Establishment of Sister Chromatid Cohesion	11	-0.883238	-1.7305	0.00175785	0.00942903	Msc vs Spb
BP	insulin metabolic process	14	0.852186	1.7746	0.000859093	0.00929504	Msc vs Spb											R-HSA-3214815	HDACs deacetylate histones	52	-0.653637	-1.73189	0.00114158	0.00658906	Msc vs Spb
BP	positive regulation of protein localization to cell surface	17	0.81027	1.77018	0.000600424	0.00709059	Msc vs Spb											R-HSA-9759476	Regulation of Homotypic Cell-Cell Adhesion	29	-0.722415	-1.73256	0.00217513	0.0112691	Msc vs Spb
MF	glycosyltransferase activity	211	0.527555	1.77007	3.93859e-06	9.46381e-05	Msc vs Spb											R-HSA-9764260	Regulation of Expression and Function of Type II Classical Cadherins	29	-0.722415	-1.73256	0.00217513	0.0112691	Msc vs Spb
BP	canonical glycolysis	17	0.80778	1.76474	0.000652259	0.00745984	Msc vs Spb											R-HSA-113501	Inhibition of replication initiation of damaged DNA by RB1/E2F1	13	-0.868017	-1.73399	0.00136441	0.00767101	Msc vs Spb
BP	glucose catabolic process to pyruvate	17	0.80778	1.76474	0.000652259	0.00745984	Msc vs Spb											R-HSA-156827	L13a-mediated translational silencing of Ceruloplasmin expression	102	-0.596088	-1.73449	0.000174454	0.0013865	Msc vs Spb
BP	regulation of carbohydrate catabolic process	51	0.651325	1.76263	0.000520914	0.00628812	Msc vs Spb											R-HSA-8852276	The role of GTSE1 in G2/M progression after G2 checkpoint	58	-0.647232	-1.7371	0.000594784	0.00377775	Msc vs Spb
BP	chondroitin sulfate metabolic process	19	0.791476	1.76186	0.000683782	0.00772755	Msc vs Spb											R-HSA-6782135	Dual incision in TC-NER	60	-0.641444	-1.73836	0.00168051	0.00914341	Msc vs Spb
CC	Golgi-associated vesicle	88	0.591778	1.76108	0.000158678	0.00237456	Msc vs Spb											R-HSA-9856651	MITF-M-dependent gene expression	92	-0.601449	-1.74019	0.000236586	0.00174339	Msc vs Spb
CC	phagocytic vesicle	126	0.561327	1.75963	1.89085e-05	0.00037399	Msc vs Spb											R-HSA-68884	Mitotic Telophase/Cytokinesis	13	-0.87141	-1.74076	0.00118773	0.00680366	Msc vs Spb
MF	cAMP response element binding protein binding	10	0.908266	1.7596	0.000428971	0.0053303	Msc vs Spb											R-HSA-927802	Nonsense-Mediated Decay (NMD)	106	-0.593257	-1.74128	0.000249148	0.0018096	Msc vs Spb
BP	regulation of alpha-beta T cell proliferation	28	0.734165	1.75932	0.000856978	0.00928535	Msc vs Spb											R-HSA-975957	Nonsense Mediated Decay (NMD) enhanced by the Exon Junction Complex (EJC)	106	-0.593257	-1.74128	0.000249148	0.0018096	Msc vs Spb
CC	melanosome	107	0.57394	1.7583	0.000103882	0.00165884	Msc vs Spb											R-HSA-9013508	NOTCH3 Intracellular Domain Regulates Transcription	23	-0.770855	-1.74218	0.00385319	0.0189293	Msc vs Spb
CC	pigment granule	107	0.57394	1.7583	0.000103882	0.00165884	Msc vs Spb											R-HSA-6804116	TP53 Regulates Transcription of Genes Involved in G1 Cell Cycle Arrest	14	-0.84375	-1.74288	0.00196884	0.0103774	Msc vs Spb
BP	glucose 6-phosphate metabolic process	26	0.743357	1.75655	0.000958816	0.0101294	Msc vs Spb											R-HSA-4839726	Chromatin organization	230	-0.540895	-1.74589	5.26163e-06	7.53156e-05	Msc vs Spb
CC	platelet alpha granule lumen	50	0.65265	1.75615	0.00052009	0.00628812	Msc vs Spb											R-HSA-1221632	Meiotic synapsis	45	-0.681177	-1.74896	0.000984195	0.00588192	Msc vs Spb
BP	cellular response to amino acid starvation	53	0.646102	1.75575	0.000327874	0.00428374	Msc vs Spb											R-HSA-3214858	RMTs methylate histone arginines	43	-0.682403	-1.74976	0.000878539	0.00535591	Msc vs Spb
BP	vesicle targeting	63	0.627323	1.75477	0.00022889	0.003199	Msc vs Spb											R-HSA-8986944	Transcriptional Regulation by MECP2	56	-0.653673	-1.75	0.000479928	0.00314022	Msc vs Spb
BP	angiogenesis involved in wound healing	22	0.767268	1.75392	0.000951236	0.0100773	Msc vs Spb											R-HSA-9701898	STAT3 nuclear events downstream of ALK signaling	10	-0.917105	-1.75315	0.000395229	0.00263139	Msc vs Spb
BP	inorganic ion homeostasis	407	0.492861	1.75298	1.93937e-08	8.11659e-07	Msc vs Spb											R-HSA-9833482	PKR-mediated signaling	69	-0.637246	-1.75507	0.000361841	0.0025081	Msc vs Spb
BP	negative regulation of endoplasmic reticulum unfolded protein response	19	0.787263	1.75248	0.000877886	0.00947147	Msc vs Spb											R-HSA-174414	Processive synthesis on the C-strand of the telomere	18	-0.82542	-1.76646	0.000719493	0.00453191	Msc vs Spb
CC	ER membrane insertion complex	14	0.840012	1.74924	0.00163902	0.015684	Msc vs Spb											R-HSA-201556	Signaling by ALK	26	-0.748412	-1.77396	0.00128565	0.00728217	Msc vs Spb
MF	hormone activity	60	0.627271	1.74832	0.000789488	0.00867753	Msc vs Spb											R-HSA-2995410	Nuclear Envelope (NE) Reassembly	69	-0.644742	-1.77571	0.000224815	0.00168113	Msc vs Spb
MF	phospholipase activator activity	13	0.848812	1.74829	0.000887514	0.00956181	Msc vs Spb											R-HSA-174154	APC/C:Cdc20 mediated degradation of Securin	52	-0.671078	-1.7781	0.00060321	0.0038153	Msc vs Spb
BP	regulation of carbohydrate metabolic process	148	0.539683	1.74821	4.28364e-05	0.000773187	Msc vs Spb											R-HSA-73864	RNA Polymerase I Transcription	70	-0.642107	-1.77912	0.000280529	0.00202782	Msc vs Spb
BP	regulation of insulin receptor signaling pathway	56	0.633124	1.74802	0.000529873	0.00637606	Msc vs Spb											R-HSA-75035	Chk1/Chk2(Cds1) mediated inactivation of Cyclin B:Cdk1 complex	13	-0.891271	-1.78044	0.000366917	0.00252562	Msc vs Spb
BP	intracellular calcium ion homeostasis	232	0.516737	1.74679	4.56446e-06	0.000107307	Msc vs Spb											R-HSA-211000	Gene Silencing by RNA	94	-0.616731	-1.78247	0.000196879	0.00150941	Msc vs Spb
BP	regulation of autophagy	318	0.503585	1.74565	9.84518e-08	3.36281e-06	Msc vs Spb											R-HSA-162909	Host Interactions of HIV factors	109	-0.606106	-1.78362	3.13708e-05	0.00032617	Msc vs Spb
BP	purine nucleotide catabolic process	117	0.566374	1.74502	6.59091e-05	0.0011206	Msc vs Spb											R-HSA-9933939	Formation of the polybromo-BAF (pBAF) complex	17	-0.840424	-1.78409	0.000541916	0.00348571	Msc vs Spb
BP	fat cell differentiation	199	0.523366	1.74382	7.29422e-06	0.000163412	Msc vs Spb											R-HSA-73854	RNA Polymerase I Promoter Clearance	69	-0.648853	-1.78704	0.000190684	0.00147683	Msc vs Spb
BP	response to starvation	203	0.522674	1.74327	2.67524e-06	6.61318e-05	Msc vs Spb											R-HSA-69615	G1/S DNA Damage Checkpoints	53	-0.672497	-1.7902	0.000341955	0.00238114	Msc vs Spb
BP	protein folding in endoplasmic reticulum	12	0.863137	1.74088	0.000951082	0.0100773	Msc vs Spb											R-HSA-9754678	SARS-CoV-2 modulates host translation machinery	43	-0.698209	-1.79029	0.00038974	0.00262919	Msc vs Spb
BP	chondroitin sulfate proteoglycan metabolic process	28	0.726015	1.73979	0.0012303	0.0124561	Msc vs Spb											R-HSA-69166	Removal of the Flap Intermediate	14	-0.868329	-1.79365	0.000856461	0.00526359	Msc vs Spb
BP	smooth muscle cell migration	68	0.611316	1.73882	0.000281368	0.00381349	Msc vs Spb											R-HSA-6782210	Gap-filling DNA repair synthesis and ligation in TC-NER	59	-0.665936	-1.7938	0.000204611	0.00155162	Msc vs Spb
BP	regulation of ERAD pathway	26	0.735672	1.73839	0.00121449	0.0123344	Msc vs Spb											R-HSA-171319	Telomere Extension By Telomerase	20	-0.824585	-1.79569	0.000288383	0.00205523	Msc vs Spb
BP	membrane lipid metabolic process	183	0.526687	1.73838	1.21967e-05	0.000256636	Msc vs Spb											R-HSA-176412	Phosphorylation of the APC/C	19	-0.836865	-1.79705	0.000284871	0.00203978	Msc vs Spb
BP	glucose homeostasis	197	0.520198	1.73773	1.18082e-05	0.000251237	Msc vs Spb											R-HSA-5250941	Negative epigenetic regulation of rRNA expression	69	-0.652773	-1.79783	0.000156596	0.00128493	Msc vs Spb
BP	nucleotide-sugar biosynthetic process	30	0.717994	1.7373	0.00115758	0.0118195	Msc vs Spb											R-HSA-9825892	Regulation of MITF-M-dependent genes involved in cell cycle and proliferation	16	-0.854074	-1.80013	0.000500085	0.00324414	Msc vs Spb
CC	COPII vesicle coat	15	0.816526	1.7371	0.00126189	0.0127141	Msc vs Spb											R-HSA-427413	NoRC negatively regulates rRNA expression	66	-0.655352	-1.80141	0.000248166	0.0018096	Msc vs Spb
BP	polysaccharide biosynthetic process	59	0.623082	1.73593	0.000572478	0.00681339	Msc vs Spb											R-HSA-174048	APC/C:Cdc20 mediated degradation of Cyclin B	23	-0.797868	-1.80323	0.00110202	0.00645895	Msc vs Spb
BP	carbohydrate homeostasis	198	0.519108	1.73502	7.15561e-06	0.00016094	Msc vs Spb											R-HSA-9022699	MECP2 regulates neuronal receptors and channels	17	-0.851768	-1.80818	0.000297761	0.00210233	Msc vs Spb
BP	cellular response to starvation	169	0.528337	1.72954	1.93878e-05	0.000379631	Msc vs Spb											R-HSA-141405	Inhibition of the proteolytic activity of APC/C required for the onset of anaphase by mitotic spindle checkpoint components	20	-0.83077	-1.80916	0.000206474	0.00155162	Msc vs Spb
BP	glycosaminoglycan metabolic process	68	0.607759	1.7287	0.000337175	0.00438271	Msc vs Spb											R-HSA-141430	Inactivation of APC/C via direct inhibition of the APC/C complex	20	-0.83077	-1.80916	0.000206474	0.00155162	Msc vs Spb
BP	regulation of lipid metabolic process	252	0.508006	1.72868	1.82323e-06	4.64467e-05	Msc vs Spb											R-HSA-2559586	DNA Damage/Telomere Stress Induced Senescence	48	-0.697678	-1.81717	0.000381194	0.00258327	Msc vs Spb
CC	azurophil granule membrane	44	0.658665	1.72531	0.000655058	0.00748001	Msc vs Spb											R-HSA-5696399	Global Genome Nucleotide Excision Repair (GG-NER)	77	-0.646248	-1.82063	8.4325e-05	0.000766499	Msc vs Spb
BP	sphingolipid metabolic process	142	0.537918	1.72389	8.20134e-05	0.00136695	Msc vs Spb											R-HSA-5334118	DNA methylation	27	-0.76961	-1.82157	0.000283693	0.00203978	Msc vs Spb
CC	primary lysosome	117	0.559435	1.72364	9.91827e-05	0.00160739	Msc vs Spb											R-HSA-1169408	ISG15 antiviral mechanism	70	-0.657674	-1.82226	0.000108093	0.000932301	Msc vs Spb
CC	azurophil granule	117	0.559435	1.72364	9.91827e-05	0.00160739	Msc vs Spb											R-HSA-69091	Polymerase switching	14	-0.882412	-1.82274	0.000393166	0.00262919	Msc vs Spb
MF	L-ascorbic acid binding	20	0.767151	1.72298	0.00178516	0.0168755	Msc vs Spb											R-HSA-69109	Leading Strand Synthesis	14	-0.882412	-1.82274	0.000393166	0.00262919	Msc vs Spb
BP	lipid catabolic process	241	0.505306	1.72105	4.32505e-06	0.00010231	Msc vs Spb											R-HSA-69183	Processive synthesis on the lagging strand	15	-0.873015	-1.82367	0.000159125	0.00129172	Msc vs Spb
BP	purine-containing compound catabolic process	133	0.542198	1.72026	8.07145e-05	0.00135121	Msc vs Spb											R-HSA-5250913	Positive epigenetic regulation of rRNA expression	68	-0.663647	-1.8246	0.000122047	0.00103501	Msc vs Spb
MF	organic anion transmembrane transporter activity	211	0.51271	1.72026	1.49002e-05	0.000306742	Msc vs Spb											R-HSA-9035034	RHOF GTPase cycle	40	-0.723704	-1.82688	0.000154669	0.00127602	Msc vs Spb
CC	COPI-coated vesicle membrane	18	0.782655	1.72023	0.00228561	0.0201733	Msc vs Spb											R-HSA-6804114	TP53 Regulates Transcription of Genes Involved in G2 Cell Cycle Arrest	17	-0.860702	-1.82714	0.000178478	0.00140378	Msc vs Spb
BP	retrograde transport, vesicle recycling within Golgi	10	0.88702	1.71844	0.00145971	0.0143466	Msc vs Spb											R-HSA-168325	Viral Messenger RNA Synthesis	42	-0.71864	-1.82789	0.000299873	0.00210744	Msc vs Spb
BP	thyroid hormone transport	10	0.886809	1.71803	0.00145971	0.0143466	Msc vs Spb											R-HSA-9609690	HCMV Early Events	88	-0.636906	-1.83138	4.43411e-05	0.000431473	Msc vs Spb
BP	protein localization to phagophore assembly site	14	0.824804	1.71757	0.00266006	0.022664	Msc vs Spb											R-HSA-6804758	Regulation of TP53 Activity through Acetylation	28	-0.772998	-1.83729	0.000957995	0.00579377	Msc vs Spb
BP	vesicle targeting, rough ER to cis-Golgi	23	0.742619	1.71598	0.00259909	0.0222441	Msc vs Spb											R-HSA-5651801	PCNA-Dependent Long Patch Base Excision Repair	20	-0.843995	-1.83796	0.00010273	0.000896228	Msc vs Spb
BP	COPII vesicle coating	23	0.742619	1.71598	0.00259909	0.0222441	Msc vs Spb											R-HSA-212300	PRC2 methylates histones and DNA	36	-0.741798	-1.83937	0.000486503	0.00316958	Msc vs Spb
MF	phosphatidylinositol-4-phosphate binding	26	0.726163	1.71592	0.00181716	0.017046	Msc vs Spb											R-HSA-168255	Influenza Infection	144	-0.604661	-1.84199	6.75565e-06	9.23881e-05	Msc vs Spb
BP	L-serine metabolic process	10	0.885352	1.71521	0.00164751	0.0157454	Msc vs Spb											R-HSA-73856	RNA Polymerase II Transcription Termination	64	-0.676906	-1.84597	0.000103861	0.000900924	Msc vs Spb
BP	negative regulation of endoplasmic reticulum stress-induced intrinsic apoptotic signaling pathway	17	0.784645	1.7142	0.00183221	0.0170702	Msc vs Spb											R-HSA-350054	Notch-HLH transcription pathway	27	-0.781353	-1.84937	0.0001656	0.00133006	Msc vs Spb
BP	organic acid transmembrane transport	136	0.539041	1.71383	4.90127e-05	0.00086419	Msc vs Spb											R-HSA-168273	Influenza Viral RNA Transcription and Replication	126	-0.614895	-1.85028	5.51982e-06	7.75841e-05	Msc vs Spb
BP	negative regulation of miRNA transcription	24	0.731669	1.71303	0.00239799	0.0209227	Msc vs Spb											R-HSA-6784531	tRNA processing in the nucleus	54	-0.690393	-1.85142	0.000195684	0.00150786	Msc vs Spb
BP	glycolytic process through glucose-6-phosphate	19	0.769412	1.71274	0.00183555	0.0170702	Msc vs Spb											R-HSA-2559583	Cellular Senescence	144	-0.608737	-1.85441	5.30881e-06	7.53156e-05	Msc vs Spb
CC	axonemal microtubule	48	0.643099	1.71159	0.00108368	0.0111696	Msc vs Spb											R-HSA-9619665	EGR2 and SOX10-mediated initiation of Schwann cell myelination	27	-0.783492	-1.85443	0.000145595	0.00122107	Msc vs Spb
MF	secondary active transmembrane transporter activity	224	0.507208	1.71156	1.13923e-05	0.000245128	Msc vs Spb											R-HSA-72187	mRNA 3'-end processing	55	-0.692479	-1.8562	0.00018928	0.00147347	Msc vs Spb
BP	vascular wound healing	14	0.821857	1.71144	0.00294191	0.024517	Msc vs Spb											R-HSA-3232142	SUMOylation of ubiquitinylation proteins	36	-0.749875	-1.8594	0.00029091	0.00206356	Msc vs Spb
BP	ribonucleoside diphosphate metabolic process	108	0.557338	1.7111	0.000273826	0.00372453	Msc vs Spb											R-HSA-9675126	Diseases of mitotic cell cycle	35	-0.755279	-1.86034	0.000100286	0.000879963	Msc vs Spb
BP	neuromuscular process controlling balance	43	0.653793	1.71078	0.00107916	0.0111382	Msc vs Spb											R-HSA-9022692	Regulation of MECP2 expression and activity	31	-0.766718	-1.8607	0.000154279	0.00127602	Msc vs Spb
BP	protein refolding	25	0.731086	1.71054	0.00153721	0.0148968	Msc vs Spb											R-HSA-1362277	Transcription of E2F targets under negative control by DREAM complex	19	-0.866517	-1.86073	6.11948e-05	0.000584237	Msc vs Spb
BP	chondroitin sulfate biosynthetic process	17	0.782859	1.71029	0.0019718	0.0179655	Msc vs Spb											R-HSA-9687139	Aberrant regulation of mitotic cell cycle due to RB1 defects	33	-0.76253	-1.87161	0.000138158	0.00116513	Msc vs Spb
BP	chaperone cofactor-dependent protein refolding	31	0.703517	1.70992	0.00188038	0.01734	Msc vs Spb											R-HSA-168271	Transport of Ribonucleoproteins into the Host Nucleus	30	-0.778134	-1.87237	0.00016209	0.00130879	Msc vs Spb
BP	regulation of toll-like receptor 4 signaling pathway	22	0.747361	1.70841	0.00187545	0.0173365	Msc vs Spb											R-HSA-2122947	NOTCH1 Intracellular Domain Regulates Transcription	47	-0.724242	-1.87599	9.50692e-05	0.000848912	Msc vs Spb
BP	water-soluble vitamin metabolic process	53	0.628617	1.70824	0.000687028	0.00775273	Msc vs Spb											R-HSA-9615933	Postmitotic nuclear pore complex (NPC) reformation	27	-0.792747	-1.87634	8.34992e-05	0.000763565	Msc vs Spb
BP	vitamin biosynthetic process	19	0.767103	1.7076	0.00194247	0.0177751	Msc vs Spb											R-HSA-179409	APC-Cdc20 mediated degradation of Nek2A	25	-0.803624	-1.87696	0.000314966	0.00220331	Msc vs Spb
MF	acetylglucosaminyltransferase activity	33	0.691513	1.70692	0.00221803	0.0196908	Msc vs Spb											R-HSA-69017	CDK-mediated phosphorylation and removal of Cdc6	57	-0.701494	-1.87853	8.22314e-05	0.000756529	Msc vs Spb
BP	lipid oxidation	92	0.569686	1.70658	0.000504064	0.00612354	Msc vs Spb											R-HSA-156902	Peptide chain elongation	81	-0.663416	-1.88713	2.3692e-05	0.000258737	Msc vs Spb
BP	cell redox homeostasis	38	0.673427	1.70587	0.00155739	0.0150732	Msc vs Spb											R-HSA-156842	Eukaryotic Translation Elongation	82	-0.661077	-1.88743	1.65204e-05	0.000187149	Msc vs Spb
MF	lipase activity	88	0.573139	1.70561	0.000501868	0.00610775	Msc vs Spb											R-HSA-5696397	Gap-filling DNA repair synthesis and ligation in GG-NER	25	-0.808149	-1.88752	0.000230083	0.00171209	Msc vs Spb
BP	membrane lipid catabolic process	36	0.6787	1.70514	0.000952654	0.0100783	Msc vs Spb											R-HSA-159230	Transport of the SLBP Dependant Mature mRNA	34	-0.766729	-1.88913	0.000234857	0.00173909	Msc vs Spb
BP	amino sugar biosynthetic process	13	0.827736	1.70488	0.00171469	0.0163056	Msc vs Spb											R-HSA-69202	Cyclin E associated events during G1/S transition	70	-0.681841	-1.88922	2.13271e-05	0.000234598	Msc vs Spb
BP	negative regulation of interleukin-17 production	11	0.859218	1.70413	0.00115672	0.0118195	Msc vs Spb											R-HSA-159227	Transport of the SLBP independent Mature mRNA	33	-0.770061	-1.89009	9.68844e-05	0.000855061	Msc vs Spb
MF	lipase activator activity	14	0.817713	1.70281	0.00347039	0.0278253	Msc vs Spb											R-HSA-72689	Formation of a pool of free 40S subunits	92	-0.655821	-1.8975	7.46878e-06	0.000100569	Msc vs Spb
BP	protein O-linked glycosylation	85	0.575933	1.70115	0.000241794	0.00333046	Msc vs Spb											R-HSA-427389	ERCC6 (CSB) and EHMT2 (G9a) positively regulate rRNA expression	38	-0.756845	-1.89882	9.63588e-05	0.000855061	Msc vs Spb
BP	brown fat cell differentiation	40	0.662977	1.70029	0.00225914	0.0199859	Msc vs Spb											R-HSA-2514853	Condensation of Prometaphase Chromosomes	11	-0.970358	-1.9012	4.26879e-07	8.52634e-06	Msc vs Spb
BP	glycolytic process through fructose-6-phosphate	21	0.750438	1.70014	0.0020857	0.0188679	Msc vs Spb											R-HSA-5696400	Dual Incision in GG-NER	38	-0.757886	-1.90143	9.20037e-05	0.0008264	Msc vs Spb
MF	organic acid transmembrane transporter activity	152	0.525906	1.69974	0.000138189	0.00210097	Msc vs Spb											R-HSA-69186	Lagging Strand Synthesis	20	-0.873698	-1.90265	1.59482e-05	0.000183404	Msc vs Spb
CC	vacuolar lumen	135	0.535618	1.69972	0.000178361	0.00262274	Msc vs Spb											R-HSA-176033	Interactions of Vpr with host cellular proteins	34	-0.772587	-1.90357	0.000175822	0.00139009	Msc vs Spb
MF	carboxylic acid transmembrane transporter activity	151	0.52593	1.6996	5.80463e-05	0.00100258	Msc vs Spb											R-HSA-983189	Kinesins	53	-0.715096	-1.9036	3.56791e-05	0.000361189	Msc vs Spb
CC	endoplasmic reticulum quality control compartment	21	0.74992	1.69897	0.00212197	0.0191506	Msc vs Spb											R-HSA-176974	Unwinding of DNA	12	-0.96156	-1.90376	1.01591e-06	1.7932e-05	Msc vs Spb
BP	antigen processing and presentation of peptide antigen via MHC class II	17	0.777672	1.69896	0.00232078	0.0204127	Msc vs Spb											R-HSA-5578749	Transcriptional regulation by small RNAs	68	-0.692518	-1.90397	2.65346e-05	0.000283659	Msc vs Spb
BP	amino sugar metabolic process	37	0.672303	1.69885	0.00125629	0.0126744	Msc vs Spb											R-HSA-170822	Regulation of Glucokinase by Glucokinase Regulatory Protein	30	-0.79235	-1.90658	7.6317e-05	0.000706397	Msc vs Spb
CC	late endosome membrane	146	0.524888	1.69819	0.000128146	0.00197189	Msc vs Spb											R-HSA-5619107	Defective TPR may confer susceptibility towards thyroid papillary carcinoma (TPC)	30	-0.79235	-1.90658	7.6317e-05	0.000706397	Msc vs Spb
BP	regulation of pH	89	0.570924	1.69665	0.000676706	0.00767034	Msc vs Spb											R-HSA-159231	Transport of Mature mRNA Derived from an Intronless Transcript	39	-0.759974	-1.90821	0.000153981	0.00127602	Msc vs Spb
BP	Golgi vesicle budding	10	0.874598	1.69437	0.00276227	0.0232746	Msc vs Spb											R-HSA-159234	Transport of Mature mRNAs Derived from Intronless Transcripts	40	-0.756943	-1.91079	2.49115e-05	0.000270112	Msc vs Spb
BP	endoplasmic reticulum calcium ion homeostasis	26	0.716459	1.69299	0.00291816	0.0243724	Msc vs Spb											R-HSA-110373	Resolution of AP sites via the multiple-nucleotide patch replacement pathway	24	-0.830861	-1.91373	6.19907e-05	0.000588137	Msc vs Spb
BP	glucan metabolic process	72	0.587509	1.6918	0.00122054	0.0123793	Msc vs Spb											R-HSA-180746	Nuclear import of Rev protein	32	-0.789139	-1.91964	4.33191e-05	0.000424247	Msc vs Spb
CC	clathrin-coated vesicle	186	0.511026	1.69154	4.74866e-05	0.000841554	Msc vs Spb											R-HSA-168274	Export of Viral Ribonucleoproteins from Nucleus	31	-0.791871	-1.92175	4.25255e-05	0.00042192	Msc vs Spb
BP	positive regulation of peptide hormone secretion	79	0.576686	1.69076	0.000972668	0.010205	Msc vs Spb											R-HSA-3700989	Transcriptional Regulation by TP53	326	-0.575041	-1.92421	4.72642e-10	1.63062e-08	Msc vs Spb
BP	sphingomyelin metabolic process	16	0.781911	1.68927	0.00450894	0.0345172	Msc vs Spb											R-HSA-180910	Vpr-mediated nuclear import of PICs	32	-0.792061	-1.92675	3.56907e-05	0.000361189	Msc vs Spb
MF	ATPase regulator activity	42	0.652735	1.68926	0.00133053	0.0132827	Msc vs Spb											R-HSA-168333	NEP/NS2 Interacts with the Cellular Export Machinery	30	-0.801712	-1.92911	4.01253e-05	0.000403379	Msc vs Spb
BP	copper ion homeostasis	18	0.768092	1.68822	0.00452258	0.0345522	Msc vs Spb											R-HSA-4570464	SUMOylation of RNA binding proteins	43	-0.752364	-1.92915	1.62303e-05	0.000185245	Msc vs Spb
BP	positive regulation of macroautophagy	83	0.572047	1.68816	0.000501963	0.00610775	Msc vs Spb											R-HSA-73933	Resolution of Abasic Sites (AP sites)	37	-0.773254	-1.93171	0.000113582	0.000974109	Msc vs Spb
BP	fatty acid oxidation	89	0.568004	1.68797	0.000797007	0.00873497	Msc vs Spb											R-HSA-68875	Mitotic Prophase	103	-0.663094	-1.93194	2.55834e-06	3.90045e-05	Msc vs Spb
BP	glycogen metabolic process	71	0.59122	1.68788	0.000671084	0.00762933	Msc vs Spb											R-HSA-69656	Cyclin A:Cdk2-associated events at S phase entry	72	-0.69336	-1.93646	5.7487e-06	8.00599e-05	Msc vs Spb
BP	negative regulation of membrane permeability	19	0.758174	1.68773	0.00269093	0.0228759	Msc vs Spb											R-HSA-983231	Factors involved in megakaryocyte development and platelet production	126	-0.644128	-1.93825	4.95491e-07	9.46173e-06	Msc vs Spb
BP	zinc ion transport	27	0.712051	1.68716	0.00181335	0.0170312	Msc vs Spb											R-HSA-168276	NS1 Mediated Effects on Host Pathways	38	-0.773172	-1.93978	3.54832e-05	0.000361189	Msc vs Spb
BP	positive regulation of substrate adhesion-dependent cell spreading	37	0.667491	1.68669	0.00160153	0.0153831	Msc vs Spb											R-HSA-9710421	Defective pyroptosis	36	-0.782412	-1.94008	4.62237e-05	0.000446927	Msc vs Spb
BP	transition metal ion transport	84	0.570089	1.68617	0.00045733	0.00563671	Msc vs Spb											R-HSA-380259	Loss of Nlp from mitotic centrosomes	64	-0.711857	-1.94128	1.09364e-05	0.000133883	Msc vs Spb
CC	early endosome	394	0.476613	1.68574	2.96066e-07	8.80913e-06	Msc vs Spb											R-HSA-380284	Loss of proteins required for interphase microtubule organization from the centrosome	64	-0.711857	-1.94128	1.09364e-05	0.000133883	Msc vs Spb
MF	oxidoreductase activity, acting on paired donors, with incorporation or reduction of molecular oxygen	127	0.535736	1.6844	0.000218593	0.00309484	Msc vs Spb											R-HSA-2980766	Nuclear Envelope Breakdown	51	-0.739379	-1.94322	1.13517e-05	0.000137854	Msc vs Spb
BP	protein N-linked glycosylation via asparagine	38	0.664713	1.6838	0.00198836	0.0180948	Msc vs Spb											R-HSA-4085377	SUMOylation of SUMOylation proteins	33	-0.792291	-1.94466	2.55915e-05	0.000275517	Msc vs Spb
MF	insulin-like growth factor binding	18	0.765555	1.68264	0.00502113	0.037386	Msc vs Spb											R-HSA-72172	mRNA Splicing	204	-0.612902	-1.9451	1.52862e-08	4.21899e-07	Msc vs Spb
BP	positive regulation of peptide secretion	80	0.576075	1.68179	0.000392898	0.00496303	Msc vs Spb											R-HSA-380270	Recruitment of mitotic centrosome proteins and complexes	75	-0.693709	-1.94536	1.57521e-05	0.000182531	Msc vs Spb
BP	UDP-N-acetylglucosamine biosynthetic process	10	0.867871	1.68134	0.00341423	0.0275529	Msc vs Spb											R-HSA-380287	Centrosome maturation	75	-0.693709	-1.94536	1.57521e-05	0.000182531	Msc vs Spb
BP	protein maturation	436	0.471079	1.68115	1.14384e-07	3.82133e-06	Msc vs Spb											R-HSA-177243	Interactions of Rev with host cellular proteins	35	-0.792018	-1.95083	1.0714e-05	0.000133883	Msc vs Spb
BP	antigen processing and presentation of exogenous peptide antigen via MHC class II	15	0.789947	1.68055	0.00426531	0.0330507	Msc vs Spb											R-HSA-110314	Recognition of DNA damage by PCNA-containing replication complex	30	-0.811739	-1.95324	2.0768e-05	0.000231807	Msc vs Spb
BP	UDP-N-acetylglucosamine metabolic process	14	0.806772	1.68002	0.00513395	0.0380032	Msc vs Spb											R-HSA-912446	Meiotic recombination	44	-0.764807	-1.9572	2.8815e-05	0.000305883	Msc vs Spb
BP	gluconeogenesis	70	0.588409	1.67964	0.00189909	0.0174702	Msc vs Spb											R-HSA-2426168	Activation of gene expression by SREBF (SREBP)	42	-0.769662	-1.95767	1.75832e-05	0.000197713	Msc vs Spb
BP	establishment of protein localization to membrane	247	0.492724	1.67933	6.98114e-06	0.00015779	Msc vs Spb											R-HSA-1169410	Antiviral mechanism by IFN-stimulated genes	138	-0.647955	-1.9583	8.03141e-08	1.74167e-06	Msc vs Spb
BP	NADH metabolic process	37	0.664472	1.67906	0.0018125	0.0170312	Msc vs Spb											R-HSA-73884	Base Excision Repair	62	-0.720926	-1.95908	1.07832e-05	0.000133883	Msc vs Spb
MF	antiporter activity	111	0.545468	1.67856	0.000279291	0.00379208	Msc vs Spb											R-HSA-212165	Epigenetic regulation of gene expression	266	-0.599264	-1.9611	4.50618e-10	1.59078e-08	Msc vs Spb
MF	phosphatidylinositol transfer activity	11	0.845658	1.67723	0.00184267	0.017075	Msc vs Spb											R-HSA-1362300	Transcription of E2F targets under negative control by p107 (RBL1) and p130 (RBL2) in complex with HDAC1	16	-0.931291	-1.96288	1.17887e-06	2.03356e-05	Msc vs Spb
BP	regulation of cellular pH	81	0.570838	1.67708	0.000942254	0.010024	Msc vs Spb											R-HSA-3301854	Nuclear Pore Complex (NPC) Disassembly	34	-0.796689	-1.96295	4.29839e-05	0.000423698	Msc vs Spb
BP	nuclear receptor-mediated corticosteroid signaling pathway	13	0.814227	1.67706	0.00289214	0.0242348	Msc vs Spb											R-HSA-174184	Cdc20:Phospho-APC/C mediated degradation of Cyclin A	57	-0.733584	-1.96446	1.37987e-05	0.000163644	Msc vs Spb
BP	regulation of amide metabolic process	66	0.593364	1.67658	0.00106803	0.0110683	Msc vs Spb											R-HSA-156711	Polo-like kinase mediated events	16	-0.934197	-1.96901	7.42949e-07	1.38062e-05	Msc vs Spb
BP	proteoglycan metabolic process	100	0.551606	1.67624	0.000794805	0.00872338	Msc vs Spb											R-HSA-110313	Translesion synthesis by Y family DNA polymerases bypasses lesions on DNA template	39	-0.784522	-1.96985	3.10892e-05	0.000325471	Msc vs Spb
BP	autophagy of peroxisome	14	0.804576	1.67545	0.00555882	0.0404022	Msc vs Spb											R-HSA-72163	mRNA Splicing - Major Pathway	196	-0.623403	-1.9763	5.13353e-09	1.52798e-07	Msc vs Spb
MF	steroid binding	85	0.566785	1.67413	0.00041197	0.00516553	Msc vs Spb											R-HSA-159236	Transport of Mature mRNA derived from an Intron-Containing Transcript	69	-0.718248	-1.97816	2.56947e-06	3.90045e-05	Msc vs Spb
BP	zinc ion transmembrane transport	26	0.708423	1.674	0.00387323	0.0306678	Msc vs Spb											R-HSA-165054	Rev-mediated nuclear export of HIV RNA	33	-0.806991	-1.98074	1.04663e-05	0.000133511	Msc vs Spb
BP	regulation of hormone levels	383	0.47373	1.67388	2.39977e-07	7.28248e-06	Msc vs Spb											R-HSA-191859	snRNP Assembly	50	-0.756066	-1.98092	7.63611e-06	0.000100797	Msc vs Spb
BP	carboxylic acid transmembrane transport	132	0.528909	1.67381	0.000258719	0.00353166	Msc vs Spb											R-HSA-194441	Metabolism of non-coding RNA	50	-0.756066	-1.98092	7.63611e-06	0.000100797	Msc vs Spb
BP	post-translational protein targeting to endoplasmic reticulum membrane	15	0.786742	1.67373	0.00454272	0.0346712	Msc vs Spb											R-HSA-5656169	Termination of translesion DNA synthesis	32	-0.815366	-1.98344	7.48633e-06	0.000100569	Msc vs Spb
BP	antigen processing and presentation of exogenous peptide antigen	23	0.724275	1.67359	0.00544	0.039834	Msc vs Spb											R-HSA-9845323	Regulation of endogenous retroelements by Piwi-interacting RNAs (piRNAs)	58	-0.740466	-1.98733	3.17404e-06	4.67786e-05	Msc vs Spb
BP	regulation of protein localization to cell surface	36	0.666035	1.67332	0.00149971	0.0146265	Msc vs Spb											R-HSA-179419	APC:Cdc20 mediated degradation of cell cycle proteins prior to satisfation of the cell cycle checkpoint	58	-0.741827	-1.99098	2.97252e-06	4.42381e-05	Msc vs Spb
BP	response to chemokine	42	0.64645	1.673	0.00156361	0.015076	Msc vs Spb											R-HSA-9843940	Regulation of endogenous retroelements by KRAB-ZFP proteins	71	-0.719322	-1.99601	1.40459e-06	2.3957e-05	Msc vs Spb
BP	cellular response to chemokine	42	0.64645	1.673	0.00156361	0.015076	Msc vs Spb											R-HSA-2299718	Condensation of Prophase Chromosomes	36	-0.805191	-1.99656	9.41143e-06	0.000121072	Msc vs Spb
BP	response to ischemia	54	0.614032	1.67295	0.00149051	0.0145554	Msc vs Spb											R-HSA-174411	Polymerase switching on the C-strand of the telomere	24	-0.867646	-1.99845	4.41484e-06	6.38259e-05	Msc vs Spb
BP	response to hypoxia	269	0.491169	1.67285	5.9314e-06	0.000136885	Msc vs Spb											R-HSA-380320	Recruitment of NuMA to mitotic centrosomes	84	-0.69993	-1.9991	1.59312e-06	2.58548e-05	Msc vs Spb
BP	glycolipid catabolic process	16	0.774249	1.67272	0.005335	0.0391868	Msc vs Spb											R-HSA-72202	Transport of Mature Transcript to Cytoplasm	77	-0.709943	-2.00008	1.02808e-06	1.79382e-05	Msc vs Spb
BP	branched-chain amino acid transport	13	0.811741	1.67194	0.00306532	0.0252964	Msc vs Spb											R-HSA-5685938	HDR through Single Strand Annealing (SSA)	36	-0.808001	-2.00353	8.1927e-06	0.000106923	Msc vs Spb
CC	early endosome membrane	182	0.506544	1.67155	5.07321e-05	0.000888337	Msc vs Spb											R-HSA-191273	Cholesterol biosynthesis	25	-0.857828	-2.00356	8.24108e-06	0.000106923	Msc vs Spb
BP	multicellular organismal-level iron ion homeostasis	25	0.714242	1.67113	0.0033486	0.0271922	Msc vs Spb											R-HSA-5620912	Anchoring of the basal body to the plasma membrane	92	-0.694768	-2.01019	2.78324e-07	5.78762e-06	Msc vs Spb
BP	negative regulation of mitochondrial membrane permeability	17	0.764894	1.67105	0.00361237	0.0287517	Msc vs Spb											R-HSA-8953750	Transcriptional Regulation by E2F6	31	-0.82897	-2.01178	3.70312e-06	5.40513e-05	Msc vs Spb
BP	regulation of cellular response to insulin stimulus	63	0.597367	1.67098	0.00115316	0.0118195	Msc vs Spb											R-HSA-1474165	Reproduction	85	-0.706142	-2.01285	7.71351e-07	1.39394e-05	Msc vs Spb
BP	negative regulation of toll-like receptor 4 signaling pathway	10	0.862159	1.67028	0.00451734	0.0345468	Msc vs Spb											R-HSA-9709603	Impaired BRCA2 binding to PALB2	23	-0.891165	-2.01408	2.4397e-06	3.77905e-05	Msc vs Spb
BP	plasma membrane organization	133	0.526253	1.66967	0.000215875	0.0030646	Msc vs Spb											R-HSA-174178	APC/C:Cdh1 mediated degradation of Cdc20 and other APC/C:Cdh1 targeted proteins in late mitosis/early G1	58	-0.750887	-2.0153	1.61265e-06	2.58548e-05	Msc vs Spb
BP	protein quality control for misfolded or incompletely synthesized proteins	27	0.703941	1.66794	0.00249759	0.0216409	Msc vs Spb											R-HSA-2565942	Regulation of PLK1 Activity at G2/M Transition	82	-0.706631	-2.01748	7.45789e-07	1.38062e-05	Msc vs Spb
BP	regulation of Golgi organization	15	0.783787	1.66745	0.00495884	0.0370672	Msc vs Spb											R-HSA-113510	E2F mediated regulation of DNA replication	22	-0.901906	-2.0181	9.11306e-07	1.62748e-05	Msc vs Spb
CC	plasma lipoprotein particle	16	0.771189	1.66611	0.00602337	0.0427008	Msc vs Spb											R-HSA-9701192	Defective homologous recombination repair (HRR) due to BRCA1 loss of function	24	-0.877661	-2.02152	1.63509e-06	2.58548e-05	Msc vs Spb
CC	lipoprotein particle	16	0.771189	1.66611	0.00602337	0.0427008	Msc vs Spb											R-HSA-9701193	Defective homologous recombination repair (HRR) due to PALB2 loss of function	24	-0.877661	-2.02152	1.63509e-06	2.58548e-05	Msc vs Spb
BP	NK T cell activation	14	0.800071	1.66607	0.00633775	0.0445338	Msc vs Spb											R-HSA-9704331	Defective HDR through Homologous Recombination Repair (HRR) due to PALB2 loss of BRCA1 binding function	24	-0.877661	-2.02152	1.63509e-06	2.58548e-05	Msc vs Spb
BP	ceramide metabolic process	90	0.560157	1.66518	0.000758552	0.00839809	Msc vs Spb											R-HSA-9704646	Defective HDR through Homologous Recombination Repair (HRR) due to PALB2 loss of BRCA2/RAD51/RAD51C binding function	24	-0.877661	-2.02152	1.63509e-06	2.58548e-05	Msc vs Spb
BP	monocarboxylic acid metabolic process	462	0.463591	1.66517	1.15505e-07	3.84192e-06	Msc vs Spb											R-HSA-8854518	AURKA Activation by TPX2	67	-0.736999	-2.02671	4.86548e-07	9.46173e-06	Msc vs Spb
BP	generation of precursor metabolites and energy	414	0.467182	1.66479	1.92023e-07	5.94569e-06	Msc vs Spb											R-HSA-6783310	Fanconi Anemia Pathway	37	-0.813582	-2.03245	6.55624e-06	9.04761e-05	Msc vs Spb
BP	endosomal transport	273	0.488174	1.66469	3.51891e-06	8.48213e-05	Msc vs Spb											R-HSA-73893	DNA Damage Bypass	48	-0.781925	-2.0366	1.44805e-06	2.44237e-05	Msc vs Spb
MF	LRR domain binding	13	0.808212	1.66467	0.00337705	0.0273358	Msc vs Spb											R-HSA-4551638	SUMOylation of chromatin organization proteins	57	-0.76703	-2.05402	7.70613e-07	1.39394e-05	Msc vs Spb
CC	secretory granule membrane	245	0.487774	1.6639	1.44812e-05	0.000300554	Msc vs Spb											R-HSA-9709570	Impaired BRCA2 binding to RAD51	34	-0.833869	-2.05456	2.66721e-06	4.00874e-05	Msc vs Spb
MF	hormone binding	68	0.58457	1.66274	0.00100511	0.0104732	Msc vs Spb											R-HSA-5633007	Regulation of TP53 Activity	150	-0.674076	-2.06471	5.28561e-09	1.54299e-07	Msc vs Spb
BP	regulation of intracellular pH	78	0.569848	1.66204	0.00073904	0.00820593	Msc vs Spb											R-HSA-6791312	TP53 Regulates Transcription of Cell Cycle Genes	46	-0.802757	-2.0709	4.98642e-07	9.46173e-06	Msc vs Spb
BP	regulation of macroautophagy	172	0.508047	1.66092	0.000111703	0.00177259	Msc vs Spb											R-HSA-1500620	Meiosis	69	-0.75414	-2.07701	8.62258e-08	1.84353e-06	Msc vs Spb
BP	regulation of insulin secretion involved in cellular response to glucose stimulus	47	0.625663	1.66065	0.00291658	0.0243724	Msc vs Spb											R-HSA-5693554	Resolution of D-loop Structures through Synthesis-Dependent Strand Annealing (SDSA)	26	-0.87856	-2.08245	4.96227e-07	9.46173e-06	Msc vs Spb
CC	axonemal dynein complex	19	0.745998	1.66062	0.00383249	0.0303768	Msc vs Spb											R-HSA-174417	Telomere C-strand (Lagging Strand) Synthesis	32	-0.858614	-2.08864	1.13567e-07	2.39438e-06	Msc vs Spb
BP	protein folding	193	0.498292	1.66016	0.000111695	0.00177259	Msc vs Spb											R-HSA-176409	APC/C:Cdc20 mediated degradation of mitotic proteins	60	-0.771534	-2.09092	3.05741e-07	6.1882e-06	Msc vs Spb
BP	negative regulation of cellular response to hypoxia	10	0.856374	1.65907	0.00555183	0.0404022	Msc vs Spb											R-HSA-9842860	Regulation of endogenous retroelements	102	-0.719921	-2.09481	4.22549e-09	1.30904e-07	Msc vs Spb
BP	cell surface toll-like receptor signaling pathway	53	0.610386	1.65869	0.00139963	0.0138634	Msc vs Spb											R-HSA-3108214	SUMOylation of DNA damage response and repair proteins	70	-0.758599	-2.10189	1.7423e-08	4.64002e-07	Msc vs Spb
BP	regulation of smooth muscle cell migration	59	0.595088	1.65793	0.00183176	0.0170702	Msc vs Spb											R-HSA-72203	Processing of Capped Intron-Containing Pre-mRNA	268	-0.642117	-2.10457	5.22004e-14	2.73242e-12	Msc vs Spb
MF	misfolded protein binding	17	0.758542	1.65717	0.00445406	0.0342693	Msc vs Spb											R-HSA-176408	Regulation of APC/C activators between G1/S and early anaphase	65	-0.770685	-2.10758	2.86826e-08	7.2567e-07	Msc vs Spb
BP	positive regulation of autophagy	136	0.520356	1.65442	0.000123931	0.00192397	Msc vs Spb											R-HSA-5693616	Presynaptic phase of homologous DNA pairing and strand exchange	39	-0.840591	-2.11063	3.04026e-07	6.1882e-06	Msc vs Spb
BP	neutral amino acid transport	47	0.623303	1.65438	0.00310973	0.0256074	Msc vs Spb											R-HSA-9675136	Diseases of DNA Double-Strand Break Repair	40	-0.838222	-2.11597	5.05278e-08	1.16794e-06	Msc vs Spb
BP	intracellular glucose homeostasis	132	0.522742	1.6543	0.00036118	0.00460822	Msc vs Spb											R-HSA-9701190	Defective homologous recombination repair (HRR) due to BRCA2 loss of function	40	-0.838222	-2.11597	5.05278e-08	1.16794e-06	Msc vs Spb
BP	lysosomal transport	121	0.532707	1.65392	0.000308306	0.00408412	Msc vs Spb											R-HSA-1538133	G0 and Early G1	27	-0.895672	-2.11995	1.31073e-08	3.75414e-07	Msc vs Spb
BP	regulation of glycolytic process	41	0.640038	1.65386	0.00586197	0.0420439	Msc vs Spb											R-HSA-6804756	Regulation of TP53 Activity through Phosphorylation	88	-0.737506	-2.12065	4.48318e-09	1.36109e-07	Msc vs Spb
BP	regulation of nucleotide catabolic process	41	0.640038	1.65386	0.00586197	0.0420439	Msc vs Spb											R-HSA-9675135	Diseases of DNA repair	50	-0.810188	-2.12272	6.47755e-08	1.42506e-06	Msc vs Spb
BP	regulation of purine nucleotide catabolic process	41	0.640038	1.65386	0.00586197	0.0420439	Msc vs Spb											R-HSA-176814	Activation of APC/C and APC/C:Cdc20 mediated degradation of mitotic proteins	61	-0.782193	-2.12493	1.8768e-08	4.82878e-07	Msc vs Spb
BP	nuclear receptor-mediated glucocorticoid signaling pathway	12	0.819983	1.65384	0.0047419	0.0358161	Msc vs Spb											R-HSA-606279	Deposition of new CENPA-containing nucleosomes at the centromere	44	-0.830891	-2.12632	5.48451e-08	1.22434e-06	Msc vs Spb
BP	mitochondrial calcium ion transmembrane transport	23	0.715574	1.65348	0.00731335	0.0499156	Msc vs Spb											R-HSA-774815	Nucleosome assembly	44	-0.830891	-2.12632	5.48451e-08	1.22434e-06	Msc vs Spb
MF	serine-type endopeptidase activity	79	0.563825	1.65305	0.00189716	0.0174702	Msc vs Spb											R-HSA-5693568	Resolution of D-loop Structures through Holliday Junction Intermediates	33	-0.872607	-2.14179	3.17939e-08	7.78438e-07	Msc vs Spb
BP	pyruvate decarboxylation to acetyl-CoA	13	0.802088	1.65206	0.00449018	0.0344428	Msc vs Spb											R-HSA-2990846	SUMOylation	166	-0.688203	-2.14207	1.03835e-11	4.77641e-10	Msc vs Spb
BP	sphingolipid catabolic process	32	0.671582	1.65193	0.00299665	0.0248643	Msc vs Spb											R-HSA-3108232	SUMO E3 ligases SUMOylate target proteins	160	-0.692432	-2.14274	2.08788e-11	8.80389e-10	Msc vs Spb
CC	phagophore assembly site	35	0.658354	1.65069	0.00493051	0.0368917	Msc vs Spb											R-HSA-4615885	SUMOylation of DNA replication proteins	44	-0.839375	-2.14803	1.85591e-08	4.82878e-07	Msc vs Spb
BP	vesicle organization	340	0.472313	1.64976	1.83274e-06	4.65333e-05	Msc vs Spb											R-HSA-5693537	Resolution of D-Loop Structures	34	-0.872188	-2.14897	3.04091e-08	7.56737e-07	Msc vs Spb
MF	iron ion binding	106	0.538479	1.64957	0.000629686	0.00731146	Msc vs Spb											R-HSA-5693579	Homologous DNA Pairing and Strand Exchange	42	-0.8457	-2.15107	1.65915e-08	4.49748e-07	Msc vs Spb
MF	ligand-modulated transcription factor activity	54	0.605375	1.64937	0.00227978	0.0201451	Msc vs Spb											R-HSA-5693607	Processing of DNA double-strand break ends	75	-0.769026	-2.15657	1.44054e-08	4.04951e-07	Msc vs Spb
BP	interleukin-17 production	27	0.695718	1.64846	0.0032376	0.026517	Msc vs Spb											R-HSA-68867	Assembly of the pre-replicative complex	93	-0.747907	-2.16314	1.62463e-09	5.13791e-08	Msc vs Spb
BP	regulation of interleukin-17 production	27	0.695718	1.64846	0.0032376	0.026517	Msc vs Spb											R-HSA-69473	G2/M DNA damage checkpoint	72	-0.783803	-2.18905	6.07305e-10	2.00411e-08	Msc vs Spb
MF	monoacylglycerol lipase activity	12	0.817137	1.6481	0.00529569	0.0389732	Msc vs Spb											R-HSA-69190	DNA strand elongation	32	-0.903389	-2.19756	2.19839e-10	8.34287e-09	Msc vs Spb
BP	positive regulation of TOR signaling	66	0.583136	1.64768	0.00144609	0.0142495	Msc vs Spb											R-HSA-69205	G1/S-Specific Transcription	28	-0.924846	-2.19821	5.19703e-10	1.75313e-08	Msc vs Spb
BP	cilium movement	195	0.494418	1.64765	5.96107e-05	0.00102264	Msc vs Spb											R-HSA-68949	Orc1 removal from chromatin	56	-0.824365	-2.20697	4.29973e-10	1.55405e-08	Msc vs Spb
BP	protein hydroxylation	15	0.774264	1.64719	0.00683138	0.0473042	Msc vs Spb											R-HSA-180786	Extension of Telomeres	47	-0.852075	-2.20712	1.3407e-09	4.33016e-08	Msc vs Spb
BP	L-leucine transport	10	0.85016	1.64703	0.00713873	0.0489871	Msc vs Spb											R-HSA-157579	Telomere Maintenance	82	-0.775645	-2.21452	3.01604e-10	1.11667e-08	Msc vs Spb
MF	nuclear receptor activity	53	0.606059	1.64693	0.00156871	0.015106	Msc vs Spb											R-HSA-69273	Cyclin A/B1/B2 associated events during G2/M transition	31	-0.917012	-2.22545	8.6096e-11	3.35112e-09	Msc vs Spb
MF	SNARE binding	96	0.544609	1.64604	0.00090341	0.00969194	Msc vs Spb											R-HSA-174143	APC/C-mediated degradation of cell cycle proteins	72	-0.804817	-2.24774	2.91935e-11	1.1662e-09	Msc vs Spb
BP	cilium or flagellum-dependent cell motility	158	0.506663	1.64583	0.000102442	0.00164621	Msc vs Spb											R-HSA-453276	Regulation of mitotic cell cycle	72	-0.804817	-2.24774	2.91935e-11	1.1662e-09	Msc vs Spb
BP	cilium-dependent cell motility	158	0.506663	1.64583	0.000102442	0.00164621	Msc vs Spb											R-HSA-68962	Activation of the pre-replicative complex	32	-0.928913	-2.25965	1.14142e-12	5.77559e-11	Msc vs Spb
BP	cilium movement involved in cell motility	155	0.508843	1.64442	0.000198265	0.00284941	Msc vs Spb											R-HSA-176187	Activation of ATR in response to replication stress	37	-0.907834	-2.26791	1.49066e-11	6.46521e-10	Msc vs Spb
BP	antigen processing and presentation of peptide or polysaccharide antigen via MHC class II	19	0.738674	1.64432	0.00469209	0.0355265	Msc vs Spb											R-HSA-69052	Switching of origins to a post-replicative state	76	-0.81089	-2.26932	1.07263e-11	4.78896e-10	Msc vs Spb
CC	chromaffin granule	13	0.798049	1.64374	0.00483825	0.0363316	Msc vs Spb											R-HSA-5685942	HDR through Homologous Recombination (HRR)	67	-0.835162	-2.29666	1.53284e-12	7.50597e-11	Msc vs Spb
BP	proteoglycan catabolic process	15	0.772167	1.64273	0.00717883	0.0491986	Msc vs Spb											R-HSA-195258	RHO GTPase Effectors	262	-0.702039	-2.30519	1.41295e-18	1.12887e-16	Msc vs Spb
BP	cellular response to carbohydrate stimulus	125	0.523889	1.6426	0.000710816	0.00798301	Msc vs Spb											R-HSA-69275	G2/M Transition	176	-0.743376	-2.32223	7.56952e-17	4.78772e-15	Msc vs Spb
BP	response to decreased oxygen levels	282	0.47998	1.64215	7.51738e-06	0.000167918	Msc vs Spb											R-HSA-453274	Mitotic G2-G2/M phases	178	-0.744213	-2.32662	1.57692e-17	1.04077e-15	Msc vs Spb
CC	clathrin-coated vesicle membrane	114	0.532287	1.64135	0.000827026	0.00902207	Msc vs Spb											R-HSA-69002	DNA Replication Pre-Initiation	109	-0.79482	-2.33895	6.64466e-15	3.73578e-13	Msc vs Spb
BP	autophagosome maturation	59	0.589093	1.64123	0.00234959	0.0205947	Msc vs Spb											R-HSA-5693567	HDR through Homologous Recombination (HRR) or Single Strand Annealing (SSA)	110	-0.79524	-2.34451	1.46317e-14	7.93246e-13	Msc vs Spb
BP	negative regulation of miRNA metabolic process	26	0.693786	1.63941	0.00689798	0.0476354	Msc vs Spb											R-HSA-9648025	EML4 and NUDC in mitotic spindle formation	104	-0.811951	-2.36993	1.49363e-15	8.72048e-14	Msc vs Spb
BP	metabolic compound salvage	35	0.653671	1.63895	0.0058338	0.0419604	Msc vs Spb											R-HSA-5693538	Homology Directed Repair	115	-0.800164	-2.37184	2.02594e-16	1.23015e-14	Msc vs Spb
BP	muscle cell migration	81	0.557544	1.63803	0.00152477	0.014814	Msc vs Spb											R-HSA-73894	DNA Repair	294	-0.718705	-2.38337	4.25166e-24	8.06752e-22	Msc vs Spb
BP	calcium ion homeostasis	249	0.481822	1.63799	1.56224e-05	0.000319881	Msc vs Spb											R-HSA-73886	Chromosome Maintenance	106	-0.824238	-2.41924	1.52354e-17	1.04077e-15	Msc vs Spb
CC	Golgi-associated vesicle membrane	54	0.600389	1.63578	0.00250587	0.0216654	Msc vs Spb											R-HSA-5663220	RHO GTPases Activate Formins	125	-0.806726	-2.42644	1.18927e-18	1.00295e-16	Msc vs Spb
BP	vacuolar transport	156	0.505165	1.63556	0.000301384	0.00400635	Msc vs Spb											R-HSA-5693532	DNA Double-Strand Break Repair	145	-0.797043	-2.43296	5.57737e-20	6.04747e-18	Msc vs Spb
BP	receptor metabolic process	67	0.575684	1.63419	0.00304587	0.0251632	Msc vs Spb											R-HSA-141424	Amplification of signal from the kinetochores	86	-0.857273	-2.45198	6.29184e-18	4.5481e-16	Msc vs Spb
BP	nucleoside diphosphate metabolic process	114	0.529836	1.63379	0.000919488	0.00982292	Msc vs Spb											R-HSA-141444	Amplification of signal from unattached kinetochores via a MAD2 inhibitory signal	86	-0.857273	-2.45198	6.29184e-18	4.5481e-16	Msc vs Spb
BP	vascular transport	79	0.557092	1.63331	0.00238076	0.0207961	Msc vs Spb											R-HSA-69481	G2/M Checkpoints	130	-0.808298	-2.45341	3.37696e-19	3.01542e-17	Msc vs Spb
BP	transport across blood-brain barrier	79	0.557092	1.63331	0.00238076	0.0207961	Msc vs Spb											R-HSA-2500257	Resolution of Sister Chromatid Cohesion	114	-0.828901	-2.45612	1.21107e-19	1.22561e-17	Msc vs Spb
BP	neuron cellular homeostasis	55	0.595719	1.63229	0.00253836	0.0218471	Msc vs Spb											R-HSA-69618	Mitotic Spindle Checkpoint	102	-0.845514	-2.46026	1.38737e-19	1.31626e-17	Msc vs Spb
BP	chondroitin sulfate proteoglycan biosynthetic process	22	0.713878	1.63187	0.00464771	0.0353663	Msc vs Spb											R-HSA-68882	Mitotic Anaphase	204	-0.776386	-2.46393	3.58983e-24	7.78481e-22	Msc vs Spb
BP	phosphatidylinositol biosynthetic process	109	0.531184	1.63135	0.00107564	0.0111239	Msc vs Spb											R-HSA-2555396	Mitotic Metaphase and Anaphase	205	-0.776959	-2.46869	1.30479e-24	3.30113e-22	Msc vs Spb
BP	nucleotide catabolic process	140	0.508255	1.63069	0.000438025	0.00543394	Msc vs Spb											R-HSA-69239	Synthesis of DNA	105	-0.844089	-2.47041	3.5171e-20	4.10689e-18	Msc vs Spb
BP	positive regulation of small molecule metabolic process	119	0.524344	1.62642	0.000562587	0.0067272	Msc vs Spb											R-HSA-69206	G1/S Transition	117	-0.836962	-2.48136	8.94732e-21	1.13184e-18	Msc vs Spb
BP	regulation of aerobic respiration	29	0.67303	1.62633	0.00468475	0.0355265	Msc vs Spb											R-HSA-69306	DNA Replication	143	-0.814538	-2.48148	1.11564e-21	1.53958e-19	Msc vs Spb
BP	long-term synaptic depression	29	0.672849	1.6259	0.00468475	0.0355265	Msc vs Spb											R-HSA-2467813	Separation of Sister Chromatids	162	-0.801694	-2.48379	7.43542e-23	1.25411e-20	Msc vs Spb
BP	insulin secretion involved in cellular response to glucose stimulus	57	0.588115	1.62475	0.00359952	0.0287095	Msc vs Spb											R-HSA-453279	Mitotic G1 phase and G1/S transition	132	-0.826974	-2.50315	1.80099e-22	2.7339e-20	Msc vs Spb
CC	SNARE complex	44	0.620183	1.62451	0.00341877	0.0275564	Msc vs Spb											R-HSA-68886	M Phase	343	-0.748774	-2.52063	2.35972e-34	1.19402e-31	Msc vs Spb
BP	fat-soluble vitamin metabolic process	31	0.668338	1.62442	0.00578203	0.0417062	Msc vs Spb											R-HSA-69242	S Phase	146	-0.826847	-2.52273	3.72755e-25	1.13168e-22	Msc vs Spb
BP	ceramide catabolic process	17	0.743088	1.62341	0.00697915	0.0481088	Msc vs Spb											R-HSA-68877	Mitotic Prometaphase	187	-0.807447	-2.55065	4.52867e-28	1.71863e-25	Msc vs Spb
BP	regulation of protein exit from endoplasmic reticulum	17	0.742855	1.6229	0.00711944	0.0488988	Msc vs Spb											R-HSA-69620	Cell Cycle Checkpoints	243	-0.82033	-2.67032	1.07468e-38	8.15684e-36	Msc vs Spb
BP	axonemal dynein complex assembly	36	0.645797	1.62247	0.00327963	0.0267462	Msc vs Spb											R-HSA-69278	Cell Cycle, Mitotic	485	-0.788704	-2.72835	6.80649e-63	1.03323e-59	Msc vs Spb
BP	import across plasma membrane	163	0.496877	1.62151	0.000329111	0.00429253	Msc vs Spb											R-HSA-198933	Immunoregulatory interactions between a Lymphoid and a non-Lymphoid cell	46	0.845077	2.05842	2.62825e-05	0.00569579	sendai_vs_lentivirus
BP	positive regulation of ATP metabolic process	29	0.670422	1.62003	0.00534871	0.0392497	Msc vs Spb											R-HSA-9856530	High laminar flow shear stress activates signaling by PIEZO1 and PECAM1:CDH5:KDR in endothelial cells	61	0.81669	2.05628	1.77733e-05	0.00539241	sendai_vs_lentivirus
BP	ER overload response	11	0.816526	1.61945	0.00640327	0.0449527	Msc vs Spb											R-HSA-9855142	Cellular responses to mechanical stimuli	93	0.761	2.02905	2.42507e-05	0.00569579	sendai_vs_lentivirus
MF	sterol binding	57	0.586175	1.61939	0.00393596	0.0309713	Msc vs Spb											R-HSA-9660821	ADORA2B mediated anti-inflammatory cytokines production	35	0.861552	2.01627	6.24719e-05	0.00861545	sendai_vs_lentivirus
MF	L-amino acid transmembrane transporter activity	52	0.59637	1.61933	0.00302668	0.025059	Msc vs Spb											R-HSA-163359	Glucagon signaling in metabolic regulation	27	0.89361	1.99261	3.06857e-05	0.00573132	sendai_vs_lentivirus
BP	positive regulation of insulin secretion	66	0.572906	1.61878	0.00218461	0.019485	Msc vs Spb											R-HSA-9860931	Response of endothelial cells to shear stress	84	0.755592	1.989	8.56373e-05	0.00999321	sendai_vs_lentivirus
CC	organelle membrane contact site	53	0.595334	1.61779	0.00235997	0.020662	Msc vs Spb											R-HSA-9634597	GPER1 signaling	37	0.845454	1.98706	3.40026e-05	0.00573132	sendai_vs_lentivirus
MF	zinc ion transmembrane transporter activity	22	0.707429	1.61713	0.0055992	0.0405795	Msc vs Spb											R-HSA-977444	GABA B receptor activation	37	0.82774	1.94543	0.000112077	0.0113347	sendai_vs_lentivirus
CC	very-low-density lipoprotein particle	11	0.814929	1.61629	0.00681861	0.0472588	Msc vs Spb											R-HSA-991365	Activation of GABAB receptors	37	0.82774	1.94543	0.000112077	0.0113347	sendai_vs_lentivirus
CC	triglyceride-rich plasma lipoprotein particle	11	0.814929	1.61629	0.00681861	0.0472588	Msc vs Spb											R-HSA-1474244	Extracellular matrix organization	254	0.659747	1.93995	4.47007e-07	0.000339055	sendai_vs_lentivirus
BP	mitochondrial transport	157	0.49848	1.61582	0.000392106	0.00496124	Msc vs Spb											R-HSA-432040	Vasopressin regulates renal water homeostasis via Aquaporins	34	0.829115	1.92693	0.000572789	0.0362051	sendai_vs_lentivirus
BP	axoneme assembly	90	0.543451	1.61552	0.00144274	0.0142349	Msc vs Spb											R-HSA-445717	Aquaporin-mediated transport	36	0.819266	1.92546	0.000875446	0.0472372	sendai_vs_lentivirus
MF	transition metal ion transmembrane transporter activity	38	0.637522	1.61492	0.00447116	0.0343661	Msc vs Spb											R-HSA-111996	Ca-dependent events	36	0.81898	1.92479	0.000903019	0.0472372	sendai_vs_lentivirus
BP	proteoglycan biosynthetic process	74	0.55895	1.61421	0.00168334	0.0160476	Msc vs Spb											R-HSA-6798695	Neutrophil degranulation	356	0.636222	1.92237	1.7047e-08	2.58603e-05	sendai_vs_lentivirus
CC	Golgi transport complex	11	0.813178	1.61281	0.00702628	0.0483899	Msc vs Spb											R-HSA-111933	Calmodulin induced events	34	0.82418	1.91546	0.000690817	0.0403065	sendai_vs_lentivirus
BP	neuromuscular process	141	0.502995	1.61279	0.000514393	0.00623906	Msc vs Spb											R-HSA-111997	CaM pathway	34	0.82418	1.91546	0.000690817	0.0403065	sendai_vs_lentivirus
BP	regulation of small molecule metabolic process	266	0.473574	1.61147	2.46173e-05	0.000466443	Msc vs Spb											R-HSA-111931	PKA-mediated phosphorylation of CREB	19	0.919516	1.90249	7.24187e-05	0.00915494	sendai_vs_lentivirus
BP	organophosphate catabolic process	200	0.483969	1.61099	0.000148651	0.00224213	Msc vs Spb											R-HSA-163615	PKA activation	17	0.927191	1.89537	3.84827e-05	0.00583782	sendai_vs_lentivirus
BP	regulation of fat cell differentiation	110	0.52415	1.60993	0.000601796	0.00709519	Msc vs Spb											R-HSA-164378	PKA activation in glucagon signalling	14	0.943779	1.87923	0.00014384	0.0136378	sendai_vs_lentivirus
BP	flagellated sperm motility	139	0.502172	1.60817	0.000584412	0.00692297	Msc vs Spb											R-HSA-380259	Loss of Nlp from mitotic centrosomes	64	0.732035	1.85952	0.000986837	0.0482913	sendai_vs_lentivirus
BP	sperm motility	139	0.502172	1.60817	0.000584412	0.00692297	Msc vs Spb											R-HSA-380284	Loss of proteins required for interphase microtubule organization from the centrosome	64	0.732035	1.85952	0.000986837	0.0482913	sendai_vs_lentivirus
BP	cellular response to hexose stimulus	116	0.52043	1.60803	0.00132885	0.0132827	Msc vs Spb											R-HSA-170670	Adenylate cyclase inhibitory pathway	12	0.946092	1.84114	0.000356983	0.0270772	sendai_vs_lentivirus
MF	phospholipase activity	74	0.556561	1.60731	0.00191159	0.017564	Msc vs Spb											R-HSA-9662851	Anti-inflammatory response favouring Leishmania parasite infection	56	0.73057	1.82497	0.000538733	0.0355329	sendai_vs_lentivirus
BP	regulation of lipid biosynthetic process	150	0.496881	1.60606	0.000403416	0.00507065	Msc vs Spb											R-HSA-9664433	Leishmania parasite growth and survival	56	0.73057	1.82497	0.000538733	0.0355329	sendai_vs_lentivirus
BP	chondrocyte development	30	0.663447	1.60532	0.00602289	0.0427008	Msc vs Spb											R-HSA-1474228	Degradation of the extracellular matrix	106	0.672815	1.80978	0.000322442	0.0265297	sendai_vs_lentivirus
MF	carboxylic ester hydrolase activity	73	0.555674	1.60482	0.00292636	0.0244141	Msc vs Spb											R-HSA-418594	G alpha (i) signalling events	185	0.6243	1.79628	0.000287446	0.0256503	sendai_vs_lentivirus
BP	negative regulation of autophagy	82	0.544198	1.60461	0.00395411	0.0310128	Msc vs Spb											R-HSA-5668914	Diseases of metabolism	208	0.60614	1.7613	0.000332278	0.0265297	sendai_vs_lentivirus
CC	autophagosome membrane	47	0.604427	1.60428	0.00656074	0.0458469	Msc vs Spb											R-HSA-73894	DNA Repair	293	-0.398678	-1.46944	0.00088218	0.0472372	sendai_vs_lentivirus
BP	positive regulation of insulin receptor signaling pathway	19	0.720473	1.6038	0.00727091	0.0496704	Msc vs Spb											R-HSA-212165	Epigenetic regulation of gene expression	264	-0.405905	-1.48093	0.000447338	0.0323148	sendai_vs_lentivirus
BP	hexose biosynthetic process	73	0.554937	1.60269	0.00296412	0.0246481	Msc vs Spb											R-HSA-4839726	Chromatin organization	227	-0.474242	-1.6887	1.28141e-05	0.00539241	sendai_vs_lentivirus
BP	cellular response to monosaccharide stimulus	117	0.519706	1.60124	0.000670198	0.00762933	Msc vs Spb											R-HSA-3247509	Chromatin modifying enzymes	212	-0.489118	-1.71584	1.5493e-05	0.00539241	sendai_vs_lentivirus
BP	monosaccharide biosynthetic process	75	0.552479	1.60085	0.00600466	0.0427008	Msc vs Spb
MF	GDP binding	70	0.560719	1.6006	0.00555528	0.0404022	Msc vs Spb
BP	xenobiotic metabolic process	78	0.548457	1.59965	0.00187885	0.01734	Msc vs Spb
BP	vesicle localization	208	0.478169	1.59769	0.000179957	0.00263096	Msc vs Spb
CC	plasma membrane bounded cell projection cytoplasm	250	0.46921	1.59583	8.64895e-05	0.00143841	Msc vs Spb
BP	striated muscle contraction	147	0.492435	1.59264	0.000722664	0.00808301	Msc vs Spb
BP	receptor recycling	42	0.6153	1.59238	0.00600253	0.0427008	Msc vs Spb
BP	calcium ion transport	332	0.457182	1.59058	1.81853e-05	0.000361664	Msc vs Spb
BP	establishment of vesicle localization	192	0.477235	1.58897	0.000297076	0.00396987	Msc vs Spb
BP	regulation of cardiac muscle contraction	61	0.572225	1.58715	0.00448565	0.0344428	Msc vs Spb
BP	liposaccharide metabolic process	95	0.525544	1.58317	0.00329335	0.0268007	Msc vs Spb
BP	cytosolic transport	130	0.50304	1.58253	0.000827941	0.00902207	Msc vs Spb
BP	glycolipid metabolic process	94	0.527025	1.58207	0.00533146	0.0391868	Msc vs Spb
BP	collagen fibril organization	61	0.570095	1.58124	0.00486903	0.0364675	Msc vs Spb
BP	nucleoside phosphate catabolic process	161	0.486078	1.58088	0.000902683	0.00969194	Msc vs Spb
BP	carboxylic acid biosynthetic process	237	0.464179	1.57864	0.000302796	0.00401811	Msc vs Spb
BP	cellular response to glucose stimulus	114	0.511503	1.57726	0.00251084	0.0216838	Msc vs Spb
BP	positive regulation of proteasomal protein catabolic process	107	0.514816	1.57717	0.00256038	0.0219622	Msc vs Spb
BP	positive regulation of carbohydrate metabolic process	68	0.553793	1.5752	0.00371929	0.0295411	Msc vs Spb
BP	response to monosaccharide	164	0.481973	1.5749	0.000616278	0.00721074	Msc vs Spb
BP	peptidyl-tyrosine modification	156	0.486206	1.57418	0.000963916	0.0101486	Msc vs Spb
BP	positive regulation of reactive oxygen species metabolic process	56	0.569128	1.57133	0.00677107	0.0470577	Msc vs Spb
BP	regulation of insulin secretion	132	0.49589	1.56932	0.00123138	0.0124561	Msc vs Spb
BP	organic acid biosynthetic process	238	0.461084	1.56769	0.000283709	0.00383838	Msc vs Spb
CC	multivesicular body	50	0.582366	1.56703	0.00654701	0.045793	Msc vs Spb
BP	response to hexose	160	0.481098	1.56268	0.000815313	0.00892276	Msc vs Spb
MF	amino acid transmembrane transporter activity	88	0.525102	1.56266	0.00403457	0.0315193	Msc vs Spb
CC	exocytic vesicle	221	0.463673	1.56197	0.000290614	0.00390407	Msc vs Spb
BP	amide metabolic process	370	0.443609	1.56045	1.87294e-05	0.000371516	Msc vs Spb
MF	growth factor activity	107	0.509291	1.56024	0.0032055	0.0263107	Msc vs Spb
BP	mitochondrial membrane organization	103	0.508925	1.55782	0.00268639	0.0228628	Msc vs Spb
BP	organic anion transport	340	0.445657	1.55665	2.73387e-05	0.000512903	Msc vs Spb
BP	regulation of striated muscle contraction	74	0.536955	1.55069	0.00395712	0.0310128	Msc vs Spb
BP	regulation of fatty acid metabolic process	73	0.536715	1.55006	0.00580572	0.0418307	Msc vs Spb
CC	apical plasma membrane	290	0.450832	1.54951	0.000100221	0.00161734	Msc vs Spb
BP	regulation of ketone metabolic process	103	0.50559	1.54761	0.00308437	0.025426	Msc vs Spb
BP	mitochondrial transmembrane transport	85	0.523441	1.54611	0.00254368	0.0218682	Msc vs Spb
BP	regulation of steroid biosynthetic process	64	0.549516	1.54581	0.00643924	0.0451636	Msc vs Spb
BP	long-term synaptic potentiation	84	0.520457	1.53937	0.00419044	0.0325368	Msc vs Spb
BP	cellular response to decreased oxygen levels	136	0.483998	1.53883	0.00110971	0.0114071	Msc vs Spb
MF	vitamin binding	121	0.495238	1.53758	0.00262938	0.0224529	Msc vs Spb
BP	regulation of peptide hormone secretion	148	0.474619	1.53745	0.00286499	0.0240419	Msc vs Spb
BP	autophagy of mitochondrion	110	0.500422	1.53705	0.0023493	0.0205947	Msc vs Spb
BP	regulation of protein localization to plasma membrane	98	0.50636	1.53595	0.00508251	0.0376957	Msc vs Spb
BP	protein localization to plasma membrane	261	0.449608	1.53323	0.000192476	0.00278725	Msc vs Spb
CC	basolateral plasma membrane	207	0.458518	1.53312	0.000552271	0.00662464	Msc vs Spb
BP	lipid modification	161	0.471305	1.53283	0.0020934	0.0189151	Msc vs Spb
MF	protein-folding chaperone binding	128	0.488006	1.53238	0.00328456	0.0267578	Msc vs Spb
BP	regulation of peptide transport	152	0.474047	1.53213	0.00341472	0.0275529	Msc vs Spb
BP	establishment of protein localization to mitochondrion	114	0.496602	1.53131	0.00479625	0.0361356	Msc vs Spb
BP	peptidyl-tyrosine phosphorylation	155	0.473327	1.52964	0.00128993	0.0129281	Msc vs Spb
BP	amine metabolic process	84	0.516413	1.52741	0.00474915	0.0358161	Msc vs Spb
BP	cellular response to oxygen levels	150	0.472534	1.52737	0.00183991	0.0170702	Msc vs Spb
BP	protein targeting	301	0.442397	1.52685	0.000254068	0.00348064	Msc vs Spb
BP	regulation of peptide secretion	150	0.472218	1.52634	0.00186094	0.0172233	Msc vs Spb
BP	response to glucose	157	0.469893	1.52315	0.00206647	0.0187162	Msc vs Spb
BP	establishment of protein localization to extracellular region	283	0.444376	1.52308	0.000115966	0.0018288	Msc vs Spb
BP	protein secretion	282	0.444925	1.52222	0.000176528	0.00261091	Msc vs Spb
BP	response to type II interferon	90	0.511867	1.52163	0.00632409	0.0444899	Msc vs Spb
BP	positive regulation of proteolysis involved in protein catabolic process	126	0.485282	1.52124	0.00213254	0.0192231	Msc vs Spb
BP	cardiac muscle contraction	116	0.4923	1.52111	0.00436936	0.0336856	Msc vs Spb
BP	protein localization to extracellular region	287	0.442977	1.51824	0.000234884	0.00325292	Msc vs Spb
CC	synaptic vesicle	207	0.454021	1.51809	0.000734479	0.00816719	Msc vs Spb
BP	regulation of peptidyl-tyrosine phosphorylation	119	0.488939	1.5166	0.00300968	0.0249453	Msc vs Spb
BP	insulin secretion	158	0.466123	1.51414	0.00137731	0.0136958	Msc vs Spb
BP	membrane lipid biosynthetic process	134	0.477268	1.51322	0.00395752	0.0310128	Msc vs Spb
BP	positive regulation of protein catabolic process	191	0.455288	1.51289	0.000979023	0.0102434	Msc vs Spb
BP	cellular response to hypoxia	129	0.479887	1.51247	0.00368944	0.0293345	Msc vs Spb
BP	ATP metabolic process	198	0.452023	1.5108	0.000774696	0.00853959	Msc vs Spb
BP	organic acid transport	270	0.442556	1.50945	0.000384122	0.00487643	Msc vs Spb
BP	positive regulation of lipid metabolic process	99	0.496628	1.50931	0.00544403	0.039834	Msc vs Spb
BP	carboxylic acid transport	269	0.442573	1.50734	0.000443912	0.00549802	Msc vs Spb
CC	basal plasma membrane	234	0.444275	1.50734	0.00105484	0.0109465	Msc vs Spb
BP	regulation of calcium ion transport	183	0.455765	1.5043	0.00152801	0.0148265	Msc vs Spb
BP	neurotransmitter transport	189	0.452472	1.50266	0.00097435	0.0102086	Msc vs Spb
BP	protein processing	162	0.46064	1.49993	0.00191714	0.0175727	Msc vs Spb
BP	regulation of generation of precursor metabolites and energy	115	0.4843	1.4966	0.00581027	0.0418307	Msc vs Spb
BP	response to carbohydrate	184	0.452507	1.49452	0.00303419	0.0250939	Msc vs Spb
BP	regulation of glucose metabolic process	85	0.505792	1.49398	0.00551503	0.0401991	Msc vs Spb
BP	lipid homeostasis	123	0.478037	1.48925	0.0035549	0.0284131	Msc vs Spb
MF	symporter activity	111	0.483866	1.489	0.00394271	0.0309924	Msc vs Spb
BP	tissue remodeling	138	0.465316	1.48602	0.00377286	0.0299353	Msc vs Spb
BP	monocarboxylic acid catabolic process	99	0.486825	1.47951	0.0070335	0.0483958	Msc vs Spb
BP	positive regulation of synaptic transmission	140	0.461106	1.47941	0.0040971	0.0319423	Msc vs Spb
BP	response to nutrient levels	421	0.413325	1.47771	0.000103572	0.00165884	Msc vs Spb
BP	response to oxygen levels	307	0.426923	1.47724	0.000613365	0.00718769	Msc vs Spb
MF	signaling receptor regulator activity	308	0.426559	1.47662	0.000611768	0.00718002	Msc vs Spb
BP	fatty acid metabolic process	297	0.427949	1.47581	0.000265256	0.00361441	Msc vs Spb
BP	monocarboxylic acid transport	124	0.471718	1.47476	0.00472348	0.0357286	Msc vs Spb
BP	positive regulation of catabolic process	464	0.409654	1.47194	4.69705e-05	0.000839846	Msc vs Spb
BP	calcium ion transmembrane transport	265	0.433014	1.47087	0.000837462	0.00909979	Msc vs Spb
BP	lipid localization	347	0.418457	1.47002	0.000300821	0.00400586	Msc vs Spb
BP	amide biosynthetic process	147	0.453604	1.46705	0.00528482	0.0389308	Msc vs Spb
BP	lipid transport	332	0.421546	1.4666	0.000345633	0.00446217	Msc vs Spb
BP	protein localization to mitochondrion	121	0.471739	1.46463	0.00621482	0.0438317	Msc vs Spb
BP	calcium ion transmembrane import into cytosol	138	0.458607	1.46459	0.00515311	0.0380772	Msc vs Spb
MF	receptor ligand activity	281	0.428261	1.46428	0.000627356	0.00729553	Msc vs Spb
BP	peptide hormone secretion	184	0.443127	1.46355	0.00440731	0.0339439	Msc vs Spb
BP	ketone metabolic process	162	0.448285	1.4597	0.0034227	0.0275589	Msc vs Spb
BP	cold-induced thermogenesis	120	0.470273	1.45942	0.00595061	0.0425256	Msc vs Spb
BP	regulation of cold-induced thermogenesis	120	0.470273	1.45942	0.00595061	0.0425256	Msc vs Spb
MF	signaling receptor activator activity	287	0.425361	1.45786	0.000948837	0.0100773	Msc vs Spb
CC	basal part of cell	248	0.42752	1.45388	0.00202304	0.0183885	Msc vs Spb
BP	regulation of phosphatidylinositol 3-kinase/protein kinase B signal transduction	215	0.43247	1.45326	0.00248224	0.021559	Msc vs Spb
BP	positive regulation of proteolysis	189	0.435802	1.4473	0.00219901	0.0195447	Msc vs Spb
BP	cellular response to nutrient levels	228	0.427849	1.44705	0.00350875	0.0280737	Msc vs Spb
BP	regulation of protein secretion	204	0.432902	1.44283	0.00324255	0.0265212	Msc vs Spb
BP	small molecule catabolic process	290	0.419253	1.44097	0.00127733	0.0128356	Msc vs Spb
BP	purine nucleoside triphosphate metabolic process	227	0.425786	1.44056	0.00349159	0.0279658	Msc vs Spb
MF	active transmembrane transporter activity	372	0.407702	1.43765	0.000238752	0.0033005	Msc vs Spb
BP	regulation of monoatomic ion transport	351	0.408079	1.43341	0.0010466	0.0108758	Msc vs Spb
BP	exocytosis	291	0.414327	1.42596	0.00155976	0.015076	Msc vs Spb
CC	apical part of cell	341	0.408567	1.42584	0.000635226	0.00734221	Msc vs Spb
BP	amide transport	241	0.418368	1.42494	0.00346072	0.0277769	Msc vs Spb
CC	outer membrane	232	0.419909	1.41947	0.00435072	0.0335759	Msc vs Spb
BP	regulation of synaptic plasticity	192	0.426204	1.41906	0.00467311	0.035524	Msc vs Spb
BP	monocarboxylic acid biosynthetic process	162	0.435759	1.41891	0.00610043	0.0431048	Msc vs Spb
BP	small molecule biosynthetic process	469	0.394602	1.41853	0.000289414	0.00389482	Msc vs Spb
CC	cytoplasmic region	282	0.413055	1.41318	0.00183598	0.0170702	Msc vs Spb
BP	peptide secretion	188	0.425238	1.41142	0.00391729	0.0308562	Msc vs Spb
BP	regulation of metal ion transport	296	0.40856	1.41042	0.00157947	0.0151904	Msc vs Spb
CC	organelle outer membrane	230	0.416707	1.4092	0.00595705	0.0425256	Msc vs Spb
BP	regulation of secretion	478	0.389511	1.40606	0.000316754	0.00417425	Msc vs Spb
BP	heart contraction	203	0.42146	1.4057	0.00426086	0.0330499	Msc vs Spb
BP	positive regulation of secretion	244	0.412046	1.40533	0.00549527	0.0401318	Msc vs Spb
BP	extracellular structure organization	276	0.411534	1.40527	0.00251928	0.021732	Msc vs Spb
BP	hormone transport	244	0.4114	1.40313	0.00567999	0.0410479	Msc vs Spb
BP	heart process	210	0.419202	1.40159	0.00324508	0.0265212	Msc vs Spb
BP	cellular catabolic process	255	0.411047	1.40096	0.00458337	0.0349116	Msc vs Spb
BP	extracellular matrix organization	275	0.41067	1.39914	0.00345802	0.0277769	Msc vs Spb
BP	external encapsulating structure organization	275	0.41067	1.39914	0.00345802	0.0277769	Msc vs Spb
BP	steroid metabolic process	230	0.413684	1.39898	0.00678825	0.0471341	Msc vs Spb
BP	muscle contraction	266	0.411042	1.39869	0.00273782	0.0231197	Msc vs Spb
BP	signal release	387	0.393729	1.39492	0.00147518	0.0144613	Msc vs Spb
MF	endopeptidase activity	246	0.40944	1.39387	0.00595378	0.0425256	Msc vs Spb
BP	vesicle-mediated transport in synapse	241	0.408389	1.39095	0.00594223	0.0425256	Msc vs Spb
BP	protein localization to cell periphery	324	0.39815	1.38617	0.0012458	0.0125852	Msc vs Spb
MF	peptidase activity	398	0.389714	1.38233	0.00176689	0.0167393	Msc vs Spb
BP	regulation of hormone secretion	188	0.415387	1.37872	0.00690561	0.047645	Msc vs Spb
MF	molecular function inhibitor activity	386	0.388319	1.37375	0.0016747	0.0159852	Msc vs Spb
BP	glycerolipid metabolic process	312	0.396704	1.3729	0.00299008	0.0248369	Msc vs Spb
BP	peptide transport	210	0.410144	1.3713	0.00515394	0.0380772	Msc vs Spb
BP	phosphatidylinositol 3-kinase/protein kinase B signal transduction	250	0.40284	1.3701	0.00720914	0.0493206	Msc vs Spb
BP	response to metal ion	283	0.394929	1.35361	0.00474838	0.0358161	Msc vs Spb
BP	regulation of secretion by cell	440	0.377118	1.34795	0.00191627	0.0175727	Msc vs Spb
CC	endocytic vesicle	296	0.389802	1.34567	0.00628449	0.0442821	Msc vs Spb
BP	regulation of protein transport	358	0.3807	1.33648	0.00415843	0.0323542	Msc vs Spb
BP	response to wounding	454	0.372425	1.3358	0.00231074	0.0203558	Msc vs Spb
BP	purine ribonucleotide metabolic process	297	0.385893	1.33077	0.00675578	0.0469943	Msc vs Spb
BP	purine nucleotide metabolic process	378	0.374957	1.32192	0.00546667	0.0399612	Msc vs Spb
BP	circulatory system process	479	0.355701	1.28353	0.0028291	0.0238114	Msc vs Spb
CC	nuclear envelope	439	-0.397094	-1.34802	0.00311541	0.0256154	Msc vs Spb
BP	regulation of neurogenesis	333	-0.404868	-1.35062	0.00718247	0.0491986	Msc vs Spb
BP	regulation of organelle assembly	210	-0.429729	-1.36779	0.00599646	0.0427008	Msc vs Spb
BP	regulation of cytoskeleton organization	463	-0.40681	-1.38513	0.00172932	0.0164242	Msc vs Spb
MF	protein serine kinase activity	335	-0.42126	-1.40519	0.00248729	0.0215783	Msc vs Spb
BP	regulation of transferase activity	388	-0.420409	-1.415	0.00127943	0.0128398	Msc vs Spb
BP	regulation of cellular response to stress	497	-0.412991	-1.41573	0.000444765	0.00549963	Msc vs Spb
BP	response to reactive oxygen species	166	-0.460642	-1.42143	0.00604189	0.0427705	Msc vs Spb
BP	positive regulation of transferase activity	216	-0.449146	-1.43058	0.00335262	0.0271959	Msc vs Spb
MF	transcription coregulator activity	447	-0.424435	-1.4424	0.000326	0.00426657	Msc vs Spb
BP	telencephalon development	256	-0.449036	-1.45245	0.00178767	0.0168755	Msc vs Spb
CC	nuclear speck	379	-0.432831	-1.45599	0.000603081	0.00709519	Msc vs Spb
BP	regulation of binding	183	-0.467663	-1.46707	0.00496968	0.0371118	Msc vs Spb
BP	ribonucleoprotein complex biogenesis	431	-0.434111	-1.47266	0.000258713	0.00353166	Msc vs Spb
BP	regulation of viral process	115	-0.494548	-1.48208	0.00672462	0.0468203	Msc vs Spb
BP	regulation of neuron differentiation	165	-0.481178	-1.48425	0.00557483	0.0404648	Msc vs Spb
BP	protein localization to nucleus	293	-0.453019	-1.48976	0.00063519	0.00734221	Msc vs Spb
BP	limbic system development	111	-0.502245	-1.49069	0.00520913	0.0384476	Msc vs Spb
BP	regulation of lymphocyte differentiation	157	-0.488174	-1.49286	0.00390019	0.030788	Msc vs Spb
BP	nucleic acid catabolic process	291	-0.455139	-1.4978	0.000698638	0.00786045	Msc vs Spb
BP	positive regulation of nervous system development	257	-0.462975	-1.50051	0.000651103	0.00745984	Msc vs Spb
MF	RNA nuclease activity	98	-0.517484	-1.50294	0.00671783	0.0468159	Msc vs Spb
BP	blastocyst development	98	-0.518679	-1.50642	0.00657861	0.0459296	Msc vs Spb
BP	neural precursor cell proliferation	151	-0.493945	-1.50869	0.00509153	0.0377258	Msc vs Spb
BP	DNA-templated transcription initiation	174	-0.488326	-1.52293	0.00182679	0.0170702	Msc vs Spb
BP	positive regulation of neurogenesis	216	-0.478507	-1.5241	0.000760246	0.00840464	Msc vs Spb
BP	mRNA catabolic process	224	-0.477686	-1.52698	0.00107632	0.0111239	Msc vs Spb
BP	nuclear export	155	-0.499388	-1.52823	0.00178791	0.0168755	Msc vs Spb
BP	RNA catabolic process	272	-0.46729	-1.52982	0.00041232	0.00516553	Msc vs Spb
BP	peptidyl-lysine modification	122	-0.509396	-1.53766	0.00270017	0.0228916	Msc vs Spb
BP	reproductive system development	244	-0.48325	-1.55571	0.000459187	0.00565045	Msc vs Spb
BP	protein import into nucleus	153	-0.508573	-1.55743	0.00183947	0.0170702	Msc vs Spb
MF	metal cluster binding	68	-0.567314	-1.55803	0.00608846	0.0430602	Msc vs Spb
BP	mRNA export from nucleus	64	-0.570432	-1.56002	0.00721323	0.0493206	Msc vs Spb
BP	establishment or maintenance of cell polarity	206	-0.492127	-1.56151	0.000389776	0.00493997	Msc vs Spb
BP	positive regulation of cell development	361	-0.465395	-1.56154	6.67556e-05	0.00112995	Msc vs Spb
BP	reproductive structure development	241	-0.485575	-1.5621	0.000365016	0.00464938	Msc vs Spb
BP	negative regulation of mRNA metabolic process	86	-0.543531	-1.56285	0.00501306	0.0373625	Msc vs Spb
BP	nucleocytoplasmic transport	307	-0.473327	-1.56322	0.000179685	0.00263096	Msc vs Spb
BP	nuclear transport	307	-0.473327	-1.56322	0.000179685	0.00263096	Msc vs Spb
CC	protein kinase complex	141	-0.517234	-1.56632	0.00137602	0.0136958	Msc vs Spb
MF	methylation-dependent protein binding	69	-0.569859	-1.57149	0.00507974	0.0376957	Msc vs Spb
BP	intrinsic apoptotic signaling pathway in response to DNA damage	96	-0.541209	-1.57479	0.0042865	0.0331811	Msc vs Spb
MF	single-stranded RNA binding	80	-0.556959	-1.57913	0.0033456	0.0271922	Msc vs Spb
BP	positive regulation of mRNA metabolic process	118	-0.527091	-1.58167	0.00231164	0.0203558	Msc vs Spb
BP	regulation of viral life cycle	92	-0.545797	-1.586	0.00540238	0.0396053	Msc vs Spb
MF	ATP-dependent activity, acting on RNA	69	-0.576022	-1.58849	0.00407101	0.0317714	Msc vs Spb
BP	import into nucleus	158	-0.51842	-1.58975	0.00067294	0.00763902	Msc vs Spb
CC	microtubule	442	-0.468477	-1.59074	5.94841e-06	0.000136885	Msc vs Spb
BP	positive regulation of cell cycle G1/S phase transition	53	-0.60678	-1.59559	0.00652078	0.0456514	Msc vs Spb
BP	regulation of microtubule polymerization	64	-0.584854	-1.59946	0.00484473	0.0363316	Msc vs Spb
BP	protein acetylation	48	-0.613858	-1.60036	0.00667904	0.0465882	Msc vs Spb
BP	gonad development	182	-0.510793	-1.60142	0.000358245	0.00457845	Msc vs Spb
BP	forebrain development	373	-0.477034	-1.60327	1.21277e-05	0.000255892	Msc vs Spb
CC	transferase complex, transferring phosphorus-containing groups	266	-0.491963	-1.60522	4.43157e-05	0.000797997	Msc vs Spb
BP	cerebral cortex development	120	-0.538728	-1.61887	0.000897058	0.00965097	Msc vs Spb
BP	hippocampus development	84	-0.567116	-1.61965	0.00255164	0.0219119	Msc vs Spb
BP	development of primary sexual characteristics	187	-0.517706	-1.62166	0.000216055	0.0030646	Msc vs Spb
BP	DNA methylation-dependent constitutive heterochromatin formation	29	-0.686934	-1.6262	0.00648115	0.0454158	Msc vs Spb
CC	serine/threonine protein kinase complex	128	-0.541797	-1.63544	0.000964627	0.0101486	Msc vs Spb
BP	exit from mitosis	30	-0.685117	-1.63605	0.00602643	0.0427008	Msc vs Spb
CC	nuclear pore	89	-0.565749	-1.63879	0.0021728	0.0194302	Msc vs Spb
CC	histone deacetylase complex	81	-0.579998	-1.64175	0.00213819	0.0192513	Msc vs Spb
BP	positive regulation of telomere maintenance	68	-0.598497	-1.64367	0.00202551	0.0183889	Msc vs Spb
BP	cellular response to radiation	153	-0.538515	-1.64912	0.000356585	0.00456488	Msc vs Spb
MF	p53 binding	63	-0.603419	-1.65023	0.0026349	0.0224748	Msc vs Spb
MF	4 iron, 4 sulfur cluster binding	44	-0.641163	-1.65326	0.00469114	0.0355265	Msc vs Spb
CC	SUMO ligase complex	11	-0.832107	-1.65374	0.00598749	0.0427008	Msc vs Spb
BP	regulation of centrosome cycle	50	-0.631797	-1.65455	0.00434671	0.0335759	Msc vs Spb
BP	transcription initiation at RNA polymerase II promoter	138	-0.54849	-1.65747	0.000582405	0.00692072	Msc vs Spb
BP	maintenance of organelle location	11	-0.834377	-1.65825	0.00551167	0.0401991	Msc vs Spb
MF	chromatin DNA binding	101	-0.571592	-1.66431	0.000998757	0.0104213	Msc vs Spb
MF	DNA nuclease activity	56	-0.62764	-1.66563	0.002744	0.0231463	Msc vs Spb
CC	Sm-like protein family complex	83	-0.585284	-1.66582	0.00148508	0.0145392	Msc vs Spb
BP	nucleobase-containing compound transport	201	-0.525937	-1.66586	0.000115595	0.00182673	Msc vs Spb
MF	promoter-specific chromatin binding	55	-0.63058	-1.66954	0.00224935	0.0199224	Msc vs Spb
BP	positive regulation of neuroblast proliferation	29	-0.706953	-1.67359	0.00388873	0.0307585	Msc vs Spb
BP	protein-RNA complex organization	196	-0.531554	-1.67434	4.60261e-05	0.000826841	Msc vs Spb
BP	regulation of cell cycle G1/S phase transition	159	-0.544819	-1.67501	0.000139909	0.00212288	Msc vs Spb
MF	DNA endonuclease activity	38	-0.659947	-1.6753	0.00572173	0.0413103	Msc vs Spb
CC	centriolar satellite	121	-0.555944	-1.67585	0.000683414	0.00772755	Msc vs Spb
BP	transcription initiation-coupled chromatin remodeling	45	-0.65104	-1.67724	0.00527537	0.0388988	Msc vs Spb
BP	positive regulation of epithelial to mesenchymal transition	48	-0.643811	-1.67845	0.00286597	0.0240419	Msc vs Spb
BP	establishment of cell polarity	147	-0.55588	-1.68136	6.70759e-05	0.00113285	Msc vs Spb
BP	eyelid development in camera-type eye	11	-0.846282	-1.68191	0.00361035	0.0287517	Msc vs Spb
BP	regulation of ubiquitin protein ligase activity	19	-0.762709	-1.68232	0.00614708	0.0433941	Msc vs Spb
BP	sex differentiation	222	-0.528752	-1.68826	2.12611e-05	0.00041103	Msc vs Spb
CC	small nuclear ribonucleoprotein complex	73	-0.607355	-1.68912	0.00161421	0.0154855	Msc vs Spb
BP	striated muscle cell proliferation	63	-0.617923	-1.68989	0.00148694	0.0145392	Msc vs Spb
BP	regulation of nuclear cell cycle DNA replication	12	-0.837399	-1.69017	0.00709774	0.0487938	Msc vs Spb
MF	transcription coactivator activity	231	-0.527454	-1.6906	1.47192e-05	0.000304407	Msc vs Spb
BP	pallium development	175	-0.542201	-1.69117	7.22897e-05	0.00121821	Msc vs Spb
CC	ATPase complex	117	-0.562805	-1.69301	0.000603608	0.00709519	Msc vs Spb
BP	protein-RNA complex assembly	187	-0.540704	-1.6937	4.96297e-05	0.000873046	Msc vs Spb
BP	pyrimidine nucleoside triphosphate metabolic process	23	-0.741966	-1.6938	0.0068682	0.0475159	Msc vs Spb
BP	positive regulation of cardiac muscle tissue growth	23	-0.745562	-1.70201	0.00557805	0.0404648	Msc vs Spb
BP	positive regulation of organelle organization	429	-0.50209	-1.70242	1.17097e-07	3.87796e-06	Msc vs Spb
MF	histone ubiquitin ligase activity	13	-0.82769	-1.70256	0.00689484	0.0476354	Msc vs Spb
BP	negative regulation of centrosome duplication	11	-0.856815	-1.70285	0.00242664	0.0211242	Msc vs Spb
BP	negative regulation of centrosome cycle	11	-0.856815	-1.70285	0.00242664	0.0211242	Msc vs Spb
BP	spinal cord development	84	-0.596485	-1.70353	0.000741877	0.00822544	Msc vs Spb
BP	microtubule polymerization	98	-0.586845	-1.70439	0.000398875	0.00503018	Msc vs Spb
CC	cleavage furrow	50	-0.650965	-1.70475	0.00219784	0.0195447	Msc vs Spb
CC	U12-type spliceosomal complex	26	-0.72818	-1.7053	0.00499976	0.0372999	Msc vs Spb
BP	telomere maintenance via telomerase	56	-0.642597	-1.70532	0.00169075	0.016098	Msc vs Spb
MF	lipopolysaccharide binding	19	-0.773532	-1.70619	0.00431444	0.0333635	Msc vs Spb
BP	regulation of mRNA metabolic process	263	-0.525133	-1.70757	5.41985e-06	0.000126635	Msc vs Spb
BP	regulation of microtubule polymerization or depolymerization	98	-0.588063	-1.70793	0.000377545	0.00480093	Msc vs Spb
CC	postsynaptic cytosol	25	-0.737757	-1.71045	0.00338186	0.0273457	Msc vs Spb
BP	male sex differentiation	135	-0.565679	-1.71064	0.000163753	0.00244091	Msc vs Spb
BP	RNA 3'-end processing	84	-0.599606	-1.71244	0.000648613	0.00745984	Msc vs Spb
BP	development of primary male sexual characteristics	118	-0.570698	-1.71253	0.000223268	0.0031435	Msc vs Spb
BP	centrosome localization	30	-0.717806	-1.71411	0.0021625	0.0194014	Msc vs Spb
BP	microtubule organizing center localization	30	-0.717806	-1.71411	0.0021625	0.0194014	Msc vs Spb
BP	nuclear-transcribed mRNA catabolic process	115	-0.572265	-1.71498	0.00028623	0.00386451	Msc vs Spb
BP	regulation of alternative mRNA splicing, via spliceosome	52	-0.650907	-1.71554	0.000964597	0.0101486	Msc vs Spb
BP	male gonad development	117	-0.570875	-1.71728	0.000324507	0.00426168	Msc vs Spb
BP	regulation of G1/S transition of mitotic cell cycle	140	-0.568879	-1.71766	8.09063e-05	0.00135146	Msc vs Spb
BP	protein localization to centrosome	37	-0.681163	-1.71964	0.00632566	0.0444899	Msc vs Spb
BP	snRNA processing	32	-0.707862	-1.7202	0.00336185	0.0272417	Msc vs Spb
CC	mitotic spindle midzone	11	-0.866351	-1.7218	0.00161962	0.0155178	Msc vs Spb
BP	male meiotic nuclear division	34	-0.696479	-1.72187	0.00456649	0.0348178	Msc vs Spb
BP	ectodermal placode development	11	-0.867266	-1.72362	0.00152146	0.0148007	Msc vs Spb
BP	RNA 5'-end processing	39	-0.676704	-1.72407	0.00181162	0.0170312	Msc vs Spb
CC	microtubule associated complex	143	-0.570546	-1.72453	6.62434e-05	0.00112378	Msc vs Spb
BP	microtubule depolymerization	49	-0.659227	-1.7246	0.00129836	0.0129956	Msc vs Spb
BP	protein localization to microtubule organizing center	38	-0.679442	-1.72479	0.00295032	0.0245602	Msc vs Spb
BP	cellular response to ionizing radiation	67	-0.629418	-1.72555	0.00137966	0.0137012	Msc vs Spb
CC	U1 snRNP	18	-0.791822	-1.72559	0.00503281	0.0374364	Msc vs Spb
CC	NuRD complex	16	-0.816159	-1.72601	0.00562712	0.0407045	Msc vs Spb
CC	CHD-type complex	16	-0.816159	-1.72601	0.00562712	0.0407045	Msc vs Spb
BP	base-excision repair, gap-filling	13	-0.839149	-1.72613	0.00484612	0.0363316	Msc vs Spb
BP	cellular response to vitamin	25	-0.744543	-1.72618	0.00272378	0.0230522	Msc vs Spb
BP	single strand break repair	13	-0.83932	-1.72648	0.00484612	0.0363316	Msc vs Spb
BP	telomere maintenance via recombination	13	-0.839331	-1.7265	0.00484612	0.0363316	Msc vs Spb
BP	resolution of meiotic recombination intermediates	15	-0.823849	-1.72774	0.0025002	0.0216409	Msc vs Spb
BP	maintenance of sister chromatid cohesion	14	-0.832173	-1.72855	0.00390458	0.030788	Msc vs Spb
BP	maintenance of mitotic sister chromatid cohesion	14	-0.832173	-1.72855	0.00390458	0.030788	Msc vs Spb
BP	positive regulation of oligodendrocyte differentiation	26	-0.738845	-1.73028	0.00411093	0.0320174	Msc vs Spb
BP	RNA export from nucleus	83	-0.608439	-1.73173	0.0005168	0.0062583	Msc vs Spb
BP	anaphase-promoting complex-dependent catabolic process	23	-0.759338	-1.73346	0.00326619	0.0266651	Msc vs Spb
BP	negative regulation of DNA-templated DNA replication	10	-0.883374	-1.73352	0.0045	0.0344834	Msc vs Spb
CC	nucleosome	66	-0.63206	-1.73488	0.000622022	0.00725566	Msc vs Spb
MF	histone H3K9 methyltransferase activity	11	-0.874039	-1.73708	0.00118773	0.012111	Msc vs Spb
BP	spliceosomal complex assembly	72	-0.625962	-1.73716	0.000496401	0.00605943	Msc vs Spb
BP	regulation of T cell mediated immune response to tumor cell	10	-0.885265	-1.73723	0.00418143	0.0324999	Msc vs Spb
BP	response to radiation	374	-0.516236	-1.73771	6.60118e-08	2.36577e-06	Msc vs Spb
BP	single stranded viral RNA replication via double stranded DNA intermediate	10	-0.885701	-1.73808	0.00402214	0.0314545	Msc vs Spb
BP	regulation of single stranded viral RNA replication via double stranded DNA intermediate	10	-0.885701	-1.73808	0.00402214	0.0314545	Msc vs Spb
BP	DNA double-strand break processing	19	-0.78925	-1.74086	0.00245056	0.0213081	Msc vs Spb
BP	positive regulation of vascular endothelial cell proliferation	15	-0.830115	-1.74088	0.00196877	0.0179594	Msc vs Spb
BP	positive regulation of reproductive process	60	-0.646725	-1.74385	0.000929444	0.00991537	Msc vs Spb
BP	regulation of cell fate commitment	36	-0.69947	-1.74427	0.00283898	0.0238681	Msc vs Spb
BP	negative regulation of mRNA processing	22	-0.764543	-1.74461	0.00504008	0.037454	Msc vs Spb
BP	response to alkaloid	91	-0.600306	-1.74481	0.000349318	0.00449452	Msc vs Spb
BP	response to gamma radiation	48	-0.669884	-1.74642	0.000971048	0.010202	Msc vs Spb
BP	alternative mRNA splicing, via spliceosome	70	-0.630922	-1.74768	0.000717187	0.00803355	Msc vs Spb
BP	positive regulation of dendritic spine development	38	-0.688682	-1.74824	0.00222569	0.0197359	Msc vs Spb
BP	response to nitric oxide	17	-0.819186	-1.74834	0.0027018	0.0228916	Msc vs Spb
MF	telomeric DNA binding	33	-0.710691	-1.74965	0.00269614	0.0228916	Msc vs Spb
BP	establishment of mitotic spindle localization	38	-0.689239	-1.74966	0.00219119	0.0195208	Msc vs Spb
MF	nuclease activity	174	-0.561896	-1.75237	2.43387e-05	0.000462313	Msc vs Spb
BP	protein localization to cytoskeleton	65	-0.639544	-1.7527	0.000693947	0.00781923	Msc vs Spb
BP	regulation of microtubule cytoskeleton organization	159	-0.570591	-1.75425	2.87392e-05	0.000537855	Msc vs Spb
BP	regulation of telomere maintenance via telomere lengthening	52	-0.666134	-1.75567	0.000559181	0.00669698	Msc vs Spb
BP	spindle assembly involved in female meiosis	11	-0.883746	-1.75637	0.00072769	0.00811539	Msc vs Spb
BP	cellular response to hydrogen peroxide	55	-0.663647	-1.75709	0.000592461	0.00700741	Msc vs Spb
BP	positive regulation of dendritic spine morphogenesis	20	-0.784774	-1.75855	0.00358399	0.0286155	Msc vs Spb
CC	XY body	13	-0.855137	-1.75902	0.00252877	0.0217891	Msc vs Spb
BP	centromeric sister chromatid cohesion	11	-0.886209	-1.76127	0.00064955	0.00745984	Msc vs Spb
BP	response to UV	146	-0.582739	-1.76231	1.61052e-05	0.00032742	Msc vs Spb
BP	V(D)J recombination	16	-0.833906	-1.76354	0.00311743	0.0256154	Msc vs Spb
BP	regulation of cyclin-dependent protein serine/threonine kinase activity	54	-0.669072	-1.76358	0.00042692	0.00531348	Msc vs Spb
BP	G0 to G1 transition	35	-0.710223	-1.76464	0.00272786	0.0230612	Msc vs Spb
BP	formation of extrachromosomal circular DNA	13	-0.858756	-1.76646	0.00217592	0.0194302	Msc vs Spb
BP	t-circle formation	13	-0.858756	-1.76646	0.00217592	0.0194302	Msc vs Spb
BP	telomere maintenance via telomere trimming	13	-0.858756	-1.76646	0.00217592	0.0194302	Msc vs Spb
BP	regulation of peptidyl-lysine acetylation	10	-0.900902	-1.76792	0.00182374	0.0170702	Msc vs Spb
CC	cytosolic large ribosomal subunit	52	-0.671089	-1.76873	0.000422799	0.00527944	Msc vs Spb
CC	U2-type catalytic step 2 spliceosome	29	-0.747562	-1.76973	0.000907734	0.00971097	Msc vs Spb
CC	precatalytic spliceosome	48	-0.678865	-1.76983	0.000570188	0.00679675	Msc vs Spb
CC	microtubule plus-end	26	-0.756286	-1.77112	0.00215592	0.019388	Msc vs Spb
BP	positive regulation of DNA biosynthetic process	51	-0.675194	-1.77124	0.000310083	0.00410052	Msc vs Spb
BP	U2-type prespliceosome assembly	25	-0.764607	-1.7727	0.0011551	0.0118195	Msc vs Spb
BP	positive regulation of myoblast differentiation	35	-0.713542	-1.77288	0.00233043	0.0204739	Msc vs Spb
BP	DNA conformation change	12	-0.879044	-1.77423	0.0014233	0.0140796	Msc vs Spb
BP	regulation of cell fate specification	20	-0.791849	-1.7744	0.00290848	0.0243449	Msc vs Spb
BP	cellular response to estradiol stimulus	31	-0.734331	-1.77501	0.00176377	0.0167305	Msc vs Spb
BP	regulation of G0 to G1 transition	33	-0.721011	-1.77506	0.00205336	0.0186196	Msc vs Spb
BP	dendritic spine development	93	-0.611159	-1.7767	0.000221572	0.00312539	Msc vs Spb
CC	cell division site	62	-0.654388	-1.77839	0.000352399	0.00451889	Msc vs Spb
BP	response to hydrogen peroxide	85	-0.620316	-1.77861	0.000132295	0.00202348	Msc vs Spb
BP	behavioral response to ethanol	10	-0.906526	-1.77895	0.00142943	0.0141218	Msc vs Spb
BP	positive regulation of cell division	71	-0.64107	-1.77898	0.000332074	0.00432377	Msc vs Spb
BP	cellular response to nitric oxide	14	-0.856683	-1.77946	0.00150248	0.0146348	Msc vs Spb
CC	U4/U6 x U5 tri-snRNP complex	33	-0.722966	-1.77987	0.00194623	0.0177751	Msc vs Spb
CC	spliceosomal tri-snRNP complex	33	-0.722966	-1.77987	0.00194623	0.0177751	Msc vs Spb
BP	RNA-templated DNA biosynthetic process	57	-0.666943	-1.78017	0.000453459	0.00559806	Msc vs Spb
MF	3'-5' exonuclease activity	52	-0.675873	-1.78134	0.000348317	0.00448922	Msc vs Spb
BP	regulation of mRNA processing	120	-0.592995	-1.78194	4.14026e-05	0.000749083	Msc vs Spb
MF	5'-3' exonuclease activity	17	-0.835434	-1.78302	0.00126689	0.0127476	Msc vs Spb
BP	meiotic spindle assembly	14	-0.858563	-1.78336	0.00138765	0.0137626	Msc vs Spb
BP	positive regulation of G2/M transition of mitotic cell cycle	26	-0.762212	-1.785	0.0018061	0.017026	Msc vs Spb
BP	regulation of chromatin organization	20	-0.796712	-1.7853	0.00260825	0.0222975	Msc vs Spb
BP	regulation of exit from mitosis	17	-0.837399	-1.78721	0.00120887	0.0122937	Msc vs Spb
BP	regulation of attachment of mitotic spindle microtubules to kinetochore	10	-0.911336	-1.78839	0.00109426	0.0112634	Msc vs Spb
BP	cellular response to reactive nitrogen species	16	-0.847083	-1.7914	0.00182767	0.0170702	Msc vs Spb
BP	protein localization to microtubule cytoskeleton	58	-0.66927	-1.79149	0.000321969	0.00423564	Msc vs Spb
CC	U2-type precatalytic spliceosome	47	-0.688051	-1.79377	0.000551725	0.00662464	Msc vs Spb
BP	constitutive heterochromatin formation	44	-0.696626	-1.79627	0.000655986	0.00748001	Msc vs Spb
CC	meiotic spindle	12	-0.892006	-1.80039	0.00072769	0.00811539	Msc vs Spb
BP	kinetochore assembly	17	-0.843664	-1.80059	0.000861292	0.00930562	Msc vs Spb
CC	RSC-type complex	14	-0.867574	-1.80208	0.000833256	0.00906702	Msc vs Spb
BP	T cell mediated immune response to tumor cell	13	-0.876544	-1.80305	0.000781276	0.00859968	Msc vs Spb
CC	U2-type spliceosomal complex	88	-0.624938	-1.80379	8.94982e-05	0.00147237	Msc vs Spb
BP	positive regulation of cell cycle G2/M phase transition	29	-0.762519	-1.80513	0.00047896	0.00586534	Msc vs Spb
MF	tubulin binding	361	-0.538194	-1.8058	1.51561e-08	6.48561e-07	Msc vs Spb
BP	regulation of nucleotide-excision repair	27	-0.769194	-1.80644	0.000846227	0.00918192	Msc vs Spb
BP	positive regulation of mitotic cytokinesis	13	-0.879164	-1.80844	0.000645404	0.00743728	Msc vs Spb
MF	protein carrier chaperone	174	-0.581314	-1.81293	5.9063e-06	0.000136742	Msc vs Spb
BP	female meiosis I	11	-0.912246	-1.81301	0.000153542	0.00231132	Msc vs Spb
BP	regulation of sister chromatid cohesion	18	-0.83217	-1.81352	0.000932169	0.00993054	Msc vs Spb
CC	anaphase-promoting complex	21	-0.798886	-1.81641	0.00136407	0.0135996	Msc vs Spb
CC	lateral element	10	-0.925617	-1.81642	0.000314808	0.00415579	Msc vs Spb
BP	negative regulation of double-strand break repair via homologous recombination	26	-0.776441	-1.81832	0.000907734	0.00971097	Msc vs Spb
MF	nucleocytoplasmic carrier activity	30	-0.761639	-1.81878	0.000414067	0.00517889	Msc vs Spb
BP	negative regulation of DNA recombination	45	-0.706086	-1.81905	0.000640908	0.00739666	Msc vs Spb
BP	stem cell population maintenance	161	-0.589427	-1.81909	1.04097e-05	0.000225899	Msc vs Spb
BP	negative regulation of meiotic cell cycle	15	-0.867835	-1.81998	0.000351585	0.00451606	Msc vs Spb
MF	plus-end-directed microtubule motor activity	18	-0.835244	-1.82022	0.000771289	0.00851436	Msc vs Spb
BP	regulation of microtubule-based process	236	-0.566954	-1.82127	4.34649e-07	1.22619e-05	Msc vs Spb
BP	positive regulation of mitotic cell cycle spindle assembly checkpoint	11	-0.916498	-1.82146	0.000124527	0.00192397	Msc vs Spb
BP	cell fate specification	70	-0.657715	-1.82189	0.000190772	0.00276782	Msc vs Spb
BP	negative regulation of stem cell population maintenance	21	-0.801504	-1.82236	0.00119704	0.0121897	Msc vs Spb
BP	microtubule polymerization or depolymerization	137	-0.603184	-1.82252	3.40002e-06	8.24775e-05	Msc vs Spb
BP	regulation of DNA biosynthetic process	88	-0.6316	-1.82301	5.84588e-05	0.00100515	Msc vs Spb
BP	mitotic DNA replication checkpoint signaling	11	-0.917365	-1.82319	0.000119703	0.00187223	Msc vs Spb
CC	DNA repair complex	22	-0.79958	-1.82457	0.00146947	0.0144239	Msc vs Spb
BP	regulation of DNA-templated DNA replication initiation	14	-0.878668	-1.82512	0.000424057	0.00528648	Msc vs Spb
BP	mismatch repair	30	-0.764619	-1.82589	0.000337969	0.00438553	Msc vs Spb
MF	DNA damage sensor activity	21	-0.80333	-1.82651	0.00112281	0.0115262	Msc vs Spb
BP	negative regulation of DNA repair	39	-0.717883	-1.82899	0.00029113	0.00390412	Msc vs Spb
BP	regulation of reproductive process	141	-0.604124	-1.82944	6.69857e-06	0.000152307	Msc vs Spb
CC	intercellular bridge	77	-0.650331	-1.83087	8.83467e-05	0.00145717	Msc vs Spb
BP	mitotic spindle midzone assembly	10	-0.934299	-1.83345	0.000188199	0.00274619	Msc vs Spb
BP	meiotic spindle organization	20	-0.818598	-1.83434	0.000822182	0.00898502	Msc vs Spb
CC	ESC/E(Z) complex	14	-0.884004	-1.83621	0.000286655	0.00386451	Msc vs Spb
BP	regulation of meiotic nuclear division	22	-0.805925	-1.83905	0.00102586	0.0106749	Msc vs Spb
BP	nucleic acid transport	146	-0.60855	-1.84036	1.92211e-06	4.84792e-05	Msc vs Spb
BP	RNA transport	146	-0.60855	-1.84036	1.92211e-06	4.84792e-05	Msc vs Spb
CC	microtubule end	36	-0.73835	-1.84122	0.000632068	0.00732794	Msc vs Spb
CC	Fanconi anaemia nuclear complex	13	-0.895934	-1.84294	0.000203014	0.00291216	Msc vs Spb
CC	Flemming body	33	-0.748909	-1.84374	0.000711627	0.00798301	Msc vs Spb
BP	spindle midzone assembly	13	-0.897107	-1.84535	0.000188599	0.00274677	Msc vs Spb
BP	establishment of organelle localization	436	-0.543563	-1.8466	2.56293e-10	1.35568e-08	Msc vs Spb
BP	protein localization to kinetochore	14	-0.889663	-1.84796	0.000210987	0.00301517	Msc vs Spb
BP	protein localization to condensed chromosome	14	-0.889663	-1.84796	0.000210987	0.00301517	Msc vs Spb
BP	maintenance of cell number	164	-0.599561	-1.84825	1.13088e-06	3.00137e-05	Msc vs Spb
BP	regulation of DNA recombination	126	-0.611252	-1.84832	9.75226e-06	0.000212845	Msc vs Spb
CC	U2 snRNP	26	-0.789296	-1.84843	0.000570188	0.00679675	Msc vs Spb
BP	negative regulation of double-strand break repair	37	-0.732494	-1.84923	0.000988544	0.0103289	Msc vs Spb
BP	regulation of cell division	147	-0.611686	-1.85015	1.49187e-06	3.87835e-05	Msc vs Spb
CC	chromocenter	12	-0.916778	-1.85039	0.000141452	0.00214203	Msc vs Spb
BP	mitotic spindle elongation	11	-0.931931	-1.85213	3.32207e-05	0.000615674	Msc vs Spb
BP	regulation of telomere maintenance	101	-0.636413	-1.85305	3.40955e-05	0.000630354	Msc vs Spb
BP	establishment of RNA localization	149	-0.609999	-1.85628	3.45513e-06	8.35483e-05	Msc vs Spb
BP	protein-DNA complex disassembly	18	-0.85301	-1.85894	0.000294288	0.00393952	Msc vs Spb
CC	synaptonemal complex	25	-0.802035	-1.85948	0.000231909	0.00321758	Msc vs Spb
CC	synaptonemal structure	25	-0.802035	-1.85948	0.000231909	0.00321758	Msc vs Spb
BP	regulation of metaphase plate congression	14	-0.895243	-1.85955	0.000128479	0.00197303	Msc vs Spb
BP	positive regulation of spindle checkpoint	12	-0.921724	-1.86037	9.08299e-05	0.00149106	Msc vs Spb
CC	cyclin-dependent protein kinase holoenzyme complex	58	-0.69568	-1.86218	9.86531e-05	0.00160663	Msc vs Spb
BP	establishment of spindle orientation	42	-0.727619	-1.8656	0.000177901	0.00262103	Msc vs Spb
BP	nucleosome disassembly	16	-0.883949	-1.86937	0.000225108	0.00315773	Msc vs Spb
MF	cytoskeletal motor activity	131	-0.619822	-1.87059	6.14579e-06	0.000141002	Msc vs Spb
BP	regulation of mRNA splicing, via spliceosome	99	-0.643391	-1.87516	2.06282e-05	0.00040083	Msc vs Spb
CC	inner kinetochore	17	-0.879434	-1.87693	0.000112009	0.00177374	Msc vs Spb
MF	mRNA 3'-UTR binding	99	-0.644014	-1.87698	1.98498e-05	0.000387682	Msc vs Spb
CC	spliceosomal snRNP complex	64	-0.686779	-1.87821	6.58728e-05	0.0011206	Msc vs Spb
BP	mitotic recombination	23	-0.824221	-1.88158	0.000177015	0.00261303	Msc vs Spb
CC	euchromatin	47	-0.721968	-1.88219	8.72161e-05	0.00144733	Msc vs Spb
BP	positive regulation of nuclear division	41	-0.738366	-1.88393	0.000231278	0.00321758	Msc vs Spb
CC	PcG protein complex	43	-0.73778	-1.88411	0.000130874	0.00200578	Msc vs Spb
BP	negative regulation of DNA replication	22	-0.825756	-1.8843	0.000400371	0.00504071	Msc vs Spb
CC	methyltransferase complex	99	-0.647121	-1.88603	1.64767e-05	0.000332899	Msc vs Spb
BP	positive regulation of mitotic nuclear division	31	-0.780579	-1.8868	0.000223853	0.00314592	Msc vs Spb
BP	positive regulation of double-strand break repair via homologous recombination	41	-0.740766	-1.89005	0.000196802	0.00283372	Msc vs Spb
CC	nuclear replisome	21	-0.832275	-1.89233	0.000213723	0.00304856	Msc vs Spb
BP	cell cycle G1/S phase transition	218	-0.594911	-1.89443	2.94891e-08	1.15783e-06	Msc vs Spb
BP	meiotic sister chromatid cohesion	13	-0.920998	-1.89449	4.07402e-05	0.000740616	Msc vs Spb
BP	mRNA transport	118	-0.631482	-1.89492	4.50557e-06	0.000106251	Msc vs Spb
CC	kinesin complex	43	-0.742372	-1.89584	9.95564e-05	0.00161002	Msc vs Spb
MF	microtubule motor activity	62	-0.697798	-1.89636	4.72253e-05	0.000841554	Msc vs Spb
CC	sex chromosome	29	-0.801831	-1.8982	5.33902e-05	0.000928478	Msc vs Spb
BP	regulation of RNA splicing	168	-0.613545	-1.89827	3.98711e-07	1.15475e-05	Msc vs Spb
BP	regulation of dendritic spine development	56	-0.715643	-1.89917	5.32044e-05	0.000927364	Msc vs Spb
BP	regulation of meiotic cell cycle phase transition	10	-0.969191	-1.90192	2.41291e-06	6.04578e-05	Msc vs Spb
MF	DNA-directed DNA polymerase activity	22	-0.833648	-1.90231	0.000249376	0.00342252	Msc vs Spb
CC	replisome	23	-0.833789	-1.90342	0.000107644	0.00171532	Msc vs Spb
MF	DNA binding, bending	14	-0.916436	-1.90357	2.3954e-05	0.000458436	Msc vs Spb
BP	positive regulation of DNA replication	42	-0.743239	-1.90565	7.57931e-05	0.00127443	Msc vs Spb
BP	telomere maintenance via telomere lengthening	66	-0.694823	-1.90715	2.40764e-05	0.000459019	Msc vs Spb
BP	peptidyl-lysine acetylation	20	-0.851529	-1.90814	0.000136838	0.00208876	Msc vs Spb
BP	positive regulation of mitotic metaphase/anaphase transition	14	-0.91869	-1.90825	1.93084e-05	0.000379053	Msc vs Spb
BP	positive regulation of metaphase/anaphase transition of cell cycle	14	-0.91869	-1.90825	1.93084e-05	0.000379053	Msc vs Spb
MF	exonuclease activity	76	-0.678371	-1.91155	1.73197e-05	0.000347811	Msc vs Spb
MF	molecular carrier activity	224	-0.598189	-1.91218	4.01638e-08	1.53732e-06	Msc vs Spb
CC	centriole	155	-0.625287	-1.91351	1.73424e-07	5.48121e-06	Msc vs Spb
BP	spindle elongation	13	-0.930538	-1.91412	1.61273e-05	0.00032742	Msc vs Spb
MF	exonuclease activity, active with either ribo- or deoxyribonucleic acids and producing 5'-phosphomonoesters	55	-0.723188	-1.91473	1.61625e-05	0.00032742	Msc vs Spb
BP	negative regulation of gene expression via chromosomal CpG island methylation	14	-0.922347	-1.91585	1.20626e-05	0.000255225	Msc vs Spb
CC	CMG complex	11	-0.965145	-1.91814	4.22414e-07	1.20299e-05	Msc vs Spb
BP	regulation of chromosome condensation	13	-0.934393	-1.92205	1.15575e-05	0.000247284	Msc vs Spb
BP	double-strand break repair via break-induced replication	11	-0.967952	-1.92372	2.68811e-07	8.093e-06	Msc vs Spb
MF	structural constituent of nuclear pore	23	-0.842721	-1.92381	5.29847e-05	0.000925652	Msc vs Spb
BP	establishment of spindle localization	53	-0.732059	-1.92502	1.47468e-05	0.000304407	Msc vs Spb
BP	postreplication repair	37	-0.763048	-1.92636	0.000164854	0.00244774	Msc vs Spb
BP	homologous chromosome segregation	43	-0.754444	-1.92667	5.4353e-05	0.000943068	Msc vs Spb
BP	regulation of centriole replication	21	-0.848096	-1.9283	7.79046e-05	0.00130705	Msc vs Spb
BP	regulation of DNA damage checkpoint	22	-0.845141	-1.92853	0.000124075	0.00192397	Msc vs Spb
BP	response to X-ray	28	-0.817657	-1.93045	8.83828e-05	0.00145717	Msc vs Spb
MF	mRNA 3'-UTR AU-rich region binding	27	-0.822317	-1.93119	5.01934e-05	0.000880929	Msc vs Spb
CC	MCM complex	11	-0.972319	-1.9324	9.78579e-08	3.35758e-06	Msc vs Spb
CC	male germ cell nucleus	42	-0.754264	-1.93392	4.14022e-05	0.000749083	Msc vs Spb
BP	cytoskeleton-dependent cytokinesis	118	-0.645638	-1.9374	1.48457e-06	3.87258e-05	Msc vs Spb
BP	G1/S transition of mitotic cell cycle	197	-0.614419	-1.93818	3.36523e-08	1.31451e-06	Msc vs Spb
MF	ATP hydrolysis activity	375	-0.577383	-1.94222	8.74078e-12	5.8919e-10	Msc vs Spb
CC	DNA replication preinitiation complex	12	-0.96273	-1.94313	3.5013e-07	1.02971e-05	Msc vs Spb
BP	RNA localization	182	-0.619896	-1.94348	2.90456e-08	1.1482e-06	Msc vs Spb
MF	DNA polymerase activity	26	-0.830141	-1.94408	5.78682e-05	0.00100178	Msc vs Spb
BP	regulation of stem cell population maintenance	65	-0.709563	-1.94459	1.79239e-05	0.000357399	Msc vs Spb
BP	mitotic cytokinesis	93	-0.669948	-1.94761	4.93186e-06	0.000115588	Msc vs Spb
MF	cohesin loader activity	143	-0.645946	-1.95243	9.95756e-08	3.38601e-06	Msc vs Spb
BP	mitotic DNA damage checkpoint signaling	65	-0.71339	-1.95508	1.36115e-05	0.000284051	Msc vs Spb
BP	positive regulation of cell cycle checkpoint	18	-0.897282	-1.95542	1.77456e-05	0.000354772	Msc vs Spb
MF	histone chaperone activity	153	-0.638762	-1.95612	7.66195e-08	2.71447e-06	Msc vs Spb
MF	H3-H4 histone complex chaperone activity	141	-0.646442	-1.95759	1.79925e-07	5.59385e-06	Msc vs Spb
MF	chromatin extrusion motor activity	141	-0.646442	-1.95759	1.79925e-07	5.59385e-06	Msc vs Spb
MF	ATP-dependent H3-H4 histone complex chaperone activity	141	-0.646442	-1.95759	1.79925e-07	5.59385e-06	Msc vs Spb
MF	ATP-dependent H2AZ histone chaperone activity	141	-0.646442	-1.95759	1.79925e-07	5.59385e-06	Msc vs Spb
BP	mitotic chromosome condensation	18	-0.898538	-1.95816	1.57258e-05	0.000321135	Msc vs Spb
MF	four-way junction DNA binding	18	-0.899905	-1.96114	1.3136e-05	0.000274882	Msc vs Spb
CC	histone methyltransferase complex	67	-0.71544	-1.96138	6.78546e-06	0.000153824	Msc vs Spb
MF	ATP-dependent chromatin remodeler activity	148	-0.64789	-1.96193	5.22286e-08	1.95973e-06	Msc vs Spb
BP	microtubule organizing center organization	139	-0.650058	-1.96387	1.43144e-07	4.60054e-06	Msc vs Spb
BP	DNA strand elongation involved in DNA replication	15	-0.936779	-1.96457	1.812e-06	4.63155e-05	Msc vs Spb
MF	DNA translocase activity	142	-0.648625	-1.96512	5.66499e-08	2.07453e-06	Msc vs Spb
MF	ATP-dependent histone chaperone activity	142	-0.648634	-1.96515	5.66499e-08	2.07453e-06	Msc vs Spb
BP	positive regulation of stem cell population maintenance	44	-0.762237	-1.96545	2.00008e-05	0.000389632	Msc vs Spb
BP	nucleosome assembly	70	-0.709618	-1.96567	7.63611e-06	0.000169575	Msc vs Spb
MF	mRNA binding	309	-0.595155	-1.96715	2.82481e-11	1.79305e-09	Msc vs Spb
CC	DNA polymerase complex	20	-0.878885	-1.96944	2.39351e-05	0.000458436	Msc vs Spb
BP	mRNA processing	443	-0.581043	-1.9714	2.18184e-14	1.93245e-12	Msc vs Spb
BP	chromosome organization involved in meiotic cell cycle	44	-0.764588	-1.97151	1.73518e-05	0.000347811	Msc vs Spb
BP	translesion synthesis	26	-0.842003	-1.97186	2.4895e-05	0.000470061	Msc vs Spb
BP	mitotic spindle assembly	71	-0.711019	-1.97309	4.23689e-06	0.000100537	Msc vs Spb
BP	negative regulation of organelle organization	324	-0.595962	-1.97711	1.95817e-11	1.27482e-09	Msc vs Spb
CC	nuclear ubiquitin ligase complex	43	-0.774686	-1.97836	1.50536e-05	0.000309066	Msc vs Spb
BP	spindle localization	57	-0.741311	-1.97867	6.60787e-06	0.000150695	Msc vs Spb
BP	double-strand break repair via nonhomologous end joining	68	-0.72057	-1.97893	2.68278e-06	6.61318e-05	Msc vs Spb
BP	base-excision repair	44	-0.767525	-1.97909	1.41729e-05	0.000294958	Msc vs Spb
CC	SWI/SNF superfamily-type complex	90	-0.68209	-1.98503	2.51999e-06	6.29338e-05	Msc vs Spb
BP	cytokinesis	171	-0.640731	-1.98535	2.39345e-08	9.85454e-07	Msc vs Spb
BP	signal transduction in response to DNA damage	162	-0.643919	-1.98594	1.27264e-08	5.50779e-07	Msc vs Spb
CC	spindle microtubule	80	-0.700671	-1.98659	1.42047e-06	3.71811e-05	Msc vs Spb
MF	microtubule binding	263	-0.61118	-1.98736	1.32925e-10	7.33689e-09	Msc vs Spb
BP	chromatin looping	157	-0.649942	-1.98755	1.20138e-08	5.2291e-07	Msc vs Spb
MF	DNA replication origin binding	16	-0.94031	-1.98856	1.27659e-06	3.37631e-05	Msc vs Spb
CC	spindle midzone	36	-0.797688	-1.98919	2.49317e-05	0.000470061	Msc vs Spb
BP	response to ionizing radiation	129	-0.660808	-1.98994	4.84645e-08	1.83659e-06	Msc vs Spb
CC	midbody	201	-0.628295	-1.99008	6.58518e-09	3.00599e-07	Msc vs Spb
BP	female gamete generation	114	-0.666224	-1.99458	5.28159e-07	1.4629e-05	Msc vs Spb
BP	meiotic cell cycle phase transition	13	-0.971346	-1.99806	1.82933e-08	7.69834e-07	Msc vs Spb
BP	positive regulation of mitotic cell cycle	115	-0.666987	-1.99885	2.39667e-07	7.28248e-06	Msc vs Spb
BP	kinetochore organization	21	-0.879243	-1.99912	8.75478e-06	0.000192732	Msc vs Spb
CC	pericentric heterochromatin	30	-0.837603	-2.00018	3.15904e-06	7.68766e-05	Msc vs Spb
CC	nuclear matrix	120	-0.666306	-2.00224	8.86097e-08	3.08192e-06	Msc vs Spb
BP	nucleotide-excision repair	79	-0.710953	-2.00411	2.55644e-06	6.36354e-05	Msc vs Spb
BP	centrosome duplication	66	-0.731147	-2.00685	1.70637e-06	4.37623e-05	Msc vs Spb
BP	mitotic DNA replication	17	-0.944486	-2.01576	1.20697e-07	3.9457e-06	Msc vs Spb
BP	centrosome cycle	129	-0.669492	-2.01609	1.8287e-08	7.69834e-07	Msc vs Spb
BP	positive regulation of DNA repair	133	-0.668661	-2.01791	5.36275e-08	2.00236e-06	Msc vs Spb
BP	positive regulation of double-strand break repair	91	-0.69542	-2.02126	6.37228e-07	1.72732e-05	Msc vs Spb
BP	RNA splicing	412	-0.59798	-2.02198	2.3526e-15	2.67459e-13	Msc vs Spb
BP	mitotic G2 DNA damage checkpoint signaling	35	-0.81407	-2.02266	1.20078e-05	0.000254773	Msc vs Spb
BP	regulation of mitotic cell cycle spindle assembly checkpoint	21	-0.890097	-2.02379	3.13814e-06	7.6613e-05	Msc vs Spb
BP	regulation of mitotic spindle checkpoint	21	-0.890097	-2.02379	3.13814e-06	7.6613e-05	Msc vs Spb
BP	DNA replication checkpoint signaling	19	-0.918206	-2.0253	4.11087e-07	1.1816e-05	Msc vs Spb
BP	DNA synthesis involved in DNA repair	38	-0.798279	-2.02646	7.58067e-06	0.000168836	Msc vs Spb
MF	damaged DNA binding	72	-0.731391	-2.02975	4.6978e-07	1.31556e-05	Msc vs Spb
CC	spliceosomal complex	189	-0.646609	-2.03064	7.40663e-10	3.73618e-08	Msc vs Spb
BP	positive regulation of mitotic sister chromatid separation	18	-0.932997	-2.03325	3.74251e-07	1.08804e-05	Msc vs Spb
CC	site of double-strand break	96	-0.699005	-2.03394	2.67634e-07	8.08957e-06	Msc vs Spb
CC	nuclear periphery	147	-0.672836	-2.03511	1.72966e-09	8.4454e-08	Msc vs Spb
BP	positive regulation of mitotic cell cycle phase transition	87	-0.7077	-2.03782	4.04418e-07	1.16684e-05	Msc vs Spb
BP	negative regulation of DNA metabolic process	120	-0.679134	-2.04079	2.72922e-08	1.10511e-06	Msc vs Spb
BP	regulation of spindle checkpoint	22	-0.894583	-2.04135	2.60746e-06	6.46939e-05	Msc vs Spb
BP	mitotic sister chromatid cohesion	32	-0.840241	-2.0419	9.49786e-07	2.53843e-05	Msc vs Spb
BP	mitotic DNA integrity checkpoint signaling	69	-0.741407	-2.04457	6.0637e-07	1.64954e-05	Msc vs Spb
MF	DNA clamp loader activity	151	-0.671803	-2.05194	6.59052e-09	3.00599e-07	Msc vs Spb
BP	protein localization to chromatin	50	-0.784322	-2.05399	1.30932e-06	3.45091e-05	Msc vs Spb
CC	germ cell nucleus	51	-0.784228	-2.05727	2.39195e-07	7.28248e-06	Msc vs Spb
BP	centromere complex assembly	27	-0.879619	-2.06577	5.1744e-07	1.44371e-05	Msc vs Spb
CC	catalytic step 2 spliceosome	84	-0.724735	-2.0698	9.1739e-08	3.17537e-06	Msc vs Spb
BP	regulation of double-strand break repair via homologous recombination	80	-0.730672	-2.07165	1.12401e-07	3.77163e-06	Msc vs Spb
BP	positive regulation of DNA metabolic process	271	-0.634464	-2.07505	1.84442e-12	1.37734e-10	Msc vs Spb
BP	protein localization to chromosome, centromeric region	30	-0.870644	-2.07908	1.0663e-07	3.5938e-06	Msc vs Spb
BP	centriole assembly	42	-0.811837	-2.08153	5.24059e-07	1.45685e-05	Msc vs Spb
BP	negative regulation of cell cycle G2/M phase transition	67	-0.760362	-2.08454	1.62045e-07	5.18611e-06	Msc vs Spb
BP	telomere maintenance	144	-0.688482	-2.08504	3.93509e-10	2.02524e-08	Msc vs Spb
BP	centriole replication	39	-0.819069	-2.08678	2.78543e-07	8.35301e-06	Msc vs Spb
CC	protein-DNA complex	156	-0.682387	-2.0883	3.22292e-10	1.68144e-08	Msc vs Spb
BP	membraneless organelle assembly	380	-0.621119	-2.0883	2.65265e-16	3.25891e-14	Msc vs Spb
BP	attachment of mitotic spindle microtubules to kinetochore	24	-0.909259	-2.08932	1.22932e-07	4.00158e-06	Msc vs Spb
BP	DNA biosynthetic process	154	-0.68476	-2.09352	2.93684e-10	1.54275e-08	Msc vs Spb
BP	regulation of meiotic cell cycle	53	-0.796379	-2.09416	7.87488e-08	2.76419e-06	Msc vs Spb
BP	RNA splicing, via transesterification reactions	281	-0.638587	-2.09678	1.36889e-13	1.12117e-11	Msc vs Spb
BP	positive regulation of cell cycle phase transition	101	-0.720198	-2.09701	2.17892e-08	9.06929e-07	Msc vs Spb
BP	regulation of cytokinesis	80	-0.739813	-2.09757	5.0089e-08	1.88875e-06	Msc vs Spb
BP	regulation of attachment of spindle microtubules to kinetochore	21	-0.923611	-2.09999	3.6033e-08	1.40032e-06	Msc vs Spb
MF	histone binding	223	-0.658017	-2.10171	2.11658e-12	1.55019e-10	Msc vs Spb
BP	nucleosome organization	86	-0.731624	-2.10369	5.53065e-08	2.05497e-06	Msc vs Spb
BP	RNA splicing, via transesterification reactions with bulged adenosine as nucleophile	277	-0.641593	-2.10472	2.0538e-13	1.64671e-11	Msc vs Spb
BP	mRNA splicing, via spliceosome	277	-0.641593	-2.10472	2.0538e-13	1.64671e-11	Msc vs Spb
BP	telomere organization	154	-0.688637	-2.10538	1.58083e-10	8.60087e-09	Msc vs Spb
BP	reciprocal meiotic recombination	43	-0.826408	-2.11045	1.19653e-07	3.92843e-06	Msc vs Spb
BP	reciprocal homologous recombination	43	-0.826408	-2.11045	1.19653e-07	3.92843e-06	Msc vs Spb
CC	outer kinetochore	20	-0.942643	-2.11231	5.83403e-09	2.70962e-07	Msc vs Spb
MF	double-stranded DNA helicase activity	48	-0.810493	-2.113	6.32921e-08	2.28481e-06	Msc vs Spb
BP	mitotic G2/M transition checkpoint	52	-0.80194	-2.1136	2.73405e-08	1.10511e-06	Msc vs Spb
BP	DNA strand elongation	34	-0.854933	-2.11361	2.8882e-07	8.62721e-06	Msc vs Spb
BP	regulation of DNA-templated DNA replication	37	-0.838083	-2.11579	5.70521e-07	1.55758e-05	Msc vs Spb
MF	nucleosomal DNA binding	32	-0.87157	-2.11804	2.74211e-08	1.10511e-06	Msc vs Spb
BP	chromosome condensation	36	-0.851304	-2.12289	3.37325e-07	9.95892e-06	Msc vs Spb
BP	DNA damage checkpoint signaling	108	-0.722005	-2.12421	8.0113e-09	3.58953e-07	Msc vs Spb
CC	mitotic spindle pole	37	-0.842027	-2.12575	4.24859e-07	1.20303e-05	Msc vs Spb
BP	DNA replication initiation	35	-0.856847	-2.12894	1.6775e-07	5.32396e-06	Msc vs Spb
BP	positive regulation of cytokinesis	38	-0.838668	-2.12899	2.07427e-07	6.39665e-06	Msc vs Spb
BP	mitotic metaphase chromosome alignment	58	-0.795756	-2.13006	4.76921e-08	1.81635e-06	Msc vs Spb
BP	regulation of double-strand break repair	139	-0.705578	-2.13159	1.57422e-10	8.60087e-09	Msc vs Spb
BP	regulation of DNA repair	219	-0.669718	-2.13405	1.02088e-12	7.77607e-11	Msc vs Spb
MF	nucleosome binding	63	-0.780943	-2.13572	3.91533e-08	1.51386e-06	Msc vs Spb
MF	single-stranded 3'-5' DNA helicase activity	47	-0.819824	-2.1373	6.61559e-08	2.36577e-06	Msc vs Spb
MF	forked DNA-dependent helicase activity	47	-0.820415	-2.13884	5.91923e-08	2.14699e-06	Msc vs Spb
BP	positive regulation of chromosome segregation	25	-0.923433	-2.14093	1.42268e-09	7.03672e-08	Msc vs Spb
MF	3'-5' DNA helicase activity	48	-0.825907	-2.15318	1.13555e-08	4.97098e-07	Msc vs Spb
MF	four-way junction helicase activity	48	-0.826403	-2.15447	1.111e-08	4.89161e-07	Msc vs Spb
MF	single-stranded DNA binding	113	-0.7238	-2.155	6.26002e-10	3.17884e-08	Msc vs Spb
BP	female meiotic nuclear division	33	-0.876782	-2.15855	2.69429e-08	1.10335e-06	Msc vs Spb
CC	site of DNA damage	127	-0.715998	-2.16216	1.03795e-10	5.77086e-09	Msc vs Spb
BP	positive regulation of chromosome organization	93	-0.746689	-2.1707	3.00787e-09	1.41425e-07	Msc vs Spb
BP	replication fork processing	50	-0.830173	-2.17406	1.01279e-08	4.48513e-07	Msc vs Spb
BP	spindle assembly	131	-0.722564	-2.18066	6.25234e-11	3.60788e-09	Msc vs Spb
BP	positive regulation of chromosome separation	28	-0.930059	-2.19583	2.10285e-10	1.12798e-08	Msc vs Spb
BP	negative regulation of G2/M transition of mitotic cell cycle	65	-0.801414	-2.19631	2.42258e-09	1.16055e-07	Msc vs Spb
CC	nuclear replication fork	39	-0.863437	-2.19982	2.81805e-09	1.33323e-07	Msc vs Spb
MF	single-stranded DNA helicase activity	58	-0.824079	-2.20587	1.53272e-09	7.53208e-08	Msc vs Spb
MF	DNA secondary structure binding	39	-0.866377	-2.20731	1.83398e-09	8.89772e-08	Msc vs Spb
BP	homologous recombination	51	-0.841669	-2.20796	2.37565e-10	1.26541e-08	Msc vs Spb
CC	condensed nuclear chromosome	61	-0.811527	-2.21047	2.68472e-09	1.27809e-07	Msc vs Spb
BP	regulation of cell cycle G2/M phase transition	111	-0.74601	-2.2142	3.92386e-11	2.37207e-09	Msc vs Spb
BP	regulation of DNA replication	108	-0.755864	-2.22383	8.28617e-11	4.67524e-09	Msc vs Spb
BP	regulation of DNA metabolic process	454	-0.654453	-2.22723	1.37826e-23	3.4994e-21	Msc vs Spb
MF	helicase activity	145	-0.73892	-2.23526	8.16622e-14	6.83539e-12	Msc vs Spb
BP	meiotic chromosome segregation	68	-0.814792	-2.23769	5.99825e-11	3.48831e-09	Msc vs Spb
BP	cell cycle DNA replication	43	-0.879364	-2.24569	5.99933e-11	3.48831e-09	Msc vs Spb
BP	epigenetic regulation of gene expression	232	-0.698853	-2.24628	1.80407e-16	2.25272e-14	Msc vs Spb
CC	spindle pole	169	-0.726218	-2.24837	1.66222e-14	1.5631e-12	Msc vs Spb
BP	sister chromatid cohesion	56	-0.847522	-2.24916	7.51751e-11	4.2732e-09	Msc vs Spb
MF	ATP-dependent activity, acting on DNA	194	-0.715476	-2.25151	4.8208e-16	5.7375e-14	Msc vs Spb
CC	replication fork	72	-0.811395	-2.25178	4.57087e-11	2.74144e-09	Msc vs Spb
BP	regulation of cell cycle checkpoint	45	-0.874581	-2.25313	1.76825e-10	9.55229e-09	Msc vs Spb
BP	cell cycle G2/M phase transition	147	-0.74546	-2.25478	9.33182e-15	9.4774e-13	Msc vs Spb
BP	protein localization to chromosome	115	-0.753147	-2.25705	5.29596e-12	3.70086e-10	Msc vs Spb
BP	DNA-templated DNA replication maintenance of fidelity	58	-0.844133	-2.25955	6.69526e-11	3.83442e-09	Msc vs Spb
BP	interstrand cross-link repair	43	-0.885271	-2.26077	2.52216e-11	1.61439e-09	Msc vs Spb
BP	heterochromatin formation	123	-0.749318	-2.26729	8.03145e-13	6.2424e-11	Msc vs Spb
BP	mitotic spindle organization	132	-0.750893	-2.26806	4.94951e-13	3.88664e-11	Msc vs Spb
BP	nuclear DNA replication	39	-0.892094	-2.27283	2.96309e-11	1.84999e-09	Msc vs Spb
BP	microtubule cytoskeleton organization involved in mitosis	162	-0.738618	-2.27801	2.96351e-15	3.27146e-13	Msc vs Spb
MF	DNA helicase activity	72	-0.821234	-2.27908	8.50105e-12	5.78147e-10	Msc vs Spb
BP	meiosis I	90	-0.78454	-2.28319	2.15867e-11	1.39344e-09	Msc vs Spb
BP	DNA integrity checkpoint signaling	117	-0.759022	-2.28326	2.61625e-12	1.88e-10	Msc vs Spb
BP	regulation of G2/M transition of mitotic cell cycle	99	-0.783464	-2.2834	2.19567e-12	1.5928e-10	Msc vs Spb
MF	catalytic activity, acting on DNA	303	-0.693145	-2.2872	1.39839e-20	2.4208e-18	Msc vs Spb
BP	protein-DNA complex assembly	170	-0.739972	-2.29023	2.04729e-15	2.39911e-13	Msc vs Spb
BP	negative regulation of cell cycle	339	-0.688709	-2.29559	2.85902e-22	5.88571e-20	Msc vs Spb
BP	G2/M transition of mitotic cell cycle	131	-0.766967	-2.31467	2.01436e-14	1.87114e-12	Msc vs Spb
CC	heterochromatin	75	-0.828338	-2.31469	1.8787e-12	1.38932e-10	Msc vs Spb
BP	meiosis I cell cycle process	97	-0.797353	-2.32016	7.69068e-14	6.50888e-12	Msc vs Spb
BP	protein-DNA complex organization	187	-0.741338	-2.32217	1.91578e-17	2.65318e-15	Msc vs Spb
CC	spindle	399	-0.688364	-2.32625	9.68633e-26	2.95123e-23	Msc vs Spb
BP	negative regulation of gene expression, epigenetic	160	-0.75509	-2.32713	4.65899e-16	5.63294e-14	Msc vs Spb
CC	mitotic spindle	163	-0.75852	-2.33756	4.66622e-17	6.12803e-15	Msc vs Spb
BP	spindle organization	200	-0.739777	-2.34295	1.79496e-18	2.57967e-16	Msc vs Spb
BP	attachment of spindle microtubules to kinetochore	51	-0.894638	-2.34691	1.0612e-14	1.05565e-12	Msc vs Spb
BP	positive regulation of cell cycle	279	-0.717616	-2.3547	1.31975e-22	2.79238e-20	Msc vs Spb
BP	establishment of chromosome localization	102	-0.810123	-2.35517	3.43162e-15	3.58064e-13	Msc vs Spb
BP	regulation of mitotic cell cycle	443	-0.69448	-2.35628	1.18487e-30	5.30893e-28	Msc vs Spb
BP	negative regulation of sister chromatid segregation	49	-0.900933	-2.35693	1.10873e-14	1.05565e-12	Msc vs Spb
BP	negative regulation of mitotic sister chromatid segregation	49	-0.900933	-2.35693	1.10873e-14	1.05565e-12	Msc vs Spb
BP	negative regulation of mitotic metaphase/anaphase transition	49	-0.900933	-2.35693	1.10873e-14	1.05565e-12	Msc vs Spb
BP	negative regulation of mitotic sister chromatid separation	49	-0.900933	-2.35693	1.10873e-14	1.05565e-12	Msc vs Spb
BP	negative regulation of metaphase/anaphase transition of cell cycle	50	-0.900249	-2.35758	6.93399e-14	5.93441e-12	Msc vs Spb
BP	negative regulation of chromosome separation	50	-0.900249	-2.35758	6.93399e-14	5.93441e-12	Msc vs Spb
BP	negative regulation of chromosome segregation	51	-0.900027	-2.36105	2.57365e-15	2.88286e-13	Msc vs Spb
BP	spindle checkpoint signaling	48	-0.906298	-2.36276	7.58554e-15	7.80798e-13	Msc vs Spb
BP	mitotic spindle assembly checkpoint signaling	47	-0.906981	-2.36452	2.09631e-14	1.87854e-12	Msc vs Spb
BP	spindle assembly checkpoint signaling	47	-0.906981	-2.36452	2.09631e-14	1.87854e-12	Msc vs Spb
BP	mitotic spindle checkpoint signaling	47	-0.906981	-2.36452	2.09631e-14	1.87854e-12	Msc vs Spb
BP	regulation of mitotic sister chromatid segregation	56	-0.895138	-2.37552	3.30059e-15	3.49174e-13	Msc vs Spb
BP	negative regulation of mitotic cell cycle	207	-0.7504	-2.37741	2.58653e-20	4.19183e-18	Msc vs Spb
CC	chromosome, telomeric region	145	-0.789203	-2.38737	1.04951e-18	1.53733e-16	Msc vs Spb
BP	chromosome localization	110	-0.806183	-2.38949	2.16041e-15	2.49331e-13	Msc vs Spb
BP	negative regulation of mitotic nuclear division	57	-0.895567	-2.39041	3.13075e-15	3.35872e-13	Msc vs Spb
BP	metaphase chromosome alignment	96	-0.821738	-2.39106	3.09888e-15	3.35872e-13	Msc vs Spb
BP	meiotic nuclear division	140	-0.792552	-2.39301	4.61728e-19	6.89604e-17	Msc vs Spb
BP	cell cycle phase transition	491	-0.700781	-2.40207	6.44562e-35	4.90963e-32	Msc vs Spb
BP	meiotic cell cycle process	159	-0.783654	-2.40929	8.06023e-20	1.2279e-17	Msc vs Spb
BP	negative regulation of nuclear division	60	-0.894132	-2.41097	8.88154e-17	1.14662e-14	Msc vs Spb
BP	negative regulation of mitotic cell cycle phase transition	163	-0.784516	-2.41768	3.51809e-20	5.58277e-18	Msc vs Spb
BP	DNA recombination	293	-0.737072	-2.42388	4.1999e-26	1.3909e-23	Msc vs Spb
BP	regulation of mitotic sister chromatid separation	60	-0.900069	-2.42698	1.85042e-17	2.61013e-15	Msc vs Spb
BP	regulation of cell cycle phase transition	397	-0.718796	-2.42778	1.71692e-31	9.34126e-29	Msc vs Spb
BP	mitotic cell cycle phase transition	397	-0.719253	-2.42933	1.32714e-31	7.776e-29	Msc vs Spb
BP	meiotic cell cycle	214	-0.764328	-2.43175	5.05325e-23	1.16638e-20	Msc vs Spb
BP	positive regulation of cell cycle process	217	-0.764394	-2.43359	5.01743e-23	1.16638e-20	Msc vs Spb
BP	negative regulation of cell cycle phase transition	233	-0.759223	-2.43623	8.96862e-25	2.43978e-22	Msc vs Spb
BP	regulation of mitotic cell cycle phase transition	306	-0.737862	-2.43638	1.25765e-27	4.56169e-25	Msc vs Spb
BP	mitotic sister chromatid separation	63	-0.894017	-2.44495	3.70646e-17	4.953e-15	Msc vs Spb
BP	negative regulation of chromosome organization	91	-0.842639	-2.44916	1.15976e-16	1.47232e-14	Msc vs Spb
BP	recombinational repair	182	-0.785787	-2.46357	6.90251e-23	1.54636e-20	Msc vs Spb
BP	negative regulation of cell cycle process	270	-0.753477	-2.46475	2.27713e-26	7.88404e-24	Msc vs Spb
BP	double-strand break repair via homologous recombination	176	-0.789897	-2.47046	5.30129e-22	1.03538e-19	Msc vs Spb
BP	mitotic cell cycle checkpoint signaling	128	-0.82029	-2.47608	2.25138e-20	3.81084e-18	Msc vs Spb
BP	regulation of mitotic nuclear division	106	-0.846856	-2.47908	4.13812e-20	6.43267e-18	Msc vs Spb
BP	organelle fission	415	-0.737398	-2.49476	7.12036e-37	9.0393e-34	Msc vs Spb
BP	DNA-templated DNA replication	150	-0.817666	-2.49476	3.17158e-23	7.79287e-21	Msc vs Spb
BP	regulation of chromosome separation	73	-0.90089	-2.50547	5.18749e-21	9.18909e-19	Msc vs Spb
BP	regulation of nuclear division	122	-0.831529	-2.51006	4.39468e-21	7.97006e-19	Msc vs Spb
BP	double-strand break repair	297	-0.765004	-2.52226	8.81552e-32	5.59565e-29	Msc vs Spb
CC	kinetochore	163	-0.818886	-2.52359	4.2419e-25	1.19669e-22	Msc vs Spb
BP	chromosome separation	77	-0.896505	-2.52392	2.39393e-20	3.96403e-18	Msc vs Spb
BP	cell cycle checkpoint signaling	175	-0.811292	-2.53049	1.82267e-25	5.33972e-23	Msc vs Spb
CC	condensed chromosome, centromeric region	175	-0.813954	-2.53879	5.73459e-26	1.82002e-23	Msc vs Spb
BP	DNA replication	256	-0.784907	-2.53886	3.889e-32	2.69295e-29	Msc vs Spb
BP	mitotic nuclear division	257	-0.783988	-2.54091	5.53037e-31	2.80832e-28	Msc vs Spb
BP	regulation of sister chromatid segregation	103	-0.877784	-2.55122	1.17944e-24	3.09785e-22	Msc vs Spb
CC	nuclear chromosome	205	-0.805452	-2.5519	1.14788e-28	4.3717e-26	Msc vs Spb
BP	regulation of chromosome organization	228	-0.799285	-2.55848	9.07278e-31	4.31921e-28	Msc vs Spb
BP	metaphase/anaphase transition of mitotic cell cycle	94	-0.881006	-2.55891	1.15249e-22	2.50814e-20	Msc vs Spb
BP	regulation of metaphase/anaphase transition of cell cycle	91	-0.881052	-2.56081	1.50556e-21	2.79704e-19	Msc vs Spb
BP	metaphase/anaphase transition of cell cycle	95	-0.880537	-2.56477	5.25724e-22	1.03538e-19	Msc vs Spb
BP	regulation of mitotic metaphase/anaphase transition	90	-0.881539	-2.56547	1.34171e-21	2.55495e-19	Msc vs Spb
BP	mitotic sister chromatid segregation	185	-0.820946	-2.57466	1.73385e-29	6.9509e-27	Msc vs Spb
BP	nuclear division	370	-0.767918	-2.57883	7.91614e-41	1.50743e-37	Msc vs Spb
CC	condensed chromosome	253	-0.808471	-2.61484	3.44576e-36	3.28079e-33	Msc vs Spb
CC	chromosome, centromeric region	239	-0.815204	-2.62079	1.18055e-36	1.28461e-33	Msc vs Spb
BP	sister chromatid segregation	223	-0.822564	-2.62727	2.49734e-35	2.11359e-32	Msc vs Spb
BP	nuclear chromosome segregation	283	-0.804168	-2.64069	2.01598e-38	3.07115e-35	Msc vs Spb
BP	chromosome segregation	385	-0.783769	-2.64166	1.26984e-47	3.22413e-44	Msc vs Spb
BP	chromosome organization	487	-0.772491	-2.64757	1.02991e-54	7.8448e-51	Msc vs Spb
BP	regulation of chromosome segregation	125	-0.880663	-2.65888	3.57504e-30	1.51284e-27	Msc vs Spb
CC	chromosomal region	363	-0.804801	-2.7048	1.08279e-50	4.12381e-47	Msc vs Spb
CC	extracellular matrix	407	0.679744	2.04509	1.69001e-10	6.42711e-07	sendai_vs_lentivirus
CC	external encapsulating structure	408	0.6796	2.04406	8.63733e-11	6.42711e-07	sendai_vs_lentivirus
CC	collagen-containing extracellular matrix	321	0.698031	2.07121	7.68435e-10	1.94824e-06	sendai_vs_lentivirus
CC	ciliary plasm	165	0.738624	2.0754	1.11658e-07	0.000212317	sendai_vs_lentivirus
BP	cilium movement	194	0.733123	2.09469	1.58168e-07	0.000223182	sendai_vs_lentivirus
CC	axoneme	164	0.739753	2.07604	1.76057e-07	0.000223182	sendai_vs_lentivirus
CC	plasma membrane bounded cell projection cytoplasm	251	0.690021	2.01401	2.07025e-07	0.000224948	sendai_vs_lentivirus
BP	cilium organization	397	0.616549	1.85354	6.40703e-07	0.000609148	sendai_vs_lentivirus
BP	axoneme assembly	91	0.813886	2.15734	1.72835e-06	0.00131458	sendai_vs_lentivirus
BP	microtubule-based movement	404	0.609989	1.83569	1.6788e-06	0.00131458	sendai_vs_lentivirus
CC	external side of plasma membrane	207	0.677912	1.9462	3.89717e-06	0.00257106	sendai_vs_lentivirus
BP	cilium assembly	370	0.619472	1.85752	4.05637e-06	0.00257106	sendai_vs_lentivirus
CC	cytoplasmic region	283	0.631657	1.85523	4.92436e-06	0.00288113	sendai_vs_lentivirus
BP	microtubule bundle formation	120	0.756045	2.06997	6.92946e-06	0.00376467	sendai_vs_lentivirus
CC	endocytic vesicle	299	0.616892	1.82515	1.36895e-05	0.00612484	sendai_vs_lentivirus
CC	side of membrane	459	0.579538	1.75985	1.20973e-05	0.00612484	sendai_vs_lentivirus
BP	response to wounding	452	0.57041	1.73059	1.34255e-05	0.00612484	sendai_vs_lentivirus
CC	motile cilium	235	0.65792	1.90826	1.86949e-05	0.00789962	sendai_vs_lentivirus
BP	cilium or flagellum-dependent cell motility	157	0.704842	1.97903	2.40193e-05	0.00913454	sendai_vs_lentivirus
BP	cilium-dependent cell motility	157	0.704842	1.97903	2.40193e-05	0.00913454	sendai_vs_lentivirus
BP	extracellular matrix organization	273	0.618021	1.81263	3.4465e-05	0.0119155	sendai_vs_lentivirus
BP	external encapsulating structure organization	273	0.618021	1.81263	3.4465e-05	0.0119155	sendai_vs_lentivirus
BP	circulatory system process	479	0.55234	1.68565	3.62365e-05	0.0119832	sendai_vs_lentivirus
BP	negative regulation of lymphocyte mediated immunity	43	0.855753	2.04758	3.88366e-05	0.012308	sendai_vs_lentivirus
BP	extracellular structure organization	274	0.614631	1.80352	4.68765e-05	0.0142617	sendai_vs_lentivirus
BP	cilium movement involved in cell motility	154	0.699925	1.96235	5.55691e-05	0.0160042	sendai_vs_lentivirus
CC	9+2 motile cilium	163	0.682389	1.91738	5.82377e-05	0.0160042	sendai_vs_lentivirus
BP	immune effector process	421	0.565245	1.70863	5.89163e-05	0.0160042	sendai_vs_lentivirus
CC	phagocytic vesicle	126	0.711583	1.95632	6.32437e-05	0.0165873	sendai_vs_lentivirus
CC	plasma membrane protein complex	457	0.553805	1.68317	6.81415e-05	0.0172761	sendai_vs_lentivirus
BP	negative regulation of immune effector process	87	0.772327	2.03021	7.28287e-05	0.0178689	sendai_vs_lentivirus
BP	adenylate cyclase-modulating G protein-coupled receptor signaling pathway	184	0.676775	1.92553	9.84161e-05	0.022731	sendai_vs_lentivirus
BP	negative regulation of immune system process	370	0.580176	1.73969	9.86224e-05	0.022731	sendai_vs_lentivirus
BP	flagellated sperm motility	138	0.697483	1.93885	0.000105132	0.0228467	sendai_vs_lentivirus
BP	sperm motility	138	0.697483	1.93885	0.000105132	0.0228467	sendai_vs_lentivirus
CC	endoplasmic reticulum lumen	267	0.604392	1.76903	0.00011108	0.0234687	sendai_vs_lentivirus
BP	morphogenesis of an epithelium	416	0.555432	1.67421	0.00011834	0.0243269	sendai_vs_lentivirus
CC	focal adhesion	389	0.557005	1.67249	0.000123053	0.02463	sendai_vs_lentivirus
CC	receptor complex	308	0.585166	1.73225	0.000131602	0.0256659	sendai_vs_lentivirus
BP	positive regulation of DNA replication	42	-0.729826	-1.96234	0.000144593	0.0261851	sendai_vs_lentivirus
BP	regulation of immune effector process	261	0.616308	1.79881	0.000144349	0.0261851	sendai_vs_lentivirus
CC	cell-substrate junction	396	0.557389	1.67544	0.000138548	0.0261851	sendai_vs_lentivirus
BP	collagen metabolic process	79	0.781257	2.03734	0.000160955	0.0278233	sendai_vs_lentivirus
CC	secretory granule membrane	246	0.625401	1.81787	0.000159041	0.0278233	sendai_vs_lentivirus
BP	negative regulation of leukocyte mediated cytotoxicity	25	0.892303	1.97977	0.00017179	0.0284051	sendai_vs_lentivirus
BP	negative regulation of cell killing	25	0.892303	1.97977	0.00017179	0.0284051	sendai_vs_lentivirus
BP	response to forskolin	12	0.940023	1.84211	0.000190684	0.0302155	sendai_vs_lentivirus
BP	cellular response to forskolin	12	0.940023	1.84211	0.000190684	0.0302155	sendai_vs_lentivirus
MF	molecular function inhibitor activity	385	0.560599	1.6834	0.000210535	0.0326801	sendai_vs_lentivirus
BP	response to bacterium	400	0.554972	1.66825	0.000226953	0.0345242	sendai_vs_lentivirus
BP	T cell mediated cytotoxicity	44	0.810574	1.93827	0.000240194	0.0351329	sendai_vs_lentivirus
BP	regulation of lymphocyte mediated immunity	126	0.685611	1.88492	0.000239806	0.0351329	sendai_vs_lentivirus
BP	wound healing	336	0.569185	1.69362	0.000248996	0.0357332	sendai_vs_lentivirus
BP	axonemal dynein complex assembly	36	0.855071	2.00271	0.000257551	0.0362765	sendai_vs_lentivirus
BP	leukocyte mediated cytotoxicity	86	0.740437	1.94069	0.000291701	0.0403396	sendai_vs_lentivirus
BP	negative regulation of leukocyte mediated immunity	50	0.830592	2.04409	0.000310472	0.041429	sendai_vs_lentivirus
BP	bone development	180	0.633796	1.80373	0.000308697	0.041429	sendai_vs_lentivirus
MF	G protein-coupled neurotransmitter receptor activity	11	0.954392	1.84324	0.000337422	0.0442488	sendai_vs_lentivirus
CC	secretory granule lumen	242	0.596147	1.7315	0.000344429	0.0444021	sendai_vs_lentivirus
MF	glycosaminoglycan binding	161	0.648018	1.82226	0.000353011	0.04475	sendai_vs_lentivirus
BP	integrin-mediated signaling pathway	86	0.734471	1.92505	0.000403284	0.0481091	sendai_vs_lentivirus
CC	endocytic vesicle membrane	177	0.646241	1.8369	0.000411135	0.0481091	sendai_vs_lentivirus
BP	lymphocyte mediated immunity	197	0.636548	1.823	0.000407383	0.0481091	sendai_vs_lentivirus
BP	regulation of leukocyte mediated immunity	167	0.639024	1.7984	0.000397591	0.0481091	sendai_vs_lentivirus
BP	leukocyte mediated immunity	259	0.592681	1.72892	0.000393035	0.0481091	sendai_vs_lentivirus
BP	epithelial cilium movement involved in extracellular fluid movement	45	0.825001	1.98432	0.000444206	0.0483623	sendai_vs_lentivirus
CC	sperm flagellum	146	0.660197	1.84384	0.000442955	0.0483623	sendai_vs_lentivirus
CC	membrane raft	229	0.614715	1.77661	0.000430938	0.0483623	sendai_vs_lentivirus
BP	heterochromatin formation	123	-0.536946	-1.73547	0.000436767	0.0483623	sendai_vs_lentivirus
BP	negative regulation of response to external stimulus	298	0.577998	1.70915	0.000445091	0.0483623	sendai_vs_lentivirus
BP	epigenetic regulation of gene expression	233	-0.455685	-1.60408	0.000459375	0.0492114	sendai_vs_lentivirus
MF	monosaccharide binding	54	0.768697	1.91588	0.000469995	0.0496498	sendai_vs_lentivirus
