# Supplementary material for: Convergent transcriptomic signature in iPSC-dopaminergic neurons of hereditary Parkinson’s disease
Source: Life Sci Alliance. 2026 Apr 24;9(7):e202503551. doi: 10.26508/lsa.202503551 (PMC13109591; doi:10.26508/lsa.202503551)
Supplement: Supplementary file 17 [file LSA-2025-03551_TableS17.xlsx]

## Sheet: co-expression
gene_id	gene_name	description	module
ENSG00000004399	PLXND1	plexin D1	skyblue3-pearson
ENSG00000008405	CRY1	cryptochrome circadian regulator 1	skyblue3-pearson
ENSG00000047346	ATOSA	atos homolog A	skyblue3-pearson
ENSG00000047644	WWC3	WWC family member 3	skyblue3-pearson
ENSG00000060718	COL11A1	collagen type XI alpha 1 chain	skyblue3-pearson
ENSG00000064651	SLC12A2	solute carrier family 12 member 2	skyblue3-pearson
ENSG00000065308	TRAM2	translocation associated membrane protein 2	skyblue3-pearson
ENSG00000075420	FNDC3B	fibronectin type III domain containing 3B	skyblue3-pearson
ENSG00000076826	CAMSAP3	calmodulin regulated spectrin associated protein family member 3	skyblue3-pearson
ENSG00000077147	TM9SF3	transmembrane 9 superfamily member 3	skyblue3-pearson
ENSG00000078295	ADCY2	adenylate cyclase 2	skyblue3-pearson
ENSG00000079974	RABL2B	RAB, member of RAS oncogene family like 2B	skyblue3-pearson
ENSG00000080298	RFX3	regulatory factor X3	skyblue3-pearson
ENSG00000082397	EPB41L3	erythrocyte membrane protein band 4.1 like 3	skyblue3-pearson
ENSG00000082781	ITGB5	integrin subunit beta 5	skyblue3-pearson
ENSG00000084234	APLP2	amyloid beta precursor like protein 2	skyblue3-pearson
ENSG00000091656	ZFHX4	zinc finger homeobox 4	skyblue3-pearson
ENSG00000092421	SEMA6A	semaphorin 6A	skyblue3-pearson
ENSG00000100505	TRIM9	tripartite motif containing 9	skyblue3-pearson
ENSG00000100979	PLTP	phospholipid transfer protein	skyblue3-pearson
ENSG00000101849	TBL1X	transducin beta like 1 X-linked	skyblue3-pearson
ENSG00000102024	PLS3	plastin 3	skyblue3-pearson
ENSG00000102109	PCSK1N	proprotein convertase subtilisin/kexin type 1 inhibitor	skyblue3-pearson
ENSG00000104219	ZDHHC2	zinc finger DHHC-type palmitoyltransferase 2	skyblue3-pearson
ENSG00000104331	BPNT2	3'(2'), 5'-bisphosphate nucleotidase 2	skyblue3-pearson
ENSG00000108433	GOSR2	golgi SNAP receptor complex member 2	skyblue3-pearson
ENSG00000109189	USP46	ubiquitin specific peptidase 46	skyblue3-pearson
ENSG00000109501	WFS1	wolframin ER transmembrane glycoprotein	skyblue3-pearson
ENSG00000110721	CHKA	choline kinase alpha	skyblue3-pearson
ENSG00000113916	BCL6	BCL6 transcription repressor	skyblue3-pearson
ENSG00000114948	ADAM23	ADAM metallopeptidase domain 23	skyblue3-pearson
ENSG00000115380	EFEMP1	EGF containing fibulin extracellular matrix protein 1	skyblue3-pearson
ENSG00000115486	GGCX	gamma-glutamyl carboxylase	skyblue3-pearson
ENSG00000116580	GON4L	gon-4 like	skyblue3-pearson
ENSG00000116991	SIPA1L2	signal induced proliferation associated 1 like 2	skyblue3-pearson
ENSG00000119912	IDE	insulin degrading enzyme	skyblue3-pearson
ENSG00000122863	CHST3	carbohydrate sulfotransferase 3	skyblue3-pearson
ENSG00000125247	TMTC4	transmembrane O-mannosyltransferase targeting cadherins 4	skyblue3-pearson
ENSG00000128829	EIF2AK4	eukaryotic translation initiation factor 2 alpha kinase 4	skyblue3-pearson
ENSG00000130508	PXDN	peroxidasin	skyblue3-pearson
ENSG00000130558	OLFM1	olfactomedin 1	skyblue3-pearson
ENSG00000130787	HIP1R	huntingtin interacting protein 1 related	skyblue3-pearson
ENSG00000132872	SYT4	synaptotagmin 4	skyblue3-pearson
ENSG00000134970	TMED7	transmembrane p24 trafficking protein 7	skyblue3-pearson
ENSG00000135677	GNS	glucosamine (N-acetyl)-6-sulfatase	skyblue3-pearson
ENSG00000136068	FLNB	filamin B	skyblue3-pearson
ENSG00000137177	KIF13A	kinesin family member 13A	skyblue3-pearson
ENSG00000137563	GGH	gamma-glutamyl hydrolase	skyblue3-pearson
ENSG00000142207	URB1	URB1 ribosome biogenesis homolog	skyblue3-pearson
ENSG00000142798	HSPG2	heparan sulfate proteoglycan 2	skyblue3-pearson
ENSG00000143079	CTTNBP2NL	CTTNBP2 N-terminal like	skyblue3-pearson
ENSG00000143641	GALNT2	polypeptide N-acetylgalactosaminyltransferase 2	skyblue3-pearson
ENSG00000143862	ARL8A	ADP ribosylation factor like GTPase 8A	skyblue3-pearson
ENSG00000145012	LPP	LIM domain containing preferred translocation partner in lipoma	skyblue3-pearson
ENSG00000146938	NLGN4X	neuroligin 4 X-linked	skyblue3-pearson
ENSG00000150938	CRIM1	cysteine rich transmembrane BMP regulator 1	skyblue3-pearson
ENSG00000151322	NPAS3	neuronal PAS domain protein 3	skyblue3-pearson
ENSG00000153904	DDAH1	dimethylarginine dimethylaminohydrolase 1	skyblue3-pearson
ENSG00000154265	ABCA5	ATP binding cassette subfamily A member 5	skyblue3-pearson
ENSG00000155363	MOV10	Mov10 RNA helicase	skyblue3-pearson
ENSG00000157240	FZD1	frizzled class receptor 1	skyblue3-pearson
ENSG00000159713	TPPP3	tubulin polymerization promoting protein family member 3	skyblue3-pearson
ENSG00000160216	AGPAT3	1-acylglycerol-3-phosphate O-acyltransferase 3	skyblue3-pearson
ENSG00000161714	PLCD3	phospholipase C delta 3	skyblue3-pearson
ENSG00000162769	FLVCR1	FLVCR choline and heme transporter 1	skyblue3-pearson
ENSG00000163110	PDLIM5	PDZ and LIM domain 5	skyblue3-pearson
ENSG00000163430	FSTL1	follistatin like 1	skyblue3-pearson
ENSG00000165495	PKNOX2	PBX/knotted 1 homeobox 2	skyblue3-pearson
ENSG00000166147	FBN1	fibrillin 1	skyblue3-pearson
ENSG00000166949	SMAD3	SMAD family member 3	skyblue3-pearson
ENSG00000168575	SLC20A2	solute carrier family 20 member 2	skyblue3-pearson
ENSG00000168916	ZNF608	zinc finger protein 608	skyblue3-pearson
ENSG00000170275	CRTAP	cartilage associated protein	skyblue3-pearson
ENSG00000172765	TMCC1	transmembrane and coiled-coil domain family 1	skyblue3-pearson
ENSG00000173852	DPY19L1	dpy-19 like C-mannosyltransferase 1	skyblue3-pearson
ENSG00000174652	ZNF266	zinc finger protein 266	skyblue3-pearson
ENSG00000182197	EXT1	exostosin glycosyltransferase 1	skyblue3-pearson
ENSG00000182287	AP1S2	adaptor related protein complex 1 subunit sigma 2	skyblue3-pearson
ENSG00000183853	KIRREL1	kirre like nephrin family adhesion molecule 1	skyblue3-pearson
ENSG00000187079	TEAD1	TEA domain transcription factor 1	skyblue3-pearson
ENSG00000188153	COL4A5	collagen type IV alpha 5 chain	skyblue3-pearson
ENSG00000197329	PELI1	pellino E3 ubiquitin protein ligase 1	skyblue3-pearson
ENSG00000236609	ZNF853	zinc finger protein 853	skyblue3-pearson
ENSG00000003249	DBNDD1	dysbindin domain containing 1	grey
ENSG00000005884	ITGA3	integrin subunit alpha 3	grey
ENSG00000005893	LAMP2	lysosomal associated membrane protein 2	grey
ENSG00000010256	UQCRC1	ubiquinol-cytochrome c reductase core protein 1	grey
ENSG00000011007	ELOA	elongin A	grey
ENSG00000011009	LYPLA2	lysophospholipase 2	grey
ENSG00000012817	KDM5D	lysine demethylase 5D	grey
ENSG00000023171	GRAMD1B	GRAM domain containing 1B	grey
ENSG00000025293	PHF20	PHD finger protein 20	grey
ENSG00000025800	KPNA6	karyopherin subunit alpha 6	grey
ENSG00000027697	IFNGR1	interferon gamma receptor 1	grey
ENSG00000031698	SARS1	seryl-tRNA synthetase 1	grey
ENSG00000033100	CHPF2	chondroitin polymerizing factor 2	grey
ENSG00000035403	VCL	vinculin	grey
ENSG00000041982	TNC	tenascin C	grey
ENSG00000044115	CTNNA1	catenin alpha 1	grey
ENSG00000044524	EPHA3	EPH receptor A3	grey
ENSG00000047056	WDR37	WD repeat domain 37	grey
ENSG00000048392	RRM2B	ribonucleotide reductase regulatory TP53 inducible subunit M2B	grey
ENSG00000048540	LMO3	LIM domain only 3	grey
ENSG00000048991	R3HDM1	R3H domain containing 1	grey
ENSG00000049130	KITLG	KIT ligand	grey
ENSG00000052723	SIKE1	suppressor of IKBKE 1	grey
ENSG00000054148	PHPT1	phosphohistidine phosphatase 1	grey
ENSG00000058804	NDC1	NDC1 transmembrane nucleoporin	grey
ENSG00000060982	BCAT1	branched chain amino acid transaminase 1	grey
ENSG00000061273	HDAC7	histone deacetylase 7	grey
ENSG00000062716	VMP1	vacuole membrane protein 1	grey
ENSG00000063660	GPC1	glypican 1	grey
ENSG00000064042	LIMCH1	LIM and calponin homology domains 1	grey
ENSG00000067048	DDX3Y	DEAD-box helicase 3 Y-linked	grey
ENSG00000070476	ZXDC	ZXD family zinc finger C	grey
ENSG00000071127	WDR1	WD repeat domain 1	grey
ENSG00000071537	SEL1L	SEL1L adaptor subunit of SYVN1 ubiquitin ligase	grey
ENSG00000072110	ACTN1	actinin alpha 1	grey
ENSG00000072415	PALS1	protein associated with LIN7 1, MAGUK p55 family member	grey
ENSG00000073712	FERMT2	FERM domain containing kindlin 2	grey
ENSG00000075223	SEMA3C	semaphorin 3C	grey
ENSG00000075275	CELSR1	cadherin EGF LAG seven-pass G-type receptor 1	grey
ENSG00000075340	ADD2	adducin 2	grey
ENSG00000075391	RASAL2	RAS protein activator like 2	grey
ENSG00000075618	FSCN1	fascin actin-bundling protein 1	grey
ENSG00000075624	ACTB	actin beta	grey
ENSG00000075945	KIFAP3	kinesin associated protein 3	grey
ENSG00000076356	PLXNA2	plexin A2	grey
ENSG00000076716	GPC4	glypican 4	grey
ENSG00000079999	KEAP1	kelch like ECH associated protein 1	grey
ENSG00000080845	DLGAP4	DLG associated protein 4	grey
ENSG00000082458	DLG3	discs large MAGUK scaffold protein 3	grey
ENSG00000083857	FAT1	FAT atypical cadherin 1	grey
ENSG00000084754	HADHA	hydroxyacyl-CoA dehydrogenase trifunctional multienzyme complex subunit alpha	grey
ENSG00000085185	BCORL1	BCL6 corepressor like 1	grey
ENSG00000089902	RCOR1	REST corepressor 1	grey
ENSG00000090006	LTBP4	latent transforming growth factor beta binding protein 4	grey
ENSG00000090776	EFNB1	ephrin B1	grey
ENSG00000092096	SLC22A17	solute carrier family 22 member 17	grey
ENSG00000092621	PHGDH	phosphoglycerate dehydrogenase	grey
ENSG00000092841	MYL6	myosin light chain 6	grey
ENSG00000092847	AGO1	argonaute RISC component 1	grey
ENSG00000096401	CDC5L	cell division cycle 5 like	grey
ENSG00000097021	ACOT7	acyl-CoA thioesterase 7	grey
ENSG00000099364	FBXL19	F-box and leucine rich repeat protein 19	grey
ENSG00000099795	NDUFB7	NADH:ubiquinone oxidoreductase subunit B7	grey
ENSG00000099864	PALM	paralemmin	grey
ENSG00000100029	PES1	pescadillo ribosomal biogenesis factor 1	grey
ENSG00000100106	TRIOBP	TRIO and F-actin binding protein	grey
ENSG00000100345	MYH9	myosin heavy chain 9	grey
ENSG00000100364	KIAA0930	KIAA0930	grey
ENSG00000100439	ABHD4	abhydrolase domain containing 4, N-acyl phospholipase B	grey
ENSG00000101224	CDC25B	cell division cycle 25B	grey
ENSG00000101439	CST3	cystatin C	grey
ENSG00000101856	PGRMC1	progesterone receptor membrane component 1	grey
ENSG00000102317	RBM3	RNA binding motif protein 3	grey
ENSG00000103855	CD276	CD276 molecule	grey
ENSG00000104142	VPS18	VPS18 core subunit of CORVET and HOPS complexes	grey
ENSG00000104722	NEFM	neurofilament medium chain	grey
ENSG00000104738	MCM4	minichromosome maintenance complex component 4	grey
ENSG00000104812	GYS1	glycogen synthase 1	grey
ENSG00000104964	TLE5	TLE family member 5, transcriptional modulator	grey
ENSG00000105419	MEIS3	Meis homeobox 3	grey
ENSG00000105605	CACNG7	calcium voltage-gated channel auxiliary subunit gamma 7	grey
ENSG00000105835	NAMPT	nicotinamide phosphoribosyltransferase	grey
ENSG00000105894	PTN	pleiotrophin	grey
ENSG00000106236	NPTX2	neuronal pentraxin 2	grey
ENSG00000106591	MRPL32	mitochondrial ribosomal protein L32	grey
ENSG00000106608	URGCP	upregulator of cell proliferation	grey
ENSG00000107140	TESK1	testis associated actin remodelling kinase 1	grey
ENSG00000107518	ATRNL1	attractin like 1	grey
ENSG00000107731	UNC5B	unc-5 netrin receptor B	grey
ENSG00000108861	DUSP3	dual specificity phosphatase 3	grey
ENSG00000109436	TBC1D9	TBC1 domain family member 9	grey
ENSG00000109790	KLHL5	kelch like family member 5	grey
ENSG00000110092	CCND1	cyclin D1	grey
ENSG00000110171	TRIM3	tripartite motif containing 3	grey
ENSG00000110315	RNF141	ring finger protein 141	grey
ENSG00000110321	EIF4G2	eukaryotic translation initiation factor 4 gamma 2	grey
ENSG00000110697	PITPNM1	phosphatidylinositol transfer protein membrane associated 1	grey
ENSG00000110713	NUP98	nucleoporin 98 and 96 precursor	grey
ENSG00000110900	TSPAN11	tetraspanin 11	grey
ENSG00000111412	SPRING1	SREBF pathway regulator in golgi 1	grey
ENSG00000111602	TIMELESS	timeless circadian regulator	grey
ENSG00000111711	GOLT1B	golgi transport 1B	grey
ENSG00000111859	NEDD9	neural precursor cell expressed, developmentally down-regulated 9	grey
ENSG00000112118	MCM3	minichromosome maintenance complex component 3	grey
ENSG00000112144	CILK1	ciliogenesis associated kinase 1	grey
ENSG00000112200	ZNF451	zinc finger protein 451	grey
ENSG00000112379	ARFGEF3	ARFGEF family member 3	grey
ENSG00000112655	PTK7	protein tyrosine kinase 7 (inactive)	grey
ENSG00000112679	DUSP22	dual specificity phosphatase 22	grey
ENSG00000112697	TMEM30A	transmembrane protein 30A	grey
ENSG00000112941	TENT4A	terminal nucleotidyltransferase 4A	grey
ENSG00000113140	SPARC	secreted protein acidic and cysteine rich	grey
ENSG00000113448	PDE4D	phosphodiesterase 4D	grey
ENSG00000113739	STC2	stanniocalcin 2	grey
ENSG00000114019	AMOTL2	angiomotin like 2	grey
ENSG00000114054	PCCB	propionyl-CoA carboxylase subunit beta	grey
ENSG00000114270	COL7A1	collagen type VII alpha 1 chain	grey
ENSG00000114353	GNAI2	G protein subunit alpha i2	grey
ENSG00000114374	USP9Y	ubiquitin specific peptidase 9 Y-linked	grey
ENSG00000114573	ATP6V1A	ATPase H+ transporting V1 subunit A	grey
ENSG00000114739	ACVR2B	activin A receptor type 2B	grey
ENSG00000114770	ABCC5	ATP binding cassette subfamily C member 5	grey
ENSG00000114850	SSR3	signal sequence receptor subunit 3	grey
ENSG00000115457	IGFBP2	insulin like growth factor binding protein 2	grey
ENSG00000115526	CHST10	carbohydrate sulfotransferase 10	grey
ENSG00000115827	DCAF17	DDB1 and CUL4 associated factor 17	grey
ENSG00000115866	DARS1	aspartyl-tRNA synthetase 1	grey
ENSG00000115902	SLC1A4	solute carrier family 1 member 4	grey
ENSG00000115977	AAK1	AP2 associated kinase 1	grey
ENSG00000116141	MARK1	microtubule affinity regulating kinase 1	grey
ENSG00000116171	SCP2	sterol carrier protein 2	grey
ENSG00000116212	LRRC42	leucine rich repeat containing 42	grey
ENSG00000116288	PARK7	Parkinsonism associated deglycase	grey
ENSG00000116459	ATP5PB	ATP synthase peripheral stalk-membrane subunit b	grey
ENSG00000116649	SRM	spermidine synthase	grey
ENSG00000116752	BCAS2	BCAS2 pre-mRNA processing factor	grey
ENSG00000117360	PRPF3	pre-mRNA processing factor 3	grey
ENSG00000117410	ATP6V0B	ATPase H+ transporting V0 subunit b	grey
ENSG00000117569	PTBP2	polypyrimidine tract binding protein 2	grey
ENSG00000117682	DHDDS	dehydrodolichyl diphosphate synthase subunit	grey
ENSG00000117748	RPA2	replication protein A2	grey
ENSG00000117758	STX12	syntaxin 12	grey
ENSG00000117868	ESYT2	extended synaptotagmin 2	grey
ENSG00000118217	ATF6	activating transcription factor 6	grey
ENSG00000118257	NRP2	neuropilin 2	grey
ENSG00000119321	FKBP15	FKBP prolyl isomerase family member 15	grey
ENSG00000119383	PTPA	protein phosphatase 2 phosphatase activator	grey
ENSG00000119446	RBM18	RNA binding motif protein 18	grey
ENSG00000120278	PLEKHG1	pleckstrin homology and RhoGEF domain containing G1	grey
ENSG00000120616	EPC1	enhancer of polycomb homolog 1	grey
ENSG00000120694	HSPH1	heat shock protein family H (Hsp110) member 1	grey
ENSG00000120705	ETF1	eukaryotic translation termination factor 1	grey
ENSG00000120802	TMPO	thymopoietin	grey
ENSG00000120805	ARL1	ADP ribosylation factor like GTPase 1	grey
ENSG00000120889	TNFRSF10B	TNF receptor superfamily member 10b	grey
ENSG00000121653	MAPK8IP1	mitogen-activated protein kinase 8 interacting protein 1	grey
ENSG00000121671	CRY2	cryptochrome circadian regulator 2	grey
ENSG00000121749	TBC1D15	TBC1 domain family member 15	grey
ENSG00000122218	COPA	COPI coat complex subunit alpha	grey
ENSG00000122642	FKBP9	FKBP prolyl isomerase 9	grey
ENSG00000122786	CALD1	caldesmon 1	grey
ENSG00000123989	CHPF	chondroitin polymerizing factor	grey
ENSG00000124172	ATP5F1E	ATP synthase F1 subunit epsilon	grey
ENSG00000124209	RAB22A	RAB22A, member RAS oncogene family	grey
ENSG00000124496	TRERF1	transcriptional regulating factor 1	grey
ENSG00000124570	SERPINB6	serpin family B member 6	grey
ENSG00000124762	CDKN1A	cyclin dependent kinase inhibitor 1A	grey
ENSG00000124795	DEK	DEK proto-oncogene	grey
ENSG00000124942	AHNAK	AHNAK nucleoprotein	grey
ENSG00000125285	SOX21	SRY-box transcription factor 21	grey
ENSG00000125827	TMX4	thioredoxin related transmembrane protein 4	grey
ENSG00000125868	DSTN	destrin, actin depolymerizing factor	grey
ENSG00000126432	PRDX5	peroxiredoxin 5	grey
ENSG00000127418	FGFRL1	fibroblast growth factor receptor like 1	grey
ENSG00000127585	FBXL16	F-box and leucine rich repeat protein 16	grey
ENSG00000128245	YWHAH	tyrosine 3-monooxygenase/tryptophan 5-monooxygenase activation protein eta	grey
ENSG00000128266	GNAZ	G protein subunit alpha z	grey
ENSG00000128487	SPECC1	sperm antigen with calponin homology and coiled-coil domains 1	grey
ENSG00000128928	IVD	isovaleryl-CoA dehydrogenase	grey
ENSG00000129562	DAD1	defender against cell death 1	grey
ENSG00000129682	FGF13	fibroblast growth factor 13	grey
ENSG00000129824	RPS4Y1	ribosomal protein S4 Y-linked 1	grey
ENSG00000130724	CHMP2A	charged multivesicular body protein 2A	grey
ENSG00000130816	DNMT1	DNA methyltransferase 1	grey
ENSG00000131174	COX7B	cytochrome c oxidase subunit 7B	grey
ENSG00000131238	PPT1	palmitoyl-protein thioesterase 1	grey
ENSG00000131409	LRRC4B	leucine rich repeat containing 4B	grey
ENSG00000131899	LLGL1	LLGL scribble cell polarity complex component 1	grey
ENSG00000131941	RHPN2	rhophilin Rho GTPase binding protein 2	grey
ENSG00000131943	C19orf12	chromosome 19 open reading frame 12	grey
ENSG00000132128	LRRC41	leucine rich repeat containing 41	grey
ENSG00000132432	SEC61G	SEC61 translocon subunit gamma	grey
ENSG00000132535	DLG4	discs large MAGUK scaffold protein 4	grey
ENSG00000132563	REEP2	receptor accessory protein 2	grey
ENSG00000132635	PCED1A	PC-esterase domain containing 1A	grey
ENSG00000132680	KHDC4	KH domain containing 4, pre-mRNA splicing factor	grey
ENSG00000132688	NES	nestin	grey
ENSG00000132718	SYT11	synaptotagmin 11	grey
ENSG00000132780	NASP	nuclear autoantigenic sperm protein	grey
ENSG00000132824	SERINC3	serine incorporator 3	grey
ENSG00000132964	CDK8	cyclin dependent kinase 8	grey
ENSG00000133056	PIK3C2B	phosphatidylinositol-4-phosphate 3-kinase catalytic subunit type 2 beta	grey
ENSG00000133059	DSTYK	dual serine/threonine and tyrosine protein kinase	grey
ENSG00000133313	CNDP2	carnosine dipeptidase 2	grey
ENSG00000133424	LARGE1	LARGE xylosyl- and glucuronyltransferase 1	grey
ENSG00000133639	BTG1	BTG anti-proliferation factor 1	grey
ENSG00000134250	NOTCH2	notch receptor 2	grey
ENSG00000134265	NAPG	NSF attachment protein gamma	grey
ENSG00000134574	DDB2	damage specific DNA binding protein 2	grey
ENSG00000134697	GNL2	G protein nucleolar 2	grey
ENSG00000135046	ANXA1	annexin A1	grey
ENSG00000135241	PNPLA8	patatin like phospholipase domain containing 8	grey
ENSG00000135541	AHI1	Abelson helper integration site 1	grey
ENSG00000135821	GLUL	glutamate-ammonia ligase	grey
ENSG00000135823	STX6	syntaxin 6	grey
ENSG00000135862	LAMC1	laminin subunit gamma 1	grey
ENSG00000136108	CKAP2	cytoskeleton associated protein 2	grey
ENSG00000136205	TNS3	tensin 3	grey
ENSG00000136279	DBNL	drebrin like	grey
ENSG00000136378	ADAMTS7	ADAM metallopeptidase with thrombospondin type 1 motif 7	grey
ENSG00000136518	ACTL6A	actin like 6A	grey
ENSG00000136888	ATP6V1G1	ATPase H+ transporting V1 subunit G1	grey
ENSG00000137040	RANBP6	RAN binding protein 6	grey
ENSG00000137076	TLN1	talin 1	grey
ENSG00000137478	FCHSD2	FCH and double SH3 domains 2	grey
ENSG00000137693	YAP1	Yes1 associated transcriptional regulator	grey
ENSG00000138029	HADHB	hydroxyacyl-CoA dehydrogenase trifunctional multienzyme complex subunit beta	grey
ENSG00000138594	TMOD3	tropomodulin 3	grey
ENSG00000138771	SHROOM3	shroom family member 3	grey
ENSG00000140264	SERF2	small EDRK-rich factor 2	grey
ENSG00000140319	SRP14	signal recognition particle 14	grey
ENSG00000140400	MAN2C1	mannosidase alpha class 2C member 1	grey
ENSG00000140416	TPM1	tropomyosin 1	grey
ENSG00000140557	ST8SIA2	ST8 alpha-N-acetyl-neuraminide alpha-2,8-sialyltransferase 2	grey
ENSG00000140941	MAP1LC3B	microtubule associated protein 1 light chain 3 beta	grey
ENSG00000141098	GFOD2	Gfo/Idh/MocA-like oxidoreductase domain containing 2	grey
ENSG00000141298	SSH2	slingshot protein phosphatase 2	grey
ENSG00000141349	G6PC3	glucose-6-phosphatase catalytic subunit 3	grey
ENSG00000141367	CLTC	clathrin heavy chain	grey
ENSG00000141522	ARHGDIA	Rho GDP dissociation inhibitor alpha	grey
ENSG00000141756	FKBP10	FKBP prolyl isomerase 10	grey
ENSG00000142166	IFNAR1	interferon alpha and beta receptor subunit 1	grey
ENSG00000142459	EVI5L	ecotropic viral integration site 5 like	grey
ENSG00000142657	PGD	phosphogluconate dehydrogenase	grey
ENSG00000142669	SH3BGRL3	SH3 domain binding glutamate rich protein like 3	grey
ENSG00000143195	ILDR2	immunoglobulin like domain containing receptor 2	grey
ENSG00000143322	ABL2	ABL proto-oncogene 2, non-receptor tyrosine kinase	grey
ENSG00000143368	SF3B4	splicing factor 3b subunit 4	grey
ENSG00000143418	CERS2	ceramide synthase 2	grey
ENSG00000143486	EIF2D	eukaryotic translation initiation factor 2D	grey
ENSG00000143514	TP53BP2	tumor protein p53 binding protein 2	grey
ENSG00000143622	RIT1	Ras like without CAAX 1	grey
ENSG00000143653	SCCPDH	saccharopine dehydrogenase (putative)	grey
ENSG00000143753	DEGS1	delta 4-desaturase, sphingolipid 1	grey
ENSG00000143799	PARP1	poly(ADP-ribose) polymerase 1	grey
ENSG00000143819	EPHX1	epoxide hydrolase 1	grey
ENSG00000144711	IQSEC1	IQ motif and Sec7 domain ArfGEF 1	grey
ENSG00000144730	IL17RD	interleukin 17 receptor D	grey
ENSG00000144815	NXPE3	neurexophilin and PC-esterase domain family member 3	grey
ENSG00000145214	DGKQ	diacylglycerol kinase theta	grey
ENSG00000145284	SCD5	stearoyl-CoA desaturase 5	grey
ENSG00000145391	SETD7	SET domain containing 7, histone lysine methyltransferase	grey
ENSG00000145555	MYO10	myosin X	grey
ENSG00000145632	PLK2	polo like kinase 2	grey
ENSG00000146966	DENND2A	DENN domain containing 2A	grey
ENSG00000147065	MSN	moesin	grey
ENSG00000147535	PLPP5	phospholipid phosphatase 5	grey
ENSG00000147862	NFIB	nuclear factor I B	grey
ENSG00000148180	GSN	gelsolin	grey
ENSG00000148204	CRB2	crumbs cell polarity complex component 2	grey
ENSG00000148339	SLC25A25	solute carrier family 25 member 25	grey
ENSG00000148925	BTBD10	BTB domain containing 10	grey
ENSG00000149289	ZC3H12C	zinc finger CCCH-type containing 12C	grey
ENSG00000149503	INCENP	inner centromere protein	grey
ENSG00000151502	VPS26B	VPS26 retromer complex component B	grey
ENSG00000151612	ZNF827	zinc finger protein 827	grey
ENSG00000151694	ADAM17	ADAM metallopeptidase domain 17	grey
ENSG00000152092	ASTN1	astrotactin 1	grey
ENSG00000152443	ZNF776	zinc finger protein 776	grey
ENSG00000152661	GJA1	gap junction protein alpha 1	grey
ENSG00000152700	SAR1B	secretion associated Ras related GTPase 1B	grey
ENSG00000154134	ROBO3	roundabout guidance receptor 3	grey
ENSG00000154222	CC2D1B	coiled-coil and C2 domain containing 1B	grey
ENSG00000154556	SORBS2	sorbin and SH3 domain containing 2	grey
ENSG00000154721	JAM2	junctional adhesion molecule 2	grey
ENSG00000155097	ATP6V1C1	ATPase H+ transporting V1 subunit C1	grey
ENSG00000155111	CDK19	cyclin dependent kinase 19	grey
ENSG00000155256	ZFYVE27	zinc finger FYVE-type containing 27	grey
ENSG00000155366	RHOC	ras homolog family member C	grey
ENSG00000155511	GRIA1	glutamate ionotropic receptor AMPA type subunit 1	grey
ENSG00000155876	RRAGA	Ras related GTP binding A	grey
ENSG00000155966	AFF2	ALF transcription elongation factor 2	grey
ENSG00000157103	SLC6A1	solute carrier family 6 member 1	grey
ENSG00000157216	SSBP3	single stranded DNA binding protein 3	grey
ENSG00000157741	UBN2	ubinuclein 2	grey
ENSG00000157833	GAREM2	GRB2 associated regulator of MAPK1 subtype 2	grey
ENSG00000158710	TAGLN2	transgelin 2	grey
ENSG00000158856	DMTN	dematin actin binding protein	grey
ENSG00000159176	CSRP1	cysteine and glycine rich protein 1	grey
ENSG00000159335	PTMS	parathymosin	grey
ENSG00000159720	ATP6V0D1	ATPase H+ transporting V0 subunit d1	grey
ENSG00000159784	FAM131B	family with sequence similarity 131 member B	grey
ENSG00000160145	KALRN	kalirin RhoGEF kinase	grey
ENSG00000160211	G6PD	glucose-6-phosphate dehydrogenase	grey
ENSG00000160360	GPSM1	G protein signaling modulator 1	grey
ENSG00000160691	SHC1	SHC adaptor protein 1	grey
ENSG00000160991	ORAI2	ORAI calcium release-activated calcium modulator 2	grey
ENSG00000161671	EMC10	ER membrane protein complex subunit 10	grey
ENSG00000161800	RACGAP1	Rac GTPase activating protein 1	grey
ENSG00000162105	SHANK2	SH3 and multiple ankyrin repeat domains 2	grey
ENSG00000162368	CMPK1	cytidine/uridine monophosphate kinase 1	grey
ENSG00000162378	ZYG11B	zyg-11 family member B, cell cycle regulator	grey
ENSG00000162433	AK4	adenylate kinase 4	grey
ENSG00000162441	LZIC	leucine zipper and CTNNBIP1 domain containing	grey
ENSG00000162517	PEF1	penta-EF-hand domain containing 1	grey
ENSG00000162607	USP1	ubiquitin specific peptidase 1	grey
ENSG00000162734	PEA15	proliferation and apoptosis adaptor protein 15	grey
ENSG00000162735	PEX19	peroxisomal biogenesis factor 19	grey
ENSG00000163069	SGCB	sarcoglycan beta	grey
ENSG00000163399	ATP1A1	ATPase Na+/K+ transporting subunit alpha 1	grey
ENSG00000163428	LRRC58	leucine rich repeat containing 58	grey
ENSG00000163644	PPM1K	protein phosphatase, Mg2+/Mn2+ dependent 1K	grey
ENSG00000163655	GMPS	guanine monophosphate synthase	grey
ENSG00000163660	CCNL1	cyclin L1	grey
ENSG00000163785	RYK	receptor like tyrosine kinase	grey
ENSG00000164066	INTU	inturned planar cell polarity protein	grey
ENSG00000164294	GPX8	glutathione peroxidase 8 (putative)	grey
ENSG00000164405	UQCRQ	ubiquinol-cytochrome c reductase complex III subunit VII	grey
ENSG00000164889	SLC4A2	solute carrier family 4 member 2	grey
ENSG00000164904	ALDH7A1	aldehyde dehydrogenase 7 family member A1	grey
ENSG00000164953	TMEM67	transmembrane protein 67	grey
ENSG00000165156	ZHX1	zinc fingers and homeoboxes 1	grey
ENSG00000165282	PIGO	phosphatidylinositol glycan anchor biosynthesis class O	grey
ENSG00000165338	HECTD2	HECT domain E3 ubiquitin protein ligase 2	grey
ENSG00000165476	REEP3	receptor accessory protein 3	grey
ENSG00000165566	AMER2	APC membrane recruitment protein 2	grey
ENSG00000165801	ARHGEF40	Rho guanine nucleotide exchange factor 40	grey
ENSG00000165934	CPSF2	cleavage and polyadenylation specific factor 2	grey
ENSG00000166123	GPT2	glutamic--pyruvic transaminase 2	grey
ENSG00000166128	RAB8B	RAB8B, member RAS oncogene family	grey
ENSG00000166165	CKB	creatine kinase B	grey
ENSG00000166311	SMPD1	sphingomyelin phosphodiesterase 1	grey
ENSG00000166436	TRIM66	tripartite motif containing 66	grey
ENSG00000166450	PRTG	protogenin	grey
ENSG00000166562	SEC11C	SEC11 homolog C, signal peptidase complex subunit	grey
ENSG00000166689	PLEKHA7	pleckstrin homology domain containing A7	grey
ENSG00000166716	ZNF592	zinc finger protein 592	grey
ENSG00000166913	YWHAB	tyrosine 3-monooxygenase/tryptophan 5-monooxygenase activation protein beta	grey
ENSG00000166986	MARS1	methionyl-tRNA synthetase 1	grey
ENSG00000167196	FBXO22	F-box protein 22	grey
ENSG00000167315	ACAA2	acetyl-CoA acyltransferase 2	grey
ENSG00000167468	GPX4	glutathione peroxidase 4	grey
ENSG00000167702	KIFC2	kinesin family member C2	grey
ENSG00000167771	RCOR2	REST corepressor 2	grey
ENSG00000168209	DDIT4	DNA damage inducible transcript 4	grey
ENSG00000168214	RBPJ	recombination signal binding protein for immunoglobulin kappa J region	grey
ENSG00000168280	KIF5C	kinesin family member 5C	grey
ENSG00000168615	ADAM9	ADAM metallopeptidase domain 9	grey
ENSG00000168653	NDUFS5	NADH:ubiquinone oxidoreductase subunit S5	grey
ENSG00000168795	ZBTB5	zinc finger and BTB domain containing 5	grey
ENSG00000169169	CPT1C	carnitine palmitoyltransferase 1C	grey
ENSG00000169184	MN1	MN1 proto-oncogene, transcriptional regulator	grey
ENSG00000169504	CLIC4	chloride intracellular channel 4	grey
ENSG00000169750	RAC3	Rac family small GTPase 3	grey
ENSG00000169871	TRIM56	tripartite motif containing 56	grey
ENSG00000170004	CHD3	chromodomain helicase DNA binding protein 3	grey
ENSG00000170558	CDH2	cadherin 2	grey
ENSG00000170832	USP32	ubiquitin specific peptidase 32	grey
ENSG00000170949	ZNF160	zinc finger protein 160	grey
ENSG00000171159	BBLN	bublin coiled coil protein	grey
ENSG00000171224	FAM241B	family with sequence similarity 241 member B	grey
ENSG00000171533	MAP6	microtubule associated protein 6	grey
ENSG00000171551	ECEL1	endothelin converting enzyme like 1	grey
ENSG00000171552	BCL2L1	BCL2 like 1	grey
ENSG00000171681	ATF7IP	activating transcription factor 7 interacting protein	grey
ENSG00000171735	CAMTA1	calmodulin binding transcription activator 1	grey
ENSG00000171793	CTPS1	CTP synthase 1	grey
ENSG00000171798	KNDC1	kinase non-catalytic C-lobe domain containing 1	grey
ENSG00000172037	LAMB2	laminin subunit beta 2	grey
ENSG00000172175	MALT1	MALT1 paracaspase	grey
ENSG00000172380	GNG12	G protein subunit gamma 12	grey
ENSG00000172667	ZMAT3	zinc finger matrin-type 3	grey
ENSG00000173511	VEGFB	vascular endothelial growth factor B	grey
ENSG00000173517	PEAK1	pseudopodium enriched atypical kinase 1	grey
ENSG00000173598	NUDT4	nudix hydrolase 4	grey
ENSG00000173801	JUP	junction plakoglobin	grey
ENSG00000174498	IGDCC3	immunoglobulin superfamily DCC subclass member 3	grey
ENSG00000174721	FGFBP3	fibroblast growth factor binding protein 3	grey
ENSG00000174903	RAB1B	RAB1B, member RAS oncogene family	grey
ENSG00000175130	MARCKSL1	MARCKS like 1	grey
ENSG00000175416	CLTB	clathrin light chain B	grey
ENSG00000175928	LRRN1	leucine rich repeat neuronal 1	grey
ENSG00000176340	COX8A	cytochrome c oxidase subunit 8A	grey
ENSG00000176393	RNPEP	arginyl aminopeptidase	grey
ENSG00000176871	WSB2	WD repeat and SOCS box containing 2	grey
ENSG00000176887	SOX11	SRY-box transcription factor 11	grey
ENSG00000176978	DPP7	dipeptidyl peptidase 7	grey
ENSG00000177084	POLE	DNA polymerase epsilon, catalytic subunit	grey
ENSG00000177595	PIDD1	p53-induced death domain protein 1	grey
ENSG00000177614	PGBD5	piggyBac transposable element derived 5	grey
ENSG00000177697	CD151	CD151 molecule (Raph blood group)	grey
ENSG00000177943	MAMDC4	MAM domain containing 4	grey
ENSG00000178163	ZNF518B	zinc finger protein 518B	grey
ENSG00000178531	CTXN1	cortexin 1	grey
ENSG00000178764	ZHX2	zinc fingers and homeoboxes 2	grey
ENSG00000178927	CYBC1	cytochrome b-245 chaperone 1	grey
ENSG00000178947	SMIM10L2A	small integral membrane protein 10 like 2A	grey
ENSG00000179094	PER1	period circadian regulator 1	grey
ENSG00000179314	WSCD1	WSC domain containing 1	grey
ENSG00000179909	ZNF154	zinc finger protein 154	grey
ENSG00000181666	ZNF875	zinc finger protein 875	grey
ENSG00000181852	RNF41	ring finger protein 41	grey
ENSG00000182263	FIGN	fidgetin, microtubule severing factor	grey
ENSG00000182481	KPNA2	karyopherin subunit alpha 2	grey
ENSG00000182534	MXRA7	matrix remodeling associated 7	grey
ENSG00000182541	LIMK2	LIM domain kinase 2	grey
ENSG00000182580	EPHB3	EPH receptor B3	grey
ENSG00000182670	TTC3	tetratricopeptide repeat domain 3	grey
ENSG00000182718	ANXA2	annexin A2	grey
ENSG00000182934	SRPRA	SRP receptor subunit alpha	grey
ENSG00000183354	BRD10	bromodomain containing 10	grey
ENSG00000183655	KLHL25	kelch like family member 25	grey
ENSG00000184205	TSPYL2	TSPY like 2	grey
ENSG00000184588	PDE4B	phosphodiesterase 4B	grey
ENSG00000184897	H1-10	H1.10 linker histone	grey
ENSG00000184949	FAM227A	family with sequence similarity 227 member A	grey
ENSG00000185088	RPS27L	ribosomal protein S27 like	grey
ENSG00000185236	RAB11B	RAB11B, member RAS oncogene family	grey
ENSG00000185386	MAPK11	mitogen-activated protein kinase 11	grey
ENSG00000185565	LSAMP	limbic system associated membrane protein	grey
ENSG00000185818	NAT8L	N-acetyltransferase 8 like	grey
ENSG00000185909	KLHDC8B	kelch domain containing 8B	grey
ENSG00000187122	SLIT1	slit guidance ligand 1	grey
ENSG00000187244	BCAM	basal cell adhesion molecule (Lutheran blood group)	grey
ENSG00000188486	H2AX	H2A.X variant histone	grey
ENSG00000188725	SMIM15	small integral membrane protein 15	grey
ENSG00000189241	TSPYL1	TSPY like 1	grey
ENSG00000189266	PNRC2	proline rich nuclear receptor coactivator 2	grey
ENSG00000189319	FAM53B	family with sequence similarity 53 member B	grey
ENSG00000196072	BLOC1S2	biogenesis of lysosomal organelles complex 1 subunit 2	grey
ENSG00000196182	STK40	serine/threonine kinase 40	grey
ENSG00000196628	TCF4	transcription factor 4	grey
ENSG00000196700	ZNF512B	zinc finger protein 512B	grey
ENSG00000196923	PDLIM7	PDZ and LIM domain 7	grey
ENSG00000196950	SLC39A10	solute carrier family 39 member 10	grey
ENSG00000197043	ANXA6	annexin A6	grey
ENSG00000197093	GAL3ST4	galactose-3-O-sulfotransferase 4	grey
ENSG00000197170	PSMD12	proteasome 26S subunit, non-ATPase 12	grey
ENSG00000197457	STMN3	stathmin 3	grey
ENSG00000197702	PARVA	parvin alpha	grey
ENSG00000197747	S100A10	S100 calcium binding protein A10	grey
ENSG00000197858	GPAA1	glycosylphosphatidylinositol anchor attachment 1	grey
ENSG00000197879	MYO1C	myosin IC	grey
ENSG00000198160	MIER1	MIER1 transcriptional regulator	grey
ENSG00000198585	NUDT16	nudix hydrolase 16	grey
ENSG00000198589	LRBA	LPS responsive beige-like anchor protein	grey
ENSG00000198720	ANKRD13B	ankyrin repeat domain 13B	grey
ENSG00000198743	SLC5A3	solute carrier family 5 member 3	grey
ENSG00000198843	SELENOT	selenoprotein T	grey
ENSG00000198911	SREBF2	sterol regulatory element binding transcription factor 2	grey
ENSG00000204178	MACO1	macoilin 1	grey
ENSG00000205726	ITSN1	intersectin 1	grey
ENSG00000205978	NYNRIN	NYN domain and retroviral integrase containing	grey
ENSG00000213593	TMX2	thioredoxin related transmembrane protein 2	grey
ENSG00000213626	LBH	LBH regulator of WNT signaling pathway	grey
ENSG00000213699	SLC35F6	solute carrier family 35 member F6	grey
ENSG00000231764	DLX6-AS1	DLX6 antisense RNA 1	grey
ENSG00000253305	PCDHGB6	protocadherin gamma subfamily B, 6	grey
ENSG00000253352	TUG1	taurine up-regulated 1	grey
ENSG00000255248	MIR100HG	mir-100-let-7a-2-mir-125b-1 cluster host gene	grey
ENSG00000260807	CEROX1	cytoplasmic endogenous regulator of oxidative phosphorylation 1	grey
ENSG00000262655	SPON1	spondin 1	grey
ENSG00000266472	MRPS21	mitochondrial ribosomal protein S21	grey
ENSG00000270885	RASL10B	RAS like family 10 member B	grey
ENSG00000274070	CASTOR2	cytosolic arginine sensor for mTORC1 subunit 2	grey
ENSG00000277586	NEFL	neurofilament light chain	grey
ENSG00000283777	CANX	calnexin	grey
ENSG00000286214	COPG2IT1	COPG2 imprinted transcript 1	grey
ENSG00000291995	GOLGA8A	golgin A8 family member A	grey
ENSG00000000003	TSPAN6	tetraspanin 6	black
ENSG00000008283	CYB561	cytochrome b561	black
ENSG00000008853	RHOBTB2	Rho related BTB domain containing 2	black
ENSG00000033327	GAB2	GRB2 associated binding protein 2	black
ENSG00000047230	CTPS2	CTP synthase 2	black
ENSG00000049323	LTBP1	latent transforming growth factor beta binding protein 1	black
ENSG00000050165	DKK3	dickkopf WNT signaling pathway inhibitor 3	black
ENSG00000050748	MAPK9	mitogen-activated protein kinase 9	black
ENSG00000068366	ACSL4	acyl-CoA synthetase long chain family member 4	black
ENSG00000077264	PAK3	p21 (RAC1) activated kinase 3	black
ENSG00000084710	EFR3B	EFR3 homolog B	black
ENSG00000086712	TXLNG	taxilin gamma	black
ENSG00000099204	ABLIM1	actin binding LIM protein 1	black
ENSG00000099814	CEP170B	centrosomal protein 170B	black
ENSG00000100154	TTC28	tetratricopeptide repeat domain 28	black
ENSG00000100376	FAM118A	family with sequence similarity 118 member A	black
ENSG00000100626	GALNT16	polypeptide N-acetylgalactosaminyltransferase 16	black
ENSG00000101144	BMP7	bone morphogenetic protein 7	black
ENSG00000101843	PSMD10	proteasome 26S subunit, non-ATPase 10	black
ENSG00000101901	ALG13	ALG13 UDP-N-acetylglucosaminyltransferase subunit	black
ENSG00000102225	CDK16	cyclin dependent kinase 16	black
ENSG00000102226	USP11	ubiquitin specific peptidase 11	black
ENSG00000104763	ASAH1	N-acylsphingosine amidohydrolase 1	black
ENSG00000106723	SPIN1	spindlin 1	black
ENSG00000107175	CREB3	cAMP responsive element binding protein 3	black
ENSG00000107263	RAPGEF1	Rap guanine nucleotide exchange factor 1	black
ENSG00000107651	SEC23IP	SEC23 interacting protein	black
ENSG00000107798	LIPA	lipase A, lysosomal acid type	black
ENSG00000113583	C5orf15	chromosome 5 open reading frame 15	black
ENSG00000114554	PLXNA1	plexin A1	black
ENSG00000114923	SLC4A3	solute carrier family 4 member 3	black
ENSG00000115318	LOXL3	lysyl oxidase like 3	black
ENSG00000118523	CCN2	cellular communication network factor 2	black
ENSG00000123562	MORF4L2	mortality factor 4 like 2	black
ENSG00000123575	FAM199X	family with sequence similarity 199, X-linked	black
ENSG00000126016	AMOT	angiomotin	black
ENSG00000130224	LRCH2	leucine rich repeats and calponin homology domain containing 2	black
ENSG00000130741	EIF2S3	eukaryotic translation initiation factor 2 subunit gamma	black
ENSG00000130985	UBA1	ubiquitin like modifier activating enzyme 1	black
ENSG00000131016	AKAP12	A-kinase anchoring protein 12	black
ENSG00000131507	NDFIP1	Nedd4 family interacting protein 1	black
ENSG00000131711	MAP1B	microtubule associated protein 1B	black
ENSG00000133142	TCEAL4	transcription elongation factor A like 4	black
ENSG00000133318	RTN3	reticulon 3	black
ENSG00000134121	CHL1	cell adhesion molecule L1 like	black
ENSG00000134138	MEIS2	Meis homeobox 2	black
ENSG00000136770	DNAJC1	DnaJ heat shock protein family (Hsp40) member C1	black
ENSG00000137449	CPEB2	cytoplasmic polyadenylation element binding protein 2	black
ENSG00000140538	NTRK3	neurotrophic receptor tyrosine kinase 3	black
ENSG00000141959	PFKL	phosphofructokinase, liver type	black
ENSG00000142303	ADAMTS10	ADAM metallopeptidase with thrombospondin type 1 motif 10	black
ENSG00000143198	MGST3	microsomal glutathione S-transferase 3	black
ENSG00000143324	XPR1	xenotropic and polytropic retrovirus receptor 1	black
ENSG00000144724	PTPRG	protein tyrosine phosphatase receptor type G	black
ENSG00000145675	PIK3R1	phosphoinositide-3-kinase regulatory subunit 1	black
ENSG00000147044	CASK	calcium/calmodulin dependent serine protein kinase	black
ENSG00000147050	KDM6A	lysine demethylase 6A	black
ENSG00000147224	PRPS1	phosphoribosyl pyrophosphate synthetase 1	black
ENSG00000149177	PTPRJ	protein tyrosine phosphatase receptor type J	black
ENSG00000151746	BICD1	BICD cargo adaptor 1	black
ENSG00000152127	MGAT5	alpha-1,6-mannosylglycoprotein 6-beta-N-acetylglucosaminyltransferase	black
ENSG00000156531	PHF6	PHD finger protein 6	black
ENSG00000157514	TSC22D3	TSC22 domain family member 3	black
ENSG00000157600	TMEM164	transmembrane protein 164	black
ENSG00000158186	MRAS	muscle RAS oncogene homolog	black
ENSG00000159200	RCAN1	regulator of calcineurin 1	black
ENSG00000163879	DNALI1	dynein axonemal light intermediate chain 1	black
ENSG00000164062	APEH	acylaminoacyl-peptide hydrolase	black
ENSG00000165650	PDZD8	PDZ domain containing 8	black
ENSG00000166681	BEX3	brain expressed X-linked 3	black
ENSG00000168036	CTNNB1	catenin beta 1	black
ENSG00000169783	LINGO1	leucine rich repeat and Ig domain containing 1	black
ENSG00000169895	SYAP1	synapse associated protein 1	black
ENSG00000179431	FJX1	four-jointed box kinase 1	black
ENSG00000180398	MCFD2	multiple coagulation factor deficiency 2, ER cargo receptor complex subunit	black
ENSG00000180964	TCEAL8	transcription elongation factor A like 8	black
ENSG00000182985	CADM1	cell adhesion molecule 1	black
ENSG00000183291	SELENOF	selenoprotein F	black
ENSG00000183943	PRKX	protein kinase cAMP-dependent X-linked catalytic subunit	black
ENSG00000184613	NELL2	neural EGFL like 2	black
ENSG00000185222	TCEAL9	transcription elongation factor A like 9	black
ENSG00000186310	NAP1L3	nucleosome assembly protein 1 like 3	black
ENSG00000186635	ARAP1	ArfGAP with RhoGAP domain, ankyrin repeat and PH domain 1	black
ENSG00000187164	SHTN1	shootin 1	black
ENSG00000188042	ARL4C	ADP ribosylation factor like GTPase 4C	black
ENSG00000197728	RPS26	ribosomal protein S26	black
ENSG00000198382	UVRAG	UV radiation resistance associated	black
ENSG00000198795	ZNF521	zinc finger protein 521	black
ENSG00000198947	DMD	dystrophin	black
ENSG00000205542	TMSB4X	thymosin beta 4 X-linked	black
ENSG00000219438	TAFA5	TAFA chemokine like family member 5	black
ENSG00000221866	PLXNA4	plexin A4	black
ENSG00000000003	TSPAN6	tetraspanin 6	skyblue3-spearman
ENSG00000004399	PLXND1	plexin D1	skyblue3-spearman
ENSG00000008283	CYB561	cytochrome b561	skyblue3-spearman
ENSG00000047230	CTPS2	CTP synthase 2	skyblue3-spearman
ENSG00000049323	LTBP1	latent transforming growth factor beta binding protein 1	skyblue3-spearman
ENSG00000050165	DKK3	dickkopf WNT signaling pathway inhibitor 3	skyblue3-spearman
ENSG00000050748	MAPK9	mitogen-activated protein kinase 9	skyblue3-spearman
ENSG00000052749	RRP12	ribosomal RNA processing 12 homolog	skyblue3-spearman
ENSG00000068366	ACSL4	acyl-CoA synthetase long chain family member 4	skyblue3-spearman
ENSG00000077264	PAK3	p21 (RAC1) activated kinase 3	skyblue3-spearman
ENSG00000079974	RABL2B	RAB, member of RAS oncogene family like 2B	skyblue3-spearman
ENSG00000080298	RFX3	regulatory factor X3	skyblue3-spearman
ENSG00000086712	TXLNG	taxilin gamma	skyblue3-spearman
ENSG00000092421	SEMA6A	semaphorin 6A	skyblue3-spearman
ENSG00000099204	ABLIM1	actin binding LIM protein 1	skyblue3-spearman
ENSG00000099814	CEP170B	centrosomal protein 170B	skyblue3-spearman
ENSG00000100154	TTC28	tetratricopeptide repeat domain 28	skyblue3-spearman
ENSG00000100376	FAM118A	family with sequence similarity 118 member A	skyblue3-spearman
ENSG00000101144	BMP7	bone morphogenetic protein 7	skyblue3-spearman
ENSG00000101439	CST3	cystatin C	skyblue3-spearman
ENSG00000101843	PSMD10	proteasome 26S subunit, non-ATPase 10	skyblue3-spearman
ENSG00000101901	ALG13	ALG13 UDP-N-acetylglucosaminyltransferase subunit	skyblue3-spearman
ENSG00000102054	RBBP7	RB binding protein 7, chromatin remodeling factor	skyblue3-spearman
ENSG00000102225	CDK16	cyclin dependent kinase 16	skyblue3-spearman
ENSG00000102226	USP11	ubiquitin specific peptidase 11	skyblue3-spearman
ENSG00000104763	ASAH1	N-acylsphingosine amidohydrolase 1	skyblue3-spearman
ENSG00000106723	SPIN1	spindlin 1	skyblue3-spearman
ENSG00000107651	SEC23IP	SEC23 interacting protein	skyblue3-spearman
ENSG00000107798	LIPA	lipase A, lysosomal acid type	skyblue3-spearman
ENSG00000109501	WFS1	wolframin ER transmembrane glycoprotein	skyblue3-spearman
ENSG00000112159	MDN1	midasin AAA ATPase 1	skyblue3-spearman
ENSG00000113583	C5orf15	chromosome 5 open reading frame 15	skyblue3-spearman
ENSG00000115902	SLC1A4	solute carrier family 1 member 4	skyblue3-spearman
ENSG00000118523	CCN2	cellular communication network factor 2	skyblue3-spearman
ENSG00000122863	CHST3	carbohydrate sulfotransferase 3	skyblue3-spearman
ENSG00000123562	MORF4L2	mortality factor 4 like 2	skyblue3-spearman
ENSG00000123575	FAM199X	family with sequence similarity 199, X-linked	skyblue3-spearman
ENSG00000126016	AMOT	angiomotin	skyblue3-spearman
ENSG00000128829	EIF2AK4	eukaryotic translation initiation factor 2 alpha kinase 4	skyblue3-spearman
ENSG00000130224	LRCH2	leucine rich repeats and calponin homology domain containing 2	skyblue3-spearman
ENSG00000130741	EIF2S3	eukaryotic translation initiation factor 2 subunit gamma	skyblue3-spearman
ENSG00000130985	UBA1	ubiquitin like modifier activating enzyme 1	skyblue3-spearman
ENSG00000131016	AKAP12	A-kinase anchoring protein 12	skyblue3-spearman
ENSG00000131507	NDFIP1	Nedd4 family interacting protein 1	skyblue3-spearman
ENSG00000133142	TCEAL4	transcription elongation factor A like 4	skyblue3-spearman
ENSG00000133318	RTN3	reticulon 3	skyblue3-spearman
ENSG00000134121	CHL1	cell adhesion molecule L1 like	skyblue3-spearman
ENSG00000134138	MEIS2	Meis homeobox 2	skyblue3-spearman
ENSG00000136770	DNAJC1	DnaJ heat shock protein family (Hsp40) member C1	skyblue3-spearman
ENSG00000136830	NIBAN2	niban apoptosis regulator 2	skyblue3-spearman
ENSG00000137177	KIF13A	kinesin family member 13A	skyblue3-spearman
ENSG00000137449	CPEB2	cytoplasmic polyadenylation element binding protein 2	skyblue3-spearman
ENSG00000140538	NTRK3	neurotrophic receptor tyrosine kinase 3	skyblue3-spearman
ENSG00000140564	FURIN	furin, paired basic amino acid cleaving enzyme	skyblue3-spearman
ENSG00000142207	URB1	URB1 ribosome biogenesis homolog	skyblue3-spearman
ENSG00000143324	XPR1	xenotropic and polytropic retrovirus receptor 1	skyblue3-spearman
ENSG00000143641	GALNT2	polypeptide N-acetylgalactosaminyltransferase 2	skyblue3-spearman
ENSG00000143819	EPHX1	epoxide hydrolase 1	skyblue3-spearman
ENSG00000144724	PTPRG	protein tyrosine phosphatase receptor type G	skyblue3-spearman
ENSG00000145284	SCD5	stearoyl-CoA desaturase 5	skyblue3-spearman
ENSG00000145675	PIK3R1	phosphoinositide-3-kinase regulatory subunit 1	skyblue3-spearman
ENSG00000147044	CASK	calcium/calmodulin dependent serine protein kinase	skyblue3-spearman
ENSG00000147050	KDM6A	lysine demethylase 6A	skyblue3-spearman
ENSG00000147224	PRPS1	phosphoribosyl pyrophosphate synthetase 1	skyblue3-spearman
ENSG00000150093	ITGB1	integrin subunit beta 1	skyblue3-spearman
ENSG00000151746	BICD1	BICD cargo adaptor 1	skyblue3-spearman
ENSG00000154265	ABCA5	ATP binding cassette subfamily A member 5	skyblue3-spearman
ENSG00000156531	PHF6	PHD finger protein 6	skyblue3-spearman
ENSG00000157514	TSC22D3	TSC22 domain family member 3	skyblue3-spearman
ENSG00000157600	TMEM164	transmembrane protein 164	skyblue3-spearman
ENSG00000158186	MRAS	muscle RAS oncogene homolog	skyblue3-spearman
ENSG00000158470	B4GALT5	beta-1,4-galactosyltransferase 5	skyblue3-spearman
ENSG00000159200	RCAN1	regulator of calcineurin 1	skyblue3-spearman
ENSG00000161714	PLCD3	phospholipase C delta 3	skyblue3-spearman
ENSG00000164062	APEH	acylaminoacyl-peptide hydrolase	skyblue3-spearman
ENSG00000165650	PDZD8	PDZ domain containing 8	skyblue3-spearman
ENSG00000166147	FBN1	fibrillin 1	skyblue3-spearman
ENSG00000166681	BEX3	brain expressed X-linked 3	skyblue3-spearman
ENSG00000168036	CTNNB1	catenin beta 1	skyblue3-spearman
ENSG00000168575	SLC20A2	solute carrier family 20 member 2	skyblue3-spearman
ENSG00000169895	SYAP1	synapse associated protein 1	skyblue3-spearman
ENSG00000170004	CHD3	chromodomain helicase DNA binding protein 3	skyblue3-spearman
ENSG00000172765	TMCC1	transmembrane and coiled-coil domain family 1	skyblue3-spearman
ENSG00000173852	DPY19L1	dpy-19 like C-mannosyltransferase 1	skyblue3-spearman
ENSG00000174652	ZNF266	zinc finger protein 266	skyblue3-spearman
ENSG00000174851	YIF1A	Yip1 interacting factor homolog A, membrane trafficking protein	skyblue3-spearman
ENSG00000179431	FJX1	four-jointed box kinase 1	skyblue3-spearman
ENSG00000180398	MCFD2	multiple coagulation factor deficiency 2, ER cargo receptor complex subunit	skyblue3-spearman
ENSG00000180964	TCEAL8	transcription elongation factor A like 8	skyblue3-spearman
ENSG00000184216	IRAK1	interleukin 1 receptor associated kinase 1	skyblue3-spearman
ENSG00000184432	COPB2	COPI coat complex subunit beta 2	skyblue3-spearman
ENSG00000185222	TCEAL9	transcription elongation factor A like 9	skyblue3-spearman
ENSG00000186310	NAP1L3	nucleosome assembly protein 1 like 3	skyblue3-spearman
ENSG00000187164	SHTN1	shootin 1	skyblue3-spearman
ENSG00000188153	COL4A5	collagen type IV alpha 5 chain	skyblue3-spearman
ENSG00000196700	ZNF512B	zinc finger protein 512B	skyblue3-spearman
ENSG00000197728	RPS26	ribosomal protein S26	skyblue3-spearman
ENSG00000198947	DMD	dystrophin	skyblue3-spearman
ENSG00000205542	TMSB4X	thymosin beta 4 X-linked	skyblue3-spearman
ENSG00000219438	TAFA5	TAFA chemokine like family member 5	skyblue3-spearman
ENSG00000221866	PLXNA4	plexin A4	skyblue3-spearman
ENSG00000236609	ZNF853	zinc finger protein 853	skyblue3-spearman
