# Supplementary material for: Convergent transcriptomic signature in iPSC-dopaminergic neurons of hereditary Parkinson’s disease
Source: Life Sci Alliance. 2026 Apr 24;9(7):e202503551. doi: 10.26508/lsa.202503551 (PMC13109591; doi:10.26508/lsa.202503551)
Supplement: Supplementary file 18 [file LSA-2025-03551_TableS18.xlsx]

## Sheet: Sheet1
module	geneSet	description	size	overlap	expect	enrichmentRatio	pValue	FDR
skyblue3-pearson	R-HSA-1474244	Extracellular matrix organization	300	8	1.30807	6.1159	4.82939e-05	0.0919212
skyblue3-pearson	GO:0032432	actin filament bundle	95	5	0.414221	12.0709	5.90358e-05	0.0919212
skyblue3-pearson	WP4784	Proteoglycan biosynthesis	18	3	0.078484	38.2244	6.20738e-05	0.0919212
skyblue3-pearson	GO:0005201	extracellular matrix structural constituent	164	6	0.715076	8.39071	8.0668e-05	0.0919212
skyblue3-pearson	R-HSA-3000171	Non-integrin membrane-ECM interactions	59	4	0.257253	15.5489	0.000126882	0.115665
skyblue3-pearson	GO:0016049	cell growth	486	9	2.11907	4.24715	0.000258926	0.179679
skyblue3-pearson	GO:0045216	cell-cell junction organization	216	6	0.941808	6.37073	0.000360133	0.179679
skyblue3-pearson	GO:0005788	endoplasmic reticulum lumen	312	7	1.36039	5.14559	0.000420441	0.179679
skyblue3-pearson	WP2857	Mesodermal commitment pathway	148	5	0.645313	7.74818	0.000470636	0.179679
skyblue3-pearson	GO:0007492	endoderm development	85	4	0.370619	10.7928	0.000518146	0.179679
skyblue3-spearman	R-HSA-416700	Other semaphorin interactions	19	4	0.0987758	40.4958	2.49906e-06	0.00718347
skyblue3-spearman	R-HSA-1566948	Elastic fibre formation	44	5	0.228744	21.8585	3.15203e-06	0.00718347
skyblue3-spearman	R-HSA-9675108	Nervous system development	578	13	3.00486	4.32632	8.8828e-06	0.0134959
skyblue3-spearman	R-HSA-373755	Semaphorin interactions	65	5	0.337917	14.7965	2.19984e-05	0.0250671
skyblue3-spearman	R-HSA-422475	Axon guidance	553	12	2.8749	4.17407	2.88195e-05	0.0258116
skyblue3-spearman	GO:0090287	regulation of cellular response to growth factor stimulus	312	9	1.622	5.5487	3.54477e-05	0.0258116
skyblue3-spearman	R-HSA-2129379	Molecules associated with elastic fibres	37	4	0.192353	20.7951	3.96405e-05	0.0258116
skyblue3-spearman	hsa04360	Axon guidance	182	7	0.946168	7.39826	4.55822e-05	0.0259704
skyblue3-spearman	R-HSA-2173789	TGF-beta receptor signaling activates SMADs	47	4	0.24434	16.3706	0.000102888	0.0468901
skyblue3-spearman	WP4534	Mechanoregulation and pathology of YAP TAZ via Hippo and non Hippo mechanisms	47	4	0.24434	16.3706	0.000102888	0.0468901
black	GO:0031346	positive regulation of cell projection organization	352	9	1.55447	5.78974	2.445e-05	0.0409593
black	R-HSA-422475	Axon guidance	553	11	2.44212	4.50429	3.00489e-05	0.0409593
black	WP4148	Splicing factor NOVA regulated synaptic proteins	42	4	0.185477	21.566	3.47068e-05	0.0409593
black	R-HSA-399954	Sema3A PAK dependent Axon repulsion	16	3	0.0706579	42.4581	4.45361e-05	0.0409593
black	R-HSA-9675108	Nervous system development	578	11	2.55252	4.30947	4.49312e-05	0.0409593
black	WP4816	TGF beta receptor signaling in skeletal dysplasias	59	4	0.260551	15.3521	0.000133321	0.0918329
black	hsa04360	Axon guidance	182	6	0.803734	7.46516	0.000153408	0.0918329
black	GO:0010975	regulation of neuron projection development	450	9	1.98725	4.52886	0.000161181	0.0918329
black	hsa04722	Neurotrophin signaling pathway	119	5	0.525518	9.51441	0.000182181	0.0922647
black	R-HSA-9603381	Activated NTRK3 signals through PI3K	6	2	0.0264967	75.481	0.000285545	0.130151
grey	GO:0034329	cell junction assembly	445	36	11.3433	3.17368	1.06023e-09	3.89467e-06
grey	GO:0030055	cell-substrate junction	433	35	11.0374	3.17104	1.86513e-09	3.89467e-06
grey	GO:0005912	adherens junction	187	22	4.76673	4.61533	2.56341e-09	3.89467e-06
grey	GO:0003779	actin binding	431	34	10.9864	3.09473	5.94894e-09	6.77882e-06
grey	GO:0007163	establishment or maintenance of cell polarity	226	22	5.76086	3.81888	8.32219e-08	7.58651e-05
grey	GO:0032970	regulation of actin filament-based process	365	28	9.30404	3.00944	2.40695e-07	0.000182848
grey	R-HSA-9675108	Nervous system development	578	37	14.7335	2.51128	2.88189e-07	0.000187652
grey	GO:0150115	cell-substrate junction organization	103	14	2.62552	5.33227	3.48053e-07	0.000198303
grey	GO:0097485	neuron projection guidance	239	21	6.09224	3.44701	9.03622e-07	0.000457634
grey	GO:0031252	cell leading edge	426	29	10.859	2.6706	1.71538e-06	0.00078187
Overall	GO:0034329	cell junction assembly	445	48	15.597	3.07751	4.38561e-12	1.99896e-08
Overall	GO:0003779	actin binding	431	46	15.1063	3.04508	1.79906e-11	4.10006e-08
Overall	GO:0030055	cell-substrate junction	433	45	15.1764	2.96513	7.32535e-11	1.03457e-07
Overall	GO:0007409	axonogenesis	452	46	15.8424	2.90361	9.07913e-11	1.03457e-07
Overall	R-HSA-9675108	Nervous system development	578	53	20.2586	2.61617	1.60038e-10	1.45891e-07
Overall	GO:0097485	neuron projection guidance	239	30	8.37682	3.58131	1.44179e-09	1.09528e-06
Overall	GO:0005912	adherens junction	187	26	6.55425	3.96689	2.03659e-09	1.32611e-06
Overall	R-HSA-422475	Axon guidance	553	49	19.3824	2.52807	2.55589e-09	1.45622e-06
Overall	GO:0007163	establishment or maintenance of cell polarity	226	28	7.92118	3.53483	6.84085e-09	3.46451e-06
Overall	WP3888	VEGFA VEGFR2 signaling	432	41	15.1414	2.70781	7.66462e-09	3.49353e-06
