# Supplementary material for: Convergent transcriptomic signature in iPSC-dopaminergic neurons of hereditary Parkinson’s disease
Source: Life Sci Alliance. 2026 Apr 24;9(7):e202503551. doi: 10.26508/lsa.202503551 (PMC13109591; doi:10.26508/lsa.202503551)
Supplement: Supplementary file 19 [file LSA-2025-03551_TableS19.xlsx]

## Sheet: co-expression_place
gene_id	gene_name	description	module	group
ENSG00000007402	CACNA2D2	calcium voltage-gated channel auxiliary subunit alpha2delta 2	violet	MSC
ENSG00000011347	SYT7	synaptotagmin 7	violet	MSC
ENSG00000018236	CNTN1	contactin 1	violet	MSC
ENSG00000019505	SYT13	synaptotagmin 13	violet	MSC
ENSG00000064547	LPAR2	lysophosphatidic acid receptor 2	violet	MSC
ENSG00000066032	CTNNA2	catenin alpha 2	violet	MSC
ENSG00000067191	CACNB1	calcium voltage-gated channel auxiliary subunit beta 1	violet	MSC
ENSG00000078053	AMPH	amphiphysin	violet	MSC
ENSG00000078114	NEBL	nebulette	violet	MSC
ENSG00000090097	PCBP4	poly(rC) binding protein 4	violet	MSC
ENSG00000100982	PCIF1	phosphorylated CTD interacting factor 1	violet	MSC
ENSG00000105270	CLIP3	CAP-Gly domain containing linker protein 3	violet	MSC
ENSG00000105649	RAB3A	RAB3A, member RAS oncogene family	violet	MSC
ENSG00000106976	DNM1	dynamin 1	violet	MSC
ENSG00000109339	MAPK10	mitogen-activated protein kinase 10	violet	MSC
ENSG00000110076	NRXN2	neurexin 2	violet	MSC
ENSG00000110400	NECTIN1	nectin cell adhesion molecule 1	violet	MSC
ENSG00000110811	P3H3	prolyl 3-hydroxylase 3	violet	MSC
ENSG00000117016	RIMS3	regulating synaptic membrane exocytosis 3	violet	MSC
ENSG00000120251	GRIA2	glutamate ionotropic receptor AMPA type subunit 2	violet	MSC
ENSG00000122515	ZMIZ2	zinc finger MIZ-type containing 2	violet	MSC
ENSG00000128596	CCDC136	coiled-coil domain containing 136	violet	MSC
ENSG00000130287	NCAN	neurocan	violet	MSC
ENSG00000132639	SNAP25	synaptosome associated protein 25	violet	MSC
ENSG00000136828	RALGPS1	Ral GEF with PH domain and SH3 binding motif 1	violet	MSC
ENSG00000136854	STXBP1	syntaxin binding protein 1	violet	MSC
ENSG00000137142	IGFBPL1	insulin like growth factor binding protein like 1	violet	MSC
ENSG00000137942	FNBP1L	formin binding protein 1 like	violet	MSC
ENSG00000139200	PIANP	PILR alpha associated neural protein	violet	MSC
ENSG00000139636	LMBR1L	limb development membrane protein 1 like	violet	MSC
ENSG00000142235	LMTK3	lemur tyrosine kinase 3	violet	MSC
ENSG00000142549	IGLON5	IgLON family member 5	violet	MSC
ENSG00000143434	SEMA6C	semaphorin 6C	violet	MSC
ENSG00000144834	TAGLN3	transgelin 3	violet	MSC
ENSG00000146005	PSD2	pleckstrin and Sec7 domain containing 2	violet	MSC
ENSG00000152932	RAB3C	RAB3C, member RAS oncogene family	violet	MSC
ENSG00000153253	SCN3A	sodium voltage-gated channel alpha subunit 3	violet	MSC
ENSG00000154358	OBSCN	obscurin, cytoskeletal calmodulin and titin-interacting RhoGEF	violet	MSC
ENSG00000159164	SV2A	synaptic vesicle glycoprotein 2A	violet	MSC
ENSG00000160753	RUSC1	RUN and SH3 domain containing 1	violet	MSC
ENSG00000163531	NFASC	neurofascin	violet	MSC
ENSG00000164061	BSN	bassoon presynaptic cytomatrix protein	violet	MSC
ENSG00000164742	ADCY1	adenylate cyclase 1	violet	MSC
ENSG00000165238	WNK2	WNK lysine deficient protein kinase 2	violet	MSC
ENSG00000169213	RAB3B	RAB3B, member RAS oncogene family	violet	MSC
ENSG00000169255	B3GALNT1	beta-1,3-N-acetylgalactosaminyltransferase 1 (Globoside blood group)	violet	MSC
ENSG00000169862	CTNND2	catenin delta 2	violet	MSC
ENSG00000170899	GSTA4	glutathione S-transferase alpha 4	violet	MSC
ENSG00000174460	ZCCHC12	zinc finger CCHC-type containing 12	violet	MSC
ENSG00000174938	SEZ6L2	seizure related 6 homolog like 2	violet	MSC
ENSG00000178467	P4HTM	prolyl 4-hydroxylase, transmembrane	violet	MSC
ENSG00000179832	MROH1	maestro heat like repeat family member 1	violet	MSC
ENSG00000179915	NRXN1	neurexin 1	violet	MSC
ENSG00000183098	GPC6	glypican 6	violet	MSC
ENSG00000184465	WDR27	WD repeat domain 27	violet	MSC
ENSG00000184619	KRBA2	KRAB-A domain containing 2	violet	MSC
ENSG00000187323	DCC	DCC netrin 1 receptor	violet	MSC
ENSG00000196405	EVL	Enah/Vasp-like	violet	MSC
ENSG00000196535	MYO18A	myosin XVIIIA	violet	MSC
ENSG00000197119	SLC25A29	solute carrier family 25 member 29	violet	MSC
ENSG00000204271	SPIN3	spindlin family member 3	violet	MSC
ENSG00000250510	GPR162	G protein-coupled receptor 162	violet	MSC
ENSG00000260230	FRRS1L	ferric chelate reductase 1 like	violet	MSC
ENSG00000263753	LINC00667	long intergenic non-protein coding RNA 667	violet	MSC
ENSG00000264112	ENSG00000264112	novel transcript	violet	MSC
ENSG00000293434	AHSA2P	activator of HSP90 ATPase homolog 2, pseudogene	violet	MSC
ENSG00000011028	MRC2	mannose receptor C-type 2	orangered4	SPB
ENSG00000018408	WWTR1	WW domain containing transcription regulator 1	orangered4	SPB
ENSG00000026508	CD44	CD44 molecule (IN blood group)	orangered4	SPB
ENSG00000031003	FAM13B	family with sequence similarity 13 member B	orangered4	SPB
ENSG00000034677	RNF19A	ring finger protein 19A, RBR E3 ubiquitin protein ligase	orangered4	SPB
ENSG00000038382	TRIO	trio Rho guanine nucleotide exchange factor	orangered4	SPB
ENSG00000059573	ALDH18A1	aldehyde dehydrogenase 18 family member A1	orangered4	SPB
ENSG00000068697	LAPTM4A	lysosomal protein transmembrane 4 alpha	orangered4	SPB
ENSG00000074603	DPP8	dipeptidyl peptidase 8	orangered4	SPB
ENSG00000080854	IGSF9B	immunoglobulin superfamily member 9B	orangered4	SPB
ENSG00000082996	RNF13	ring finger protein 13	orangered4	SPB
ENSG00000083520	DIS3	DIS3 homolog, exosome endoribonuclease and 3'-5' exoribonuclease	orangered4	SPB
ENSG00000084112	SSH1	slingshot protein phosphatase 1	orangered4	SPB
ENSG00000094975	SUCO	SUN domain containing ossification factor	orangered4	SPB
ENSG00000108669	CYTH1	cytohesin 1	orangered4	SPB
ENSG00000108679	LGALS3BP	galectin 3 binding protein	orangered4	SPB
ENSG00000108821	COL1A1	collagen type I alpha 1 chain	orangered4	SPB
ENSG00000109458	GAB1	GRB2 associated binding protein 1	orangered4	SPB
ENSG00000109689	STIM2	stromal interaction molecule 2	orangered4	SPB
ENSG00000110422	HIPK3	homeodomain interacting protein kinase 3	orangered4	SPB
ENSG00000112977	DAP	death associated protein	orangered4	SPB
ENSG00000114439	BBX	BBX high mobility group box domain containing	orangered4	SPB
ENSG00000114446	IFT57	intraflagellar transport 57	orangered4	SPB
ENSG00000115415	STAT1	signal transducer and activator of transcription 1	orangered4	SPB
ENSG00000119408	NEK6	NIMA related kinase 6	orangered4	SPB
ENSG00000119777	TMEM214	transmembrane protein 214	orangered4	SPB
ENSG00000122591	HYCC1	hyccin PI4KA lipid kinase complex subunit 1	orangered4	SPB
ENSG00000124788	ATXN1	ataxin 1	orangered4	SPB
ENSG00000125398	SOX9	SRY-box transcription factor 9	orangered4	SPB
ENSG00000125844	RRBP1	ribosome binding protein 1	orangered4	SPB
ENSG00000127990	SGCE	sarcoglycan epsilon	orangered4	SPB
ENSG00000128656	CHN1	chimerin 1	orangered4	SPB
ENSG00000130702	LAMA5	laminin subunit alpha 5	orangered4	SPB
ENSG00000131873	CHSY1	chondroitin sulfate synthase 1	orangered4	SPB
ENSG00000132842	AP3B1	adaptor related protein complex 3 subunit beta 1	orangered4	SPB
ENSG00000133065	SLC41A1	solute carrier family 41 member 1	orangered4	SPB
ENSG00000133103	COG6	component of oligomeric golgi complex 6	orangered4	SPB
ENSG00000134278	SPIRE1	spire type actin nucleation factor 1	orangered4	SPB
ENSG00000134352	IL6ST	interleukin 6 cytokine family signal transducer	orangered4	SPB
ENSG00000135535	CD164	CD164 molecule	orangered4	SPB
ENSG00000136156	ITM2B	integral membrane protein 2B	orangered4	SPB
ENSG00000136240	KDELR2	KDEL endoplasmic reticulum protein retention receptor 2	orangered4	SPB
ENSG00000136830	NIBAN2	niban apoptosis regulator 2	orangered4	SPB
ENSG00000137824	RMDN3	regulator of microtubule dynamics 3	orangered4	SPB
ENSG00000138448	ITGAV	integrin subunit alpha V	orangered4	SPB
ENSG00000138829	FBN2	fibrillin 2	orangered4	SPB
ENSG00000139289	PHLDA1	pleckstrin homology like domain family A member 1	orangered4	SPB
ENSG00000140937	CDH11	cadherin 11	orangered4	SPB
ENSG00000142627	EPHA2	EPH receptor A2	orangered4	SPB
ENSG00000143183	TMCO1	transmembrane and coiled-coil domains 1	orangered4	SPB
ENSG00000143772	ITPKB	inositol-trisphosphate 3-kinase B	orangered4	SPB
ENSG00000144560	VGLL4	vestigial like family member 4	orangered4	SPB
ENSG00000146072	TNFRSF21	TNF receptor superfamily member 21	orangered4	SPB
ENSG00000146592	CREB5	cAMP responsive element binding protein 5	orangered4	SPB
ENSG00000147257	GPC3	glypican 3	orangered4	SPB
ENSG00000147454	SLC25A37	solute carrier family 25 member 37	orangered4	SPB
ENSG00000147526	TACC1	transforming acidic coiled-coil containing protein 1	orangered4	SPB
ENSG00000150093	ITGB1	integrin subunit beta 1	orangered4	SPB
ENSG00000150347	ARID5B	AT-rich interaction domain 5B	orangered4	SPB
ENSG00000150961	SEC24D	SEC24 homolog D, COPII coat complex component	orangered4	SPB
ENSG00000151135	TMEM263	transmembrane protein 263	orangered4	SPB
ENSG00000152484	USP12	ubiquitin specific peptidase 12	orangered4	SPB
ENSG00000152558	TMEM123	transmembrane protein 123	orangered4	SPB
ENSG00000153944	MSI2	musashi RNA binding protein 2	orangered4	SPB
ENSG00000154305	MIA3	MIA SH3 domain ER export factor 3	orangered4	SPB
ENSG00000155304	HSPA13	heat shock protein family A (Hsp70) member 13	orangered4	SPB
ENSG00000157227	MMP14	matrix metallopeptidase 14	orangered4	SPB
ENSG00000163659	TIPARP	TCDD inducible poly(ADP-ribose) polymerase	orangered4	SPB
ENSG00000164199	ADGRV1	adhesion G protein-coupled receptor V1	orangered4	SPB
ENSG00000166033	HTRA1	HtrA serine peptidase 1	orangered4	SPB
ENSG00000167191	GPRC5B	G protein-coupled receptor class C group 5 member B	orangered4	SPB
ENSG00000168056	LTBP3	latent transforming growth factor beta binding protein 3	orangered4	SPB
ENSG00000168461	RAB31	RAB31, member RAS oncogene family	orangered4	SPB
ENSG00000168610	STAT3	signal transducer and activator of transcription 3	orangered4	SPB
ENSG00000171867	PRNP	prion protein (Kanno blood group)	orangered4	SPB
ENSG00000172493	AFF1	ALF transcription elongation factor 1	orangered4	SPB
ENSG00000172638	EFEMP2	EGF containing fibulin extracellular matrix protein 2	orangered4	SPB
ENSG00000173706	HEG1	heart development protein with EGF like domains 1	orangered4	SPB
ENSG00000176853	FAM91A1	family with sequence similarity 91 member A1	orangered4	SPB
ENSG00000177951	BET1L	Bet1 golgi vesicular membrane trafficking protein like	orangered4	SPB
ENSG00000184216	IRAK1	interleukin 1 receptor associated kinase 1	orangered4	SPB
ENSG00000184349	EFNA5	ephrin A5	orangered4	SPB
ENSG00000184432	COPB2	COPI coat complex subunit beta 2	orangered4	SPB
ENSG00000184500	PROS1	protein S	orangered4	SPB
ENSG00000185950	IRS2	insulin receptor substrate 2	orangered4	SPB
ENSG00000186350	RXRA	retinoid X receptor alpha	orangered4	SPB
ENSG00000188647	PTAR1	protein prenyltransferase alpha subunit repeat containing 1	orangered4	SPB
ENSG00000189337	KAZN	kazrin, periplakin interacting protein	orangered4	SPB
ENSG00000196141	SPATS2L	spermatogenesis associated serine rich 2 like	orangered4	SPB
ENSG00000197077	KIAA1671	KIAA1671	orangered4	SPB
ENSG00000197555	SIPA1L1	signal induced proliferation associated 1 like 1	orangered4	SPB
ENSG00000204852	TCTN1	tectonic family member 1	orangered4	SPB
ENSG00000205084	TMEM231	transmembrane protein 231	orangered4	SPB
ENSG00000205213	LGR4	leucine rich repeat containing G protein-coupled receptor 4	orangered4	SPB
ENSG00000211455	STK38L	serine/threonine kinase 38 like	orangered4	SPB
ENSG00000310517	CAST	calpastatin	orangered4	SPB
ENSG00000006042	TMEM98	transmembrane protein 98	lightcyan1	SPB
ENSG00000010810	FYN	FYN proto-oncogene, Src family tyrosine kinase	lightcyan1	SPB
ENSG00000010818	HIVEP2	HIVEP zinc finger 2	lightcyan1	SPB
ENSG00000012660	ELOVL5	ELOVL fatty acid elongase 5	lightcyan1	SPB
ENSG00000025039	RRAGD	Ras related GTP binding D	lightcyan1	SPB
ENSG00000039650	PNKP	polynucleotide kinase 3'-phosphatase	lightcyan1	SPB
ENSG00000053438	NNAT	neuronatin	lightcyan1	SPB
ENSG00000060688	SNRNP40	small nuclear ribonucleoprotein U5 subunit 40	lightcyan1	SPB
ENSG00000065243	PKN2	protein kinase N2	lightcyan1	SPB
ENSG00000065717	TLE2	TLE family member 2, transcriptional corepressor	lightcyan1	SPB
ENSG00000068024	HDAC4	histone deacetylase 4	lightcyan1	SPB
ENSG00000068650	ATP11A	ATPase phospholipid transporting 11A	lightcyan1	SPB
ENSG00000071054	MAP4K4	mitogen-activated protein kinase kinase kinase kinase 4	lightcyan1	SPB
ENSG00000072506	HSD17B10	hydroxysteroid 17-beta dehydrogenase 10	lightcyan1	SPB
ENSG00000073111	MCM2	minichromosome maintenance complex component 2	lightcyan1	SPB
ENSG00000074219	TEAD2	TEA domain transcription factor 2	lightcyan1	SPB
ENSG00000079819	EPB41L2	erythrocyte membrane protein band 4.1 like 2	lightcyan1	SPB
ENSG00000081177	EXD2	exonuclease 3'-5' domain containing 2	lightcyan1	SPB
ENSG00000082153	BZW1	basic leucine zipper and W2 domains 1	lightcyan1	SPB
ENSG00000088682	COQ9	coenzyme Q9	lightcyan1	SPB
ENSG00000089063	TMEM230	transmembrane protein 230	lightcyan1	SPB
ENSG00000099250	NRP1	neuropilin 1	lightcyan1	SPB
ENSG00000100644	HIF1A	hypoxia inducible factor 1 subunit alpha	lightcyan1	SPB
ENSG00000101198	NKAIN4	sodium/potassium transporting ATPase interacting 4	lightcyan1	SPB
ENSG00000101265	RASSF2	Ras association domain family member 2	lightcyan1	SPB
ENSG00000101745	ANKRD12	ankyrin repeat domain 12	lightcyan1	SPB
ENSG00000103449	SALL1	spalt like transcription factor 1	lightcyan1	SPB
ENSG00000103742	IGDCC4	immunoglobulin superfamily DCC subclass member 4	lightcyan1	SPB
ENSG00000105855	ITGB8	integrin subunit beta 8	lightcyan1	SPB
ENSG00000106012	IQCE	IQ motif containing E	lightcyan1	SPB
ENSG00000106278	PTPRZ1	protein tyrosine phosphatase receptor type Z1	lightcyan1	SPB
ENSG00000106780	MEGF9	multiple EGF like domains 9	lightcyan1	SPB
ENSG00000107957	SH3PXD2A	SH3 and PX domains 2A	lightcyan1	SPB
ENSG00000109971	HSPA8	heat shock protein family A (Hsp70) member 8	lightcyan1	SPB
ENSG00000112078	KCTD20	potassium channel tetramerization domain containing 20	lightcyan1	SPB
ENSG00000112531	QKI	QKI, KH domain containing RNA binding	lightcyan1	SPB
ENSG00000113712	CSNK1A1	casein kinase 1 alpha 1	lightcyan1	SPB
ENSG00000115233	PSMD14	proteasome 26S subunit, non-ATPase 14	lightcyan1	SPB
ENSG00000115825	PRKD3	protein kinase D3	lightcyan1	SPB
ENSG00000115966	ATF2	activating transcription factor 2	lightcyan1	SPB
ENSG00000116560	SFPQ	splicing factor proline and glutamine rich	lightcyan1	SPB
ENSG00000117461	PIK3R3	phosphoinositide-3-kinase regulatory subunit 3	lightcyan1	SPB
ENSG00000119638	NEK9	NIMA related kinase 9	lightcyan1	SPB
ENSG00000119906	SLF2	SMC5-SMC6 complex localization factor 2	lightcyan1	SPB
ENSG00000121005	CRISPLD1	cysteine rich secretory protein LCCL domain containing 1	lightcyan1	SPB
ENSG00000121057	AKAP1	A-kinase anchoring protein 1	lightcyan1	SPB
ENSG00000121989	ACVR2A	activin A receptor type 2A	lightcyan1	SPB
ENSG00000122644	ARL4A	ADP ribosylation factor like GTPase 4A	lightcyan1	SPB
ENSG00000124831	LRRFIP1	LRR binding FLII interacting protein 1	lightcyan1	SPB
ENSG00000126698	DNAJC8	DnaJ heat shock protein family (Hsp40) member C8	lightcyan1	SPB
ENSG00000127483	HP1BP3	heterochromatin protein 1 binding protein 3	lightcyan1	SPB
ENSG00000130821	SLC6A8	solute carrier family 6 member 8	lightcyan1	SPB
ENSG00000131389	SLC6A6	solute carrier family 6 member 6	lightcyan1	SPB
ENSG00000131467	PSME3	proteasome activator subunit 3	lightcyan1	SPB
ENSG00000132434	LANCL2	LanC like glutathione S-transferase 2	lightcyan1	SPB
ENSG00000132970	WASF3	WASP family member 3	lightcyan1	SPB
ENSG00000133216	EPHB2	EPH receptor B2	lightcyan1	SPB
ENSG00000134222	PSRC1	proline and serine rich coiled-coil 1	lightcyan1	SPB
ENSG00000135999	EPC2	enhancer of polycomb homolog 2	lightcyan1	SPB
ENSG00000136478	TEX2	testis expressed 2	lightcyan1	SPB
ENSG00000136802	LRRC8A	leucine rich repeat containing 8 VRAC subunit A	lightcyan1	SPB
ENSG00000139350	NEDD1	NEDD1 gamma-tubulin ring complex targeting factor	lightcyan1	SPB
ENSG00000139687	RB1	RB transcriptional corepressor 1	lightcyan1	SPB
ENSG00000140262	TCF12	transcription factor 12	lightcyan1	SPB
ENSG00000140365	COMMD4	COMM domain containing 4	lightcyan1	SPB
ENSG00000141582	CBX4	chromobox 4	lightcyan1	SPB
ENSG00000143321	HDGF	heparin binding growth factor	lightcyan1	SPB
ENSG00000143373	ZNF687	zinc finger protein 687	lightcyan1	SPB
ENSG00000143479	DYRK3	dual specificity tyrosine phosphorylation regulated kinase 3	lightcyan1	SPB
ENSG00000143549	TPM3	tropomyosin 3	lightcyan1	SPB
ENSG00000144579	CTDSP1	CTD small phosphatase 1	lightcyan1	SPB
ENSG00000147852	VLDLR	very low density lipoprotein receptor	lightcyan1	SPB
ENSG00000148158	SNX30	sorting nexin family member 30	lightcyan1	SPB
ENSG00000148400	NOTCH1	notch receptor 1	lightcyan1	SPB
ENSG00000148516	ZEB1	zinc finger E-box binding homeobox 1	lightcyan1	SPB
ENSG00000148719	DNAJB12	DnaJ heat shock protein family (Hsp40) member B12	lightcyan1	SPB
ENSG00000149485	FADS1	fatty acid desaturase 1	lightcyan1	SPB
ENSG00000150593	PDCD4	programmed cell death 4	lightcyan1	SPB
ENSG00000151458	ANKRD50	ankyrin repeat domain containing 50	lightcyan1	SPB
ENSG00000152217	SETBP1	SET binding protein 1	lightcyan1	SPB
ENSG00000153187	HNRNPU	heterogeneous nuclear ribonucleoprotein U	lightcyan1	SPB
ENSG00000154380	ENAH	ENAH actin regulator	lightcyan1	SPB
ENSG00000155893	PXYLP1	2-phosphoxylose phosphatase 1	lightcyan1	SPB
ENSG00000156030	MIDEAS	mitotic deacetylase associated SANT domain protein	lightcyan1	SPB
ENSG00000160007	ARHGAP35	Rho GTPase activating protein 35	lightcyan1	SPB
ENSG00000161996	WDR90	WD repeat domain 90	lightcyan1	SPB
ENSG00000162493	PDPN	podoplanin	lightcyan1	SPB
ENSG00000163848	ZNF148	zinc finger protein 148	lightcyan1	SPB
ENSG00000164683	HEY1	hes related family bHLH transcription factor with YRPW motif 1	lightcyan1	SPB
ENSG00000165029	ABCA1	ATP binding cassette subfamily A member 1	lightcyan1	SPB
ENSG00000165916	PSMC3	proteasome 26S subunit, ATPase 3	lightcyan1	SPB
ENSG00000166025	AMOTL1	angiomotin like 1	lightcyan1	SPB
ENSG00000166224	SGPL1	sphingosine-1-phosphate lyase 1	lightcyan1	SPB
ENSG00000166833	NAV2	neuron navigator 2	lightcyan1	SPB
ENSG00000167118	URM1	ubiquitin related modifier 1	lightcyan1	SPB
ENSG00000167693	NXN	nucleoredoxin	lightcyan1	SPB
ENSG00000168283	BMI1	BMI1 proto-oncogene, polycomb ring finger	lightcyan1	SPB
ENSG00000168385	SEPTIN2	septin 2	lightcyan1	SPB
ENSG00000169018	FEM1B	fem-1 homolog B	lightcyan1	SPB
ENSG00000169515	CCDC8	coiled-coil domain containing 8	lightcyan1	SPB
ENSG00000169554	ZEB2	zinc finger E-box binding homeobox 2	lightcyan1	SPB
ENSG00000173744	AGFG1	ArfGAP with FG repeats 1	lightcyan1	SPB
ENSG00000174405	LIG4	DNA ligase 4	lightcyan1	SPB
ENSG00000174705	SH3PXD2B	SH3 and PX domains 2B	lightcyan1	SPB
ENSG00000175183	CSRP2	cysteine and glycine rich protein 2	lightcyan1	SPB
ENSG00000176014	TUBB6	tubulin beta 6 class V	lightcyan1	SPB
ENSG00000177646	ACAD9	acyl-CoA dehydrogenase family member 9	lightcyan1	SPB
ENSG00000179241	LDLRAD3	low density lipoprotein receptor class A domain containing 3	lightcyan1	SPB
ENSG00000179604	CDC42EP4	CDC42 effector protein 4	lightcyan1	SPB
ENSG00000179833	SERTAD2	SERTA domain containing 2	lightcyan1	SPB
ENSG00000180035	ZNF48	zinc finger protein 48	lightcyan1	SPB
ENSG00000182004	SNRPE	small nuclear ribonucleoprotein polypeptide E	lightcyan1	SPB
ENSG00000182180	MRPS16	mitochondrial ribosomal protein S16	lightcyan1	SPB
ENSG00000182916	TCEAL7	transcription elongation factor A like 7	lightcyan1	SPB
ENSG00000184007	PTP4A2	protein tyrosine phosphatase 4A2	lightcyan1	SPB
ENSG00000184014	DENND5A	DENN domain containing 5A	lightcyan1	SPB
ENSG00000184602	SNN	stannin	lightcyan1	SPB
ENSG00000185650	ZFP36L1	ZFP36 ring finger protein like 1	lightcyan1	SPB
ENSG00000185920	PTCH1	patched 1	lightcyan1	SPB
ENSG00000188994	ZNF292	zinc finger protein 292	lightcyan1	SPB
ENSG00000196510	ANAPC7	anaphase promoting complex subunit 7	lightcyan1	SPB
ENSG00000198668	CALM1	calmodulin 1	lightcyan1	SPB
ENSG00000198825	INPP5F	inositol polyphosphate-5-phosphatase F	lightcyan1	SPB
ENSG00000198830	HMGN2	high mobility group nucleosomal binding domain 2	lightcyan1	SPB
ENSG00000213024	NUP62	nucleoporin 62	lightcyan1	SPB
ENSG00000242732	RTL5	retrotransposon Gag like 5	lightcyan1	SPB
ENSG00000242802	AP5Z1	adaptor related protein complex 5 subunit zeta 1	lightcyan1	SPB
ENSG00000291237	SOD2	superoxide dismutase 2	lightcyan1	SPB
ENSG00000052126	PLEKHA5	pleckstrin homology domain containing A5	grey60	MSC
ENSG00000053371	AKR7A2	aldo-keto reductase family 7 member A2	grey60	MSC
ENSG00000056487	PHF21B	PHD finger protein 21B	grey60	MSC
ENSG00000066468	FGFR2	fibroblast growth factor receptor 2	grey60	MSC
ENSG00000071553	ATP6AP1	ATPase H+ transporting accessory protein 1	grey60	MSC
ENSG00000078804	TP53INP2	tumor protein p53 inducible nuclear protein 2	grey60	MSC
ENSG00000085365	SCAMP1	secretory carrier membrane protein 1	grey60	MSC
ENSG00000087086	FTL	ferritin light chain	grey60	MSC
ENSG00000090971	NAT14	N-acetyltransferase 14 (putative)	grey60	MSC
ENSG00000102996	MMP15	matrix metallopeptidase 15	grey60	MSC
ENSG00000104973	MED25	mediator complex subunit 25	grey60	MSC
ENSG00000105088	OLFM2	olfactomedin 2	grey60	MSC
ENSG00000105767	CADM4	cell adhesion molecule 4	grey60	MSC
ENSG00000107758	PPP3CB	protein phosphatase 3 catalytic subunit beta	grey60	MSC
ENSG00000108828	VAT1	vesicle amine transport 1	grey60	MSC
ENSG00000111670	GNPTAB	N-acetylglucosamine-1-phosphate transferase subunits alpha and beta	grey60	MSC
ENSG00000111897	SERINC1	serine incorporator 1	grey60	MSC
ENSG00000114735	HEMK1	HemK methyltransferase family member 1	grey60	MSC
ENSG00000117616	RSRP1	arginine and serine rich protein 1	grey60	MSC
ENSG00000128268	MGAT3	beta-1,4-mannosyl-glycoprotein 4-beta-N-acetylglucosaminyltransferase	grey60	MSC
ENSG00000129654	FOXJ1	forkhead box J1	grey60	MSC
ENSG00000130175	PRKCSH	PRKCSH beta subunit of glucosidase II	grey60	MSC
ENSG00000131116	ZNF428	zinc finger protein 428	grey60	MSC
ENSG00000132475	H3-3B	H3.3 histone B	grey60	MSC
ENSG00000135049	AGTPBP1	ATP/GTP binding carboxypeptidase 1	grey60	MSC
ENSG00000137103	TMEM8B	transmembrane protein 8B	grey60	MSC
ENSG00000144647	POMGNT2	protein O-linked mannose N-acetylglucosaminyltransferase 2 (beta 1,4-)	grey60	MSC
ENSG00000150471	ADGRL3	adhesion G protein-coupled receptor L3	grey60	MSC
ENSG00000153707	PTPRD	protein tyrosine phosphatase receptor type D	grey60	MSC
ENSG00000157259	GATAD1	GATA zinc finger domain containing 1	grey60	MSC
ENSG00000158604	TMED4	transmembrane p24 trafficking protein 4	grey60	MSC
ENSG00000161682	FAM171A2	family with sequence similarity 171 member A2	grey60	MSC
ENSG00000162736	NCSTN	nicastrin	grey60	MSC
ENSG00000162738	VANGL2	VANGL planar cell polarity protein 2	grey60	MSC
ENSG00000168672	LRATD2	LRAT domain containing 2	grey60	MSC
ENSG00000170266	GLB1	galactosidase beta 1	grey60	MSC
ENSG00000181790	ADGRB1	adhesion G protein-coupled receptor B1	grey60	MSC
ENSG00000182199	SHMT2	serine hydroxymethyltransferase 2	grey60	MSC
ENSG00000182568	SATB1	SATB homeobox 1	grey60	MSC
ENSG00000184117	NIPSNAP1	nipsnap homolog 1	grey60	MSC
ENSG00000186106	ANKRD46	ankyrin repeat domain 46	grey60	MSC
ENSG00000186472	PCLO	piccolo presynaptic cytomatrix protein	grey60	MSC
ENSG00000196586	MYO6	myosin VI	grey60	MSC
ENSG00000196730	DAPK1	death associated protein kinase 1	grey60	MSC
ENSG00000254377	MIR124-2HG	MIR124-2 host gene	grey60	MSC
ENSG00000005379	TSPOAP1	TSPO associated protein 1	darkturquoise	MSC
ENSG00000006118	TMEM132A	transmembrane protein 132A	darkturquoise	MSC
ENSG00000008300	CELSR3	cadherin EGF LAG seven-pass G-type receptor 3	darkturquoise	MSC
ENSG00000008735	MAPK8IP2	mitogen-activated protein kinase 8 interacting protein 2	darkturquoise	MSC
ENSG00000015592	STMN4	stathmin 4	darkturquoise	MSC
ENSG00000046651	OFD1	OFD1 centriole and centriolar satellite protein	darkturquoise	MSC
ENSG00000054983	GALC	galactosylceramidase	darkturquoise	MSC
ENSG00000075043	KCNQ2	potassium voltage-gated channel subfamily Q member 2	darkturquoise	MSC
ENSG00000077279	DCX	doublecortin	darkturquoise	MSC
ENSG00000079462	PAFAH1B3	platelet activating factor acetylhydrolase 1b catalytic subunit 3	darkturquoise	MSC
ENSG00000081479	LRP2	LDL receptor related protein 2	darkturquoise	MSC
ENSG00000084628	NKAIN1	sodium/potassium transporting ATPase interacting 1	darkturquoise	MSC
ENSG00000084731	KIF3C	kinesin family member 3C	darkturquoise	MSC
ENSG00000085552	IGSF9	immunoglobulin superfamily member 9	darkturquoise	MSC
ENSG00000088325	TPX2	TPX2 microtubule nucleation factor	darkturquoise	MSC
ENSG00000091972	CD200	CD200 molecule	darkturquoise	MSC
ENSG00000092051	JPH4	junctophilin 4	darkturquoise	MSC
ENSG00000096093	EFHC1	EF-hand domain containing 1	darkturquoise	MSC
ENSG00000099365	STX1B	syntaxin 1B	darkturquoise	MSC
ENSG00000100299	ARSA	arylsulfatase A	darkturquoise	MSC
ENSG00000100360	IFT27	intraflagellar transport 27	darkturquoise	MSC
ENSG00000101098	RIMS4	regulating synaptic membrane exocytosis 4	darkturquoise	MSC
ENSG00000101489	CELF4	CUGBP Elav-like family member 4	darkturquoise	MSC
ENSG00000102003	SYP	synaptophysin	darkturquoise	MSC
ENSG00000102893	PHKB	phosphorylase kinase regulatory subunit beta	darkturquoise	MSC
ENSG00000103160	HSDL1	hydroxysteroid dehydrogenase like 1	darkturquoise	MSC
ENSG00000104112	SCG3	secretogranin III	darkturquoise	MSC
ENSG00000104435	STMN2	stathmin 2	darkturquoise	MSC
ENSG00000105613	MAST1	microtubule associated serine/threonine kinase 1	darkturquoise	MSC
ENSG00000106477	CEP41	centrosomal protein 41	darkturquoise	MSC
ENSG00000107105	ELAVL2	ELAV like RNA binding protein 2	darkturquoise	MSC
ENSG00000108309	RUNDC3A	RUN domain containing 3A	darkturquoise	MSC
ENSG00000111275	ALDH2	aldehyde dehydrogenase 2 family member	darkturquoise	MSC
ENSG00000114631	PODXL2	podocalyxin like 2	darkturquoise	MSC
ENSG00000116852	KIF21B	kinesin family member 21B	darkturquoise	MSC
ENSG00000117632	STMN1	stathmin 1	darkturquoise	MSC
ENSG00000124194	GDAP1L1	ganglioside induced differentiation associated protein 1 like 1	darkturquoise	MSC
ENSG00000125170	DOK4	docking protein 4	darkturquoise	MSC
ENSG00000126217	MCF2L	MCF.2 cell line derived transforming sequence like	darkturquoise	MSC
ENSG00000129990	SYT5	synaptotagmin 5	darkturquoise	MSC
ENSG00000130226	DPP6	dipeptidyl peptidase like 6	darkturquoise	MSC
ENSG00000132182	NUP210	nucleoporin 210	darkturquoise	MSC
ENSG00000133612	AGAP3	ArfGAP with GTPase domain, ankyrin repeat and PH domain 3	darkturquoise	MSC
ENSG00000134313	KIDINS220	kinase D interacting substrate 220	darkturquoise	MSC
ENSG00000134369	NAV1	neuron navigator 1	darkturquoise	MSC
ENSG00000135439	AGAP2	ArfGAP with GTPase domain, ankyrin repeat and PH domain 2	darkturquoise	MSC
ENSG00000135596	MICAL1	microtubule associated monooxygenase, calponin and LIM domain containing 1	darkturquoise	MSC
ENSG00000136274	NACAD	NAC alpha domain containing	darkturquoise	MSC
ENSG00000139767	SRRM4	serine/arginine repetitive matrix 4	darkturquoise	MSC
ENSG00000141622	ARK2C	arkadia (RNF111) C-terminal like ring finger ubiquitin ligase 2C	darkturquoise	MSC
ENSG00000142875	PRKACB	protein kinase cAMP-activated catalytic subunit beta	darkturquoise	MSC
ENSG00000143147	GPR161	G protein-coupled receptor 161	darkturquoise	MSC
ENSG00000145920	CPLX2	complexin 2	darkturquoise	MSC
ENSG00000148798	INA	internexin neuronal intermediate filament protein alpha	darkturquoise	MSC
ENSG00000149926	TLCD3B	TLC domain containing 3B	darkturquoise	MSC
ENSG00000151276	MAGI1	membrane associated guanylate kinase, WW and PDZ domain containing 1	darkturquoise	MSC
ENSG00000157064	NMNAT2	nicotinamide nucleotide adenylyltransferase 2	darkturquoise	MSC
ENSG00000157851	DPYSL5	dihydropyrimidinase like 5	darkturquoise	MSC
ENSG00000158164	TMSB15A	thymosin beta 15A	darkturquoise	MSC
ENSG00000159409	CELF3	CUGBP Elav-like family member 3	darkturquoise	MSC
ENSG00000161082	CELF5	CUGBP Elav-like family member 5	darkturquoise	MSC
ENSG00000161681	SHANK1	SH3 and multiple ankyrin repeat domains 1	darkturquoise	MSC
ENSG00000162374	ELAVL4	ELAV like RNA binding protein 4	darkturquoise	MSC
ENSG00000162415	ZSWIM5	zinc finger SWIM-type containing 5	darkturquoise	MSC
ENSG00000162521	RBBP4	RB binding protein 4, chromatin remodeling factor	darkturquoise	MSC
ENSG00000162545	CAMK2N1	calcium/calmodulin dependent protein kinase II inhibitor 1	darkturquoise	MSC
ENSG00000163462	TRIM46	tripartite motif containing 46	darkturquoise	MSC
ENSG00000164050	PLXNB1	plexin B1	darkturquoise	MSC
ENSG00000164684	ZNF704	zinc finger protein 704	darkturquoise	MSC
ENSG00000167100	SAMD14	sterile alpha motif domain containing 14	darkturquoise	MSC
ENSG00000167535	CACNB3	calcium voltage-gated channel auxiliary subunit beta 3	darkturquoise	MSC
ENSG00000167619	TMEM145	transmembrane protein 145	darkturquoise	MSC
ENSG00000167654	ATCAY	ATCAY kinesin light chain interacting caytaxin	darkturquoise	MSC
ENSG00000168824	NSG1	neuronal vesicle trafficking associated 1	darkturquoise	MSC
ENSG00000169258	GPRIN1	G protein regulated inducer of neurite outgrowth 1	darkturquoise	MSC
ENSG00000170091	NSG2	neuronal vesicle trafficking associated 2	darkturquoise	MSC
ENSG00000171033	PKIA	cAMP-dependent protein kinase inhibitor alpha	darkturquoise	MSC
ENSG00000172915	NBEA	neurobeachin	darkturquoise	MSC
ENSG00000173064	HECTD4	HECT domain E3 ubiquitin protein ligase 4	darkturquoise	MSC
ENSG00000173404	INSM1	INSM transcriptional repressor 1	darkturquoise	MSC
ENSG00000173898	SPTBN2	spectrin beta, non-erythrocytic 2	darkturquoise	MSC
ENSG00000175175	PPM1E	protein phosphatase, Mg2+/Mn2+ dependent 1E	darkturquoise	MSC
ENSG00000175274	TP53I11	tumor protein p53 inducible protein 11	darkturquoise	MSC
ENSG00000176749	CDK5R1	cyclin dependent kinase 5 regulatory subunit 1	darkturquoise	MSC
ENSG00000177380	PPFIA3	PTPRF interacting protein alpha 3	darkturquoise	MSC
ENSG00000178104	PDE4DIP	phosphodiesterase 4D interacting protein	darkturquoise	MSC
ENSG00000178761	FAM219B	family with sequence similarity 219 member B	darkturquoise	MSC
ENSG00000179104	TMTC2	transmembrane O-mannosyltransferase targeting cadherins 2	darkturquoise	MSC
ENSG00000183049	CAMK1D	calcium/calmodulin dependent protein kinase ID	darkturquoise	MSC
ENSG00000186469	GNG2	G protein subunit gamma 2	darkturquoise	MSC
ENSG00000188322	SBK1	SH3 domain binding kinase 1	darkturquoise	MSC
ENSG00000196361	ELAVL3	ELAV like RNA binding protein 3	darkturquoise	MSC
ENSG00000198198	SZT2	SZT2 subunit of KICSTOR complex	darkturquoise	MSC
ENSG00000198216	CACNA1E	calcium voltage-gated channel subunit alpha1 E	darkturquoise	MSC
ENSG00000198695	MT-ND6	mitochondrially encoded NADH:ubiquinone oxidoreductase core subunit 6	darkturquoise	MSC
ENSG00000198712	MT-CO2	mitochondrially encoded cytochrome c oxidase II	darkturquoise	MSC
ENSG00000198727	MT-CYB	mitochondrially encoded cytochrome b	darkturquoise	MSC
ENSG00000198763	MT-ND2	mitochondrially encoded NADH:ubiquinone oxidoreductase core subunit 2	darkturquoise	MSC
ENSG00000198786	MT-ND5	mitochondrially encoded NADH:ubiquinone oxidoreductase core subunit 5	darkturquoise	MSC
ENSG00000198804	MT-CO1	mitochondrially encoded cytochrome c oxidase I	darkturquoise	MSC
ENSG00000198840	MT-ND3	mitochondrially encoded NADH:ubiquinone oxidoreductase core subunit 3	darkturquoise	MSC
ENSG00000198886	MT-ND4	mitochondrially encoded NADH:ubiquinone oxidoreductase core subunit 4	darkturquoise	MSC
ENSG00000198888	MT-ND1	mitochondrially encoded NADH:ubiquinone oxidoreductase core subunit 1	darkturquoise	MSC
ENSG00000198899	MT-ATP6	mitochondrially encoded ATP synthase membrane subunit 6	darkturquoise	MSC
ENSG00000198910	L1CAM	L1 cell adhesion molecule	darkturquoise	MSC
ENSG00000198938	MT-CO3	mitochondrially encoded cytochrome c oxidase III	darkturquoise	MSC
ENSG00000212907	MT-ND4L	mitochondrially encoded NADH:ubiquinone oxidoreductase core subunit 4L	darkturquoise	MSC
ENSG00000213160	KLHL23	kelch like family member 23	darkturquoise	MSC
ENSG00000213420	GPC2	glypican 2	darkturquoise	MSC
ENSG00000228253	MT-ATP8	mitochondrially encoded ATP synthase membrane subunit 8	darkturquoise	MSC
ENSG00000248527	MTATP6P1	MT-ATP6 pseudogene 1	darkturquoise	MSC
ENSG00000254726	MEX3A	mex-3 RNA binding family member A	darkturquoise	MSC
ENSG00000255571	MIR9-3HG	MIR9-3 host gene	darkturquoise	MSC
ENSG00000258441	LINC00641	long intergenic non-protein coding RNA 641	darkturquoise	MSC
ENSG00000261824	LINC00662	long intergenic non-protein coding RNA 662	darkturquoise	MSC
ENSG00000018625	ATP1A2	ATPase Na+/K+ transporting subunit alpha 2	cyan	SPB
ENSG00000022267	FHL1	four and a half LIM domains 1	cyan	SPB
ENSG00000046653	GPM6B	glycoprotein M6B	cyan	SPB
ENSG00000055332	EIF2AK2	eukaryotic translation initiation factor 2 alpha kinase 2	cyan	SPB
ENSG00000065923	SLC9A7	solute carrier family 9 member A7	cyan	SPB
ENSG00000065970	FOXJ2	forkhead box J2	cyan	SPB
ENSG00000085063	CD59	CD59 molecule (CD59 blood group)	cyan	SPB
ENSG00000099622	CIRBP	cold inducible RNA binding protein	cyan	SPB
ENSG00000103485	QPRT	quinolinate phosphoribosyltransferase	cyan	SPB
ENSG00000106624	AEBP1	AE binding protein 1	cyan	SPB
ENSG00000112139	MDGA1	MAM domain containing glycosylphosphatidylinositol anchor 1	cyan	SPB
ENSG00000115993	TRAK2	trafficking kinesin protein 2	cyan	SPB
ENSG00000118418	HMGN3	high mobility group nucleosomal binding domain 3	cyan	SPB
ENSG00000120885	CLU	clusterin	cyan	SPB
ENSG00000126351	THRA	thyroid hormone receptor alpha	cyan	SPB
ENSG00000132199	ENOSF1	enolase superfamily member 1	cyan	SPB
ENSG00000134569	LRP4	LDL receptor related protein 4	cyan	SPB
ENSG00000135916	ITM2C	integral membrane protein 2C	cyan	SPB
ENSG00000137502	RAB30	RAB30, member RAS oncogene family	cyan	SPB
ENSG00000137509	PRCP	prolylcarboxypeptidase	cyan	SPB
ENSG00000140575	IQGAP1	IQ motif containing GTPase activating protein 1	cyan	SPB
ENSG00000143149	ALDH9A1	aldehyde dehydrogenase 9 family member A1	cyan	SPB
ENSG00000158062	UBXN11	UBX domain protein 11	cyan	SPB
ENSG00000158106	RHPN1	rhophilin Rho GTPase binding protein 1	cyan	SPB
ENSG00000162407	PLPP3	phospholipid phosphatase 3	cyan	SPB
ENSG00000162599	NFIA	nuclear factor I A	cyan	SPB
ENSG00000163346	PBXIP1	PBX homeobox interacting protein 1	cyan	SPB
ENSG00000164300	SERINC5	serine incorporator 5	cyan	SPB
ENSG00000164877	MICALL2	MICAL like 2	cyan	SPB
ENSG00000165588	OTX2	orthodenticle homeobox 2	cyan	SPB
ENSG00000168936	TMEM129	transmembrane protein 129, E3 ubiquitin ligase	cyan	SPB
ENSG00000173947	CIMAP3	ciliary microtubule associated protein 3	cyan	SPB
ENSG00000175348	TMEM9B	TMEM9 domain family member B	cyan	SPB
ENSG00000178053	MLF1	myeloid leukemia factor 1	cyan	SPB
ENSG00000178209	PLEC	plectin	cyan	SPB
ENSG00000180537	RNF182	ring finger protein 182	cyan	SPB
ENSG00000183722	LHFPL6	LHFPL tetraspan subfamily member 6	cyan	SPB
ENSG00000186918	ZNF395	zinc finger protein 395	cyan	SPB
ENSG00000196776	CD47	CD47 molecule	cyan	SPB
ENSG00000198689	SLC9A6	solute carrier family 9 member A6	cyan	SPB
ENSG00000010810	FYN	FYN proto-oncogene, Src family tyrosine kinase	orange	SPB
ENSG00000012660	ELOVL5	ELOVL fatty acid elongase 5	orange	SPB
ENSG00000053438	NNAT	neuronatin	orange	SPB
ENSG00000065970	FOXJ2	forkhead box J2	orange	SPB
ENSG00000068650	ATP11A	ATPase phospholipid transporting 11A	orange	SPB
ENSG00000068697	LAPTM4A	lysosomal protein transmembrane 4 alpha	orange	SPB
ENSG00000079819	EPB41L2	erythrocyte membrane protein band 4.1 like 2	orange	SPB
ENSG00000081019	RSBN1	round spermatid basic protein 1	orange	SPB
ENSG00000081177	EXD2	exonuclease 3'-5' domain containing 2	orange	SPB
ENSG00000099250	NRP1	neuropilin 1	orange	SPB
ENSG00000101198	NKAIN4	sodium/potassium transporting ATPase interacting 4	orange	SPB
ENSG00000103742	IGDCC4	immunoglobulin superfamily DCC subclass member 4	orange	SPB
ENSG00000106278	PTPRZ1	protein tyrosine phosphatase receptor type Z1	orange	SPB
ENSG00000107957	SH3PXD2A	SH3 and PX domains 2A	orange	SPB
ENSG00000113712	CSNK1A1	casein kinase 1 alpha 1	orange	SPB
ENSG00000119638	NEK9	NIMA related kinase 9	orange	SPB
ENSG00000119906	SLF2	SMC5-SMC6 complex localization factor 2	orange	SPB
ENSG00000124831	LRRFIP1	LRR binding FLII interacting protein 1	orange	SPB
ENSG00000131389	SLC6A6	solute carrier family 6 member 6	orange	SPB
ENSG00000133639	BTG1	BTG anti-proliferation factor 1	orange	SPB
ENSG00000134222	PSRC1	proline and serine rich coiled-coil 1	orange	SPB
ENSG00000135709	KIAA0513	KIAA0513	orange	SPB
ENSG00000136478	TEX2	testis expressed 2	orange	SPB
ENSG00000137502	RAB30	RAB30, member RAS oncogene family	orange	SPB
ENSG00000137710	RDX	radixin	orange	SPB
ENSG00000147642	SYBU	syntabulin	orange	SPB
ENSG00000148158	SNX30	sorting nexin family member 30	orange	SPB
ENSG00000148400	NOTCH1	notch receptor 1	orange	SPB
ENSG00000151458	ANKRD50	ankyrin repeat domain containing 50	orange	SPB
ENSG00000155893	PXYLP1	2-phosphoxylose phosphatase 1	orange	SPB
ENSG00000157593	SLC35B2	solute carrier family 35 member B2	orange	SPB
ENSG00000160007	ARHGAP35	Rho GTPase activating protein 35	orange	SPB
ENSG00000161996	WDR90	WD repeat domain 90	orange	SPB
ENSG00000162493	PDPN	podoplanin	orange	SPB
ENSG00000163848	ZNF148	zinc finger protein 148	orange	SPB
ENSG00000166025	AMOTL1	angiomotin like 1	orange	SPB
ENSG00000168209	DDIT4	DNA damage inducible transcript 4	orange	SPB
ENSG00000168385	SEPTIN2	septin 2	orange	SPB
ENSG00000168772	CXXC4	CXXC finger protein 4	orange	SPB
ENSG00000169018	FEM1B	fem-1 homolog B	orange	SPB
ENSG00000174705	SH3PXD2B	SH3 and PX domains 2B	orange	SPB
ENSG00000179241	LDLRAD3	low density lipoprotein receptor class A domain containing 3	orange	SPB
ENSG00000179604	CDC42EP4	CDC42 effector protein 4	orange	SPB
ENSG00000184602	SNN	stannin	orange	SPB
ENSG00000185920	PTCH1	patched 1	orange	SPB
ENSG00000186063	AIDA	axin interactor, dorsalization associated	orange	SPB
ENSG00000186918	ZNF395	zinc finger protein 395	orange	SPB
ENSG00000188636	RTL6	retrotransposon Gag like 6	orange	SPB
ENSG00000188994	ZNF292	zinc finger protein 292	orange	SPB
ENSG00000196498	NCOR2	nuclear receptor corepressor 2	orange	SPB
ENSG00000198825	INPP5F	inositol polyphosphate-5-phosphatase F	orange	SPB
ENSG00000198843	SELENOT	selenoprotein T	orange	SPB
ENSG00000211455	STK38L	serine/threonine kinase 38 like	orange	SPB
ENSG00000212719	LINC02693	long intergenic non-protein coding RNA 2693	orange	SPB
ENSG00000291237	SOD2	superoxide dismutase 2	orange	SPB
ENSG00000027697	IFNGR1	interferon gamma receptor 1	midnightblue	SPB
ENSG00000031003	FAM13B	family with sequence similarity 13 member B	midnightblue	SPB
ENSG00000065243	PKN2	protein kinase N2	midnightblue	SPB
ENSG00000067167	TRAM1	translocation associated membrane protein 1	midnightblue	SPB
ENSG00000070444	MNT	MAX network transcriptional repressor	midnightblue	SPB
ENSG00000089902	RCOR1	REST corepressor 1	midnightblue	SPB
ENSG00000100441	KHNYN	KH and NYN domain containing	midnightblue	SPB
ENSG00000105835	NAMPT	nicotinamide phosphoribosyltransferase	midnightblue	SPB
ENSG00000108588	CCDC47	coiled-coil domain containing 47	midnightblue	SPB
ENSG00000112200	ZNF451	zinc finger protein 451	midnightblue	SPB
ENSG00000112655	PTK7	protein tyrosine kinase 7 (inactive)	midnightblue	SPB
ENSG00000112941	TENT4A	terminal nucleotidyltransferase 4A	midnightblue	SPB
ENSG00000121749	TBC1D15	TBC1 domain family member 15	midnightblue	SPB
ENSG00000128908	INO80	INO80 complex ATPase subunit	midnightblue	SPB
ENSG00000129315	CCNT1	cyclin T1	midnightblue	SPB
ENSG00000130821	SLC6A8	solute carrier family 6 member 8	midnightblue	SPB
ENSG00000131759	RARA	retinoic acid receptor alpha	midnightblue	SPB
ENSG00000134278	SPIRE1	spire type actin nucleation factor 1	midnightblue	SPB
ENSG00000135821	GLUL	glutamate-ammonia ligase	midnightblue	SPB
ENSG00000140992	PDPK1	3-phosphoinositide dependent protein kinase 1	midnightblue	SPB
ENSG00000141756	FKBP10	FKBP prolyl isomerase 10	midnightblue	SPB
ENSG00000143878	RHOB	ras homolog family member B	midnightblue	SPB
ENSG00000146592	CREB5	cAMP responsive element binding protein 5	midnightblue	SPB
ENSG00000148339	SLC25A25	solute carrier family 25 member 25	midnightblue	SPB
ENSG00000150347	ARID5B	AT-rich interaction domain 5B	midnightblue	SPB
ENSG00000151461	UPF2	UPF2 regulator of nonsense mediated mRNA decay	midnightblue	SPB
ENSG00000152558	TMEM123	transmembrane protein 123	midnightblue	SPB
ENSG00000156030	MIDEAS	mitotic deacetylase associated SANT domain protein	midnightblue	SPB
ENSG00000163428	LRRC58	leucine rich repeat containing 58	midnightblue	SPB
ENSG00000163785	RYK	receptor like tyrosine kinase	midnightblue	SPB
ENSG00000163818	LZTFL1	leucine zipper transcription factor like 1	midnightblue	SPB
ENSG00000164938	TP53INP1	tumor protein p53 inducible nuclear protein 1	midnightblue	SPB
ENSG00000165156	ZHX1	zinc fingers and homeoboxes 1	midnightblue	SPB
ENSG00000165322	ARHGAP12	Rho GTPase activating protein 12	midnightblue	SPB
ENSG00000165449	SLC16A9	solute carrier family 16 member 9	midnightblue	SPB
ENSG00000165458	INPPL1	inositol polyphosphate phosphatase like 1	midnightblue	SPB
ENSG00000167191	GPRC5B	G protein-coupled receptor class C group 5 member B	midnightblue	SPB
ENSG00000186350	RXRA	retinoid X receptor alpha	midnightblue	SPB
ENSG00000198160	MIER1	MIER1 transcriptional regulator	midnightblue	SPB
ENSG00000205213	LGR4	leucine rich repeat containing G protein-coupled receptor 4	midnightblue	SPB
ENSG00000283777	CANX	calnexin	midnightblue	SPB
ENSG00000006118	TMEM132A	transmembrane protein 132A	lightsteelblue1	MSC
ENSG00000008300	CELSR3	cadherin EGF LAG seven-pass G-type receptor 3	lightsteelblue1	MSC
ENSG00000008735	MAPK8IP2	mitogen-activated protein kinase 8 interacting protein 2	lightsteelblue1	MSC
ENSG00000011347	SYT7	synaptotagmin 7	lightsteelblue1	MSC
ENSG00000015592	STMN4	stathmin 4	lightsteelblue1	MSC
ENSG00000018236	CNTN1	contactin 1	lightsteelblue1	MSC
ENSG00000019505	SYT13	synaptotagmin 13	lightsteelblue1	MSC
ENSG00000048540	LMO3	LIM domain only 3	lightsteelblue1	MSC
ENSG00000067191	CACNB1	calcium voltage-gated channel auxiliary subunit beta 1	lightsteelblue1	MSC
ENSG00000071242	RPS6KA2	ribosomal protein S6 kinase A2	lightsteelblue1	MSC
ENSG00000072135	PTPN18	protein tyrosine phosphatase non-receptor type 18	lightsteelblue1	MSC
ENSG00000075043	KCNQ2	potassium voltage-gated channel subfamily Q member 2	lightsteelblue1	MSC
ENSG00000077279	DCX	doublecortin	lightsteelblue1	MSC
ENSG00000079462	PAFAH1B3	platelet activating factor acetylhydrolase 1b catalytic subunit 3	lightsteelblue1	MSC
ENSG00000081479	LRP2	LDL receptor related protein 2	lightsteelblue1	MSC
ENSG00000084628	NKAIN1	sodium/potassium transporting ATPase interacting 1	lightsteelblue1	MSC
ENSG00000084731	KIF3C	kinesin family member 3C	lightsteelblue1	MSC
ENSG00000085552	IGSF9	immunoglobulin superfamily member 9	lightsteelblue1	MSC
ENSG00000088325	TPX2	TPX2 microtubule nucleation factor	lightsteelblue1	MSC
ENSG00000088367	EPB41L1	erythrocyte membrane protein band 4.1 like 1	lightsteelblue1	MSC
ENSG00000091972	CD200	CD200 molecule	lightsteelblue1	MSC
ENSG00000092051	JPH4	junctophilin 4	lightsteelblue1	MSC
ENSG00000092841	MYL6	myosin light chain 6	lightsteelblue1	MSC
ENSG00000097021	ACOT7	acyl-CoA thioesterase 7	lightsteelblue1	MSC
ENSG00000099365	STX1B	syntaxin 1B	lightsteelblue1	MSC
ENSG00000100106	TRIOBP	TRIO and F-actin binding protein	lightsteelblue1	MSC
ENSG00000100299	ARSA	arylsulfatase A	lightsteelblue1	MSC
ENSG00000101489	CELF4	CUGBP Elav-like family member 4	lightsteelblue1	MSC
ENSG00000102003	SYP	synaptophysin	lightsteelblue1	MSC
ENSG00000103160	HSDL1	hydroxysteroid dehydrogenase like 1	lightsteelblue1	MSC
ENSG00000104112	SCG3	secretogranin III	lightsteelblue1	MSC
ENSG00000104435	STMN2	stathmin 2	lightsteelblue1	MSC
ENSG00000104722	NEFM	neurofilament medium chain	lightsteelblue1	MSC
ENSG00000104812	GYS1	glycogen synthase 1	lightsteelblue1	MSC
ENSG00000104833	TUBB4A	tubulin beta 4A class IVa	lightsteelblue1	MSC
ENSG00000105613	MAST1	microtubule associated serine/threonine kinase 1	lightsteelblue1	MSC
ENSG00000106477	CEP41	centrosomal protein 41	lightsteelblue1	MSC
ENSG00000107105	ELAVL2	ELAV like RNA binding protein 2	lightsteelblue1	MSC
ENSG00000108309	RUNDC3A	RUN domain containing 3A	lightsteelblue1	MSC
ENSG00000110076	NRXN2	neurexin 2	lightsteelblue1	MSC
ENSG00000111275	ALDH2	aldehyde dehydrogenase 2 family member	lightsteelblue1	MSC
ENSG00000112294	ALDH5A1	aldehyde dehydrogenase 5 family member A1	lightsteelblue1	MSC
ENSG00000114631	PODXL2	podocalyxin like 2	lightsteelblue1	MSC
ENSG00000116852	KIF21B	kinesin family member 21B	lightsteelblue1	MSC
ENSG00000117632	STMN1	stathmin 1	lightsteelblue1	MSC
ENSG00000120251	GRIA2	glutamate ionotropic receptor AMPA type subunit 2	lightsteelblue1	MSC
ENSG00000124194	GDAP1L1	ganglioside induced differentiation associated protein 1 like 1	lightsteelblue1	MSC
ENSG00000125170	DOK4	docking protein 4	lightsteelblue1	MSC
ENSG00000126217	MCF2L	MCF.2 cell line derived transforming sequence like	lightsteelblue1	MSC
ENSG00000127585	FBXL16	F-box and leucine rich repeat protein 16	lightsteelblue1	MSC
ENSG00000128245	YWHAH	tyrosine 3-monooxygenase/tryptophan 5-monooxygenase activation protein eta	lightsteelblue1	MSC
ENSG00000129682	FGF13	fibroblast growth factor 13	lightsteelblue1	MSC
ENSG00000129990	SYT5	synaptotagmin 5	lightsteelblue1	MSC
ENSG00000130226	DPP6	dipeptidyl peptidase like 6	lightsteelblue1	MSC
ENSG00000130477	UNC13A	unc-13 homolog A	lightsteelblue1	MSC
ENSG00000132182	NUP210	nucleoporin 210	lightsteelblue1	MSC
ENSG00000134369	NAV1	neuron navigator 1	lightsteelblue1	MSC
ENSG00000135439	AGAP2	ArfGAP with GTPase domain, ankyrin repeat and PH domain 2	lightsteelblue1	MSC
ENSG00000135596	MICAL1	microtubule associated monooxygenase, calponin and LIM domain containing 1	lightsteelblue1	MSC
ENSG00000136040	PLXNC1	plexin C1	lightsteelblue1	MSC
ENSG00000136274	NACAD	NAC alpha domain containing	lightsteelblue1	MSC
ENSG00000139767	SRRM4	serine/arginine repetitive matrix 4	lightsteelblue1	MSC
ENSG00000141367	CLTC	clathrin heavy chain	lightsteelblue1	MSC
ENSG00000141622	ARK2C	arkadia (RNF111) C-terminal like ring finger ubiquitin ligase 2C	lightsteelblue1	MSC
ENSG00000142235	LMTK3	lemur tyrosine kinase 3	lightsteelblue1	MSC
ENSG00000142669	SH3BGRL3	SH3 domain binding glutamate rich protein like 3	lightsteelblue1	MSC
ENSG00000142875	PRKACB	protein kinase cAMP-activated catalytic subunit beta	lightsteelblue1	MSC
ENSG00000145920	CPLX2	complexin 2	lightsteelblue1	MSC
ENSG00000146005	PSD2	pleckstrin and Sec7 domain containing 2	lightsteelblue1	MSC
ENSG00000148798	INA	internexin neuronal intermediate filament protein alpha	lightsteelblue1	MSC
ENSG00000149926	TLCD3B	TLC domain containing 3B	lightsteelblue1	MSC
ENSG00000151276	MAGI1	membrane associated guanylate kinase, WW and PDZ domain containing 1	lightsteelblue1	MSC
ENSG00000151729	SLC25A4	solute carrier family 25 member 4	lightsteelblue1	MSC
ENSG00000152932	RAB3C	RAB3C, member RAS oncogene family	lightsteelblue1	MSC
ENSG00000157064	NMNAT2	nicotinamide nucleotide adenylyltransferase 2	lightsteelblue1	MSC
ENSG00000157851	DPYSL5	dihydropyrimidinase like 5	lightsteelblue1	MSC
ENSG00000158164	TMSB15A	thymosin beta 15A	lightsteelblue1	MSC
ENSG00000158856	DMTN	dematin actin binding protein	lightsteelblue1	MSC
ENSG00000159409	CELF3	CUGBP Elav-like family member 3	lightsteelblue1	MSC
ENSG00000161082	CELF5	CUGBP Elav-like family member 5	lightsteelblue1	MSC
ENSG00000161681	SHANK1	SH3 and multiple ankyrin repeat domains 1	lightsteelblue1	MSC
ENSG00000162374	ELAVL4	ELAV like RNA binding protein 4	lightsteelblue1	MSC
ENSG00000162415	ZSWIM5	zinc finger SWIM-type containing 5	lightsteelblue1	MSC
ENSG00000162512	SDC3	syndecan 3	lightsteelblue1	MSC
ENSG00000162545	CAMK2N1	calcium/calmodulin dependent protein kinase II inhibitor 1	lightsteelblue1	MSC
ENSG00000163013	FBXO41	F-box protein 41	lightsteelblue1	MSC
ENSG00000163462	TRIM46	tripartite motif containing 46	lightsteelblue1	MSC
ENSG00000164684	ZNF704	zinc finger protein 704	lightsteelblue1	MSC
ENSG00000165434	PGM2L1	phosphoglucomutase 2 like 1	lightsteelblue1	MSC
ENSG00000165572	KBTBD6	kelch repeat and BTB domain containing 6	lightsteelblue1	MSC
ENSG00000166257	SCN3B	sodium voltage-gated channel beta subunit 3	lightsteelblue1	MSC
ENSG00000166503	HDGFL3	HDGF like 3	lightsteelblue1	MSC
ENSG00000166924	NYAP1	neuronal tyrosine phosphorylated phosphoinositide-3-kinase adaptor 1	lightsteelblue1	MSC
ENSG00000167100	SAMD14	sterile alpha motif domain containing 14	lightsteelblue1	MSC
ENSG00000167535	CACNB3	calcium voltage-gated channel auxiliary subunit beta 3	lightsteelblue1	MSC
ENSG00000167619	TMEM145	transmembrane protein 145	lightsteelblue1	MSC
ENSG00000167654	ATCAY	ATCAY kinesin light chain interacting caytaxin	lightsteelblue1	MSC
ENSG00000168824	NSG1	neuronal vesicle trafficking associated 1	lightsteelblue1	MSC
ENSG00000169169	CPT1C	carnitine palmitoyltransferase 1C	lightsteelblue1	MSC
ENSG00000169255	B3GALNT1	beta-1,3-N-acetylgalactosaminyltransferase 1 (Globoside blood group)	lightsteelblue1	MSC
ENSG00000169258	GPRIN1	G protein regulated inducer of neurite outgrowth 1	lightsteelblue1	MSC
ENSG00000170027	YWHAG	tyrosine 3-monooxygenase/tryptophan 5-monooxygenase activation protein gamma	lightsteelblue1	MSC
ENSG00000170091	NSG2	neuronal vesicle trafficking associated 2	lightsteelblue1	MSC
ENSG00000171033	PKIA	cAMP-dependent protein kinase inhibitor alpha	lightsteelblue1	MSC
ENSG00000171224	FAM241B	family with sequence similarity 241 member B	lightsteelblue1	MSC
ENSG00000171533	MAP6	microtubule associated protein 6	lightsteelblue1	MSC
ENSG00000171681	ATF7IP	activating transcription factor 7 interacting protein	lightsteelblue1	MSC
ENSG00000172020	GAP43	growth associated protein 43	lightsteelblue1	MSC
ENSG00000173404	INSM1	INSM transcriptional repressor 1	lightsteelblue1	MSC
ENSG00000173898	SPTBN2	spectrin beta, non-erythrocytic 2	lightsteelblue1	MSC
ENSG00000174460	ZCCHC12	zinc finger CCHC-type containing 12	lightsteelblue1	MSC
ENSG00000175175	PPM1E	protein phosphatase, Mg2+/Mn2+ dependent 1E	lightsteelblue1	MSC
ENSG00000175274	TP53I11	tumor protein p53 inducible protein 11	lightsteelblue1	MSC
ENSG00000176749	CDK5R1	cyclin dependent kinase 5 regulatory subunit 1	lightsteelblue1	MSC
ENSG00000177875	CCDC184	coiled-coil domain containing 184	lightsteelblue1	MSC
ENSG00000179104	TMTC2	transmembrane O-mannosyltransferase targeting cadherins 2	lightsteelblue1	MSC
ENSG00000179909	ZNF154	zinc finger protein 154	lightsteelblue1	MSC
ENSG00000179915	NRXN1	neurexin 1	lightsteelblue1	MSC
ENSG00000182013	PNMA8A	PNMA family member 8A	lightsteelblue1	MSC
ENSG00000182541	LIMK2	LIM domain kinase 2	lightsteelblue1	MSC
ENSG00000183049	CAMK1D	calcium/calmodulin dependent protein kinase ID	lightsteelblue1	MSC
ENSG00000183248	PRR36	proline rich 36	lightsteelblue1	MSC
ENSG00000185909	KLHDC8B	kelch domain containing 8B	lightsteelblue1	MSC
ENSG00000186469	GNG2	G protein subunit gamma 2	lightsteelblue1	MSC
ENSG00000188322	SBK1	SH3 domain binding kinase 1	lightsteelblue1	MSC
ENSG00000196361	ELAVL3	ELAV like RNA binding protein 3	lightsteelblue1	MSC
ENSG00000198216	CACNA1E	calcium voltage-gated channel subunit alpha1 E	lightsteelblue1	MSC
ENSG00000198695	MT-ND6	mitochondrially encoded NADH:ubiquinone oxidoreductase core subunit 6	lightsteelblue1	MSC
ENSG00000198712	MT-CO2	mitochondrially encoded cytochrome c oxidase II	lightsteelblue1	MSC
ENSG00000198727	MT-CYB	mitochondrially encoded cytochrome b	lightsteelblue1	MSC
ENSG00000198763	MT-ND2	mitochondrially encoded NADH:ubiquinone oxidoreductase core subunit 2	lightsteelblue1	MSC
ENSG00000198786	MT-ND5	mitochondrially encoded NADH:ubiquinone oxidoreductase core subunit 5	lightsteelblue1	MSC
ENSG00000198794	SCAMP5	secretory carrier membrane protein 5	lightsteelblue1	MSC
ENSG00000198804	MT-CO1	mitochondrially encoded cytochrome c oxidase I	lightsteelblue1	MSC
ENSG00000198840	MT-ND3	mitochondrially encoded NADH:ubiquinone oxidoreductase core subunit 3	lightsteelblue1	MSC
ENSG00000198853	RUSC2	RUN and SH3 domain containing 2	lightsteelblue1	MSC
ENSG00000198886	MT-ND4	mitochondrially encoded NADH:ubiquinone oxidoreductase core subunit 4	lightsteelblue1	MSC
ENSG00000198888	MT-ND1	mitochondrially encoded NADH:ubiquinone oxidoreductase core subunit 1	lightsteelblue1	MSC
ENSG00000198899	MT-ATP6	mitochondrially encoded ATP synthase membrane subunit 6	lightsteelblue1	MSC
ENSG00000198938	MT-CO3	mitochondrially encoded cytochrome c oxidase III	lightsteelblue1	MSC
ENSG00000212907	MT-ND4L	mitochondrially encoded NADH:ubiquinone oxidoreductase core subunit 4L	lightsteelblue1	MSC
ENSG00000213160	KLHL23	kelch like family member 23	lightsteelblue1	MSC
ENSG00000213420	GPC2	glypican 2	lightsteelblue1	MSC
ENSG00000228253	MT-ATP8	mitochondrially encoded ATP synthase membrane subunit 8	lightsteelblue1	MSC
ENSG00000248527	MTATP6P1	MT-ATP6 pseudogene 1	lightsteelblue1	MSC
ENSG00000253305	PCDHGB6	protocadherin gamma subfamily B, 6	lightsteelblue1	MSC
ENSG00000253719	ATXN7L3B	ataxin 7 like 3B	lightsteelblue1	MSC
ENSG00000254726	MEX3A	mex-3 RNA binding family member A	lightsteelblue1	MSC
ENSG00000255571	MIR9-3HG	MIR9-3 host gene	lightsteelblue1	MSC
ENSG00000258441	LINC00641	long intergenic non-protein coding RNA 641	lightsteelblue1	MSC
ENSG00000261824	LINC00662	long intergenic non-protein coding RNA 662	lightsteelblue1	MSC
ENSG00000272398	CD24	CD24 molecule	lightsteelblue1	MSC
ENSG00000277586	NEFL	neurofilament light chain	lightsteelblue1	MSC
ENSG00000003249	DBNDD1	dysbindin domain containing 1	grey	SPB
ENSG00000004455	AK2	adenylate kinase 2	grey	SPB
ENSG00000005801	ZNF195	zinc finger protein 195	grey	SPB
ENSG00000005893	LAMP2	lysosomal associated membrane protein 2	grey	SPB
ENSG00000007923	DNAJC11	DnaJ heat shock protein family (Hsp40) member C11	grey	SPB
ENSG00000008083	JARID2	jumonji and AT-rich interaction domain containing 2	grey	SPB
ENSG00000008311	AASS	aminoadipate-semialdehyde synthase	grey	SPB
ENSG00000008405	CRY1	cryptochrome circadian regulator 1	grey	SPB
ENSG00000011007	ELOA	elongin A	grey	SPB
ENSG00000011028	MRC2	mannose receptor C-type 2	grey	SPB
ENSG00000011243	AKAP8L	A-kinase anchoring protein 8 like	grey	SPB
ENSG00000012817	KDM5D	lysine demethylase 5D	grey	SPB
ENSG00000018408	WWTR1	WW domain containing transcription regulator 1	grey	SPB
ENSG00000023902	PLEKHO1	pleckstrin homology domain containing O1	grey	SPB
ENSG00000025800	KPNA6	karyopherin subunit alpha 6	grey	SPB
ENSG00000026508	CD44	CD44 molecule (IN blood group)	grey	SPB
ENSG00000029725	RABEP1	rabaptin, RAB GTPase binding effector protein 1	grey	SPB
ENSG00000029993	HMGB3	high mobility group box 3	grey	SPB
ENSG00000031698	SARS1	seryl-tRNA synthetase 1	grey	SPB
ENSG00000034510	TMSB10	thymosin beta 10	grey	SPB
ENSG00000034677	RNF19A	ring finger protein 19A, RBR E3 ubiquitin protein ligase	grey	SPB
ENSG00000038382	TRIO	trio Rho guanine nucleotide exchange factor	grey	SPB
ENSG00000039650	PNKP	polynucleotide kinase 3'-phosphatase	grey	SPB
ENSG00000040341	STAU2	staufen double-stranded RNA binding protein 2	grey	SPB
ENSG00000041982	TNC	tenascin C	grey	SPB
ENSG00000044115	CTNNA1	catenin alpha 1	grey	SPB
ENSG00000047644	WWC3	WWC family member 3	grey	SPB
ENSG00000048392	RRM2B	ribonucleotide reductase regulatory TP53 inducible subunit M2B	grey	SPB
ENSG00000048991	R3HDM1	R3H domain containing 1	grey	SPB
ENSG00000049130	KITLG	KIT ligand	grey	SPB
ENSG00000054148	PHPT1	phosphohistidine phosphatase 1	grey	SPB
ENSG00000054983	GALC	galactosylceramidase	grey	SPB
ENSG00000059122	FLYWCH1	FLYWCH-type zinc finger 1	grey	SPB
ENSG00000059573	ALDH18A1	aldehyde dehydrogenase 18 family member A1	grey	SPB
ENSG00000060982	BCAT1	branched chain amino acid transaminase 1	grey	SPB
ENSG00000064547	LPAR2	lysophosphatidic acid receptor 2	grey	SPB
ENSG00000067048	DDX3Y	DEAD-box helicase 3 Y-linked	grey	SPB
ENSG00000067715	SYT1	synaptotagmin 1	grey	SPB
ENSG00000068078	FGFR3	fibroblast growth factor receptor 3	grey	SPB
ENSG00000068654	POLR1A	RNA polymerase I subunit A	grey	SPB
ENSG00000070214	SLC44A1	solute carrier family 44 member 1	grey	SPB
ENSG00000073111	MCM2	minichromosome maintenance complex component 2	grey	SPB
ENSG00000074181	NOTCH3	notch receptor 3	grey	SPB
ENSG00000075340	ADD2	adducin 2	grey	SPB
ENSG00000075624	ACTB	actin beta	grey	SPB
ENSG00000075826	SEC31B	SEC31 homolog B, COPII coat complex component	grey	SPB
ENSG00000076356	PLXNA2	plexin A2	grey	SPB
ENSG00000077312	SNRPA	small nuclear ribonucleoprotein polypeptide A	grey	SPB
ENSG00000078177	N4BP2	NEDD4 binding protein 2	grey	SPB
ENSG00000080845	DLGAP4	DLG associated protein 4	grey	SPB
ENSG00000080854	IGSF9B	immunoglobulin superfamily member 9B	grey	SPB
ENSG00000082458	DLG3	discs large MAGUK scaffold protein 3	grey	SPB
ENSG00000082996	RNF13	ring finger protein 13	grey	SPB
ENSG00000083290	ULK2	unc-51 like autophagy activating kinase 2	grey	SPB
ENSG00000083857	FAT1	FAT atypical cadherin 1	grey	SPB
ENSG00000084112	SSH1	slingshot protein phosphatase 1	grey	SPB
ENSG00000085185	BCORL1	BCL6 corepressor like 1	grey	SPB
ENSG00000088682	COQ9	coenzyme Q9	grey	SPB
ENSG00000088899	LZTS3	leucine zipper tumor suppressor family member 3	grey	SPB
ENSG00000089063	TMEM230	transmembrane protein 230	grey	SPB
ENSG00000090006	LTBP4	latent transforming growth factor beta binding protein 4	grey	SPB
ENSG00000091039	OSBPL8	oxysterol binding protein like 8	grey	SPB
ENSG00000094975	SUCO	SUN domain containing ossification factor	grey	SPB
ENSG00000095002	MSH2	mutS homolog 2	grey	SPB
ENSG00000095397	WHRN	whirlin	grey	SPB
ENSG00000095564	BTAF1	B-TFIID TATA-box binding protein associated factor 1	grey	SPB
ENSG00000099364	FBXL19	F-box and leucine rich repeat protein 19	grey	SPB
ENSG00000099864	PALM	paralemmin	grey	SPB
ENSG00000099889	ARVCF	ARVCF delta catenin family member	grey	SPB
ENSG00000100228	RAB36	RAB36, member RAS oncogene family	grey	SPB
ENSG00000100281	HMGXB4	HMG-box containing 4	grey	SPB
ENSG00000100364	KIAA0930	KIAA0930	grey	SPB
ENSG00000100426	ZBED4	zinc finger BED-type containing 4	grey	SPB
ENSG00000100503	NIN	ninein	grey	SPB
ENSG00000100505	TRIM9	tripartite motif containing 9	grey	SPB
ENSG00000100592	DAAM1	dishevelled associated activator of morphogenesis 1	grey	SPB
ENSG00000100644	HIF1A	hypoxia inducible factor 1 subunit alpha	grey	SPB
ENSG00000101255	TRIB3	tribbles pseudokinase 3	grey	SPB
ENSG00000101856	PGRMC1	progesterone receptor membrane component 1	grey	SPB
ENSG00000102935	ZNF423	zinc finger protein 423	grey	SPB
ENSG00000103855	CD276	CD276 molecule	grey	SPB
ENSG00000103994	ZNF106	zinc finger protein 106	grey	SPB
ENSG00000104177	MYEF2	myelin expression factor 2	grey	SPB
ENSG00000104695	PPP2CB	protein phosphatase 2 catalytic subunit beta	grey	SPB
ENSG00000105419	MEIS3	Meis homeobox 3	grey	SPB
ENSG00000105520	PLPPR2	phospholipid phosphatase related 2	grey	SPB
ENSG00000105855	ITGB8	integrin subunit beta 8	grey	SPB
ENSG00000106012	IQCE	IQ motif containing E	grey	SPB
ENSG00000106853	PTGR1	prostaglandin reductase 1	grey	SPB
ENSG00000107140	TESK1	testis associated actin remodelling kinase 1	grey	SPB
ENSG00000107186	MPDZ	multiple PDZ domain crumbs cell polarity complex component	grey	SPB
ENSG00000107249	GLIS3	GLIS family zinc finger 3	grey	SPB
ENSG00000107263	RAPGEF1	Rap guanine nucleotide exchange factor 1	grey	SPB
ENSG00000107731	UNC5B	unc-5 netrin receptor B	grey	SPB
ENSG00000107742	SPOCK2	SPARC (osteonectin), cwcv and kazal like domains proteoglycan 2	grey	SPB
ENSG00000107758	PPP3CB	protein phosphatase 3 catalytic subunit beta	grey	SPB
ENSG00000107771	CCSER2	coiled-coil serine rich protein 2	grey	SPB
ENSG00000107854	TNKS2	tankyrase 2	grey	SPB
ENSG00000108679	LGALS3BP	galectin 3 binding protein	grey	SPB
ENSG00000108821	COL1A1	collagen type I alpha 1 chain	grey	SPB
ENSG00000109458	GAB1	GRB2 associated binding protein 1	grey	SPB
ENSG00000109689	STIM2	stromal interaction molecule 2	grey	SPB
ENSG00000109790	KLHL5	kelch like family member 5	grey	SPB
ENSG00000110092	CCND1	cyclin D1	grey	SPB
ENSG00000110315	RNF141	ring finger protein 141	grey	SPB
ENSG00000110321	EIF4G2	eukaryotic translation initiation factor 4 gamma 2	grey	SPB
ENSG00000110422	HIPK3	homeodomain interacting protein kinase 3	grey	SPB
ENSG00000110697	PITPNM1	phosphatidylinositol transfer protein membrane associated 1	grey	SPB
ENSG00000110721	CHKA	choline kinase alpha	grey	SPB
ENSG00000110900	TSPAN11	tetraspanin 11	grey	SPB
ENSG00000111412	SPRING1	SREBF pathway regulator in golgi 1	grey	SPB
ENSG00000112144	CILK1	ciliogenesis associated kinase 1	grey	SPB
ENSG00000112290	WASF1	WASP family member 1	grey	SPB
ENSG00000112320	SOBP	sine oculis binding protein homolog	grey	SPB
ENSG00000112679	DUSP22	dual specificity phosphatase 22	grey	SPB
ENSG00000112697	TMEM30A	transmembrane protein 30A	grey	SPB
ENSG00000113448	PDE4D	phosphodiesterase 4D	grey	SPB
ENSG00000113916	BCL6	BCL6 transcription repressor	grey	SPB
ENSG00000114054	PCCB	propionyl-CoA carboxylase subunit beta	grey	SPB
ENSG00000114115	RBP1	retinol binding protein 1	grey	SPB
ENSG00000114126	TFDP2	transcription factor Dp-2	grey	SPB
ENSG00000114270	COL7A1	collagen type VII alpha 1 chain	grey	SPB
ENSG00000114353	GNAI2	G protein subunit alpha i2	grey	SPB
ENSG00000114374	USP9Y	ubiquitin specific peptidase 9 Y-linked	grey	SPB
ENSG00000114439	BBX	BBX high mobility group box domain containing	grey	SPB
ENSG00000114446	IFT57	intraflagellar transport 57	grey	SPB
ENSG00000114739	ACVR2B	activin A receptor type 2B	grey	SPB
ENSG00000115415	STAT1	signal transducer and activator of transcription 1	grey	SPB
ENSG00000115461	IGFBP5	insulin like growth factor binding protein 5	grey	SPB
ENSG00000115738	ID2	inhibitor of DNA binding 2	grey	SPB
ENSG00000115827	DCAF17	DDB1 and CUL4 associated factor 17	grey	SPB
ENSG00000115866	DARS1	aspartyl-tRNA synthetase 1	grey	SPB
ENSG00000116560	SFPQ	splicing factor proline and glutamine rich	grey	SPB
ENSG00000117298	ECE1	endothelin converting enzyme 1	grey	SPB
ENSG00000117461	PIK3R3	phosphoinositide-3-kinase regulatory subunit 3	grey	SPB
ENSG00000117569	PTBP2	polypyrimidine tract binding protein 2	grey	SPB
ENSG00000117758	STX12	syntaxin 12	grey	SPB
ENSG00000118257	NRP2	neuropilin 2	grey	SPB
ENSG00000119314	PTBP3	polypyrimidine tract binding protein 3	grey	SPB
ENSG00000119321	FKBP15	FKBP prolyl isomerase family member 15	grey	SPB
ENSG00000119383	PTPA	protein phosphatase 2 phosphatase activator	grey	SPB
ENSG00000119446	RBM18	RNA binding motif protein 18	grey	SPB
ENSG00000119777	TMEM214	transmembrane protein 214	grey	SPB
ENSG00000120137	PANK3	pantothenate kinase 3	grey	SPB
ENSG00000120805	ARL1	ADP ribosylation factor like GTPase 1	grey	SPB
ENSG00000120875	DUSP4	dual specificity phosphatase 4	grey	SPB
ENSG00000122591	HYCC1	hyccin PI4KA lipid kinase complex subunit 1	grey	SPB
ENSG00000122642	FKBP9	FKBP prolyl isomerase 9	grey	SPB
ENSG00000123607	TTC21B	tetratricopeptide repeat domain 21B	grey	SPB
ENSG00000123636	BAZ2B	bromodomain adjacent to zinc finger domain 2B	grey	SPB
ENSG00000123933	MXD4	MAX dimerization protein 4	grey	SPB
ENSG00000124209	RAB22A	RAB22A, member RAS oncogene family	grey	SPB
ENSG00000124570	SERPINB6	serpin family B member 6	grey	SPB
ENSG00000124788	ATXN1	ataxin 1	grey	SPB
ENSG00000124942	AHNAK	AHNAK nucleoprotein	grey	SPB
ENSG00000125398	SOX9	SRY-box transcription factor 9	grey	SPB
ENSG00000125814	NAPB	NSF attachment protein beta	grey	SPB
ENSG00000125844	RRBP1	ribosome binding protein 1	grey	SPB
ENSG00000125868	DSTN	destrin, actin depolymerizing factor	grey	SPB
ENSG00000126070	AGO3	argonaute RISC catalytic component 3	grey	SPB
ENSG00000126432	PRDX5	peroxiredoxin 5	grey	SPB
ENSG00000126777	KTN1	kinectin 1	grey	SPB
ENSG00000127418	FGFRL1	fibroblast growth factor receptor like 1	grey	SPB
ENSG00000127483	HP1BP3	heterochromatin protein 1 binding protein 3	grey	SPB
ENSG00000128266	GNAZ	G protein subunit alpha z	grey	SPB
ENSG00000128268	MGAT3	beta-1,4-mannosyl-glycoprotein 4-beta-N-acetylglucosaminyltransferase	grey	SPB
ENSG00000128487	SPECC1	sperm antigen with calponin homology and coiled-coil domains 1	grey	SPB
ENSG00000128591	FLNC	filamin C	grey	SPB
ENSG00000128594	LRRC4	leucine rich repeat containing 4	grey	SPB
ENSG00000128656	CHN1	chimerin 1	grey	SPB
ENSG00000128928	IVD	isovaleryl-CoA dehydrogenase	grey	SPB
ENSG00000129824	RPS4Y1	ribosomal protein S4 Y-linked 1	grey	SPB
ENSG00000130382	MLLT1	MLLT1 super elongation complex subunit	grey	SPB
ENSG00000130511	SSBP4	single stranded DNA binding protein 4	grey	SPB
ENSG00000130558	OLFM1	olfactomedin 1	grey	SPB
ENSG00000130702	LAMA5	laminin subunit alpha 5	grey	SPB
ENSG00000131238	PPT1	palmitoyl-protein thioesterase 1	grey	SPB
ENSG00000131462	TUBG1	tubulin gamma 1	grey	SPB
ENSG00000131873	CHSY1	chondroitin sulfate synthase 1	grey	SPB
ENSG00000131899	LLGL1	LLGL scribble cell polarity complex component 1	grey	SPB
ENSG00000131941	RHPN2	rhophilin Rho GTPase binding protein 2	grey	SPB
ENSG00000131943	C19orf12	chromosome 19 open reading frame 12	grey	SPB
ENSG00000132434	LANCL2	LanC like glutathione S-transferase 2	grey	SPB
ENSG00000132635	PCED1A	PC-esterase domain containing 1A	grey	SPB
ENSG00000132718	SYT11	synaptotagmin 11	grey	SPB
ENSG00000132824	SERINC3	serine incorporator 3	grey	SPB
ENSG00000132964	CDK8	cyclin dependent kinase 8	grey	SPB
ENSG00000133056	PIK3C2B	phosphatidylinositol-4-phosphate 3-kinase catalytic subunit type 2 beta	grey	SPB
ENSG00000133065	SLC41A1	solute carrier family 41 member 1	grey	SPB
ENSG00000133103	COG6	component of oligomeric golgi complex 6	grey	SPB
ENSG00000133424	LARGE1	LARGE xylosyl- and glucuronyltransferase 1	grey	SPB
ENSG00000133612	AGAP3	ArfGAP with GTPase domain, ankyrin repeat and PH domain 3	grey	SPB
ENSG00000134265	NAPG	NSF attachment protein gamma	grey	SPB
ENSG00000134352	IL6ST	interleukin 6 cytokine family signal transducer	grey	SPB
ENSG00000134371	CDC73	cell division cycle 73	grey	SPB
ENSG00000134574	DDB2	damage specific DNA binding protein 2	grey	SPB
ENSG00000134744	TUT4	terminal uridylyl transferase 4	grey	SPB
ENSG00000135048	CEMIP2	cell migration inducing hyaluronidase 2	grey	SPB
ENSG00000135144	DTX1	deltex E3 ubiquitin ligase 1	grey	SPB
ENSG00000135241	PNPLA8	patatin like phospholipase domain containing 8	grey	SPB
ENSG00000135535	CD164	CD164 molecule	grey	SPB
ENSG00000135837	CEP350	centrosomal protein 350	grey	SPB
ENSG00000136068	FLNB	filamin B	grey	SPB
ENSG00000136231	IGF2BP3	insulin like growth factor 2 mRNA binding protein 3	grey	SPB
ENSG00000136240	KDELR2	KDEL endoplasmic reticulum protein retention receptor 2	grey	SPB
ENSG00000136279	DBNL	drebrin like	grey	SPB
ENSG00000136352	NKX2-1	NK2 homeobox 1	grey	SPB
ENSG00000136378	ADAMTS7	ADAM metallopeptidase with thrombospondin type 1 motif 7	grey	SPB
ENSG00000136490	LIMD2	LIM domain containing 2	grey	SPB
ENSG00000136717	BIN1	bridging integrator 1	grey	SPB
ENSG00000136888	ATP6V1G1	ATPase H+ transporting V1 subunit G1	grey	SPB
ENSG00000137478	FCHSD2	FCH and double SH3 domains 2	grey	SPB
ENSG00000137573	SULF1	sulfatase 1	grey	SPB
ENSG00000137575	SDCBP	syndecan binding protein	grey	SPB
ENSG00000137824	RMDN3	regulator of microtubule dynamics 3	grey	SPB
ENSG00000138029	HADHB	hydroxyacyl-CoA dehydrogenase trifunctional multienzyme complex subunit beta	grey	SPB
ENSG00000138448	ITGAV	integrin subunit alpha V	grey	SPB
ENSG00000138594	TMOD3	tropomodulin 3	grey	SPB
ENSG00000138771	SHROOM3	shroom family member 3	grey	SPB
ENSG00000138829	FBN2	fibrillin 2	grey	SPB
ENSG00000139112	GABARAPL1	GABA type A receptor associated protein like 1	grey	SPB
ENSG00000139218	SCAF11	SR-related CTD associated factor 11	grey	SPB
ENSG00000139289	PHLDA1	pleckstrin homology like domain family A member 1	grey	SPB
ENSG00000139505	MTMR6	myotubularin related protein 6	grey	SPB
ENSG00000140463	BBS4	Bardet-Biedl syndrome 4	grey	SPB
ENSG00000140937	CDH11	cadherin 11	grey	SPB
ENSG00000141298	SSH2	slingshot protein phosphatase 2	grey	SPB
ENSG00000141480	ARRB2	arrestin beta 2	grey	SPB
ENSG00000142166	IFNAR1	interferon alpha and beta receptor subunit 1	grey	SPB
ENSG00000142459	EVI5L	ecotropic viral integration site 5 like	grey	SPB
ENSG00000142634	EFHD2	EF-hand domain family member D2	grey	SPB
ENSG00000143164	DCAF6	DDB1 and CUL4 associated factor 6	grey	SPB
ENSG00000143198	MGST3	microsomal glutathione S-transferase 3	grey	SPB
ENSG00000143322	ABL2	ABL proto-oncogene 2, non-receptor tyrosine kinase	grey	SPB
ENSG00000143622	RIT1	Ras like without CAAX 1	grey	SPB
ENSG00000143772	ITPKB	inositol-trisphosphate 3-kinase B	grey	SPB
ENSG00000143842	SOX13	SRY-box transcription factor 13	grey	SPB
ENSG00000143862	ARL8A	ADP ribosylation factor like GTPase 8A	grey	SPB
ENSG00000144560	VGLL4	vestigial like family member 4	grey	SPB
ENSG00000144815	NXPE3	neurexophilin and PC-esterase domain family member 3	grey	SPB
ENSG00000145214	DGKQ	diacylglycerol kinase theta	grey	SPB
ENSG00000145391	SETD7	SET domain containing 7, histone lysine methyltransferase	grey	SPB
ENSG00000145555	MYO10	myosin X	grey	SPB
ENSG00000145604	SKP2	S-phase kinase associated protein 2	grey	SPB
ENSG00000145687	SSBP2	single stranded DNA binding protein 2	grey	SPB
ENSG00000146072	TNFRSF21	TNF receptor superfamily member 21	grey	SPB
ENSG00000146463	ZMYM4	zinc finger MYM-type containing 4	grey	SPB
ENSG00000146729	NIPSNAP2	nipsnap homolog 2	grey	SPB
ENSG00000146938	NLGN4X	neuroligin 4 X-linked	grey	SPB
ENSG00000147027	TMEM47	transmembrane protein 47	grey	SPB
ENSG00000147257	GPC3	glypican 3	grey	SPB
ENSG00000147454	SLC25A37	solute carrier family 25 member 37	grey	SPB
ENSG00000147526	TACC1	transforming acidic coiled-coil containing protein 1	grey	SPB
ENSG00000147852	VLDLR	very low density lipoprotein receptor	grey	SPB
ENSG00000148019	CEP78	centrosomal protein 78	grey	SPB
ENSG00000148204	CRB2	crumbs cell polarity complex component 2	grey	SPB
ENSG00000148218	ALAD	aminolevulinate dehydratase	grey	SPB
ENSG00000149084	HSD17B12	hydroxysteroid 17-beta dehydrogenase 12	grey	SPB
ENSG00000149212	SESN3	sestrin 3	grey	SPB
ENSG00000150760	DOCK1	dedicator of cytokinesis 1	grey	SPB
ENSG00000150938	CRIM1	cysteine rich transmembrane BMP regulator 1	grey	SPB
ENSG00000151012	SLC7A11	solute carrier family 7 member 11	grey	SPB
ENSG00000151135	TMEM263	transmembrane protein 263	grey	SPB
ENSG00000151322	NPAS3	neuronal PAS domain protein 3	grey	SPB
ENSG00000151694	ADAM17	ADAM metallopeptidase domain 17	grey	SPB
ENSG00000152443	ZNF776	zinc finger protein 776	grey	SPB
ENSG00000152700	SAR1B	secretion associated Ras related GTPase 1B	grey	SPB
ENSG00000153187	HNRNPU	heterogeneous nuclear ribonucleoprotein U	grey	SPB
ENSG00000154134	ROBO3	roundabout guidance receptor 3	grey	SPB
ENSG00000154305	MIA3	MIA SH3 domain ER export factor 3	grey	SPB
ENSG00000154380	ENAH	ENAH actin regulator	grey	SPB
ENSG00000154553	PDLIM3	PDZ and LIM domain 3	grey	SPB
ENSG00000155097	ATP6V1C1	ATPase H+ transporting V1 subunit C1	grey	SPB
ENSG00000155511	GRIA1	glutamate ionotropic receptor AMPA type subunit 1	grey	SPB
ENSG00000155876	RRAGA	Ras related GTP binding A	grey	SPB
ENSG00000156103	MMP16	matrix metallopeptidase 16	grey	SPB
ENSG00000156453	PCDH1	protocadherin 1	grey	SPB
ENSG00000157103	SLC6A1	solute carrier family 6 member 1	grey	SPB
ENSG00000157106	SMG1	SMG1 nonsense mediated mRNA decay associated PI3K related kinase	grey	SPB
ENSG00000157741	UBN2	ubinuclein 2	grey	SPB
ENSG00000157764	BRAF	B-Raf proto-oncogene, serine/threonine kinase	grey	SPB
ENSG00000159086	PAXBP1	PAX3 and PAX7 binding protein 1	grey	SPB
ENSG00000159335	PTMS	parathymosin	grey	SPB
ENSG00000159658	EFCAB14	EF-hand calcium binding domain 14	grey	SPB
ENSG00000159784	FAM131B	family with sequence similarity 131 member B	grey	SPB
ENSG00000160190	SLC37A1	solute carrier family 37 member 1	grey	SPB
ENSG00000160216	AGPAT3	1-acylglycerol-3-phosphate O-acyltransferase 3	grey	SPB
ENSG00000160360	GPSM1	G protein signaling modulator 1	grey	SPB
ENSG00000160991	ORAI2	ORAI calcium release-activated calcium modulator 2	grey	SPB
ENSG00000161671	EMC10	ER membrane protein complex subunit 10	grey	SPB
ENSG00000162441	LZIC	leucine zipper and CTNNBIP1 domain containing	grey	SPB
ENSG00000162517	PEF1	penta-EF-hand domain containing 1	grey	SPB
ENSG00000162591	MEGF6	multiple EGF like domains 6	grey	SPB
ENSG00000162735	PEX19	peroxisomal biogenesis factor 19	grey	SPB
ENSG00000163430	FSTL1	follistatin like 1	grey	SPB
ENSG00000163629	PTPN13	protein tyrosine phosphatase non-receptor type 13	grey	SPB
ENSG00000163644	PPM1K	protein phosphatase, Mg2+/Mn2+ dependent 1K	grey	SPB
ENSG00000163655	GMPS	guanine monophosphate synthase	grey	SPB
ENSG00000163659	TIPARP	TCDD inducible poly(ADP-ribose) polymerase	grey	SPB
ENSG00000164294	GPX8	glutathione peroxidase 8 (putative)	grey	SPB
ENSG00000164889	SLC4A2	solute carrier family 4 member 2	grey	SPB
ENSG00000164904	ALDH7A1	aldehyde dehydrogenase 7 family member A1	grey	SPB
ENSG00000164953	TMEM67	transmembrane protein 67	grey	SPB
ENSG00000165138	ANKS6	ankyrin repeat and sterile alpha motif domain containing 6	grey	SPB
ENSG00000165300	SLITRK5	SLIT and NTRK like family member 5	grey	SPB
ENSG00000165801	ARHGEF40	Rho guanine nucleotide exchange factor 40	grey	SPB
ENSG00000165916	PSMC3	proteasome 26S subunit, ATPase 3	grey	SPB
ENSG00000166033	HTRA1	HtrA serine peptidase 1	grey	SPB
ENSG00000166123	GPT2	glutamic--pyruvic transaminase 2	grey	SPB
ENSG00000166165	CKB	creatine kinase B	grey	SPB
ENSG00000166340	TPP1	tripeptidyl peptidase 1	grey	SPB
ENSG00000166716	ZNF592	zinc finger protein 592	grey	SPB
ENSG00000166913	YWHAB	tyrosine 3-monooxygenase/tryptophan 5-monooxygenase activation protein beta	grey	SPB
ENSG00000167113	COQ4	coenzyme Q4	grey	SPB
ENSG00000167118	URM1	ubiquitin related modifier 1	grey	SPB
ENSG00000167178	ISLR2	immunoglobulin superfamily containing leucine rich repeat 2	grey	SPB
ENSG00000167232	ZNF91	zinc finger protein 91	grey	SPB
ENSG00000167315	ACAA2	acetyl-CoA acyltransferase 2	grey	SPB
ENSG00000167702	KIFC2	kinesin family member C2	grey	SPB
ENSG00000167771	RCOR2	REST corepressor 2	grey	SPB
ENSG00000168056	LTBP3	latent transforming growth factor beta binding protein 3	grey	SPB
ENSG00000168280	KIF5C	kinesin family member 5C	grey	SPB
ENSG00000168461	RAB31	RAB31, member RAS oncogene family	grey	SPB
ENSG00000168610	STAT3	signal transducer and activator of transcription 3	grey	SPB
ENSG00000168615	ADAM9	ADAM metallopeptidase domain 9	grey	SPB
ENSG00000168758	SEMA4C	semaphorin 4C	grey	SPB
ENSG00000169504	CLIC4	chloride intracellular channel 4	grey	SPB
ENSG00000169750	RAC3	Rac family small GTPase 3	grey	SPB
ENSG00000169783	LINGO1	leucine rich repeat and Ig domain containing 1	grey	SPB
ENSG00000169826	CSGALNACT2	chondroitin sulfate N-acetylgalactosaminyltransferase 2	grey	SPB
ENSG00000169976	SF3B5	splicing factor 3b subunit 5	grey	SPB
ENSG00000170558	CDH2	cadherin 2	grey	SPB
ENSG00000171316	CHD7	chromodomain helicase DNA binding protein 7	grey	SPB
ENSG00000171735	CAMTA1	calmodulin binding transcription activator 1	grey	SPB
ENSG00000171824	EXOSC10	exosome component 10	grey	SPB
ENSG00000171867	PRNP	prion protein (Kanno blood group)	grey	SPB
ENSG00000172037	LAMB2	laminin subunit beta 2	grey	SPB
ENSG00000172380	GNG12	G protein subunit gamma 12	grey	SPB
ENSG00000172638	EFEMP2	EGF containing fibulin extracellular matrix protein 2	grey	SPB
ENSG00000172667	ZMAT3	zinc finger matrin-type 3	grey	SPB
ENSG00000172893	DHCR7	7-dehydrocholesterol reductase	grey	SPB
ENSG00000173402	DAG1	dystroglycan 1	grey	SPB
ENSG00000173706	HEG1	heart development protein with EGF like domains 1	grey	SPB
ENSG00000173744	AGFG1	ArfGAP with FG repeats 1	grey	SPB
ENSG00000173757	STAT5B	signal transducer and activator of transcription 5B	grey	SPB
ENSG00000173905	GOLIM4	golgi integral membrane protein 4	grey	SPB
ENSG00000174405	LIG4	DNA ligase 4	grey	SPB
ENSG00000174498	IGDCC3	immunoglobulin superfamily DCC subclass member 3	grey	SPB
ENSG00000174721	FGFBP3	fibroblast growth factor binding protein 3	grey	SPB
ENSG00000174903	RAB1B	RAB1B, member RAS oncogene family	grey	SPB
ENSG00000175130	MARCKSL1	MARCKS like 1	grey	SPB
ENSG00000176014	TUBB6	tubulin beta 6 class V	grey	SPB
ENSG00000176788	BASP1	brain abundant membrane attached signal protein 1	grey	SPB
ENSG00000176871	WSB2	WD repeat and SOCS box containing 2	grey	SPB
ENSG00000176887	SOX11	SRY-box transcription factor 11	grey	SPB
ENSG00000176978	DPP7	dipeptidyl peptidase 7	grey	SPB
ENSG00000177030	DEAF1	DEAF1 transcription factor	grey	SPB
ENSG00000177200	CHD9	chromodomain helicase DNA binding protein 9	grey	SPB
ENSG00000177380	PPFIA3	PTPRF interacting protein alpha 3	grey	SPB
ENSG00000177614	PGBD5	piggyBac transposable element derived 5	grey	SPB
ENSG00000177646	ACAD9	acyl-CoA dehydrogenase family member 9	grey	SPB
ENSG00000177943	MAMDC4	MAM domain containing 4	grey	SPB
ENSG00000177951	BET1L	Bet1 golgi vesicular membrane trafficking protein like	grey	SPB
ENSG00000178209	PLEC	plectin	grey	SPB
ENSG00000178531	CTXN1	cortexin 1	grey	SPB
ENSG00000178927	CYBC1	cytochrome b-245 chaperone 1	grey	SPB
ENSG00000178947	SMIM10L2A	small integral membrane protein 10 like 2A	grey	SPB
ENSG00000180035	ZNF48	zinc finger protein 48	grey	SPB
ENSG00000180340	FZD2	frizzled class receptor 2	grey	SPB
ENSG00000181045	SLC26A11	solute carrier family 26 member 11	grey	SPB
ENSG00000181104	F2R	coagulation factor II thrombin receptor	grey	SPB
ENSG00000181666	ZNF875	zinc finger protein 875	grey	SPB
ENSG00000181790	ADGRB1	adhesion G protein-coupled receptor B1	grey	SPB
ENSG00000182004	SNRPE	small nuclear ribonucleoprotein polypeptide E	grey	SPB
ENSG00000182180	MRPS16	mitochondrial ribosomal protein S16	grey	SPB
ENSG00000182199	SHMT2	serine hydroxymethyltransferase 2	grey	SPB
ENSG00000182263	FIGN	fidgetin, microtubule severing factor	grey	SPB
ENSG00000182831	HAPSTR1	HUWE1 associated protein modifying stress responses	grey	SPB
ENSG00000183291	SELENOF	selenoprotein F	grey	SPB
ENSG00000183354	BRD10	bromodomain containing 10	grey	SPB
ENSG00000184007	PTP4A2	protein tyrosine phosphatase 4A2	grey	SPB
ENSG00000184277	TM2D3	TM2 domain containing 3	grey	SPB
ENSG00000184349	EFNA5	ephrin A5	grey	SPB
ENSG00000184500	PROS1	protein S	grey	SPB
ENSG00000184588	PDE4B	phosphodiesterase 4B	grey	SPB
ENSG00000184897	H1-10	H1.10 linker histone	grey	SPB
ENSG00000184949	FAM227A	family with sequence similarity 227 member A	grey	SPB
ENSG00000185236	RAB11B	RAB11B, member RAS oncogene family	grey	SPB
ENSG00000185386	MAPK11	mitogen-activated protein kinase 11	grey	SPB
ENSG00000185818	NAT8L	N-acetyltransferase 8 like	grey	SPB
ENSG00000185950	IRS2	insulin receptor substrate 2	grey	SPB
ENSG00000186106	ANKRD46	ankyrin repeat domain 46	grey	SPB
ENSG00000188070	ZFTA	zinc finger translocation associated	grey	SPB
ENSG00000188130	MAPK12	mitogen-activated protein kinase 12	grey	SPB
ENSG00000188647	PTAR1	protein prenyltransferase alpha subunit repeat containing 1	grey	SPB
ENSG00000189337	KAZN	kazrin, periplakin interacting protein	grey	SPB
ENSG00000189339	SLC35E2B	solute carrier family 35 member E2B	grey	SPB
ENSG00000196072	BLOC1S2	biogenesis of lysosomal organelles complex 1 subunit 2	grey	SPB
ENSG00000196141	SPATS2L	spermatogenesis associated serine rich 2 like	grey	SPB
ENSG00000196576	PLXNB2	plexin B2	grey	SPB
ENSG00000196814	MVB12B	multivesicular body subunit 12B	grey	SPB
ENSG00000196950	SLC39A10	solute carrier family 39 member 10	grey	SPB
ENSG00000197043	ANXA6	annexin A6	grey	SPB
ENSG00000197077	KIAA1671	KIAA1671	grey	SPB
ENSG00000197093	GAL3ST4	galactose-3-O-sulfotransferase 4	grey	SPB
ENSG00000197747	S100A10	S100 calcium binding protein A10	grey	SPB
ENSG00000197879	MYO1C	myosin IC	grey	SPB
ENSG00000198185	ZNF334	zinc finger protein 334	grey	SPB
ENSG00000198355	PIM3	Pim-3 proto-oncogene, serine/threonine kinase	grey	SPB
ENSG00000198382	UVRAG	UV radiation resistance associated	grey	SPB
ENSG00000198585	NUDT16	nudix hydrolase 16	grey	SPB
ENSG00000198668	CALM1	calmodulin 1	grey	SPB
ENSG00000198720	ANKRD13B	ankyrin repeat domain 13B	grey	SPB
ENSG00000198740	ZNF652	zinc finger protein 652	grey	SPB
ENSG00000198830	HMGN2	high mobility group nucleosomal binding domain 2	grey	SPB
ENSG00000198911	SREBF2	sterol regulatory element binding transcription factor 2	grey	SPB
ENSG00000203485	INF2	inverted formin 2	grey	SPB
ENSG00000204138	PHACTR4	phosphatase and actin regulator 4	grey	SPB
ENSG00000204160	ZDHHC18	zinc finger DHHC-type palmitoyltransferase 18	grey	SPB
ENSG00000204178	MACO1	macoilin 1	grey	SPB
ENSG00000204852	TCTN1	tectonic family member 1	grey	SPB
ENSG00000205084	TMEM231	transmembrane protein 231	grey	SPB
ENSG00000205758	CRYZL1	crystallin zeta like 1	grey	SPB
ENSG00000210082	MT-RNR2	mitochondrially encoded 16S rRNA	grey	SPB
ENSG00000211459	MT-RNR1	mitochondrially encoded 12S rRNA	grey	SPB
ENSG00000213593	TMX2	thioredoxin related transmembrane protein 2	grey	SPB
ENSG00000213625	LEPROT	leptin receptor overlapping transcript	grey	SPB
ENSG00000213626	LBH	LBH regulator of WNT signaling pathway	grey	SPB
ENSG00000214021	TTLL3	tubulin tyrosine ligase like 3	grey	SPB
ENSG00000215386	MIR99AHG	mir-99a-let-7c cluster host gene	grey	SPB
ENSG00000221890	NPTXR	neuronal pentraxin receptor	grey	SPB
ENSG00000230316	FEZF1-AS1	FEZF1 antisense RNA 1	grey	SPB
ENSG00000242498	ARPIN	actin related protein 2/3 complex inhibitor	grey	SPB
ENSG00000261115	TMEM178B	transmembrane protein 178B	grey	SPB
ENSG00000264364	DYNLL2	dynein light chain LC8-type 2	grey	SPB
ENSG00000272888	CHASERR	CHD2 adjacent suppressive regulatory RNA	grey	SPB
ENSG00000274070	CASTOR2	cytosolic arginine sensor for mTORC1 subunit 2	grey	SPB
ENSG00000286214	COPG2IT1	COPG2 imprinted transcript 1	grey	SPB
ENSG00000310517	CAST	calpastatin	grey	SPB
