# Supplementary material for: Convergent transcriptomic signature in iPSC-dopaminergic neurons of hereditary Parkinson’s disease
Source: Life Sci Alliance. 2026 Apr 24;9(7):e202503551. doi: 10.26508/lsa.202503551 (PMC13109591; doi:10.26508/lsa.202503551)
Supplement: Supplementary file 20 [file LSA-2025-03551_TableS20.xlsx]

## Sheet: Sheet1
module	group	geneSet	database	description	size	overlap	expect	enrichmentRatio	pValue	FDR
cyan-pearson	St. Petersburg	GO:0043209	GO	myelin sheath	43	3	0.0965847	31.0608	0.000121505	0.388745
cyan-pearson	St. Petersburg	R-HSA-425986	Reactome	Sodium/Proton exchangers	9	2	0.0202154	98.9345	0.000175229	0.388745
cyan-pearson	St. Petersburg	GO:0007272	GO	ensheathment of neurons	155	4	0.348154	11.4892	0.000393989	0.58271
cyan-pearson	St. Petersburg	GO:0042063	GO	gliogenesis	339	5	0.761447	6.56645	0.000919453	0.800919
cyan-pearson	St. Petersburg	hsa04260	KEGG	Cardiac muscle contraction	87	3	0.195416	15.3519	0.00097475	0.800919
cyan-pearson	St. Petersburg	GO:0031032	GO	actomyosin structure organization	203	4	0.45597	8.77251	0.00108305	0.800919
cyan-pearson	St. Petersburg	GO:0006813	GO	potassium ion transport	232	4	0.521108	7.67595	0.00177015	1
cyan-pearson	St. Petersburg	GO:0034329	GO	cell junction assembly	445	5	0.999539	5.0023	0.00303572	1
cyan-pearson	St. Petersburg	GO:0097242	GO	amyloid-beta clearance	37	2	0.0831078	24.0651	0.00311556	1
cyan-pearson	St. Petersburg	GO:0007015	GO	actin filament organization	453	5	1.01751	4.91396	0.00327686	1
darkturquoise-pearson	Moscow	GO:0150034	GO	distal axon	276	12	1.47832	8.11734	2.7201e-08	0.000120691
darkturquoise-pearson	Moscow	GO:0043025	GO	neuronal cell body	487	14	2.60848	5.36711	3.02289e-07	0.000670628
darkturquoise-pearson	Moscow	GO:0030427	GO	site of polarized growth	172	8	0.921269	8.68367	3.92185e-06	0.00580042
darkturquoise-pearson	Moscow	R-HSA-112316	Reactome	Neuronal System	410	11	2.19605	5.009	1.19454e-05	0.0127076
darkturquoise-pearson	Moscow	R-HSA-112315	Reactome	Transmission across Chemical Synapses	270	9	1.44618	6.2233	1.432e-05	0.0127076
darkturquoise-pearson	Moscow	GO:0099003	GO	vesicle-mediated transport in synapse	220	8	1.17837	6.78905	2.36407e-05	0.0174823
darkturquoise-pearson	Moscow	GO:0010975	GO	regulation of neuron projection development	450	11	2.4103	4.56375	2.8262e-05	0.0179141
darkturquoise-pearson	Moscow	GO:0016358	GO	dendrite development	232	8	1.24264	6.43789	3.4547e-05	0.017928
darkturquoise-pearson	Moscow	GO:0015631	GO	tubulin binding	381	10	2.04072	4.90023	3.6813e-05	0.017928
darkturquoise-pearson	Moscow	GO:0099177	GO	regulation of trans-synaptic signaling	468	11	2.50671	4.38822	4.04057e-05	0.017928
grey60-pearson	Moscow	GO:0009100	GO	glycoprotein metabolic process	367	6	0.803202	7.4701	0.000133397	0.518694
grey60-pearson	Moscow	GO:0098978	GO	glutamatergic synapse	407	6	0.890745	6.73594	0.000233804	0.518694
grey60-pearson	Moscow	GO:0005766	GO	primary lysosome	155	4	0.339227	11.7915	0.000356036	0.526578
grey60-pearson	Moscow	GO:0098984	GO	neuron to neuron synapse	359	5	0.785694	6.3638	0.00105264	1
grey60-pearson	Moscow	GO:0007033	GO	vacuole organization	232	4	0.507746	7.87795	0.00160522	1
grey60-pearson	Moscow	GO:0005776	GO	autophagosome	117	3	0.256062	11.7159	0.00211836	1
grey60-pearson	Moscow	hsa04142	KEGG	Lysosome	132	3	0.28889	10.3846	0.00298304	1
grey60-pearson	Moscow	R-HSA-6798695	Reactome	Neutrophil degranulation	480	5	1.05051	4.75959	0.00373933	1
grey60-pearson	Moscow	GO:0030135	GO	coated vesicle	314	4	0.687208	5.82065	0.00477253	1
grey60-pearson	Moscow	GO:0050435	GO	amyloid-beta metabolic process	52	2	0.113805	17.5739	0.00577247	1
lightcyan1-pearson	St. Petersburg	GO:0001570	GO	vasculogenesis	82	8	0.58089	13.772	1.15952e-07	0.000514479
lightcyan1-pearson	St. Petersburg	R-HSA-5663202	Reactome	Diseases of signal transduction by growth factor receptors and second messengers	433	13	3.06738	4.23814	1.23022e-05	0.0272924
lightcyan1-pearson	St. Petersburg	R-HSA-2122947	Reactome	NOTCH1 Intracellular Domain Regulates Transcription	48	5	0.340033	14.7044	2.20624e-05	0.0326303
lightcyan1-pearson	St. Petersburg	R-HSA-5632684	Reactome	Hedgehog 'on' state	85	6	0.602142	9.96442	3.09666e-05	0.0343497
lightcyan1-pearson	St. Petersburg	R-HSA-8878159	Reactome	Transcriptional regulation by RUNX3	96	6	0.680067	8.82266	6.16116e-05	0.0437254
lightcyan1-pearson	St. Petersburg	R-HSA-6807070	Reactome	PTEN Regulation	140	7	0.991764	7.05813	6.21678e-05	0.0437254
lightcyan1-pearson	St. Petersburg	R-HSA-9006925	Reactome	Intracellular signaling by second messengers	310	10	2.19605	4.55363	7.20493e-05	0.0437254
lightcyan1-pearson	St. Petersburg	R-HSA-5358351	Reactome	Signaling by Hedgehog	149	7	1.05552	6.6318	9.21009e-05	0.0437254
lightcyan1-pearson	St. Petersburg	GO:0051960	GO	regulation of nervous system development	457	12	3.2374	3.70668	9.81393e-05	0.0437254
lightcyan1-pearson	St. Petersburg	GO:0042692	GO	muscle cell differentiation	394	11	2.79111	3.94109	0.00011335	0.0437254
orangered4-pearson	St. Petersburg	GO:0001503	GO	ossification	415	17	2.22283	7.64791	6.40457e-11	2.84171e-07
orangered4-pearson	St. Petersburg	R-HSA-1474244	Reactome	Extracellular matrix organization	300	11	1.60687	6.84563	5.91338e-07	0.00131188
orangered4-pearson	St. Petersburg	R-HSA-2129379	Reactome	Molecules associated with elastic fibres	37	5	0.19818	25.2296	1.50551e-06	0.00222665
orangered4-pearson	St. Petersburg	R-HSA-1566948	Reactome	Elastic fibre formation	44	5	0.235674	21.2158	3.64163e-06	0.00232315
orangered4-pearson	St. Petersburg	WP4541	WikiPathways	Hippo Merlin signaling dysregulation	120	7	0.642746	10.8908	3.66043e-06	0.00232315
orangered4-pearson	St. Petersburg	GO:0048705	GO	skeletal system morphogenesis	228	9	1.22122	7.36969	3.66325e-06	0.00232315
orangered4-pearson	St. Petersburg	WP5087	WikiPathways	Pleural mesothelioma	437	12	2.34067	5.12674	3.66511e-06	0.00232315
orangered4-pearson	St. Petersburg	GO:0031214	GO	biomineral tissue development	178	8	0.953407	8.39096	5.055e-06	0.00280363
orangered4-pearson	St. Petersburg	R-HSA-1474228	Reactome	Degradation of the extracellular matrix	140	7	0.74987	9.33495	1.01334e-05	0.00499578
orangered4-pearson	St. Petersburg	GO:0002009	GO	morphogenesis of an epithelium	499	12	2.67275	4.48975	1.40047e-05	0.00621389
violet-pearson	Moscow	GO:0099003	GO	vesicle-mediated transport in synapse	220	10	0.722225	13.8461	2.232e-09	7.61757e-06
violet-pearson	Moscow	GO:0097060	GO	synaptic membrane	394	12	1.29344	9.27758	4.4427e-09	7.61757e-06
violet-pearson	Moscow	GO:0048786	GO	presynaptic active zone	76	7	0.249496	28.0566	5.15049e-09	7.61757e-06
violet-pearson	Moscow	GO:0006836	GO	neurotransmitter transport	205	9	0.672983	13.3733	2.06103e-08	2.28619e-05
violet-pearson	Moscow	GO:0099177	GO	regulation of trans-synaptic signaling	468	12	1.53637	7.81062	3.00665e-08	2.6681e-05
violet-pearson	Moscow	GO:0050808	GO	synapse organization	478	12	1.5692	7.64721	3.79294e-08	2.80488e-05
violet-pearson	Moscow	GO:0007409	GO	axonogenesis	452	11	1.48384	7.41317	2.0662e-07	0.000130967
violet-pearson	Moscow	R-HSA-112316	Reactome	Neuronal System	410	10	1.34597	7.42961	7.74575e-07	0.000429598
violet-pearson	Moscow	GO:1902414	GO	protein localization to cell junction	107	6	0.351264	17.0812	1.33705e-06	0.000659168
violet-pearson	Moscow	GO:0006887	GO	exocytosis	349	9	1.14571	7.85538	1.85765e-06	0.000824241
grey-spearman	St. Petersburg	GO:0007409	GO	axonogenesis	452	34	10.7253	3.17006	3.16455e-09	1.40411e-05
grey-spearman	St. Petersburg	R-HSA-9006934	Reactome	Signaling by Receptor Tyrosine Kinases	526	35	12.4813	2.80421	4.1965e-08	6.45279e-05
grey-spearman	St. Petersburg	GO:0050808	GO	synapse organization	478	33	11.3423	2.90947	4.36294e-08	6.45279e-05
grey-spearman	St. Petersburg	GO:0003779	GO	actin binding	431	30	10.227	2.9334	1.53261e-07	0.000170005
grey-spearman	St. Petersburg	GO:0097485	GO	neuron projection guidance	239	20	5.67114	3.52663	1.16021e-06	0.00102957
grey-spearman	St. Petersburg	GO:0031252	GO	cell leading edge	426	27	10.1084	2.67105	3.87217e-06	0.00286347
grey-spearman	St. Petersburg	GO:0030055	GO	cell-substrate junction	433	27	10.2745	2.62787	5.23452e-06	0.00331794
grey-spearman	St. Petersburg	WP1528	WikiPathways	Physiological and pathological hypertrophy of the heart	24	6	0.569487	10.5358	1.61197e-05	0.0089404
grey-spearman	St. Petersburg	GO:0019838	GO	growth factor binding	135	13	3.20336	4.05823	1.99422e-05	0.00943665
grey-spearman	St. Petersburg	GO:0098857	GO	membrane microdomain	290	20	6.8813	2.90643	2.12681e-05	0.00943665
lightsteelblue1-spearman	Moscow	R-HSA-112316	Reactome	Neuronal System	410	18	2.97529	6.04983	9.73731e-10	4.32044e-06
lightsteelblue1-spearman	Moscow	R-HSA-422475	Reactome	Axon guidance	553	20	4.01302	4.98378	3.01623e-09	6.69151e-06
lightsteelblue1-spearman	Moscow	R-HSA-9675108	Reactome	Nervous system development	578	20	4.19444	4.76822	6.38786e-09	9.44764e-06
lightsteelblue1-spearman	Moscow	GO:0150034	GO	distal axon	276	14	2.00288	6.98994	1.33055e-08	1.36748e-05
lightsteelblue1-spearman	Moscow	R-HSA-373760	Reactome	L1CAM interactions	119	10	0.86356	11.58	1.54099e-08	1.36748e-05
lightsteelblue1-spearman	Moscow	R-HSA-112315	Reactome	Transmission across Chemical Synapses	270	13	1.95934	6.63489	8.32961e-08	5.4558e-05
lightsteelblue1-spearman	Moscow	GO:0043025	GO	neuronal cell body	487	17	3.53407	4.81032	8.6073e-08	5.4558e-05
lightsteelblue1-spearman	Moscow	GO:0010639	GO	negative regulation of organelle organization	353	14	2.56165	5.46522	2.81059e-07	0.000139124
lightsteelblue1-spearman	Moscow	GO:0099177	GO	regulation of trans-synaptic signaling	468	16	3.39619	4.71117	2.822e-07	0.000139124
lightsteelblue1-spearman	Moscow	GO:0030427	GO	site of polarized growth	172	10	1.24817	8.01172	5.01596e-07	0.000222558
midnightblue-spearman	St. Petersburg	WP5397	WikiPathways	Vitamin A1 and A5 X pathways	6	2	0.0138225	144.692	7.71712e-05	0.342409
midnightblue-spearman	St. Petersburg	WP5130	WikiPathways	Th17 cell differentiation pathway	69	3	0.158959	18.8728	0.000534106	0.857865
midnightblue-spearman	St. Petersburg	GO:0032153	GO	cell division site	73	3	0.168174	17.8387	0.000630001	0.857865
midnightblue-spearman	St. Petersburg	GO:0009791	GO	post-embryonic development	87	3	0.200426	14.9681	0.00104999	0.857865
midnightblue-spearman	St. Petersburg	R-HSA-5625740	Reactome	RHO GTPases activate PKNs	94	3	0.216552	13.8535	0.00131314	0.857865
midnightblue-spearman	St. Petersburg	R-HSA-1368108	Reactome	BMAL1:CLOCK,NPAS2 activates circadian gene expression	27	2	0.0622012	32.1537	0.00175138	0.857865
midnightblue-spearman	St. Petersburg	GO:0032526	GO	response to retinoic acid	105	3	0.241894	12.4021	0.00180457	0.857865
midnightblue-spearman	St. Petersburg	GO:0048705	GO	skeletal system morphogenesis	228	4	0.525255	7.61535	0.00182685	0.857865
midnightblue-spearman	St. Petersburg	hsa04659	KEGG	Th17 cell differentiation	108	3	0.248805	12.0576	0.00195595	0.857865
midnightblue-spearman	St. Petersburg	R-HSA-4090294	Reactome	SUMOylation of intracellular receptors	30	2	0.0691125	28.9383	0.00216105	0.857865
orange-spearman	St. Petersburg	GO:0003158	GO	endothelium development	137	6	0.402407	14.9103	2.90843e-06	0.0129047
orange-spearman	St. Petersburg	GO:0007264	GO	small GTPase mediated signal transduction	493	8	1.44808	5.52456	8.68506e-05	0.192678
orange-spearman	St. Petersburg	GO:0048732	GO	gland development	450	7	1.32178	5.2959	0.000323897	0.370424
orange-spearman	St. Petersburg	GO:0072593	GO	reactive oxygen species metabolic process	227	5	0.666763	7.49892	0.000526179	0.370424
orange-spearman	St. Petersburg	WP5199	WikiPathways	PtdIns 4 5 P2 in cytokinesis pathway	12	2	0.0352474	56.7418	0.000547882	0.370424
orange-spearman	St. Petersburg	GO:0097485	GO	neuron projection guidance	239	5	0.70201	7.12241	0.000664498	0.370424
orange-spearman	St. Petersburg	GO:0022604	GO	regulation of cell morphogenesis	243	5	0.713759	7.00516	0.000716168	0.370424
orange-spearman	St. Petersburg	R-HSA-399955	Reactome	SEMA3A-Plexin repulsion signaling by inhibiting Integrin adhesion	14	2	0.0411219	48.6359	0.000752579	0.370424
orange-spearman	St. Petersburg	R-HSA-373755	Reactome	Semaphorin interactions	65	3	0.190923	15.7131	0.000917244	0.370424
orange-spearman	St. Petersburg	R-HSA-399956	Reactome	CRMPs in Sema3A signaling	16	2	0.0469965	42.5564	0.00098869	0.370424
